# Supplementary material for: Single‐Cell Atlas Reveals Tumorigenic Profiles and Immune Dynamics of Adrenal Incidentalomas
Source: Adv Sci (Weinh). 2025 Apr 7;12(22):2413493. doi: 10.1002/advs.202413493 (PMC12165089; doi:10.1002/advs.202413493)
Supplement: Supplementary file 2 — Supplemental Table 1 [file ADVS-12-2413493-s004.xlsx]

## Sheet: Supplementary Table 1
Supplementary Table 1. Clinical and histopathological characteristics of 12 AI cases.
		Case1	Case2	Case3	Case4	Case5	Case6	Case7	Case8	Case9	Case10	Case11
Tissue Source		AG(left)	AG(right)	AG(left)	AG(right)	AG(left)	AG(left)	AG(left)	AG(right)	AG(left)	AG(right)	AG(left)
Clinical information	Age	62	59	47	49	79	39	62	64	34	51	61
	Gender	M	F	F	M	F	M	F	F	F	F	M
	Refractory/relapsed	New patient	New patient	New patient	New patient	New patient	New patient	New patient	New patient	New patient	New patient	New patient
	ACTH (0-46.0 pg/ml)	14.16	12.1	13.34	19.77	28.56	45.5	24.3	16.7	32.96	18.81	16.64
	Serum Cortisol (4.2-24.8ug/dl)	15.31	11.4	7.61	ND	ND	33.39	14.76	11.65	4.54	12.25	13.36
	Angiotensin II (10-30ng/L)	32.3	ND	72.8	31.7	72.3	107	ND	ND	81.1	97.4	ND
	Serum potassium (3.5～5.5 mmol/L)	3.56	2.6	2.32	3.77	3.53	4.15	low	ND	3.61	3.6	4.33
	Aldosterone (3.0-23.6 ng/dL)	2.23	977	11.5	3.63	3.74	9.37	ND	ND	8.59	2.79	ND
	Adrenin (2.8-39.9 uIU/mL)	19.07	ND	1.18	6.64	<0.5	13.57	ND	ND	18.07	12.06	10.65
	AR (0-3.7)	0.12	ND	9.75	0.55	7.48	0.69	ND	ND	0.48	0.23	ND
	Clinical Diagnosis	No functioning adenoma	Conn's syndrome	Conn's syndrome	No functioning adenoma	No functioning adenoma	No functioning adenoma	Conn's syndrome	No functioning adenoma	No functioning adenoma	Pheochromocytoma	Pheochromocytoma
Histopathological information	Ki67	0.03	0.01	0.02	0.03	0.001	0.02	0.01	0.05	0.03	0.02	0.03
	SF1	Positive	Positive	Positive	Positive	Positive	Positive	Positive	Positive	Positive	Negative	Negative
	CK	Negative	Negative	Negative	Negative	Negative	Negative	Positive (Partial)	Negative	Positive (Partial)	Negative	Negative
	Inhibin-α	Negative	Positive	Positive (Partial)	Positive (Partial)	Negative	Negative	Positive	Positive	ND	Negative	Negative
	MelanA	Positive	Positive	Positive	Positive	Positive	Positive	ND	ND	Positive	Negative	Negative
	CgA	Negative	Negative	Negative	Positive (Partial)	Negative	Negative	Negative	Negative	Negative	Positive	Positive
	S100	Negative	Negative	Negative	Negative	Negative	Negative	Negative	Negative	Positive (Partial)	Positive	Positive
	Syn	Positive (Partial)	Positive	Positive (Partial)	ND	Positive (Partial)	Positive (Partial)	Positive (Partial)	Positive (Partial)	Positive (Partial)	Positive	Positive
	CD56	Negative	Negative	Negative	Positive	Negative	Negative	Negative	Negative	Positive	Positive (Partial)	Positive
	SOX10	ND	ND	ND	ND	ND	ND	ND	ND	ND	ND	ND
	CD99	ND	ND	ND	ND	ND	ND	ND	ND	ND	ND	ND
	CYP11B2	Negative	Positive	Positive	Negative	Negative	Negative	Positive	Negative	Negative	ND	ND
	Histopathological Diagnosis	ACA	ACA	ACA	ACA	ACA	ACA	ACA	ACA	ACA	PCC	PCC
