# Supplementary material for: Single‐Cell Atlas Reveals Tumorigenic Profiles and Immune Dynamics of Adrenal Incidentalomas
Source: Adv Sci (Weinh). 2025 Apr 7;12(22):2413493. doi: 10.1002/advs.202413493 (PMC12165089; doi:10.1002/advs.202413493)
Supplement: Supplementary file 3 — Supplemental Table 2 [file ADVS-12-2413493-s001.xlsx]

## Sheet: Adrenal incidentaloma
Supplementary Table 2A. Basic information for single-cell datasets of 11 AI samples, Related to Figures 1, S1 and S2.
Sample Type	Adrenal incidentaloma
Sample ID	Case1	Case2	Case3	Case4	Case5	Case6	Case7	Case8	Case9	Case10	Case11
Species	Human	Human	Human	Human	Human	Human	Human	Human	Human	Human	Human
Age	62	59	47	49	79	39	62	64	35	51	61
Platform (10x or seekone)	10x	seekone	seekone	10x	seekone	seekone	seekone	seekone	seekone	seekone	seekone
Estimated Number of Cells by CellRanger	8347	7167	5182	10107	10352	6651	13548	6822	4456	5366	9165
Mean Reads per Cell	63893	44547	40813	25851	40978	17697	8979	13867	21242	37678	36683
Median Genes per Cell	713	906	881	1256	908	887	890	1036	833	860	625
Valid Barcodes	0.977	0.9643	0.9078	0.957	0.9486	0.9067	0.9245	0.9249	0.9018	0.9031	0.8986
Cells after QC filtering	6590	6298	2733	7944	7331	3723	13076	5650	2978	3450	3011
Number of adrenal medulla cells	198	75	62	105	124	40	189	82	44	217	218
Number of B cells	4	141	36	50	35	74	82	35	64	91	175
Number of capsular cells	1	0	0	0	0	0	0	0	0	5	0
Number of endothelium	2929	2652	822	1133	2241	1030	523	1189	925	409	268
Number of fibroblasts	5	217	141	72	256	306	5175	265	137	607	108
Number of myeloid cells	35	650	924	2545	2847	1184	3348	917	607	283	901
Number of steroidogenic cortical cells	1376	404	101	96	491	68	8	51	39	6	2
Number of T cells	2042	2159	647	3943	1337	1021	3751	3111	1162	1832	1339

## Sheet: Fetal adrenal gland
Supplementary Table 2B. Basic information for single-cell datasets of 2 fetal adrenal gland samples, Related to Figures 1, S1 and S2.
Sample Type	Fetal adrenal gland
Sample ID	FAD1	FAD2
GSE number	GSM4088787	GSM4088788
Species	Human	Human
Post-conception week	14+4 PCW (post-conception wk)	13+2 PCW (post-conception wk)
Platform	10x	10x
Estimated Number of Cells by CellRanger	34966	32081
Mean Reads per Cell	10840	12005
Median Genes per Cell	989	1139
Valid Barcodes	0.956	0.956
Cells after QC filtering	3603	18831
Number of adrenal medulla cells	563	2565
Number of B cells	11	4
Number of capsular cells	232	1933
Number of endothelium	405	1931
Number of fibroblasts	146	0
Number of myeloid cells	121	88
Number of steroidogenic cortical cells	2017	12122
Number of T cells	108	188

## Sheet: Neuroblastoma
Supplementary Table 2C. Basic information for single-cell datasets of 33 neuroblastoma samples, Related to Figures 1, S1 and S2.
Sample Type	Neuroblastoma
Sample ID	NB1	NB2	NB3	NB4	NB5	NB6	NB7	NB8	NB9	NB10	NB11	NB12	NB13	NB14	NB15
GSE number	GSM4088774	GSM4088775	GSM4088776	GSM4088777	GSM4088778	GSM4088779	GSM4088780	GSM4088781	GSM4088782	GSM4654669	GSM4654670	GSM4654671	GSM4654672	GSM4654673	GSM4654674
Species	Human	Human	Human	Human	Human	Human	Human	Human	Human	Human	Human	Human	Human	Human	Human
Platform	10x	10x	10x	10x	10x	10x	10x	10x	10x	10x	10x	10x	10x	10x	10x
Estimated Number of Cells by CellRanger	9209	11387	10798	3721	8195	9488	19018	14983	22236	26912	16836	14162	14552	9819	14194
Mean Reads per Cell	47100	28052	33610	112281	45922	32726	6313	20969	13623	2530	5670	29023	22821	10363	9658
Median Genes per Cell	705	1525	981	3712	1929	2530	1442	2418	1613	774	1505	3078	3315	2546	2202
Valid Barcodes	0.966	0.967	0.968	0.935	0.971	0.965	0.965	0.964	0.965	0.965	0.957	0.972	0.976	0.969	0.973
Cells after QC filtering	6099	10092	9744	3305	7552	8353	15241	13141	18210	18456	14473	12367	12370	8841	12486
Number of adrenal medulla cells	4716	3046	1197	4137	1162	7112	13226	10007	16384	16708	13760	6761	10492	6701	11536
Number of B cells	32	152	2210	504	478	112	189	35	79	26	99	485	211	47	142
Number of capsular cells	22	29	3	0	0	0	176	2	14	140	0	53	95	37	6
Number of endothelium	318	243	9	15	10	2	89	13	6	17	5	7	221	46	39
Number of fibroblasts	25	2723	4	7	6	2	14	3	2	3	1	0	402	137	24
Number of myeloid cells	513	2821	365	493	278	514	952	221	564	1409	98	454	291	245	116
Number of steroidogenic cortical cells	151	9	0	0	0	4	5	0	4	57	1	0	0	1	23
Number of T cells	322	1069	5956	5701	5618	607	590	2860	1157	96	96	4607	658	1627	600

## Sheet: Pheochromocytomas
Supplementary Table 2C. Basic information for single-cell datasets of 8 PCC samples, Related to Figures S7.
Sample Type	Pheochromocytomas
Sample ID	metabolism-PCC1	metabolism-PCC-CN1	metabolism-PCC2	metabolism-PCC-CN2	metabolism-PCC3	metabolism-PCC-CN3	kinase-PCC	kinase-PCC-CN
Species	Human	Human	Human	Human	Human	Human	Human	Human
Platform	10x	10x	10x	10x	10x	10x	10x	10x
Estimated Number of Cells by CellRanger	4424	9158	8493	9425	9670	8012	17288	10405
Mean Reads per Cell	6040	13585	8354	12086	8395	16088	7074	10595
Median Genes per Cell	1527	2670	1994	2522	2076	3121	1957	2110
Cells after QC filtering	3918	639	7254	4105	8542	4057	8141	3797
Number of adrenal medulla cells	191	109	952	412	917	1400	6883	1098
