# Supplementary material for: Single‐Cell Atlas Reveals Tumorigenic Profiles and Immune Dynamics of Adrenal Incidentalomas
Source: Adv Sci (Weinh). 2025 Apr 7;12(22):2413493. doi: 10.1002/advs.202413493 (PMC12165089; doi:10.1002/advs.202413493)
Supplement: Supplementary file 4 — Supplemental Table 3 [file ADVS-12-2413493-s005.xlsx]

## Sheet: Cell markers
Supplementary Table 3. Cell Type Markers, Related to Figure 1.
Cell types	Referenced_Markers	PMID
B cells	CD79A,CD79B,CD19,MS4A1,CD52	27124452,29198524,29427839
T cells	CD2,CD3D,CD3E,CD3G,CD7,CD52,CCR7,IL7R	27124452,29198524,29427839
Myeloid Cells	CD14,CD68,AIF1,CSF1R,TYROBP,FCER1G,LYZ	27124452,29198524,29427839
Fibroblasts	DCN,TAGLN,COL3A1,COL1A1,COL6A1,COL6A3	27124452,29198524,29427839
Endothelium	ENG,CLDN5,VMF,CDH5	27124452,29198524,29427839
Capsular cells	TCF21,RSPO3 ,WT1 ,GATA4	25029241,24135228,27313319,25933105
Steroidogenic cortical cells	NR5A1,CYP11B1,CYP11B2,CYP11A	24035414,24135228
Adrenal medulla cells	CARTPT, PHOX2A, CHGA, CHGB, S100B,TH,HMX1	29454705,23591430,10736201,29445148
