# Supplementary material for: Single‐Cell Atlas Reveals Tumorigenic Profiles and Immune Dynamics of Adrenal Incidentalomas
Source: Adv Sci (Weinh). 2025 Apr 7;12(22):2413493. doi: 10.1002/advs.202413493 (PMC12165089; doi:10.1002/advs.202413493)
Supplement: Supplementary file 5 — Supplemental Table 4 [file ADVS-12-2413493-s002.xlsx]

## Sheet: DEGs
Supplementary Table 4A. Differentially expressed genes (Normal cells vs. Tumor cells).
Gene	P_val	Avg_log2FC	Pct.1	Pct.2	P_val_adj	Cluster
GPC6	0	3.20391	0.911	0.045	0	normalCell
CNTN5	0	3.01517	0.814	0.015	0	normalCell
CACNB2	0	2.86825	0.839	0.108	0	normalCell
DPP10	0	2.5797	0.846	0.12	0	normalCell
RPS4Y1	0	2.579	0.815	0.083	0	normalCell
DLC1	0	2.4089	0.794	0.151	0	normalCell
FBXL7	0	2.39353	0.847	0.193	0	normalCell
LRRC4C	0	2.34317	0.621	0.05	0	normalCell
ADGRL3	0	2.19154	0.808	0.138	0	normalCell
BEX1	0	2.09294	0.751	0.113	0	normalCell
CALN1	0	1.94465	0.697	0.155	0	normalCell
MIF	0	1.94267	0.996	0.675	0	normalCell
PTS	0	1.81853	0.869	0.313	0	normalCell
RPL35	0	1.80726	0.997	0.726	0	normalCell
MAML3	0	1.77665	0.652	0.103	0	normalCell
AUTS2	0	1.74761	0.691	0.08	0	normalCell
RALYL	0	1.74228	0.777	0.232	0	normalCell
P3H2	0	1.73995	0.75	0.21	0	normalCell
GAPDH	0	1.73938	0.994	0.719	0	normalCell
RBFOX2	0	1.64986	0.743	0.171	0	normalCell
CADM1	0	1.62041	0.813	0.286	0	normalCell
ENO1	0	1.51573	0.937	0.504	0	normalCell
RPS14	0	1.46722	0.998	0.839	0	normalCell
APOC1	0	1.40188	0.922	0.459	0	normalCell
RPS2	0	1.39984	0.997	0.899	0	normalCell
RPS15	0	1.39464	0.998	0.797	0	normalCell
RPS3	0	1.36675	0.996	0.847	0	normalCell
RPS18	0	1.32232	0.999	0.93	0	normalCell
RPS19	0	1.31122	0.998	0.835	0	normalCell
LY6E	0	1.30294	0.935	0.493	0	normalCell
RBP1	0	1.30291	0.937	0.523	0	normalCell
RPL8	0	1.29464	0.996	0.806	0	normalCell
NDUFA11	0	1.24485	0.934	0.523	0	normalCell
RPL18A	0	1.23591	0.994	0.748	0	normalCell
BEX3	0	1.20824	0.985	0.738	0	normalCell
RPL13	0	1.11571	0.999	0.898	0	normalCell
RPL7	0	1.11149	0.996	0.861	0	normalCell
RPS17	0	1.10732	0.996	0.86	0	normalCell
TPI1	0	1.09639	0.971	0.68	0	normalCell
RPL36A	0	1.06994	0.994	0.853	0	normalCell
RPS5	0	1.06755	0.994	0.845	0	normalCell
RPS9	0	1.02957	0.993	0.771	0	normalCell
RPL13A	0	1.02129	1	0.952	0	normalCell
RPL10	0	1.01256	0.999	0.937	0	normalCell
RPLP2	0	1.00339	0.996	0.857	0	normalCell
RPL29	0	1.00329	0.995	0.839	0	normalCell
MEG3	0	0.999909	0.94	0.504	0	normalCell
RPL36	0	0.96733	1	0.85	0	normalCell
SNHG29	0	0.94446	0.987	0.799	0	normalCell
RPS7	0	0.918812	0.994	0.872	0	normalCell
RPL10A	0	0.909076	0.993	0.863	0	normalCell
RPL23A	0	0.908981	0.998	0.912	0	normalCell
RACK1	0	0.889576	0.992	0.829	0	normalCell
RPL7A	0	0.885455	0.997	0.893	0	normalCell
RPL21	0	0.859309	0.999	0.935	0	normalCell
RPLP0	0	0.854527	0.989	0.815	0	normalCell
RPL15	0	0.850913	0.997	0.924	0	normalCell
RPL11	0	0.816413	0.998	0.915	0	normalCell
RPL41	0	0.807951	1	0.967	0	normalCell
RPL17	0	0.804202	0.997	0.94	0	normalCell
RPL27A	0	0.794742	0.997	0.922	0	normalCell
RPS15A	0	0.762519	0.997	0.92	0	normalCell
RPL32	0	0.759291	0.999	0.938	0	normalCell
RPS8	0	0.735374	1	0.957	0	normalCell
RPL3	0	0.720088	0.998	0.935	0	normalCell
PLSCR4	0	-0.875007	0.021	0.254	0	normalCell
EPDR1	0	-0.900043	0.019	0.258	0	normalCell
SLIT2	0	-0.980727	0.027	0.272	0	normalCell
RRM2B	0	-0.986501	0.03	0.286	0	normalCell
NUPR1	0	-1.00453	0.018	0.274	0	normalCell
LSP1	0	-1.15125	0.015	0.341	0	normalCell
SLC9A3R1	0	-1.17032	0.029	0.337	0	normalCell
CYBRD1	0	-1.22173	0.015	0.337	0	normalCell
NPTX2	0	-1.27644	0.014	0.316	0	normalCell
PDE2A	0	-1.28386	0.013	0.295	0	normalCell
SEPTIN4	0	-1.31385	0.029	0.342	0	normalCell
DPYSL2	0	-1.32628	0.04	0.406	0	normalCell
METTL7A	0	-1.33068	0.052	0.381	0	normalCell
CAMK1	0	-1.37392	0.034	0.377	0	normalCell
ABCC3	0	-1.47459	0.02	0.334	0	normalCell
ABLIM1	0	-1.50086	0.016	0.36	0	normalCell
TPT1	0	-1.50568	0.982	0.983	0	normalCell
B2M	0	-1.53795	0.958	0.935	0	normalCell
FAM107B	0	-1.5391	0.053	0.412	0	normalCell
TIMP2	0	-1.57934	0.026	0.316	0	normalCell
CAMK2N1	0	-1.63206	0.053	0.434	0	normalCell
CEBPD	0	-1.6997	0.047	0.348	0	normalCell
TPP1	0	-1.71749	0.132	0.498	0	normalCell
DDR2	0	-1.73415	0.148	0.531	0	normalCell
QPCT	0	-1.83918	0.16	0.544	0	normalCell
AOX1	0	-1.88162	0.082	0.45	0	normalCell
TPD52L1	0	-1.89352	0.139	0.588	0	normalCell
CST3	0	-1.95808	0.387	0.722	0	normalCell
PEBP1	0	-1.9869	0.936	0.914	0	normalCell
IFI6	0	-2.10273	0.06	0.538	0	normalCell
MT1X	0	-2.16001	0.218	0.604	0	normalCell
CYP21A2	0	-2.24092	0.698	0.837	0	normalCell
CD9	0	-2.2446	0.161	0.656	0	normalCell
NFIC	0	-2.29521	0.077	0.603	0	normalCell
CYP11B1	0	-2.41008	0.508	0.803	0	normalCell
CXCR4	0	-2.43349	0.144	0.519	0	normalCell
VIM	0	-2.53029	0.126	0.603	0	normalCell
DCN	0	-2.72893	0.12	0.53	0	normalCell
CD74	0	-2.90052	0.133	0.502	0	normalCell
IFI27	0	-2.97409	0.072	0.618	0	normalCell
PCP4	0	-3.05772	0.039	0.464	0	normalCell
CYP11B2	0	-3.07651	0.036	0.382	0	normalCell
NEAT1	0	-3.15902	0.128	0.596	0	normalCell
AKR1B1	0	-3.16106	0.5	0.805	0	normalCell
MTRNR2L12	0	-3.45478	0.005	0.337	0	normalCell
HSPA1B	0	-3.62707	0.391	0.837	0	normalCell
CLU	0	-3.97244	0.157	0.814	0	normalCell
MGP	0	-4.02302	0.048	0.738	0	normalCell
HSPA1A	0	-4.08832	0.322	0.851	0	normalCell
HSD3B2	0	-5.41817	0.061	0.821	0	normalCell
TOB1	2.83972e-306	-1.58446	0.117	0.48	9.67919e-302	normalCell
HLA-E	4.18045e-306	-1.92188	0.099	0.444	1.42491e-301	normalCell
ABCB1	1.23981e-305	-1.53268	0.115	0.467	4.22591e-301	normalCell
RPS25	2.51877e-304	0.713347	0.995	0.892	8.58521e-300	normalCell
HBG2	4.06635e-303	1.54456	0.575	0.013	1.38602e-298	normalCell
MZT2B	1.01302e-301	1.20903	0.884	0.479	3.45286e-297	normalCell
SLC25A6	4.47732e-300	0.995349	0.954	0.633	1.52609e-295	normalCell
HNRNPA1	1.62909e-298	1.01613	0.968	0.675	5.55275e-294	normalCell
CTSD	2.5305e-298	-1.95333	0.252	0.614	8.62522e-294	normalCell
ALDH1A1	5.88123e-295	-1.15161	0.045	0.319	2.00462e-290	normalCell
RPL28	2.38247e-294	0.907455	0.997	0.784	8.12065e-290	normalCell
MAGI2	8.41483e-293	1.65096	0.623	0.086	2.86819e-288	normalCell
TMSB4X	1.0773e-291	-1.68535	0.795	0.902	3.67197e-287	normalCell
TNNI3	1.02722e-290	1.93497	0.605	0.066	3.50128e-286	normalCell
TIMM13	1.04271e-289	1.2517	0.842	0.411	3.55409e-285	normalCell
ALKAL2	1.00383e-288	-1.65945	0.125	0.472	3.42156e-284	normalCell
INHA	7.96528e-285	1.60083	0.736	0.267	2.71497e-280	normalCell
OOEP	7.18036e-284	1.52549	0.553	0.013	2.44743e-279	normalCell
ACADSB	2.74849e-282	-0.884888	0.034	0.282	9.36823e-278	normalCell
EEF1G	1.89748e-280	0.86258	0.977	0.736	6.46757e-276	normalCell
LY6D	2.80755e-280	-0.976756	0.028	0.261	9.56955e-276	normalCell
XIST	4.77217e-280	-1.35831	0.06	0.355	1.62659e-275	normalCell
SLC47A1	1.89476e-279	-1.51621	0.135	0.48	6.45828e-275	normalCell
PARD3	2.91653e-279	1.6592	0.626	0.122	9.94099e-275	normalCell
DNM3	8.77722e-278	1.66437	0.657	0.153	2.99172e-273	normalCell
SLC8A1	4.27682e-277	1.77631	0.572	0.044	1.45776e-272	normalCell
HSP90AA1	2.14848e-275	-1.48455	0.933	0.938	7.32309e-271	normalCell
SNCG	4.91207e-274	1.59212	0.784	0.358	1.67428e-269	normalCell
HLA-B	1.04975e-273	-2.2508	0.395	0.714	3.57806e-269	normalCell
GASK1B	3.46125e-273	-1.71483	0.182	0.533	1.17977e-268	normalCell
TIMM8B	1.47825e-272	1.1938	0.831	0.416	5.03861e-268	normalCell
RPL19	2.29614e-270	0.657945	0.995	0.906	7.82638e-266	normalCell
PBX3	1.67426e-268	-1.33985	0.101	0.426	5.70673e-264	normalCell
HSPA6	4.39363e-268	-1.98706	0.039	0.284	1.49757e-263	normalCell
RPS27	4.7097e-266	0.630408	0.999	0.94	1.6053e-261	normalCell
CREBL2	5.92371e-266	-1.52213	0.126	0.455	2.0191e-261	normalCell
SREBF1	3.69444e-263	-1.49655	0.096	0.408	1.25925e-258	normalCell
STAT1	6.81972e-260	-0.9912	0.038	0.278	2.3245e-255	normalCell
IGF2BP2	1.69267e-258	1.48146	0.585	0.098	5.76945e-254	normalCell
MT1E	2.18661e-257	-1.78985	0.473	0.749	7.45305e-253	normalCell
DLGAP1	9.69605e-256	1.68237	0.542	0.043	3.3049e-251	normalCell
SDC3	6.25374e-254	-1.4711	0.128	0.448	2.13159e-249	normalCell
ATRNL1	4.5919e-252	1.48728	0.618	0.151	1.56515e-247	normalCell
ITGA2	4.76313e-252	-0.86725	0.031	0.254	1.62351e-247	normalCell
H19	1.9693e-249	0.8391	0.937	0.521	6.71236e-245	normalCell
BNIP3	2.54227e-249	1.26494	0.744	0.311	8.66534e-245	normalCell
APOA1	5.08828e-249	1.84678	0.5	0.009	1.73434e-244	normalCell
ADGRB3	4.48513e-246	1.55809	0.504	0.013	1.52876e-241	normalCell
EXT1	7.74071e-246	1.71508	0.628	0.175	2.63842e-241	normalCell
NR4A2	1.35289e-244	-1.57062	0.054	0.309	4.61131e-240	normalCell
AC006115.2	1.41789e-244	-1.73756	0.096	0.388	4.83287e-240	normalCell
EFNA5	4.97773e-240	1.62221	0.492	0.012	1.69666e-235	normalCell
RPL35A	7.5613e-239	0.567257	0.999	0.934	2.57727e-234	normalCell
TUBB4A	7.28404e-237	-1.69049	0.177	0.499	2.48276e-232	normalCell
RPL23	4.04302e-236	-0.881459	0.983	0.949	1.37806e-231	normalCell
CRTAP	3.63451e-233	-1.45446	0.162	0.482	1.23882e-228	normalCell
KLHDC8B	7.69992e-233	1.21259	0.733	0.311	2.62452e-228	normalCell
RPS12	2.35181e-231	0.543478	0.997	0.946	8.01615e-227	normalCell
PDE10A	2.93496e-231	1.52887	0.597	0.138	1.00038e-226	normalCell
HMGCS1	1.45111e-230	1.338	0.646	0.191	4.94612e-226	normalCell
AAMDC	2.8495e-229	1.05962	0.827	0.467	9.7125e-225	normalCell
RPL34	5.64095e-228	0.490493	1	0.977	1.92272e-223	normalCell
ZNF275	7.78114e-228	-1.68594	0.229	0.544	2.6522e-223	normalCell
LRMDA	1.20029e-227	1.28341	0.68	0.253	4.0912e-223	normalCell
CD81	4.4008e-227	-1.27379	0.081	0.36	1.50001e-222	normalCell
RPS23	1.99741e-226	0.529234	0.999	0.946	6.80817e-222	normalCell
LRRC58	8.58092e-226	-1.41954	0.135	0.444	2.92481e-221	normalCell
TST	3.42105e-225	-1.09032	0.068	0.331	1.16607e-220	normalCell
FOSL2	9.94801e-225	-1.55095	0.257	0.579	3.39078e-220	normalCell
GJA1	1.23755e-223	-1.46878	0.152	0.464	4.21819e-219	normalCell
RPS6	1.43671e-222	0.514048	0.998	0.948	4.89702e-218	normalCell
ATP5MC2	1.49452e-220	0.781135	0.96	0.705	5.09407e-216	normalCell
GADD45GIP1	2.97126e-216	1.07396	0.739	0.288	1.01275e-211	normalCell
NDN	6.5337e-216	1.1502	0.692	0.28	2.22701e-211	normalCell
GNAS	7.28175e-215	-1.29845	0.758	0.823	2.48198e-210	normalCell
TBCA	1.55768e-214	0.839464	0.949	0.665	5.30934e-210	normalCell
RARRES2	5.21081e-214	-2.25006	0.559	0.741	1.77611e-209	normalCell
ST3GAL5	1.56458e-213	-1.20546	0.122	0.425	5.33287e-209	normalCell
HLA-DRA	4.15101e-213	-1.65044	0.053	0.287	1.41487e-208	normalCell
PSD3	1.28499e-212	1.18735	0.707	0.311	4.3799e-208	normalCell
RPSA	1.55301e-211	0.752199	0.966	0.726	5.29342e-207	normalCell
DMD	2.53484e-211	1.32793	0.579	0.135	8.64001e-207	normalCell
GAS5	5.9333e-209	0.909701	0.906	0.548	2.02237e-204	normalCell
ESD	2.01159e-208	1.09195	0.749	0.356	6.8565e-204	normalCell
MGST1	1.15164e-207	-1.58059	0.712	0.768	3.92537e-203	normalCell
DNAJB1	1.37813e-205	-2.39874	0.557	0.764	4.69735e-201	normalCell
PFN1	3.22928e-205	0.778611	0.904	0.582	1.1007e-200	normalCell
PINK1	6.01862e-205	-1.16708	0.111	0.394	2.05145e-200	normalCell
SLC26A2	1.78345e-204	-1.48516	0.233	0.533	6.07889e-200	normalCell
SNRPD1	2.34258e-204	1.09455	0.673	0.26	7.98468e-200	normalCell
BAG3	4.95369e-204	-1.37287	0.068	0.314	1.68847e-199	normalCell
PDK4	6.13729e-204	-1.4995	0.168	0.474	2.0919e-199	normalCell
MT2A	2.20647e-203	-1.32566	0.958	0.917	7.52075e-199	normalCell
PPM1E	6.35689e-203	1.39768	0.524	0.107	2.16675e-198	normalCell
POR	1.06922e-202	1.19843	0.793	0.459	3.64445e-198	normalCell
PCDH15	3.3375e-202	1.4396	0.462	0.037	1.13759e-197	normalCell
HPCAL1	1.57808e-201	-0.983828	0.067	0.313	5.37889e-197	normalCell
RABGEF1	1.06165e-200	1.2998	0.536	0.116	3.61865e-196	normalCell
CREG1	2.09917e-200	-1.0455	0.064	0.302	7.15501e-196	normalCell
HBA2	1.28414e-199	1.1763	0.434	0.013	4.37699e-195	normalCell
STMN1	2.25183e-199	1.23998	0.577	0.145	7.67537e-195	normalCell
CDKN1A	1.32615e-198	-1.71981	0.098	0.367	4.52019e-194	normalCell
MSMO1	2.88968e-197	1.20896	0.632	0.211	9.84948e-193	normalCell
ZBTB20	4.23427e-197	1.01532	0.78	0.41	1.44325e-192	normalCell
NCOA7	1.82002e-196	-1.19941	0.139	0.442	6.20355e-192	normalCell
ZNF331	2.5754e-196	-1.72876	0.088	0.345	8.77826e-192	normalCell
ATP5MPL	1.60054e-195	0.806358	0.949	0.653	5.45545e-191	normalCell
EIF4A1	1.7871e-195	0.839489	0.876	0.544	6.09133e-191	normalCell
TLE5	5.14107e-195	-1.24209	0.165	0.467	1.75233e-190	normalCell
RPL12	5.39164e-195	0.575592	0.997	0.903	1.83774e-190	normalCell
PLEKHA5	3.5202e-194	1.18629	0.617	0.199	1.19986e-189	normalCell
SLC40A1	7.34092e-194	-1.31001	0.095	0.358	2.50215e-189	normalCell
CCN3	8.68601e-194	-1.68395	0.803	0.821	2.96063e-189	normalCell
ZMAT3	1.87028e-190	-0.880146	0.055	0.28	6.37486e-186	normalCell
FAM210B	1.88002e-190	-1.40649	0.212	0.505	6.40805e-186	normalCell
MEG8	9.87869e-190	1.20969	0.592	0.191	3.36715e-185	normalCell
CDK6	1.66043e-189	1.16175	0.609	0.209	5.65958e-185	normalCell
JUND	2.36414e-189	-1.80557	0.442	0.685	8.05817e-185	normalCell
TENM3	2.68824e-189	1.22295	0.518	0.104	9.16287e-185	normalCell
ALDH6A1	3.31071e-189	-0.787085	0.051	0.272	1.12846e-184	normalCell
RPL39	5.22303e-188	0.50212	0.999	0.947	1.78027e-183	normalCell
H3F3B	1.63494e-187	0.726928	0.98	0.782	5.57271e-183	normalCell
NDUFA13	3.4137e-186	0.850847	0.883	0.489	1.16356e-181	normalCell
AMBRA1	6.7973e-186	1.11395	0.499	0.096	2.31686e-181	normalCell
TSHZ2	3.27406e-183	1.16283	0.704	0.358	1.11596e-178	normalCell
EPHX1	3.97168e-183	-1.42924	0.326	0.591	1.35375e-178	normalCell
RPL18	4.89597e-183	0.730592	0.993	0.736	1.66879e-178	normalCell
CD55	1.18594e-182	-1.54542	0.377	0.628	4.04227e-178	normalCell
HMGN1	3.24516e-182	0.808878	0.797	0.452	1.10611e-177	normalCell
KCNMA1	4.46384e-182	1.20256	0.452	0.05	1.5215e-177	normalCell
NME4	6.02043e-181	1.01653	0.621	0.229	2.05206e-176	normalCell
DHCR24	1.27734e-180	-1.48196	0.729	0.785	4.35382e-176	normalCell
SNHG25	4.31116e-180	0.890632	0.813	0.456	1.46946e-175	normalCell
RTN4	5.09853e-178	-1.31096	0.609	0.717	1.73783e-173	normalCell
IGF1R	3.08247e-177	1.18522	0.519	0.131	1.05066e-172	normalCell
HNRNPAB	8.12405e-176	-1.24439	0.193	0.483	2.76908e-171	normalCell
DDX5	1.46478e-174	-1.31781	0.693	0.79	4.99269e-170	normalCell
MZT2A	1.75807e-174	0.98305	0.672	0.276	5.99238e-170	normalCell
RPS29	2.23441e-174	0.411785	0.998	0.961	7.61597e-170	normalCell
TMSB10	3.4466e-174	0.843819	0.811	0.416	1.17477e-169	normalCell
DLK1	1.1979e-173	0.503818	0.992	0.774	4.08305e-169	normalCell
DYNLL1	3.19135e-173	0.772806	0.88	0.561	1.08777e-168	normalCell
PLEKHA7	5.11587e-172	1.08033	0.395	0.013	1.74375e-167	normalCell
YBX1	3.66048e-171	0.687189	0.911	0.641	1.24767e-166	normalCell
PSMB5	5.38431e-171	0.905308	0.69	0.339	1.83524e-166	normalCell
SMIM14	1.02989e-170	-1.29813	0.193	0.474	3.51039e-166	normalCell
HIF3A	2.30087e-169	1.056	0.433	0.049	7.84252e-165	normalCell
HMGN2	2.82909e-168	0.761041	0.861	0.506	9.64297e-164	normalCell
NKAIN3	4.406e-168	1.25202	0.413	0.036	1.50179e-163	normalCell
AC096536.3	1.28047e-166	1.31191	0.372	0.005	4.36447e-162	normalCell
RERE	3.64105e-166	0.943429	0.643	0.278	1.24105e-161	normalCell
RAN	5.89159e-166	0.80103	0.851	0.547	2.00815e-161	normalCell
DYNLL2	8.56566e-166	-1.2787	0.134	0.392	2.91961e-161	normalCell
PKIA	3.81249e-165	1.20054	0.381	0.013	1.29949e-160	normalCell
LGALS1	5.63011e-165	-1.37375	0.284	0.571	1.91902e-160	normalCell
IRF2BP2	9.44051e-165	-1.05646	0.113	0.371	3.2178e-160	normalCell
AC096747.1	2.33536e-164	1.24435	0.366	0.003	7.96008e-160	normalCell
RPL4	7.7185e-164	0.601253	0.961	0.716	2.63085e-159	normalCell
CEBPB	1.38127e-163	-1.47988	0.24	0.523	4.70804e-159	normalCell
NDUFB9	2.82575e-163	0.900749	0.69	0.344	9.63156e-159	normalCell
BCHE	8.08775e-162	1.17355	0.394	0.031	2.75671e-157	normalCell
PVT1	6.13618e-160	0.966498	0.475	0.098	2.09152e-155	normalCell
P4HA1	1.02168e-159	1.02677	0.587	0.218	3.48238e-155	normalCell
SCAND1	3.45447e-159	0.962576	0.618	0.22	1.17745e-154	normalCell
MORF4L2	9.82753e-159	0.789532	0.792	0.465	3.34971e-154	normalCell
MDK	1.03289e-158	1.0468	0.636	0.282	3.5206e-154	normalCell
ZNF609	1.54551e-158	1.06386	0.495	0.126	5.26788e-154	normalCell
CMTM8	1.87921e-158	1.14116	0.434	0.071	6.40529e-154	normalCell
STEAP1B	3.15405e-158	1.02377	0.363	0.007	1.07506e-153	normalCell
MXRA7	3.36787e-156	-1.49432	0.24	0.495	1.14794e-151	normalCell
CCND2	4.07165e-155	-1.31915	0.229	0.502	1.38782e-150	normalCell
MAPK10	1.31896e-154	1.1285	0.518	0.155	4.49567e-150	normalCell
HSPB6	2.8947e-154	-1.94401	0.365	0.589	9.86657e-150	normalCell
PTMA	3.53412e-154	0.541396	0.991	0.881	1.20461e-149	normalCell
PRDX2	5.32023e-154	0.703323	0.948	0.684	1.8134e-149	normalCell
HSPH1	2.18694e-152	-1.8948	0.217	0.492	7.45417e-148	normalCell
ATP5ME	9.93342e-152	0.66137	0.954	0.687	3.38581e-147	normalCell
ANXA2	1.05853e-150	-1.30793	0.152	0.41	3.60799e-146	normalCell
HLA-C	1.35262e-150	-1.78024	0.387	0.611	4.6104e-146	normalCell
PEAK1	3.08915e-150	1.17722	0.414	0.066	1.05294e-145	normalCell
AC004797.1	3.61177e-150	0.97701	0.357	0.011	1.23107e-145	normalCell
SLC2A1	3.75382e-150	1.03444	0.435	0.078	1.27949e-145	normalCell
APOE	6.24214e-150	0.895492	0.98	0.746	2.12763e-145	normalCell
AL109930.1	8.53203e-150	1.0767	0.349	0.007	2.90814e-145	normalCell
PPM1K	4.96082e-149	-0.747837	0.056	0.251	1.69089e-144	normalCell
ITM2B	9.20512e-149	-1.04211	0.75	0.77	3.13756e-144	normalCell
IDI1	5.16631e-148	0.97781	0.659	0.319	1.76094e-143	normalCell
ADAMTS19	2.71039e-147	1.24656	0.336	0.003	9.23836e-143	normalCell
LAGE3	3.81703e-147	0.982784	0.558	0.21	1.30103e-142	normalCell
SQLE	8.24512e-147	1.04133	0.496	0.137	2.81035e-142	normalCell
NBDY	9.27427e-147	0.914074	0.636	0.299	3.16113e-142	normalCell
RUVBL2	1.42562e-146	1.16513	0.45	0.104	4.85923e-142	normalCell
ADGRL2	1.25054e-145	1.22248	0.485	0.138	4.26247e-141	normalCell
FHIT	1.75004e-145	1.03553	0.492	0.146	5.96501e-141	normalCell
LINC01807	3.33887e-145	-0.864783	0.106	0.346	1.13805e-140	normalCell
CERS2	1.59322e-144	-1.25786	0.182	0.428	5.4305e-140	normalCell
PLD3	2.53497e-144	0.980475	0.521	0.167	8.64046e-140	normalCell
ALAD	6.86327e-144	-0.99098	0.083	0.297	2.33935e-139	normalCell
EEF1A1	4.46715e-143	-0.534627	0.998	0.992	1.52263e-138	normalCell
RBM39	5.19928e-143	0.612426	0.788	0.461	1.77217e-138	normalCell
SLC39A14	1.65124e-142	-0.811202	0.074	0.284	5.62826e-138	normalCell
COPE	6.35755e-142	0.817863	0.648	0.271	2.16697e-137	normalCell
PHLPP1	1.14722e-141	1.0485	0.566	0.236	3.91031e-137	normalCell
RANBP1	1.02249e-140	0.845382	0.608	0.265	3.48515e-136	normalCell
PCYOX1	2.32205e-140	-0.716195	0.066	0.267	7.9147e-136	normalCell
JAKMIP2	3.0169e-140	0.9842	0.372	0.034	1.02831e-135	normalCell
MCRIP2	4.48077e-140	0.931267	0.545	0.191	1.52727e-135	normalCell
CYSTM1	4.36823e-138	-1.21142	0.32	0.57	1.48891e-133	normalCell
PLAGL1	7.89306e-138	0.945405	0.523	0.183	2.69035e-133	normalCell
SNRPD2	2.06146e-137	0.677143	0.81	0.505	7.0265e-133	normalCell
ALAS1	7.11641e-137	-1.67179	0.34	0.564	2.42563e-132	normalCell
EIF1AY	1.40303e-136	0.881194	0.355	0.027	4.78221e-132	normalCell
KIZ-AS1	1.90808e-136	0.918538	0.324	0.007	6.50368e-132	normalCell
CLDN1	2.2595e-136	-1.06115	0.104	0.33	7.70152e-132	normalCell
ZBTB4	4.37855e-136	-0.888538	0.078	0.284	1.49243e-131	normalCell
PDE8A	1.48682e-135	0.924193	0.467	0.133	5.06782e-131	normalCell
IGF2BP3	1.94805e-135	0.959233	0.316	0.003	6.63994e-131	normalCell
CPT1A	2.59673e-135	-0.828759	0.071	0.271	8.85094e-131	normalCell
MT1F	1.00748e-134	-0.965402	0.106	0.329	3.43398e-130	normalCell
CNPPD1	1.2191e-134	-0.817279	0.077	0.28	4.15529e-130	normalCell
GNAI1	3.94557e-134	0.995479	0.542	0.212	1.34485e-129	normalCell
WWOX	6.90395e-134	1.04133	0.384	0.056	2.35321e-129	normalCell
MRPL12	7.70055e-134	0.844333	0.483	0.131	2.62473e-129	normalCell
AP000462.1	7.9831e-134	1.20209	0.321	0.008	2.72104e-129	normalCell
SGK1	9.7813e-134	-1.00437	0.093	0.309	3.33396e-129	normalCell
FDPS	1.9682e-133	1.1296	0.592	0.263	6.7086e-129	normalCell
TPM2	3.34507e-133	0.753382	0.812	0.501	1.14017e-128	normalCell
MCL1	3.88822e-133	-1.45161	0.206	0.468	1.3253e-128	normalCell
ALDH1A2	5.2809e-133	0.970316	0.403	0.068	1.8e-128	normalCell
COX6A1	6.15755e-133	0.616114	0.913	0.639	2.0988e-128	normalCell
ELOB	8.69758e-133	0.620998	0.916	0.592	2.96457e-128	normalCell
SNRPB	1.42655e-132	0.753135	0.666	0.349	4.8624e-128	normalCell
DNER	1.8012e-132	-1.05698	0.132	0.361	6.1394e-128	normalCell
VAT1	1.89977e-132	-1.16523	0.122	0.345	6.47538e-128	normalCell
TCF12	5.15466e-132	0.934403	0.465	0.137	1.75697e-127	normalCell
HIST1H4C	2.48533e-131	0.890098	0.648	0.33	8.47125e-127	normalCell
SEC61G	3.11655e-131	0.603597	0.936	0.641	1.06228e-126	normalCell
EIF3E	3.2232e-131	0.674958	0.876	0.575	1.09863e-126	normalCell
NR6A1	3.6328e-131	0.954964	0.322	0.011	1.23824e-126	normalCell
LDHA	3.9281e-131	0.58597	0.939	0.687	1.33889e-126	normalCell
USP9Y	1.77626e-130	0.90804	0.334	0.019	6.05438e-126	normalCell
RAB31	2.34068e-130	-1.39356	0.193	0.431	7.97821e-126	normalCell
S100A6	4.04775e-130	-1.2443	0.169	0.412	1.37968e-125	normalCell
HBA1	7.96367e-130	0.862773	0.314	0.008	2.71442e-125	normalCell
FDFT1	1.85188e-129	0.915752	0.629	0.325	6.31213e-125	normalCell
ZBTB38	2.8759e-129	-0.944647	0.134	0.37	9.80251e-125	normalCell
SCMH1	4.08136e-129	0.937927	0.36	0.045	1.39113e-124	normalCell
COL11A1	5.84865e-129	0.960284	0.366	0.049	1.99351e-124	normalCell
CAT	6.653e-129	-0.942804	0.134	0.371	2.26768e-124	normalCell
HNRNPDL	7.50258e-129	0.655573	0.781	0.459	2.55725e-124	normalCell
TBX3	1.00849e-128	-1.31499	0.562	0.671	3.43745e-124	normalCell
KDSR	1.41779e-128	-0.87408	0.098	0.313	4.83254e-124	normalCell
UQCR11	2.70778e-128	0.57851	0.916	0.641	9.22947e-124	normalCell
HLA-A	1.64611e-127	-1.71144	0.695	0.764	5.61077e-123	normalCell
ROMO1	2.10566e-127	0.692502	0.825	0.518	7.17713e-123	normalCell
COX5B	3.27428e-127	0.5854	0.93	0.65	1.11604e-122	normalCell
ARHGAP24	7.35462e-127	1.02675	0.311	0.009	2.50682e-122	normalCell
HOXA5	1.06974e-126	-1.3477	0.18	0.416	3.64621e-122	normalCell
MBD5	1.49051e-126	0.947759	0.4	0.083	5.0804e-122	normalCell
PPA1	2.11807e-126	-1.34943	0.33	0.564	7.21943e-122	normalCell
ISCU	2.18865e-126	-1.12778	0.519	0.659	7.46001e-122	normalCell
ARL6IP4	3.23998e-126	0.714658	0.748	0.395	1.10435e-121	normalCell
DDX3X	3.41281e-126	-1.23436	0.225	0.477	1.16326e-121	normalCell
ZFAND5	4.22419e-126	-1.40421	0.345	0.563	1.43981e-121	normalCell
OSTC	1.45038e-125	0.712962	0.691	0.371	4.94363e-121	normalCell
LIMCH1	1.58659e-125	0.875645	0.622	0.31	5.40788e-121	normalCell
PRMT1	2.91229e-125	0.807647	0.548	0.216	9.92653e-121	normalCell
NRCAM	4.20604e-125	0.983553	0.612	0.308	1.43363e-120	normalCell
KCNK3	1.76872e-124	-1.47642	0.372	0.568	6.02867e-120	normalCell
EDF1	5.86863e-124	0.627216	0.842	0.527	2.00032e-119	normalCell
LAPTM4A	8.84024e-124	0.651461	0.927	0.622	3.0132e-119	normalCell
ERC1	1.58327e-123	0.905106	0.442	0.126	5.39658e-119	normalCell
MAT2A	2.05808e-123	-1.11163	0.154	0.389	7.01496e-119	normalCell
SIPA1L1	3.01426e-123	0.951629	0.498	0.184	1.02741e-118	normalCell
POLR2L	4.4791e-123	0.623187	0.839	0.52	1.5267e-118	normalCell
FTH1	9.78415e-123	-0.798491	0.981	0.927	3.33493e-118	normalCell
PLBD2	2.60807e-122	-0.97639	0.149	0.378	8.88962e-118	normalCell
RPS16	3.22458e-122	0.416435	0.991	0.863	1.0991e-117	normalCell
AP1S1	6.47175e-122	0.886999	0.395	0.085	2.2059e-117	normalCell
KIF16B	1.11782e-121	-0.926569	0.109	0.323	3.81008e-117	normalCell
LINC02476	1.69935e-121	0.958191	0.296	0.007	5.79222e-117	normalCell
LRRC75A	2.13128e-121	-0.874199	0.09	0.292	7.26447e-117	normalCell
PSAP	2.48776e-121	-1.32662	0.602	0.69	8.47952e-117	normalCell
RPL26	1.09368e-120	0.369414	0.998	0.938	3.7278e-116	normalCell
PPP1CA	1.34212e-120	0.857372	0.477	0.161	4.5746e-116	normalCell
PPP1R13B	1.75145e-120	1.03443	0.342	0.044	5.96982e-116	normalCell
TCEAL9	1.55079e-119	0.636987	0.883	0.608	5.28587e-115	normalCell
FAM49B	2.10381e-119	0.799297	0.454	0.137	7.17085e-115	normalCell
CD99	3.28166e-119	0.554636	0.601	0.271	1.11856e-114	normalCell
PRKCA	6.19959e-119	0.920337	0.401	0.096	2.11313e-114	normalCell
OAT	3.49331e-118	-0.995324	0.142	0.368	1.19069e-113	normalCell
LINC02363	6.76045e-118	-1.15941	0.168	0.398	2.3043e-113	normalCell
AC114760.2	3.43962e-117	0.976418	0.287	0.006	1.17239e-112	normalCell
EGR1	3.66998e-117	-2.02215	0.465	0.614	1.25091e-112	normalCell
FAM120A	4.5258e-117	-1.039	0.151	0.38	1.54262e-112	normalCell
ADAMTS9-AS2	6.04291e-117	0.926535	0.305	0.021	2.05972e-112	normalCell
SNRPE	1.35451e-116	0.647003	0.745	0.453	4.61686e-112	normalCell
PPP1R9A	1.45076e-116	0.848393	0.54	0.24	4.94491e-112	normalCell
MPPED2	2.57812e-116	0.940404	0.351	0.056	8.78752e-112	normalCell
NEDD8	2.82018e-116	0.594747	0.826	0.54	9.61258e-112	normalCell
SULT2A1	4.33816e-116	0.691625	0.717	0.395	1.47866e-111	normalCell
AP2S1	6.98973e-116	0.703377	0.643	0.32	2.38245e-111	normalCell
SYNE1	7.49685e-116	0.960531	0.511	0.214	2.5553e-111	normalCell
SPAG7	3.53319e-115	0.794979	0.481	0.176	1.20429e-110	normalCell
ZFAND3	5.29231e-115	0.841412	0.482	0.185	1.80388e-110	normalCell
EIF4G2	5.43761e-115	-1.28814	0.43	0.606	1.85341e-110	normalCell
LSAMP	6.65214e-115	0.980638	0.488	0.193	2.26738e-110	normalCell
GRAMD1B	7.64797e-115	1.01528	0.701	0.431	2.60681e-110	normalCell
DACH1	9.35852e-115	0.940104	0.449	0.143	3.18985e-110	normalCell
RPL37A	1.03936e-114	0.316924	0.999	0.961	3.54267e-110	normalCell
DENND5B	7.17176e-114	0.984419	0.426	0.132	2.4445e-109	normalCell
TRAPPC9	8.73443e-114	0.847054	0.355	0.064	2.97713e-109	normalCell
DCLK1	1.08129e-113	0.986399	0.291	0.011	3.68558e-109	normalCell
NFAT5	1.42266e-113	0.837669	0.495	0.191	4.84914e-109	normalCell
RBM8A	1.55643e-113	0.673222	0.662	0.361	5.30508e-109	normalCell
FBN2	1.78831e-113	0.877894	0.381	0.081	6.09546e-109	normalCell
PPP3CA	3.15113e-113	0.78697	0.55	0.248	1.07406e-108	normalCell
UST	3.72403e-113	0.973449	0.44	0.149	1.26934e-108	normalCell
PPIB	4.91456e-113	0.637586	0.787	0.492	1.67513e-108	normalCell
ZG16B	4.95471e-113	0.857582	0.275	0.004	1.68881e-108	normalCell
SELENOH	1.25709e-112	0.641672	0.768	0.477	4.2848e-108	normalCell
CALM1	3.15311e-112	-1.29499	0.391	0.602	1.07474e-107	normalCell
ENO3	5.28317e-112	0.900188	0.279	0.008	1.80077e-107	normalCell
IRS2	5.99953e-112	-1.19332	0.281	0.506	2.04494e-107	normalCell
JMJD1C	7.04423e-112	0.673601	0.525	0.214	2.40103e-107	normalCell
SIK3	1.52753e-111	0.875979	0.391	0.098	5.20659e-107	normalCell
FAU	3.74688e-111	0.471324	0.992	0.816	1.27712e-106	normalCell
NPR3	1.41401e-110	0.889944	0.341	0.058	4.81967e-106	normalCell
BAIAP2L1	6.56539e-110	0.846437	0.355	0.071	2.23781e-105	normalCell
MEF2C	7.37726e-110	0.787292	0.619	0.321	2.51454e-105	normalCell
MED12L	1.21958e-109	0.890621	0.337	0.052	4.15694e-105	normalCell
LSM7	2.45786e-109	0.712262	0.515	0.187	8.37763e-105	normalCell
AHCYL1	3.6091e-109	-1.00035	0.186	0.41	1.23016e-104	normalCell
RPS3A	4.80182e-109	0.360759	0.996	0.927	1.6367e-104	normalCell
TMA7	1.30658e-108	0.498771	0.95	0.704	4.45349e-104	normalCell
HSBP1	1.68856e-108	0.595355	0.812	0.541	5.75544e-104	normalCell
MGAT5	2.94473e-108	0.777247	0.363	0.078	1.00371e-103	normalCell
PSMA7	4.68947e-108	0.596469	0.842	0.569	1.59841e-103	normalCell
ZBTB7A	1.15209e-107	-0.836565	0.076	0.254	3.9269e-103	normalCell
CSDE1	1.47498e-107	-1.20796	0.34	0.54	5.02746e-103	normalCell
ZFP36L2	3.79801e-107	-1.51702	0.243	0.477	1.29455e-102	normalCell
TGOLN2	5.29572e-107	-0.852085	0.136	0.349	1.80505e-102	normalCell
KCNJ5	6.57328e-107	-1.02769	0.16	0.384	2.2405e-102	normalCell
MAGI1	7.67907e-107	0.922261	0.352	0.072	2.61741e-102	normalCell
RPL31	1.15764e-106	0.329611	0.996	0.919	3.94582e-102	normalCell
FTX	2.95141e-106	0.735294	0.433	0.129	1.00599e-101	normalCell
AC104827.1	6.49851e-106	0.863918	0.264	0.005	2.21502e-101	normalCell
MAP3K15	9.2736e-106	0.879956	0.392	0.111	3.16091e-101	normalCell
DYNLT3	2.19331e-105	-0.940834	0.178	0.403	7.4759e-101	normalCell
BIRC7	2.55295e-105	0.807337	0.266	0.007	8.70173e-101	normalCell
NPC2	5.96182e-105	-1.1226	0.42	0.6	2.03209e-100	normalCell
ARL15	6.88837e-105	0.900847	0.402	0.12	2.3479e-100	normalCell
ZNF565	9.74707e-105	0.806853	0.281	0.017	3.32229e-100	normalCell
CFLAR	1.12742e-104	-0.836929	0.087	0.274	3.84283e-100	normalCell
FARP1	2.50827e-104	0.715241	0.581	0.298	8.54945e-100	normalCell
RPS27A	4.61132e-104	0.327273	0.999	0.949	1.57177e-99	normalCell
TNIK	7.05691e-104	0.853592	0.334	0.056	2.40535e-99	normalCell
ERGIC1	1.16332e-103	-1.14911	0.299	0.499	3.96517e-99	normalCell
PDP1	1.74381e-103	-0.699944	0.089	0.275	5.94377e-99	normalCell
SAT1	6.74943e-103	-1.13507	0.266	0.498	2.30054e-98	normalCell
PTOV1	1.00404e-102	0.74318	0.533	0.246	3.42227e-98	normalCell
SBF2	1.0645e-102	0.810874	0.389	0.107	3.62835e-98	normalCell
PFDN2	1.13618e-102	0.718355	0.56	0.276	3.87265e-98	normalCell
AL450384.2	1.35846e-102	0.870371	0.275	0.017	4.63031e-98	normalCell
GADD45B	1.65318e-102	-1.59167	0.151	0.353	5.63486e-98	normalCell
NDUFB7	5.08634e-102	0.592174	0.642	0.298	1.73368e-97	normalCell
ADAMTS12	8.03581e-102	0.740583	0.264	0.009	2.739e-97	normalCell
GUK1	1.04896e-101	0.667754	0.628	0.325	3.57537e-97	normalCell
EIF3J	2.75225e-101	0.683074	0.588	0.306	9.38104e-97	normalCell
EIF5B	3.03933e-101	0.596116	0.684	0.398	1.03595e-96	normalCell
COBLL1	5.74978e-101	-0.899742	0.165	0.378	1.95981e-96	normalCell
HBG1	7.22115e-101	0.757385	0.251	0.003	2.46133e-96	normalCell
TMBIM6	8.37472e-101	-0.939882	0.721	0.726	2.85452e-96	normalCell
UQCRFS1	4.51398e-100	0.554427	0.767	0.504	1.53859e-95	normalCell
RORA	5.56463e-100	0.577591	0.786	0.499	1.8967e-95	normalCell
EZR	6.01259e-100	-1.33298	0.302	0.511	2.04939e-95	normalCell
SINHCAF	1.03857e-99	0.87161	0.379	0.104	3.53996e-95	normalCell
TCEA3	1.16726e-99	0.742652	0.495	0.216	3.9786e-95	normalCell
HIPK2	1.35888e-99	-0.685365	0.078	0.254	4.63173e-95	normalCell
COL15A1	1.43137e-99	0.628229	0.645	0.336	4.87884e-95	normalCell
PPP2R1A	1.81296e-99	0.663107	0.735	0.462	6.17947e-95	normalCell
PLP2	2.24764e-99	0.516329	0.69	0.382	7.66107e-95	normalCell
SLC6A6	2.71528e-99	-0.667819	0.083	0.261	9.25503e-95	normalCell
SRPRA	3.51208e-99	-0.825645	0.119	0.317	1.19709e-94	normalCell
SUPT3H	4.06237e-99	0.784477	0.324	0.058	1.38466e-94	normalCell
NR4A1	9.22974e-99	-1.80076	0.325	0.527	3.14596e-94	normalCell
TTTY14	1.54498e-98	0.803211	0.255	0.009	5.26606e-94	normalCell
HSP90AB1	2.78333e-98	-0.664015	0.973	0.922	9.487e-94	normalCell
ST3GAL4	4.21873e-98	0.754702	0.472	0.195	1.43796e-93	normalCell
ATP6V1G1	8.25128e-98	0.516298	0.883	0.612	2.81245e-93	normalCell
PRKACA	1.28955e-97	-1.04508	0.166	0.369	4.39544e-93	normalCell
FNDC4	3.56982e-97	-0.8992	0.153	0.362	1.21677e-92	normalCell
ATP5IF1	9.91701e-97	0.531226	0.804	0.527	3.38021e-92	normalCell
CRY1	1.52541e-96	0.945035	0.339	0.078	5.19936e-92	normalCell
NAV3	4.22529e-96	0.794021	0.295	0.039	1.44019e-91	normalCell
LAMTOR4	4.46449e-96	0.56691	0.674	0.36	1.52172e-91	normalCell
ATP5MF	7.72062e-96	0.495527	0.841	0.58	2.63157e-91	normalCell
MIR4458HG	2.719e-95	0.792662	0.403	0.129	9.2677e-91	normalCell
CREM	3.71947e-95	0.523471	0.742	0.461	1.26778e-90	normalCell
CLEC11A	5.29492e-95	0.737652	0.438	0.155	1.80477e-90	normalCell
AC092691.1	6.38213e-95	0.830505	0.254	0.012	2.17535e-90	normalCell
NREP	1.04039e-94	0.668193	0.505	0.221	3.54618e-90	normalCell
BRI3	1.08701e-94	-1.07237	0.386	0.562	3.70507e-90	normalCell
PLXDC2	1.34399e-94	0.791859	0.501	0.23	4.58098e-90	normalCell
ZFAS1	1.64065e-94	0.471423	0.715	0.42	5.59216e-90	normalCell
ZNF536	2.64086e-94	0.763928	0.287	0.037	9.00136e-90	normalCell
RBM47	3.29209e-94	0.724369	0.685	0.444	1.12211e-89	normalCell
NORAD	4.43731e-94	-0.865077	0.158	0.365	1.51246e-89	normalCell
LEPROT	1.22576e-93	-0.986691	0.237	0.446	4.178e-89	normalCell
ASB3	1.29171e-93	0.759318	0.326	0.066	4.40279e-89	normalCell
ROBO1	1.85747e-93	0.77922	0.347	0.088	6.33119e-89	normalCell
SCD	2.27503e-93	-1.1045	0.159	0.359	7.75443e-89	normalCell
CIRBP	2.30583e-93	0.506675	0.89	0.618	7.85943e-89	normalCell
MLLT10	2.698e-93	0.797798	0.364	0.101	9.19614e-89	normalCell
ANAPC11	2.86121e-93	0.600814	0.645	0.359	9.75244e-89	normalCell
NAA38	3.14339e-93	0.571603	0.739	0.44	1.07142e-88	normalCell
SRP14	6.68624e-93	0.447649	0.967	0.73	2.279e-88	normalCell
FCHSD2	7.68192e-93	0.779605	0.365	0.106	2.61838e-88	normalCell
EIF3L	1.13181e-92	0.628974	0.526	0.222	3.85777e-88	normalCell
FAAP20	1.24045e-92	0.716902	0.436	0.157	4.22807e-88	normalCell
SNRPF	2.3485e-92	0.615932	0.608	0.332	8.00485e-88	normalCell
PITPNC1	1.5164e-91	0.841625	0.342	0.084	5.16864e-87	normalCell
MAGED2	2.27732e-91	0.600403	0.567	0.293	7.76223e-87	normalCell
TSPO	2.68469e-91	-0.750865	0.129	0.329	9.15076e-87	normalCell
GRB14	3.49664e-91	0.818649	0.412	0.151	1.19183e-86	normalCell
UQCRH	4.96898e-91	0.485821	0.851	0.596	1.69368e-86	normalCell
RHBDD2	5.59787e-91	0.688589	0.563	0.3	1.90803e-86	normalCell
ARHGEF40	2.02651e-90	-0.654587	0.084	0.254	6.90734e-86	normalCell
COX7C	2.06086e-90	0.385062	0.987	0.809	7.02444e-86	normalCell
CADPS2	2.75304e-90	0.779083	0.401	0.14	9.38375e-86	normalCell
PHPT1	2.77408e-90	0.472029	0.802	0.465	9.45545e-86	normalCell
ADGRV1	3.40851e-90	-1.04149	0.293	0.495	1.16179e-85	normalCell
RPL14	4.20899e-90	0.349813	0.988	0.859	1.43463e-85	normalCell
INAFM1	6.96164e-90	-0.772962	0.121	0.311	2.37287e-85	normalCell
RPS10	1.30487e-89	0.413364	0.975	0.805	4.44765e-85	normalCell
WDR83OS	1.81174e-89	0.510625	0.786	0.519	6.17532e-85	normalCell
PTK2	1.95096e-89	0.662513	0.484	0.223	6.64984e-85	normalCell
GLIPR2	2.35334e-89	0.695207	0.336	0.084	8.02137e-85	normalCell
CFDP1	6.27689e-89	0.589243	0.625	0.365	2.13948e-84	normalCell
DAB2	6.63948e-89	-1.10382	0.498	0.631	2.26307e-84	normalCell
KHSRP	8.91107e-89	-0.68721	0.098	0.276	3.03734e-84	normalCell
SRPK2	9.24437e-89	0.696151	0.438	0.179	3.15095e-84	normalCell
RBX1	1.0558e-88	0.507628	0.759	0.498	3.59869e-84	normalCell
KYNU	1.55136e-88	0.846502	0.256	0.025	5.28782e-84	normalCell
HSD17B4	1.55559e-88	-0.679613	0.105	0.286	5.30224e-84	normalCell
GNS	2.25131e-88	-1.04056	0.267	0.458	7.6736e-84	normalCell
CACNA1D	2.75317e-88	0.8341	0.32	0.075	9.38419e-84	normalCell
EMP3	3.23548e-88	0.72146	0.359	0.098	1.10281e-83	normalCell
UQCRQ	3.64853e-88	0.43258	0.95	0.734	1.2436e-83	normalCell
EBLN3P	7.6283e-88	-0.726774	0.093	0.266	2.60011e-83	normalCell
CACNA2D1	1.21713e-87	0.763899	0.41	0.154	4.14857e-83	normalCell
CBR1	1.65093e-87	-0.974299	0.183	0.385	5.62718e-83	normalCell
FNDC3B	1.83253e-87	0.687941	0.558	0.307	6.24619e-83	normalCell
ARID1B	1.90404e-87	0.675451	0.476	0.212	6.48991e-83	normalCell
RPS11	2.4957e-87	-0.508798	0.979	0.922	8.5066e-83	normalCell
SRSF9	3.45326e-87	0.520294	0.736	0.476	1.17704e-82	normalCell
SERF2	5.68315e-87	0.378564	0.991	0.846	1.9371e-82	normalCell
CLASP1	7.15016e-87	0.744505	0.359	0.108	2.43713e-82	normalCell
ANXA5	8.67155e-87	-1.05098	0.476	0.612	2.9557e-82	normalCell
CLIC1	1.01002e-86	0.558381	0.584	0.321	3.44265e-82	normalCell
YWHAB	1.30805e-86	-1.08672	0.514	0.618	4.45849e-82	normalCell
THSD7A	1.78957e-86	0.714379	0.289	0.046	6.09974e-82	normalCell
CLTC	2.06352e-86	-1.00335	0.264	0.464	7.03351e-82	normalCell
ABHD2	2.34053e-86	-0.857845	0.143	0.333	7.9777e-82	normalCell
TECR	2.57608e-86	0.561602	0.52	0.251	8.78058e-82	normalCell
SH3PXD2B	5.39875e-86	0.780882	0.401	0.151	1.84016e-81	normalCell
RPS13	6.36171e-86	0.327688	0.992	0.904	2.16839e-81	normalCell
IMPDH2	6.84545e-86	0.603876	0.482	0.22	2.33327e-81	normalCell
ERH	1.05087e-85	0.528348	0.716	0.457	3.5819e-81	normalCell
CTSZ	1.33346e-85	-0.770837	0.15	0.345	4.54511e-81	normalCell
CDK8	2.34177e-85	0.778481	0.302	0.068	7.98193e-81	normalCell
SERINC1	4.18574e-85	-0.915874	0.287	0.485	1.42671e-80	normalCell
BTBD9	8.44601e-85	0.759024	0.29	0.056	2.87882e-80	normalCell
SGMS1	8.73439e-85	0.733246	0.363	0.118	2.97712e-80	normalCell
ECH1	2.32335e-84	0.495972	0.752	0.468	7.91914e-80	normalCell
LUZP1	2.63867e-84	0.679228	0.489	0.23	8.99391e-80	normalCell
SERPINA5	2.90881e-84	-1.1449	0.367	0.529	9.91469e-80	normalCell
ANK3	3.38555e-84	0.771254	0.256	0.027	1.15396e-79	normalCell
CHCHD3	5.40852e-84	0.706475	0.398	0.15	1.84349e-79	normalCell
RGN	6.26887e-84	-1.07159	0.214	0.406	2.13675e-79	normalCell
NHP2	6.8066e-84	0.624113	0.581	0.326	2.32003e-79	normalCell
ZNF827	7.54374e-84	0.682044	0.397	0.147	2.57129e-79	normalCell
SERPINB1	9.72689e-84	-0.828577	0.143	0.335	3.31541e-79	normalCell
TVP23C	1.36271e-83	0.710351	0.266	0.038	4.64479e-79	normalCell
APP	2.64736e-83	-1.00704	0.699	0.711	9.02351e-79	normalCell
EHMT1	2.90024e-83	0.717174	0.358	0.116	9.88546e-79	normalCell
SOD2	1.08423e-82	-1.091	0.188	0.386	3.6956e-78	normalCell
ERG28	1.10249e-82	0.639558	0.512	0.264	3.75785e-78	normalCell
PSMA4	1.89377e-82	0.573848	0.612	0.359	6.4549e-78	normalCell
HIGD2A	3.80689e-82	0.526252	0.666	0.416	1.29758e-77	normalCell
IL6ST	3.98683e-82	-0.943656	0.207	0.406	1.35891e-77	normalCell
H1FX	4.72574e-82	0.652386	0.443	0.187	1.61077e-77	normalCell
PACS1	6.48091e-82	0.67622	0.347	0.108	2.20902e-77	normalCell
TACC1	7.93307e-82	-0.830316	0.107	0.282	2.70399e-77	normalCell
CCDC12	1.79443e-81	0.645464	0.441	0.187	6.11632e-77	normalCell
SET	4.14285e-81	-0.951482	0.492	0.624	1.41209e-76	normalCell
UHMK1	5.71081e-81	-0.621818	0.1	0.272	1.94653e-76	normalCell
SF3B5	8.35473e-81	0.53695	0.672	0.424	2.84771e-76	normalCell
RNF181	8.45938e-81	0.558793	0.575	0.316	2.88338e-76	normalCell
APRT	9.53449e-81	0.50649	0.703	0.43	3.24983e-76	normalCell
RSRC2	1.01112e-80	0.399985	0.566	0.301	3.44639e-76	normalCell
LINC00400	1.02012e-80	0.678302	0.286	0.056	3.47709e-76	normalCell
NUDT4	1.5281e-80	-0.845105	0.167	0.364	5.20854e-76	normalCell
BTF3	1.01129e-79	0.43058	0.934	0.724	3.44697e-75	normalCell
RTF1	1.16231e-79	0.47541	0.679	0.423	3.96173e-75	normalCell
JPT1	2.63723e-79	-0.904185	0.174	0.363	8.98901e-75	normalCell
WSB2	3.45693e-79	-0.622245	0.1	0.267	1.17829e-74	normalCell
C19orf53	3.49247e-79	0.506507	0.69	0.422	1.19041e-74	normalCell
STAG1	4.41377e-79	0.679271	0.329	0.096	1.50443e-74	normalCell
RAD21	7.22733e-79	-0.960622	0.29	0.479	2.46344e-74	normalCell
PRELID1	7.31622e-79	0.588427	0.56	0.319	2.49373e-74	normalCell
SARNP	7.63853e-79	0.629439	0.507	0.261	2.60359e-74	normalCell
MIR99AHG	1.16765e-78	0.695214	0.339	0.098	3.97993e-74	normalCell
RPLP1	1.51236e-78	0.379253	0.999	0.916	5.15487e-74	normalCell
ADRM1	3.99584e-78	0.596772	0.369	0.124	1.36198e-73	normalCell
INSR	4.14546e-78	0.630537	0.708	0.461	1.41298e-73	normalCell
45354	4.27061e-78	0.767756	0.286	0.063	1.45564e-73	normalCell
LAMP2	5.6923e-78	-0.689432	0.129	0.309	1.94022e-73	normalCell
CDK2AP1	6.18385e-78	-0.69077	0.12	0.298	2.10777e-73	normalCell
SETD5	7.25397e-78	0.563779	0.451	0.204	2.47251e-73	normalCell
ANTXR1	1.75058e-77	-0.832394	0.144	0.328	5.96684e-73	normalCell
TIMM17B	1.85224e-77	0.574721	0.37	0.121	6.31335e-73	normalCell
RHOC	2.01127e-77	0.622678	0.446	0.202	6.85543e-73	normalCell
C7	4.53339e-77	0.456151	0.479	0.223	1.54521e-72	normalCell
FKBP10	5.90671e-77	0.593915	0.359	0.117	2.0133e-72	normalCell
ST3GAL3	1.45613e-76	0.627311	0.272	0.052	4.96321e-72	normalCell
PSMA2	1.96059e-76	0.490488	0.673	0.424	6.68268e-72	normalCell
PRKD1	2.65438e-76	0.687358	0.301	0.076	9.04747e-72	normalCell
NDUFA6	2.74094e-76	0.48703	0.679	0.43	9.34249e-72	normalCell
TMEM97	2.88242e-76	0.616572	0.446	0.199	9.82471e-72	normalCell
SNU13	3.0168e-76	0.45298	0.81	0.565	1.02828e-71	normalCell
SPATC1L	3.97375e-76	0.645975	0.313	0.081	1.35445e-71	normalCell
MYL6	4.83681e-76	0.378863	0.976	0.794	1.64863e-71	normalCell
IMMP2L	5.17688e-76	0.712456	0.341	0.111	1.76454e-71	normalCell
OAZ2	5.5001e-76	0.59967	0.49	0.248	1.87471e-71	normalCell
SF3B6	5.67765e-76	0.461785	0.644	0.387	1.93523e-71	normalCell
ELP1	7.07681e-76	0.694772	0.528	0.289	2.41213e-71	normalCell
HES1	9.44431e-76	0.535629	0.57	0.295	3.21909e-71	normalCell
HAGH	9.5852e-76	-0.713778	0.151	0.335	3.26711e-71	normalCell
TMEM50B	1.07913e-75	-0.656007	0.11	0.281	3.67823e-71	normalCell
LUZP2	1.11546e-75	-1.28541	0.315	0.48	3.80206e-71	normalCell
S100A11	1.23231e-75	0.473135	0.47	0.205	4.20034e-71	normalCell
ALCAM	1.64368e-75	0.737005	0.321	0.093	5.60247e-71	normalCell
ATN1	1.71825e-75	-0.725798	0.116	0.286	5.85666e-71	normalCell
CS	2.41772e-75	-0.974925	0.175	0.351	8.24081e-71	normalCell
ITGA9	2.78937e-75	0.647175	0.361	0.129	9.50758e-71	normalCell
SCD5	3.07611e-75	-1.1232	0.361	0.512	1.04849e-70	normalCell
SYMPK	4.13383e-75	0.653871	0.256	0.046	1.40902e-70	normalCell
NOP10	4.35806e-75	0.485787	0.673	0.437	1.48544e-70	normalCell
LARP1	4.41894e-75	-0.881086	0.178	0.361	1.5062e-70	normalCell
PSME1	6.87557e-75	0.44509	0.724	0.479	2.34354e-70	normalCell
LSM4	3.17953e-74	0.520575	0.552	0.313	1.08374e-69	normalCell
KTN1	5.4023e-74	0.402958	0.855	0.611	1.84137e-69	normalCell
ASAH1	6.31156e-74	-0.782407	0.178	0.366	2.15129e-69	normalCell
NFKBIA	9.05909e-74	-1.46953	0.237	0.426	3.08779e-69	normalCell
CANX	9.75396e-74	-0.953692	0.435	0.568	3.32464e-69	normalCell
IMPAD1	1.03514e-73	-0.841127	0.181	0.367	3.52828e-69	normalCell
NDUFS1	1.34937e-73	-0.878719	0.22	0.406	4.59932e-69	normalCell
EML4	3.34091e-73	0.573545	0.393	0.16	1.13875e-68	normalCell
ATP5MD	4.20094e-73	0.40269	0.928	0.684	1.43189e-68	normalCell
MCCC2	4.22454e-73	-0.619175	0.097	0.256	1.43994e-68	normalCell
FAM13B	4.26061e-73	0.559629	0.393	0.162	1.45223e-68	normalCell
LAMTOR5	6.16908e-73	0.497064	0.687	0.436	2.10273e-68	normalCell
SPTBN1	1.14013e-72	-1.01838	0.47	0.583	3.88612e-68	normalCell
PDZRN3	1.34583e-72	0.827525	0.333	0.109	4.58725e-68	normalCell
TMED1	1.69573e-72	0.663127	0.298	0.08	5.77989e-68	normalCell
SERBP1	2.27129e-72	0.435819	0.757	0.504	7.74168e-68	normalCell
MAPK8	2.51534e-72	0.646294	0.305	0.088	8.57353e-68	normalCell
C19orf48	3.10539e-72	0.605958	0.267	0.054	1.05847e-67	normalCell
SNHG32	3.29393e-72	0.384079	0.61	0.341	1.12274e-67	normalCell
TLE1	4.95211e-72	0.635572	0.509	0.274	1.68793e-67	normalCell
UQCC2	5.45907e-72	0.52327	0.505	0.245	1.86072e-67	normalCell
EIF6	5.80442e-72	0.565287	0.531	0.297	1.97844e-67	normalCell
CMSS1	7.22514e-72	0.858906	0.447	0.218	2.46269e-67	normalCell
FOSB	1.4194e-71	-2.1305	0.378	0.519	4.83802e-67	normalCell
EIF4B	1.85868e-71	-1.07334	0.435	0.558	6.33532e-67	normalCell
CARMIL1	1.92331e-71	0.700675	0.322	0.096	6.55559e-67	normalCell
MCFD2	7.65709e-71	-0.916642	0.395	0.541	2.60992e-66	normalCell
TDG	7.8143e-71	0.580911	0.348	0.122	2.66351e-66	normalCell
NOSIP	9.17276e-71	0.569557	0.405	0.161	3.12654e-66	normalCell
AURKAIP1	1.40482e-70	0.489386	0.595	0.334	4.78833e-66	normalCell
TXN2	1.73219e-70	0.445944	0.626	0.387	5.90415e-66	normalCell
PAN3	2.17757e-70	0.575866	0.285	0.07	7.42224e-66	normalCell
FBXO21	3.38736e-70	-0.822325	0.212	0.396	1.15458e-65	normalCell
PTBP2	3.83003e-70	0.590035	0.282	0.07	1.30547e-65	normalCell
RDX	4.02326e-70	-0.760042	0.861	0.754	1.37133e-65	normalCell
HNRNPUL1	4.44695e-70	-0.941606	0.152	0.323	1.51574e-65	normalCell
RAB1B	4.95331e-70	-0.793995	0.136	0.305	1.68834e-65	normalCell
NADK	4.96595e-70	-0.659923	0.099	0.253	1.69264e-65	normalCell
DLG1	8.34305e-70	0.656596	0.372	0.149	2.84373e-65	normalCell
IDS	1.20395e-69	-0.886154	0.106	0.264	4.10366e-65	normalCell
RBM6	1.21949e-69	0.526604	0.379	0.151	4.15662e-65	normalCell
MEIS1	1.82651e-69	0.660495	0.384	0.163	6.22565e-65	normalCell
CITED2	2.31955e-69	0.620558	0.491	0.264	7.90619e-65	normalCell
PSMB7	3.38281e-69	0.465821	0.614	0.384	1.15303e-64	normalCell
MEIS2	3.44377e-69	0.587355	0.552	0.325	1.17381e-64	normalCell
C1orf21	4.21033e-69	-0.746237	0.157	0.336	1.43509e-64	normalCell
SPCS3	4.85263e-69	-0.580204	0.106	0.266	1.65402e-64	normalCell
NDUFA12	5.72685e-69	0.455496	0.647	0.414	1.952e-64	normalCell
WDFY2	6.29622e-69	0.630767	0.38	0.155	2.14607e-64	normalCell
CYC1	7.46633e-69	0.498063	0.597	0.359	2.5449e-64	normalCell
C6orf62	9.1191e-69	-0.657119	0.117	0.282	3.10825e-64	normalCell
UQCRC1	1.08608e-68	0.556919	0.461	0.228	3.7019e-64	normalCell
ARID5B	2.05102e-68	0.50437	0.334	0.111	6.9909e-64	normalCell
CKS2	3.62157e-68	0.506115	0.618	0.363	1.23441e-63	normalCell
SERINC3	3.70744e-68	-0.814367	0.224	0.412	1.26368e-63	normalCell
SNTB1	5.25081e-68	-0.733241	0.118	0.276	1.78974e-63	normalCell
LMBRD1	9.08376e-68	-0.704251	0.178	0.36	3.0962e-63	normalCell
COA3	9.41904e-68	0.533961	0.511	0.285	3.21048e-63	normalCell
PHF21A	1.35377e-67	0.566962	0.37	0.15	4.61434e-63	normalCell
HEBP2	1.44733e-67	-0.719042	0.155	0.335	4.93323e-63	normalCell
FAM114A1	1.58514e-67	-0.787325	0.205	0.391	5.40294e-63	normalCell
VPS28	3.27091e-67	0.479417	0.507	0.26	1.11489e-62	normalCell
MTFP1	3.30928e-67	0.580672	0.25	0.05	1.12797e-62	normalCell
IGFBP7	3.82851e-67	-2.35613	0.105	0.256	1.30495e-62	normalCell
NDUFA7	3.98113e-67	0.455879	0.666	0.435	1.35697e-62	normalCell
PAFAH1B3	4.25401e-67	0.544372	0.268	0.062	1.44998e-62	normalCell
PUM3	9.2455e-67	0.592793	0.319	0.105	3.15133e-62	normalCell
KDM5B	1.09477e-66	0.504881	0.372	0.151	3.73153e-62	normalCell
NRK	1.75907e-66	0.539716	0.399	0.171	5.99578e-62	normalCell
PSMB4	1.97305e-66	-0.879823	0.249	0.428	6.72516e-62	normalCell
OST4	2.26308e-66	0.361757	0.913	0.689	7.71372e-62	normalCell
LSR	3.38882e-66	0.619831	0.344	0.129	1.15508e-61	normalCell
NME3	4.52833e-66	0.452143	0.528	0.263	1.54348e-61	normalCell
NLK	4.73967e-66	0.557186	0.468	0.248	1.61552e-61	normalCell
RGS2	4.74861e-66	-1.19126	0.322	0.491	1.61856e-61	normalCell
NOP16	4.89331e-66	0.587749	0.294	0.088	1.66788e-61	normalCell
FOXO1	1.1555e-65	0.569718	0.384	0.167	3.93853e-61	normalCell
POLR2G	2.36903e-65	0.477358	0.497	0.271	8.07482e-61	normalCell
ATP6V1A	2.54973e-65	-0.826834	0.169	0.339	8.69077e-61	normalCell
HDGF	4.07437e-65	-0.911775	0.154	0.319	1.38875e-60	normalCell
ATP5F1D	4.73959e-65	0.369971	0.727	0.445	1.61549e-60	normalCell
TRAPPC5	6.23969e-65	0.470225	0.565	0.316	2.1268e-60	normalCell
CAP1	7.56927e-65	-0.77596	0.156	0.331	2.57999e-60	normalCell
ECI2	1.42391e-64	0.45874	0.651	0.42	4.85339e-60	normalCell
FAM162A	1.50545e-64	0.516184	0.596	0.371	5.13134e-60	normalCell
DDB1	2.19869e-64	-1.02561	0.305	0.456	7.49424e-60	normalCell
COX7A2	2.62139e-64	0.27585	0.944	0.715	8.93501e-60	normalCell
FRMD5	2.94065e-64	1.01577	0.298	0.102	1.00232e-59	normalCell
RNF187	3.30746e-64	-1.04009	0.216	0.376	1.12735e-59	normalCell
CCS	4.8056e-64	0.530647	0.331	0.114	1.63799e-59	normalCell
FNIP1	5.96504e-64	0.549873	0.415	0.191	2.03318e-59	normalCell
PDCD5	6.21684e-64	0.479093	0.551	0.326	2.11901e-59	normalCell
COPG1	1.03929e-63	-0.641729	0.114	0.271	3.54241e-59	normalCell
PQBP1	2.22224e-63	0.526191	0.311	0.102	7.57449e-59	normalCell
SNRPC	2.43049e-63	0.527396	0.434	0.218	8.28432e-59	normalCell
PSMB6	2.71163e-63	0.453893	0.57	0.347	9.2426e-59	normalCell
KIF1B	2.9253e-63	0.545408	0.429	0.214	9.97088e-59	normalCell
PLEKHJ1	3.66465e-63	0.560324	0.29	0.086	1.2491e-58	normalCell
ING2	4.31125e-63	0.528595	0.496	0.278	1.46949e-58	normalCell
LAMP1	4.96759e-63	-0.799672	0.16	0.327	1.6932e-58	normalCell
NCOA2	6.32336e-63	0.575422	0.347	0.138	2.15532e-58	normalCell
SLC38A2	1.23488e-62	-1.02056	0.304	0.481	4.2091e-58	normalCell
CCDC69	1.506e-62	-0.751548	0.167	0.333	5.13321e-58	normalCell
METTL9	1.92876e-62	0.473593	0.685	0.436	6.57419e-58	normalCell
KCTD3	2.10871e-62	-0.746192	0.145	0.311	7.18753e-58	normalCell
RBMS3	2.32919e-62	0.58091	0.309	0.104	7.93905e-58	normalCell
STOML2	2.56188e-62	0.495547	0.497	0.276	8.73218e-58	normalCell
FSTL1	2.99623e-62	-0.87682	0.208	0.378	1.02126e-57	normalCell
TRIO	3.47489e-62	0.600815	0.291	0.093	1.18442e-57	normalCell
ITM2C	3.73338e-62	0.530779	0.306	0.103	1.27252e-57	normalCell
MAP4K3	4.64668e-62	0.577891	0.305	0.103	1.58382e-57	normalCell
TTC28	4.97724e-62	0.585585	0.29	0.093	1.69649e-57	normalCell
EPB41L1	6.6576e-62	-0.991504	0.281	0.438	2.26924e-57	normalCell
ERGIC3	7.15853e-62	0.436378	0.524	0.305	2.43998e-57	normalCell
CTDSP2	7.26265e-62	-0.521576	0.104	0.255	2.47548e-57	normalCell
RHOBTB1	7.97303e-62	0.647136	0.252	0.064	2.71761e-57	normalCell
MRPL28	1.01635e-61	0.547954	0.288	0.087	3.46423e-57	normalCell
LRBA	1.218e-61	0.555472	0.315	0.112	4.15157e-57	normalCell
ACTR3	1.32831e-61	-0.894281	0.29	0.452	4.52756e-57	normalCell
SIVA1	1.41901e-61	0.487089	0.396	0.173	4.83671e-57	normalCell
TOMM20	1.63724e-61	-0.824381	0.46	0.582	5.58054e-57	normalCell
USP34	1.82342e-61	0.434117	0.463	0.247	6.21514e-57	normalCell
COX4I1	3.13661e-61	0.345657	0.91	0.683	1.06911e-56	normalCell
ZNF711	4.8368e-61	0.617842	0.443	0.226	1.64862e-56	normalCell
GALNT2	5.4722e-61	0.433149	0.456	0.234	1.8652e-56	normalCell
POLR2F	6.39052e-61	0.446194	0.52	0.303	2.17821e-56	normalCell
CREBRF	6.49976e-61	-0.713073	0.136	0.3	2.21544e-56	normalCell
SSBP2	7.92699e-61	0.650991	0.253	0.067	2.70192e-56	normalCell
FADS1	9.34811e-61	-0.885373	0.198	0.365	3.1863e-56	normalCell
MRPL14	1.32839e-60	0.542711	0.45	0.239	4.5278e-56	normalCell
EXOC4	1.57444e-60	0.503589	0.329	0.124	5.36648e-56	normalCell
IQGAP1	1.7016e-60	-0.914219	0.247	0.421	5.7999e-56	normalCell
ZNF428	2.45017e-60	0.57387	0.365	0.158	8.35142e-56	normalCell
TNS1	3.26095e-60	-0.635749	0.126	0.282	1.11149e-55	normalCell
RPS4X	3.48764e-60	0.271832	0.995	0.939	1.18876e-55	normalCell
FKBP8	3.98492e-60	0.521138	0.288	0.086	1.35826e-55	normalCell
ZNF83	4.56196e-60	0.452492	0.298	0.098	1.55495e-55	normalCell
EBP	6.63791e-60	0.560502	0.488	0.278	2.26253e-55	normalCell
SLMAP	6.74183e-60	0.53917	0.378	0.173	2.29795e-55	normalCell
NDRG4	7.37044e-60	-0.799069	0.173	0.332	2.51221e-55	normalCell
TXNRD1	8.52872e-60	0.453917	0.586	0.357	2.90702e-55	normalCell
GSTP1	8.89936e-60	0.359003	0.804	0.562	3.03335e-55	normalCell
ANAPC16	1.39006e-59	0.35232	0.741	0.513	4.73803e-55	normalCell
MEST	1.40274e-59	0.527906	0.388	0.175	4.78123e-55	normalCell
DHRSX	1.94901e-59	0.609817	0.293	0.102	6.64319e-55	normalCell
MTG1	2.03714e-59	0.545286	0.284	0.09	6.94359e-55	normalCell
PNRC1	2.46544e-59	-1.00518	0.506	0.618	8.40344e-55	normalCell
PTRHD1	2.71104e-59	0.466676	0.449	0.236	9.24057e-55	normalCell
BIRC6	2.98584e-59	0.479985	0.421	0.207	1.01772e-54	normalCell
ISOC2	3.86958e-59	0.523506	0.292	0.093	1.31895e-54	normalCell
SRSF10	4.05528e-59	0.396567	0.523	0.315	1.38224e-54	normalCell
CLNS1A	4.52148e-59	0.46417	0.525	0.314	1.54115e-54	normalCell
METTL26	6.10665e-59	0.463513	0.482	0.253	2.08145e-54	normalCell
SUB1	7.28375e-59	0.336221	0.841	0.605	2.48267e-54	normalCell
MED13L	7.49261e-59	0.461133	0.384	0.171	2.55386e-54	normalCell
CETN2	1.06776e-58	0.520695	0.4	0.193	3.63947e-54	normalCell
ZRANB1	1.54691e-58	-0.60702	0.106	0.252	5.27264e-54	normalCell
UVRAG	1.56117e-58	0.560101	0.327	0.133	5.32125e-54	normalCell
IP6K2	1.5647e-58	0.507884	0.374	0.167	5.33327e-54	normalCell
TOMM5	1.85742e-58	0.445807	0.634	0.425	6.33103e-54	normalCell
KIF3A	1.9376e-58	0.54185	0.282	0.09	6.6043e-54	normalCell
TMEM161B-AS1	2.0069e-58	0.524633	0.263	0.072	6.8405e-54	normalCell
MARCKS	2.82416e-58	0.291228	0.314	0.1	9.62615e-54	normalCell
UBA1	3.53536e-58	-0.788294	0.186	0.349	1.20503e-53	normalCell
CYP17A1	3.96004e-58	-1.57156	0.851	0.769	1.34978e-53	normalCell
PGM5	4.87057e-58	-0.724271	0.175	0.342	1.66013e-53	normalCell
HS2ST1	5.80999e-58	0.540363	0.476	0.266	1.98034e-53	normalCell
NCOA4	6.99124e-58	-0.650829	0.118	0.268	2.38296e-53	normalCell
C2CD2	9.18648e-58	-0.901759	0.337	0.486	3.13121e-53	normalCell
TLE4	9.47291e-58	0.470272	0.371	0.163	3.22884e-53	normalCell
BAZ2B	1.29531e-57	0.476149	0.44	0.228	4.41507e-53	normalCell
NPTN	1.61923e-57	-0.635902	0.122	0.273	5.51913e-53	normalCell
TMEM30A	2.51e-57	-0.495878	0.109	0.258	8.55534e-53	normalCell
AC068888.1	2.51183e-57	0.611991	0.268	0.084	8.56156e-53	normalCell
NDRG2	2.56185e-57	-0.826438	0.302	0.467	8.73206e-53	normalCell
RGS3	2.67121e-57	0.544459	0.279	0.088	9.10482e-53	normalCell
CYP51A1	2.91861e-57	0.396043	0.58	0.351	9.94808e-53	normalCell
ASXL1	3.11825e-57	0.458101	0.377	0.173	1.06286e-52	normalCell
MAP1LC3B	3.22864e-57	-0.893932	0.373	0.521	1.10048e-52	normalCell
SUMO1	3.77595e-57	0.39725	0.592	0.383	1.28703e-52	normalCell
AHCY	4.54042e-57	0.526522	0.365	0.169	1.5476e-52	normalCell
TMEM14A	5.18106e-57	0.518286	0.502	0.292	1.76596e-52	normalCell
PGLS	5.26071e-57	0.503609	0.356	0.146	1.79311e-52	normalCell
WDR82	5.61985e-57	-0.574395	0.11	0.258	1.91553e-52	normalCell
MLF1	6.00116e-57	0.614274	0.27	0.082	2.0455e-52	normalCell
PLIN3	6.52251e-57	0.399297	0.465	0.246	2.2232e-52	normalCell
PIN1	1.40655e-56	0.453434	0.358	0.154	4.79423e-52	normalCell
ELP5	1.68307e-56	0.520717	0.36	0.16	5.73673e-52	normalCell
STARD7	1.89641e-56	-0.670854	0.187	0.351	6.46393e-52	normalCell
BEX4	2.34707e-56	0.400764	0.584	0.361	7.99999e-52	normalCell
PABPC1	2.48287e-56	-1.23925	0.675	0.684	8.46286e-52	normalCell
EIF4EBP2	2.91054e-56	-0.73721	0.156	0.311	9.92056e-52	normalCell
SMIM30	3.96665e-56	0.528478	0.478	0.276	1.35203e-51	normalCell
FMNL2	4.9044e-56	0.533819	0.319	0.129	1.67166e-51	normalCell
KANSL1	5.86671e-56	0.468888	0.385	0.185	1.99967e-51	normalCell
MORF4L1	6.82581e-56	0.336377	0.89	0.663	2.32658e-51	normalCell
PNPLA2	7.3579e-56	-0.783499	0.149	0.303	2.50794e-51	normalCell
CEP85L	7.53851e-56	0.49232	0.322	0.127	2.5695e-51	normalCell
PDIA6	9.13561e-56	0.371212	0.736	0.51	3.11387e-51	normalCell
GIPC2	1.30502e-55	0.554555	0.44	0.242	4.44815e-51	normalCell
NT5C	1.31189e-55	0.521219	0.293	0.102	4.47159e-51	normalCell
MICOS10	2.17339e-55	0.385514	0.682	0.463	7.40801e-51	normalCell
H2AFZ	2.79575e-55	0.390472	0.572	0.359	9.5293e-51	normalCell
DGUOK	3.43363e-55	0.448286	0.449	0.244	1.17035e-50	normalCell
JUNB	3.79673e-55	-1.44053	0.55	0.629	1.29412e-50	normalCell
TCF7L2	4.91783e-55	0.518585	0.368	0.17	1.67624e-50	normalCell
NBEAL1	7.49373e-55	0.511081	0.362	0.169	2.55424e-50	normalCell
BBS2	7.67933e-55	-0.585735	0.146	0.303	2.6175e-50	normalCell
MRPL50	9.4305e-55	0.509455	0.386	0.185	3.21439e-50	normalCell
MAST4	1.08233e-54	0.598966	0.444	0.253	3.68911e-50	normalCell
NPM3	1.22917e-54	0.515572	0.291	0.108	4.18963e-50	normalCell
PURA	1.45407e-54	-0.687789	0.173	0.333	4.95619e-50	normalCell
ALDH2	2.36805e-54	-1.04074	0.253	0.398	8.07151e-50	normalCell
GNG11	3.40958e-54	0.452237	0.301	0.102	1.16216e-49	normalCell
UBA52	4.89738e-54	0.307718	0.972	0.787	1.66927e-49	normalCell
TMEM258	5.88566e-54	0.324379	0.915	0.687	2.00613e-49	normalCell
FAM207A	9.8671e-54	0.467963	0.258	0.074	3.3632e-49	normalCell
SLC2A13	1.12743e-53	0.605832	0.313	0.13	3.84286e-49	normalCell
DNAJB4	2.25961e-53	-0.943102	0.315	0.468	7.70187e-49	normalCell
AOPEP	2.92853e-53	0.55187	0.288	0.108	9.98191e-49	normalCell
ARIH1	3.02135e-53	0.465469	0.386	0.194	1.02983e-48	normalCell
SMYD3	4.6798e-53	0.53092	0.253	0.079	1.59511e-48	normalCell
NETO2	4.74753e-53	0.535483	0.314	0.127	1.61819e-48	normalCell
ACAT2	5.52909e-53	0.506627	0.285	0.102	1.88459e-48	normalCell
CALM3	5.67294e-53	0.407189	0.628	0.411	1.93362e-48	normalCell
PFDN6	7.12399e-53	0.463644	0.322	0.124	2.42821e-48	normalCell
SNRPG	9.75324e-53	0.32943	0.757	0.546	3.32439e-48	normalCell
ZNHIT1	1.50024e-52	0.39056	0.591	0.389	5.11356e-48	normalCell
NDUFS5	1.51502e-52	0.333797	0.879	0.671	5.16396e-48	normalCell
SP100	1.54359e-52	-0.677985	0.13	0.28	5.26132e-48	normalCell
NFIA	1.74189e-52	-0.887099	0.299	0.461	5.93725e-48	normalCell
PEG10	1.75832e-52	0.269915	0.988	0.778	5.99322e-48	normalCell
DNAJB6	2.23715e-52	0.326355	0.53	0.317	7.62531e-48	normalCell
CASC4	2.49263e-52	-0.739706	0.239	0.4	8.49614e-48	normalCell
ARL2	4.17958e-52	0.453124	0.455	0.248	1.42461e-47	normalCell
MRPS26	4.42462e-52	0.437713	0.467	0.264	1.50813e-47	normalCell
SPINT2	5.9838e-52	0.49695	0.337	0.151	2.03958e-47	normalCell
TMEM9	6.36287e-52	0.461386	0.474	0.278	2.16878e-47	normalCell
ZCCHC7	8.68327e-52	0.543998	0.269	0.094	2.95969e-47	normalCell
BRAF	8.82382e-52	0.487675	0.253	0.078	3.0076e-47	normalCell
ZNF292	1.13012e-51	0.465328	0.393	0.199	3.85202e-47	normalCell
HMGCR	1.43141e-51	0.454444	0.459	0.259	4.87895e-47	normalCell
CYP11A1	1.68494e-51	0.461564	0.889	0.668	5.74313e-47	normalCell
BABAM2	1.68884e-51	0.402701	0.45	0.246	5.75643e-47	normalCell
PMF1	1.74114e-51	0.515177	0.315	0.135	5.93468e-47	normalCell
ATP6V0B	1.75995e-51	0.334743	0.693	0.477	5.9988e-47	normalCell
NDUFB2	1.78361e-51	0.305268	0.862	0.639	6.07945e-47	normalCell
MICOS13	1.89726e-51	0.373108	0.468	0.246	6.46683e-47	normalCell
SKP1	2.52391e-51	0.302709	0.938	0.702	8.60275e-47	normalCell
DHRS4L2	2.75352e-51	0.500821	0.314	0.127	9.38539e-47	normalCell
C1QBP	3.26319e-51	0.355495	0.64	0.432	1.11226e-46	normalCell
TRA2A	3.55596e-51	0.436219	0.469	0.275	1.21205e-46	normalCell
C4orf3	4.59439e-51	0.363987	0.655	0.442	1.566e-46	normalCell
TSPYL1	5.24061e-51	-0.669984	0.242	0.407	1.78626e-46	normalCell
SNRPB2	5.67763e-51	0.37317	0.545	0.337	1.93522e-46	normalCell
PHF10	5.98645e-51	-0.648995	0.148	0.295	2.04048e-46	normalCell
INSIG1	7.80449e-51	0.445368	0.386	0.186	2.66016e-46	normalCell
ROGDI	8.45182e-51	0.480786	0.278	0.1	2.8808e-46	normalCell
GADD45A	1.05087e-50	0.402355	0.344	0.148	3.5819e-46	normalCell
INPP4B	1.12844e-50	0.575249	0.284	0.104	3.84629e-46	normalCell
TAF10	1.19753e-50	-0.682028	0.199	0.361	4.08178e-46	normalCell
USF2	1.26138e-50	-0.609007	0.122	0.262	4.29941e-46	normalCell
BRD2	1.41981e-50	-0.96417	0.202	0.363	4.83943e-46	normalCell
SOD1	1.43723e-50	-0.565953	0.839	0.777	4.8988e-46	normalCell
PGAM1	1.53774e-50	0.373748	0.72	0.501	5.2414e-46	normalCell
NDUFS4	1.99875e-50	0.410087	0.533	0.337	6.81272e-46	normalCell
MAGEH1	2.45392e-50	0.483826	0.362	0.176	8.3642e-46	normalCell
ARL8B	3.18284e-50	-0.612515	0.138	0.284	1.08487e-45	normalCell
PEG3	3.30331e-50	-0.93333	0.56	0.594	1.12593e-45	normalCell
OIP5-AS1	4.38628e-50	-0.706029	0.215	0.376	1.49506e-45	normalCell
TMEM263	4.56939e-50	0.505482	0.363	0.18	1.55748e-45	normalCell
MYDGF	5.3061e-50	0.383605	0.508	0.311	1.80858e-45	normalCell
TMEM208	7.66089e-50	0.390494	0.427	0.22	2.61121e-45	normalCell
BLOC1S1	8.12671e-50	0.485155	0.391	0.201	2.76999e-45	normalCell
MRPL57	9.31268e-50	0.328439	0.669	0.458	3.17423e-45	normalCell
NUCKS1	1.4415e-49	-0.798718	0.56	0.62	4.91337e-45	normalCell
PTTG1IP	1.87865e-49	-0.687236	0.207	0.368	6.40339e-45	normalCell
NFE2L1	2.23016e-49	-0.76754	0.207	0.359	7.60151e-45	normalCell
TOMM6	2.76419e-49	0.32201	0.807	0.584	9.42174e-45	normalCell
CD83	3.25502e-49	0.327671	0.405	0.214	1.10947e-44	normalCell
CKS1B	3.34613e-49	0.467953	0.317	0.136	1.14053e-44	normalCell
RPL30	3.38344e-49	-0.421918	0.986	0.914	1.15325e-44	normalCell
SURF6	3.86936e-49	0.470345	0.291	0.118	1.31887e-44	normalCell
DMAC1	5.89016e-49	0.399399	0.505	0.311	2.00766e-44	normalCell
ALDH3A2	8.57707e-49	-1.01275	0.41	0.508	2.92349e-44	normalCell
RAB5B	9.81427e-49	-0.672706	0.127	0.263	3.34519e-44	normalCell
PSMC3	1.29623e-48	0.452376	0.34	0.155	4.41821e-44	normalCell
SCML1	1.31841e-48	0.474058	0.315	0.136	4.49381e-44	normalCell
CCT3	1.70408e-48	0.323027	0.626	0.418	5.80835e-44	normalCell
PAM16	2.2738e-48	0.447449	0.407	0.211	7.75023e-44	normalCell
RNMT	2.39431e-48	0.446481	0.347	0.164	8.16099e-44	normalCell
SCAP	6.60702e-48	0.48134	0.364	0.181	2.252e-43	normalCell
SLIRP	8.9517e-48	0.264207	0.755	0.544	3.05119e-43	normalCell
CPEB4	9.49583e-48	-0.894602	0.465	0.577	3.23665e-43	normalCell
MRPL17	9.50629e-48	0.469238	0.425	0.243	3.24022e-43	normalCell
BSG	1.02137e-47	0.328895	0.634	0.4	3.48132e-43	normalCell
DCUN1D5	1.59989e-47	0.491118	0.281	0.11	5.45324e-43	normalCell
SQSTM1	1.62204e-47	-0.732859	0.638	0.657	5.52874e-43	normalCell
GABARAPL1	1.62965e-47	-0.858168	0.162	0.302	5.55468e-43	normalCell
SELENOK	1.933e-47	0.36848	0.652	0.468	6.58863e-43	normalCell
YPEL5	2.20475e-47	-0.941024	0.22	0.376	7.51491e-43	normalCell
CTSB	4.32541e-47	-1.02085	0.358	0.478	1.47432e-42	normalCell
CDKN1B	5.18155e-47	-0.542759	0.117	0.252	1.76613e-42	normalCell
UGCG	5.23509e-47	-0.917374	0.509	0.587	1.78438e-42	normalCell
GNB2	5.9403e-47	0.400402	0.439	0.241	2.02475e-42	normalCell
PGK1	6.03697e-47	0.322696	0.704	0.482	2.0577e-42	normalCell
SMARCC1	7.76418e-47	0.441661	0.298	0.126	2.64642e-42	normalCell
POMP	9.00073e-47	0.309249	0.775	0.572	3.0679e-42	normalCell
MRPS18A	1.00894e-46	0.43983	0.26	0.094	3.43899e-42	normalCell
FKBP3	1.03826e-46	0.360743	0.419	0.23	3.53892e-42	normalCell
FBXO11	1.37367e-46	0.528312	0.315	0.146	4.68216e-42	normalCell
WWTR1	1.44174e-46	0.425445	0.339	0.159	4.91416e-42	normalCell
FOS	2.03042e-46	-1.26897	0.857	0.763	6.9207e-42	normalCell
TMED9	3.0124e-46	0.288171	0.518	0.31	1.02678e-41	normalCell
CIAO2B	3.15486e-46	0.367089	0.591	0.396	1.07533e-41	normalCell
SREBF2	3.57194e-46	0.388969	0.487	0.28	1.21749e-41	normalCell
MRPL1	6.52812e-46	0.43256	0.354	0.174	2.22511e-41	normalCell
PNKP	7.25319e-46	0.401914	0.295	0.125	2.47225e-41	normalCell
SNHG3	8.55416e-46	0.473322	0.278	0.112	2.91569e-41	normalCell
FBL	8.5913e-46	0.305867	0.476	0.289	2.92834e-41	normalCell
KCNQ1	1.0496e-45	-0.690397	0.168	0.315	3.57758e-41	normalCell
RNF7	1.13064e-45	0.3528	0.64	0.444	3.85378e-41	normalCell
TUT4	1.14468e-45	0.392532	0.395	0.211	3.90164e-41	normalCell
PPP6R3	1.15224e-45	0.453051	0.338	0.166	3.92741e-41	normalCell
SMCHD1	1.68953e-45	0.350382	0.265	0.1	5.75877e-41	normalCell
MRPL33	1.99499e-45	-0.609764	0.897	0.762	6.79993e-41	normalCell
FEZ2	3.11335e-45	-0.55589	0.143	0.286	1.06119e-40	normalCell
UFSP2	5.35122e-45	-0.509915	0.136	0.276	1.82396e-40	normalCell
UBE2M	5.51484e-45	0.468813	0.325	0.154	1.87973e-40	normalCell
TMEM237	7.38687e-45	0.497368	0.285	0.12	2.51782e-40	normalCell
SLC16A9	7.88877e-45	-0.934919	0.239	0.373	2.68889e-40	normalCell
RLF	8.12324e-45	0.417183	0.253	0.093	2.76881e-40	normalCell
ACACA	9.21137e-45	0.493386	0.272	0.112	3.1397e-40	normalCell
OSBP	1.15053e-44	-0.591199	0.141	0.278	3.92158e-40	normalCell
AQP11	1.22043e-44	0.505051	0.253	0.096	4.15983e-40	normalCell
ACAT1	1.3421e-44	-0.711692	0.264	0.412	4.57454e-40	normalCell
UBE2N	1.51278e-44	0.404355	0.451	0.271	5.15632e-40	normalCell
CARHSP1	1.74541e-44	0.361489	0.452	0.268	5.94922e-40	normalCell
HDLBP	2.20555e-44	-0.810305	0.301	0.434	7.51763e-40	normalCell
APOBEC3C	2.84605e-44	-0.591091	0.127	0.262	9.70077e-40	normalCell
C11orf58	2.88789e-44	0.289493	0.653	0.447	9.84338e-40	normalCell
MRPL52	4.11398e-44	0.327956	0.527	0.334	1.40225e-39	normalCell
STARD10	6.45015e-44	0.506429	0.339	0.167	2.19853e-39	normalCell
GPI	1.19789e-43	-0.837024	0.318	0.443	4.08301e-39	normalCell
EPC1	1.27225e-43	0.335311	0.366	0.186	4.33645e-39	normalCell
MNAT1	1.53839e-43	0.447612	0.264	0.1	5.24359e-39	normalCell
GNG5	1.75777e-43	0.367845	0.576	0.384	5.99137e-39	normalCell
TMX4	1.8472e-43	-0.540634	0.128	0.263	6.29619e-39	normalCell
GATA6	1.88205e-43	-0.646594	0.208	0.355	6.41495e-39	normalCell
NSMCE2	2.14489e-43	0.441978	0.263	0.105	7.31084e-39	normalCell
FHL2	3.07703e-43	0.371134	0.398	0.215	1.04881e-38	normalCell
TAF11	3.27282e-43	0.430636	0.274	0.112	1.11554e-38	normalCell
POLR2A	3.68532e-43	-0.662061	0.128	0.26	1.25614e-38	normalCell
ITCH	3.77741e-43	0.390675	0.304	0.139	1.28753e-38	normalCell
N4BP2L2	4.53135e-43	0.330537	0.465	0.282	1.54451e-38	normalCell
NAP1L1	6.00466e-43	-0.753265	0.775	0.732	2.04669e-38	normalCell
STK3	6.20603e-43	0.511274	0.266	0.111	2.11533e-38	normalCell
RPS24	6.42911e-43	-0.297995	0.995	0.952	2.19136e-38	normalCell
NDUFV1	6.82715e-43	0.383568	0.384	0.208	2.32704e-38	normalCell
WBP2	6.94211e-43	-0.895493	0.282	0.405	2.36622e-38	normalCell
MAMSTR	7.96782e-43	0.513862	0.273	0.117	2.71583e-38	normalCell
MTCH1	8.0611e-43	-0.853895	0.471	0.541	2.74763e-38	normalCell
BANF1	1.11543e-42	0.273183	0.682	0.473	3.80195e-38	normalCell
CHD2	1.34333e-42	0.285394	0.352	0.178	4.57875e-38	normalCell
STT3B	2.82062e-42	-0.57574	0.145	0.283	9.61408e-38	normalCell
NOP58	8.45762e-42	0.312816	0.396	0.222	2.88278e-37	normalCell
RAP1B	9.59933e-42	0.309809	0.55	0.365	3.27193e-37	normalCell
MRPS21	9.77938e-42	0.27375	0.731	0.531	3.3333e-37	normalCell
YWHAZ	1.05851e-41	-0.751156	0.614	0.656	3.60793e-37	normalCell
ADAR	1.05938e-41	-0.571379	0.149	0.287	3.61088e-37	normalCell
TMEM41B	1.2529e-41	0.495554	0.254	0.102	4.2705e-37	normalCell
IPO7	1.37075e-41	-0.58573	0.183	0.325	4.67221e-37	normalCell
HSPD1	1.58641e-41	-0.399019	0.965	0.875	5.40726e-37	normalCell
VCL	1.73937e-41	0.65285	0.286	0.129	5.92863e-37	normalCell
OPTN	1.75064e-41	-0.703721	0.199	0.343	5.96707e-37	normalCell
MRPL42	2.15727e-41	0.366987	0.433	0.26	7.35307e-37	normalCell
TSPYL2	2.2779e-41	-0.829808	0.132	0.262	7.76421e-37	normalCell
ATP5MC1	2.3414e-41	0.276557	0.679	0.488	7.98065e-37	normalCell
LGR4	3.18273e-41	0.560352	0.337	0.179	1.08483e-36	normalCell
ANKRD17	5.96768e-41	0.363162	0.359	0.191	2.03408e-36	normalCell
POLD2	6.19544e-41	0.412324	0.285	0.127	2.11171e-36	normalCell
PWWP3A	7.60617e-41	0.360435	0.258	0.101	2.59256e-36	normalCell
ZMYM2	9.81646e-41	0.408519	0.319	0.157	3.34594e-36	normalCell
PSMB1	1.15119e-40	0.26938	0.668	0.463	3.92383e-36	normalCell
CAVIN3	1.2072e-40	0.436198	0.265	0.108	4.11474e-36	normalCell
NCOA1	1.47628e-40	0.353315	0.348	0.183	5.03191e-36	normalCell
TMED7	1.77442e-40	-0.463404	0.155	0.295	6.0481e-36	normalCell
CNPY2	1.83125e-40	0.355637	0.504	0.325	6.24182e-36	normalCell
SNRPD3	1.86024e-40	0.312126	0.475	0.29	6.34061e-36	normalCell
LINC01578	1.912e-40	0.335341	0.467	0.297	6.51705e-36	normalCell
RAB21	2.02585e-40	-0.552696	0.149	0.284	6.90509e-36	normalCell
SMIM26	2.67674e-40	0.250843	0.629	0.42	9.12365e-36	normalCell
CHMP2B	3.39118e-40	-0.464807	0.126	0.255	1.15588e-35	normalCell
THUMPD3-AS1	4.17225e-40	0.406331	0.28	0.119	1.42211e-35	normalCell
OTUD6B-AS1	4.41944e-40	-0.562099	0.189	0.333	1.50637e-35	normalCell
KIAA1958	4.61052e-40	0.469199	0.29	0.135	1.57149e-35	normalCell
TIMM44	5.46398e-40	0.464392	0.264	0.115	1.8624e-35	normalCell
TAPBP	5.65608e-40	-0.64123	0.149	0.282	1.92788e-35	normalCell
PLCB1	6.32499e-40	0.502437	0.275	0.121	2.15587e-35	normalCell
RNF5	8.15611e-40	0.261071	0.541	0.342	2.78001e-35	normalCell
MYL6B	1.1194e-39	0.372126	0.328	0.159	3.81549e-35	normalCell
DCP1A	1.25333e-39	0.327624	0.274	0.121	4.27196e-35	normalCell
GLS	1.3696e-39	-0.621783	0.227	0.368	4.66827e-35	normalCell
CD47	1.65238e-39	-0.597338	0.192	0.337	5.63214e-35	normalCell
NDUFB8	1.66465e-39	0.254977	0.726	0.519	5.67396e-35	normalCell
PRDX4	1.92551e-39	0.368729	0.466	0.292	6.5631e-35	normalCell
DANCR	2.0479e-39	0.3036	0.52	0.337	6.98026e-35	normalCell
RPS27L	4.60227e-39	-0.887382	0.748	0.707	1.56868e-34	normalCell
GLUD1	5.27675e-39	-0.746506	0.208	0.339	1.79858e-34	normalCell
HSP90B1	6.84328e-39	-0.612136	0.765	0.728	2.33253e-34	normalCell
ACACB	6.85825e-39	0.434234	0.276	0.125	2.33764e-34	normalCell
EIF2S3	1.03921e-38	-0.713417	0.276	0.414	3.54215e-34	normalCell
NRBP1	1.22239e-38	0.369904	0.27	0.118	4.16651e-34	normalCell
SUPT4H1	1.22743e-38	0.275104	0.535	0.355	4.1837e-34	normalCell
RALY	1.51146e-38	0.373021	0.262	0.111	5.1518e-34	normalCell
MRPL51	1.66475e-38	0.280838	0.664	0.476	5.67432e-34	normalCell
SAR1B	1.68429e-38	-0.589933	0.204	0.345	5.74091e-34	normalCell
ZNF593	1.71919e-38	0.353131	0.354	0.179	5.85987e-34	normalCell
PANK3	2.01426e-38	-0.433727	0.127	0.252	6.86562e-34	normalCell
ITPR1	2.11122e-38	0.431621	0.259	0.11	7.1961e-34	normalCell
GTF2I	2.30191e-38	-0.840479	0.371	0.475	7.84605e-34	normalCell
MRPS14	2.48395e-38	0.354215	0.344	0.182	8.46655e-34	normalCell
HSF1	2.77822e-38	0.357247	0.331	0.175	9.46957e-34	normalCell
CPB1	4.13436e-38	-0.857953	0.366	0.479	1.4092e-33	normalCell
HOPX	4.80436e-38	0.451774	0.343	0.173	1.63757e-33	normalCell
WDR6	5.36167e-38	-0.46067	0.13	0.254	1.82753e-33	normalCell
GPATCH8	5.50943e-38	0.348583	0.292	0.138	1.87789e-33	normalCell
GULP1	5.81782e-38	0.458786	0.345	0.193	1.983e-33	normalCell
PCBP2	6.82841e-38	-0.656761	0.702	0.675	2.32746e-33	normalCell
SMC5	6.8379e-38	0.363307	0.269	0.119	2.3307e-33	normalCell
AP3D1	7.70594e-38	-0.567002	0.141	0.267	2.62657e-33	normalCell
ALKBH7	8.52449e-38	0.36605	0.416	0.24	2.90557e-33	normalCell
ITFG1	9.27782e-38	0.382902	0.414	0.257	3.16235e-33	normalCell
GTF2E2	1.37552e-37	0.383962	0.349	0.195	4.68848e-33	normalCell
DNPH1	1.59952e-37	0.263643	0.495	0.319	5.45196e-33	normalCell
VSTM4	1.92472e-37	-0.661303	0.151	0.278	6.5604e-33	normalCell
CCNDBP1	2.63914e-37	-0.485927	0.133	0.259	8.99551e-33	normalCell
IQGAP2	3.00122e-37	-0.691622	0.189	0.323	1.02297e-32	normalCell
ANXA7	4.17874e-37	-0.503862	0.168	0.303	1.42432e-32	normalCell
PA2G4	4.32578e-37	0.257169	0.583	0.4	1.47444e-32	normalCell
MTF2	4.55909e-37	0.337889	0.253	0.105	1.55397e-32	normalCell
CKAP4	5.20847e-37	-0.599734	0.195	0.326	1.77531e-32	normalCell
WHRN	5.38018e-37	0.412899	0.286	0.139	1.83383e-32	normalCell
CD63	5.71225e-37	0.284283	0.956	0.775	1.94702e-32	normalCell
SDF2	7.42244e-37	0.31759	0.386	0.228	2.52994e-32	normalCell
SLC12A2	8.96853e-37	-0.659741	0.214	0.35	3.05692e-32	normalCell
CHD9	9.03764e-37	0.307034	0.431	0.259	3.08048e-32	normalCell
EIF4E2	1.02003e-36	0.391014	0.328	0.177	3.47677e-32	normalCell
PLD1	1.39062e-36	0.449956	0.256	0.114	4.73992e-32	normalCell
MTPN	1.44089e-36	-0.667228	0.272	0.404	4.91128e-32	normalCell
TBC1D5	1.86261e-36	0.400067	0.347	0.196	6.34871e-32	normalCell
NECTIN2	1.93435e-36	0.418131	0.307	0.159	6.59323e-32	normalCell
IGFBP5	1.93599e-36	-1.49074	0.153	0.274	6.59884e-32	normalCell
COMMD1	2.12189e-36	0.400261	0.347	0.193	7.23245e-32	normalCell
SNF8	2.24225e-36	0.326947	0.267	0.117	7.6427e-32	normalCell
CPSF6	2.24856e-36	0.422595	0.266	0.122	7.66421e-32	normalCell
MIR202HG	2.44399e-36	-0.691399	0.295	0.424	8.33034e-32	normalCell
MRPL22	2.59064e-36	0.326292	0.376	0.215	8.8302e-32	normalCell
NFIB	2.64844e-36	-0.635584	0.251	0.388	9.0272e-32	normalCell
CHCHD5	2.91186e-36	0.293522	0.351	0.178	9.92506e-32	normalCell
CMPK1	3.74179e-36	-0.521582	0.131	0.254	1.27539e-31	normalCell
TMEM123	4.92039e-36	-0.606701	0.224	0.359	1.67711e-31	normalCell
EIF2AK1	7.42914e-36	-0.667977	0.181	0.308	2.53222e-31	normalCell
PHB	9.412e-36	0.256498	0.518	0.345	3.20808e-31	normalCell
GANAB	9.6152e-36	-0.551979	0.167	0.298	3.27734e-31	normalCell
COA4	1.35696e-35	0.293897	0.543	0.379	4.62521e-31	normalCell
PEA15	1.36651e-35	-0.73713	0.212	0.336	4.65775e-31	normalCell
CREB3L2	1.47409e-35	-0.575641	0.188	0.322	5.02444e-31	normalCell
PHACTR2	1.58546e-35	-0.795035	0.511	0.566	5.40405e-31	normalCell
ACBD6	1.59919e-35	0.370671	0.278	0.133	5.45082e-31	normalCell
MRPS25	1.66211e-35	0.371546	0.27	0.127	5.6653e-31	normalCell
SEC11C	1.97837e-35	-0.531295	0.204	0.339	6.74327e-31	normalCell
PABPC4	2.87353e-35	-0.877105	0.265	0.388	9.79444e-31	normalCell
FBXO9	4.02714e-35	-0.606785	0.173	0.298	1.37265e-30	normalCell
DYNLT1	4.92051e-35	0.276161	0.48	0.316	1.67716e-30	normalCell
NSA2	5.03936e-35	-0.804579	0.459	0.55	1.71767e-30	normalCell
GHITM	5.20828e-35	-0.694481	0.487	0.542	1.77524e-30	normalCell
TCEAL8	6.07777e-35	0.2986	0.502	0.335	2.07161e-30	normalCell
GYPC	9.52063e-35	0.288674	0.348	0.185	3.24511e-30	normalCell
PIH1D1	1.22193e-34	0.362535	0.306	0.16	4.16494e-30	normalCell
RGCC	1.23655e-34	-0.27097	0.253	0.099	4.2148e-30	normalCell
MDH1	1.26225e-34	-0.722566	0.574	0.604	4.30237e-30	normalCell
MBOAT7	1.54365e-34	0.318369	0.43	0.26	5.26152e-30	normalCell
AHI1	2.13722e-34	0.32055	0.321	0.171	7.2847e-30	normalCell
PLAAT3	2.17833e-34	-0.578136	0.2	0.331	7.42482e-30	normalCell
MRAP	2.43428e-34	0.517495	0.383	0.232	8.29725e-30	normalCell
BTBD3	2.83924e-34	0.38168	0.291	0.149	9.67756e-30	normalCell
PIN4	3.1547e-34	0.330026	0.339	0.185	1.07528e-29	normalCell
GNAI2	3.43956e-34	-0.643619	0.168	0.296	1.17237e-29	normalCell
PSMB10	3.44116e-34	0.315727	0.251	0.11	1.17292e-29	normalCell
SEPTIN9	3.52716e-34	-0.727798	0.154	0.274	1.20223e-29	normalCell
CCDC47	3.73572e-34	-0.605576	0.202	0.333	1.27332e-29	normalCell
TXNIP	4.09518e-34	-1.10008	0.331	0.434	1.39584e-29	normalCell
LMBR1	5.75379e-34	0.466308	0.327	0.192	1.96118e-29	normalCell
NT5C2	6.7994e-34	0.381524	0.268	0.132	2.31758e-29	normalCell
CAST	8.43884e-34	-0.74062	0.283	0.409	2.87638e-29	normalCell
FOXN3	9.84123e-34	0.292736	0.512	0.342	3.35438e-29	normalCell
REV3L	1.12789e-33	0.291029	0.291	0.148	3.84441e-29	normalCell
NME1	1.19878e-33	0.35375	0.487	0.334	4.08605e-29	normalCell
VBP1	1.33933e-33	0.376198	0.317	0.177	4.56511e-29	normalCell
ZSCAN16-AS1	1.39243e-33	0.33319	0.466	0.303	4.7461e-29	normalCell
ST3GAL6	2.06362e-33	0.406987	0.267	0.127	7.03386e-29	normalCell
COPS6	2.24438e-33	0.307842	0.449	0.29	7.64997e-29	normalCell
HSPB11	2.24713e-33	0.344749	0.292	0.149	7.65933e-29	normalCell
DAZAP2	2.30997e-33	-0.773088	0.366	0.471	7.87352e-29	normalCell
ASB4	2.4067e-33	-0.628234	0.267	0.393	8.20324e-29	normalCell
MRPL55	2.73502e-33	0.310209	0.318	0.163	9.32233e-29	normalCell
ZFP91	2.8812e-33	-0.641204	0.17	0.294	9.82058e-29	normalCell
SSBP4	3.55353e-33	0.274609	0.356	0.201	1.21122e-28	normalCell
MCRIP1	5.98072e-33	0.335631	0.295	0.153	2.03853e-28	normalCell
SFXN4	7.52518e-33	0.327294	0.271	0.133	2.56496e-28	normalCell
POLR2H	7.59964e-33	0.376094	0.326	0.177	2.59034e-28	normalCell
GNG12	8.02414e-33	-0.658627	0.221	0.346	2.73503e-28	normalCell
CAPZA2	8.15162e-33	0.317516	0.446	0.293	2.77848e-28	normalCell
NF1	8.84507e-33	0.335388	0.325	0.181	3.01484e-28	normalCell
CLPP	9.36371e-33	0.362436	0.283	0.14	3.19162e-28	normalCell
NDUFB5	1.23096e-32	0.2679	0.585	0.414	4.19574e-28	normalCell
NOSTRIN	1.3257e-32	0.355915	0.289	0.141	4.51864e-28	normalCell
PSMD8	1.42333e-32	0.26249	0.468	0.301	4.85141e-28	normalCell
SCARB2	1.61297e-32	-0.507799	0.14	0.258	5.49779e-28	normalCell
HEBP1	1.93347e-32	-0.571809	0.223	0.348	6.59024e-28	normalCell
PRPF4B	1.97044e-32	0.258076	0.387	0.236	6.71624e-28	normalCell
GINM1	2.19912e-32	-0.415272	0.14	0.26	7.4957e-28	normalCell
ZNF638	2.28682e-32	0.302524	0.311	0.17	7.79464e-28	normalCell
TMEM134	2.41979e-32	0.312277	0.351	0.196	8.24787e-28	normalCell
ME1	4.4501e-32	-0.538514	0.226	0.358	1.51682e-27	normalCell
ACTR2	5.20218e-32	-0.712241	0.208	0.335	1.77316e-27	normalCell
SNHG7	6.56449e-32	0.327429	0.345	0.197	2.23751e-27	normalCell
WNK1	6.99126e-32	-0.674248	0.196	0.323	2.38297e-27	normalCell
RNASEH2C	7.89446e-32	0.290071	0.451	0.297	2.69083e-27	normalCell
TAX1BP1	1.01114e-31	-0.775902	0.464	0.528	3.44649e-27	normalCell
NTN4	1.05833e-31	0.412277	0.275	0.139	3.60732e-27	normalCell
ZKSCAN1	1.19873e-31	-0.589048	0.19	0.314	4.08589e-27	normalCell
RPL22L1	1.24498e-31	0.300427	0.424	0.261	4.2435e-27	normalCell
EEF1E1	1.39278e-31	0.295925	0.35	0.195	4.7473e-27	normalCell
CD46	1.94942e-31	-0.691319	0.519	0.579	6.64461e-27	normalCell
PCBP1	2.08396e-31	-0.64355	0.608	0.618	7.10319e-27	normalCell
TGFBR3	2.31091e-31	0.257504	0.536	0.366	7.87674e-27	normalCell
NIPSNAP3A	2.90286e-31	0.314864	0.31	0.171	9.89441e-27	normalCell
SDC4	3.14927e-31	-0.45913	0.141	0.259	1.07343e-26	normalCell
BLOC1S6	3.51715e-31	-0.495203	0.153	0.271	1.19882e-26	normalCell
HERC2	3.76805e-31	0.289817	0.286	0.149	1.28434e-26	normalCell
IDH1	4.50382e-31	-0.782188	0.397	0.483	1.53513e-26	normalCell
SIL1	4.74873e-31	0.267746	0.313	0.163	1.6186e-26	normalCell
POLR2E	4.80673e-31	0.317214	0.382	0.241	1.63837e-26	normalCell
CHKA	4.92652e-31	0.332729	0.256	0.126	1.6792e-26	normalCell
CERS6	5.53921e-31	0.369167	0.304	0.165	1.88804e-26	normalCell
ITGB1	6.39385e-31	-0.882382	0.481	0.552	2.17934e-26	normalCell
TRAM1	7.24063e-31	-0.610019	0.28	0.403	2.46797e-26	normalCell
AUP1	8.17742e-31	0.362443	0.293	0.158	2.78727e-26	normalCell
TMBIM4	8.69908e-31	-0.676066	0.452	0.522	2.96508e-26	normalCell
BUD31	1.00536e-30	0.282335	0.351	0.197	3.42679e-26	normalCell
CHMP3	1.33273e-30	-0.551574	0.251	0.378	4.54262e-26	normalCell
DNAJC3	1.52352e-30	-0.486118	0.148	0.262	5.19293e-26	normalCell
CISD1	1.82138e-30	0.29384	0.376	0.226	6.20816e-26	normalCell
EXOC6	1.9653e-30	0.391931	0.326	0.191	6.69873e-26	normalCell
PPP4C	2.33094e-30	0.281585	0.329	0.193	7.94501e-26	normalCell
MMAB	2.42244e-30	0.3008	0.372	0.228	8.2569e-26	normalCell
MRPL24	3.70806e-30	0.315693	0.363	0.222	1.26389e-25	normalCell
NUFIP2	3.75483e-30	-0.626613	0.171	0.289	1.27983e-25	normalCell
DNAJB9	5.03024e-30	-0.645173	0.227	0.35	1.71456e-25	normalCell
CDK2AP2	5.15085e-30	-0.685397	0.299	0.417	1.75567e-25	normalCell
ACBD3	6.20699e-30	0.321097	0.298	0.163	2.11565e-25	normalCell
C9orf78	7.63361e-30	-0.475699	0.135	0.25	2.60192e-25	normalCell
XRN2	8.7492e-30	-0.561529	0.184	0.305	2.98217e-25	normalCell
PNRC2	9.73262e-30	-0.591359	0.209	0.333	3.31736e-25	normalCell
ARF3	1.0423e-29	-0.55138	0.197	0.315	3.55266e-25	normalCell
DDX50	1.08893e-29	0.35896	0.283	0.153	3.71163e-25	normalCell
FADS2	1.29083e-29	-0.547095	0.212	0.333	4.39979e-25	normalCell
SFXN1	1.84038e-29	0.351888	0.305	0.171	6.27292e-25	normalCell
LONRF2	2.2503e-29	-0.573146	0.216	0.338	7.67016e-25	normalCell
LGALS3BP	2.37599e-29	-0.655946	0.316	0.417	8.09856e-25	normalCell
TEX264	2.50464e-29	0.325427	0.302	0.172	8.53706e-25	normalCell
TSG101	2.71352e-29	0.341032	0.328	0.195	9.24903e-25	normalCell
SCPEP1	3.49062e-29	0.265204	0.45	0.297	1.18978e-24	normalCell
CDIPT	3.61884e-29	-0.589185	0.169	0.282	1.23348e-24	normalCell
VAT1L	4.01862e-29	0.351498	0.359	0.212	1.36975e-24	normalCell
MED31	5.43221e-29	0.30369	0.317	0.176	1.85157e-24	normalCell
SPPL3	5.96833e-29	0.385342	0.279	0.155	2.0343e-24	normalCell
FLOT1	1.02115e-28	-0.613272	0.239	0.351	3.48059e-24	normalCell
TMEM248	1.04637e-28	-0.542179	0.169	0.281	3.56656e-24	normalCell
SEC14L1	1.13039e-28	-0.595752	0.251	0.369	3.85295e-24	normalCell
PHF20	1.3043e-28	0.371101	0.29	0.163	4.44572e-24	normalCell
AMHR2	1.50053e-28	0.311872	0.39	0.248	5.11456e-24	normalCell
CUX1	1.91901e-28	0.261917	0.305	0.175	6.54096e-24	normalCell
CAMTA1	2.1027e-28	0.264003	0.571	0.424	7.16707e-24	normalCell
PAFAH1B2	2.11159e-28	-0.638171	0.204	0.322	7.19736e-24	normalCell
KLF6	2.15386e-28	-0.330495	0.491	0.303	7.34142e-24	normalCell
RAB18	2.20015e-28	0.301575	0.511	0.363	7.49922e-24	normalCell
GOLGA4	2.70203e-28	-0.756	0.333	0.435	9.20986e-24	normalCell
ESYT2	3.10042e-28	0.302241	0.347	0.215	1.05678e-23	normalCell
BABAM1	5.66028e-28	0.303066	0.261	0.139	1.92931e-23	normalCell
MCF2	7.85372e-28	0.34722	0.339	0.207	2.67694e-23	normalCell
HNRNPL	9.44567e-28	-0.721552	0.17	0.276	3.21956e-23	normalCell
ZNF503	1.42867e-27	-0.681287	0.201	0.312	4.86961e-23	normalCell
REX1BD	1.56081e-27	0.280183	0.319	0.181	5.32002e-23	normalCell
IMMP1L	2.6754e-27	0.307976	0.251	0.127	9.1191e-23	normalCell
HELZ	2.75846e-27	0.273915	0.282	0.154	9.40221e-23	normalCell
OTUB1	3.3872e-27	0.267267	0.33	0.201	1.15453e-22	normalCell
TMEM59	3.41671e-27	-0.610559	0.556	0.57	1.16459e-22	normalCell
ITGAE	3.56953e-27	0.307219	0.257	0.134	1.21668e-22	normalCell
RPN2	3.74416e-27	-0.614896	0.388	0.477	1.2762e-22	normalCell
CPNE1	4.12182e-27	0.309457	0.289	0.164	1.40492e-22	normalCell
ATP6V1D	5.01738e-27	-0.626552	0.399	0.495	1.71017e-22	normalCell
SORBS2	5.40934e-27	-0.692209	0.507	0.542	1.84377e-22	normalCell
PBX1	5.7756e-27	-0.658742	0.408	0.489	1.96861e-22	normalCell
ARL3	6.09617e-27	0.280464	0.379	0.242	2.07788e-22	normalCell
PHYH	8.04581e-27	-0.452436	0.17	0.284	2.74241e-22	normalCell
TMEM50A	8.47864e-27	-0.651959	0.402	0.491	2.88995e-22	normalCell
ITPA	9.9584e-27	0.299609	0.289	0.164	3.39432e-22	normalCell
ABL1	1.01748e-26	0.303043	0.25	0.135	3.46807e-22	normalCell
COQ9	1.05146e-26	0.35418	0.272	0.15	3.58389e-22	normalCell
SECISBP2L	1.13166e-26	0.311022	0.328	0.199	3.85725e-22	normalCell
MRPL34	1.1745e-26	-0.656996	0.353	0.456	4.0033e-22	normalCell
RPN1	1.26896e-26	-0.470275	0.177	0.289	4.32525e-22	normalCell
SEPTIN6	1.57282e-26	-0.643796	0.536	0.572	5.36097e-22	normalCell
TMEM106B	1.58256e-26	-0.569829	0.254	0.367	5.39417e-22	normalCell
TMEM245	1.60251e-26	-0.732273	0.335	0.426	5.46216e-22	normalCell
GADD45G	1.66669e-26	0.400416	0.347	0.214	5.68093e-22	normalCell
MAPK1	1.7369e-26	-0.544909	0.163	0.274	5.92021e-22	normalCell
HIBCH	2.04934e-26	0.334962	0.361	0.234	6.98517e-22	normalCell
APLP2	3.11669e-26	-0.665454	0.323	0.424	1.06232e-21	normalCell
BOLA3	3.13742e-26	0.264296	0.403	0.266	1.06939e-21	normalCell
ERCC1	3.18792e-26	0.325281	0.274	0.154	1.0866e-21	normalCell
CPNE3	4.29341e-26	-0.436352	0.177	0.29	1.46341e-21	normalCell
MRPS12	5.01462e-26	0.314811	0.303	0.179	1.70923e-21	normalCell
ASPH	5.81527e-26	-0.639444	0.414	0.491	1.98214e-21	normalCell
MRPL47	8.44744e-26	0.262477	0.351	0.213	2.87931e-21	normalCell
ANP32E	9.04568e-26	-0.438501	0.154	0.262	3.08322e-21	normalCell
UQCC3	9.98089e-26	0.283992	0.288	0.155	3.40199e-21	normalCell
IFITM3	1.03408e-25	-0.735605	0.558	0.6	3.52468e-21	normalCell
EID1	1.07696e-25	-0.531201	0.787	0.721	3.67083e-21	normalCell
BET1	1.11007e-25	0.251861	0.273	0.146	3.78368e-21	normalCell
CCND1	1.26738e-25	-0.541903	0.209	0.323	4.31985e-21	normalCell
FNDC3A	1.54706e-25	0.304489	0.417	0.283	5.27316e-21	normalCell
CNN3	1.69348e-25	-0.729923	0.452	0.507	5.77224e-21	normalCell
COA1	3.77148e-25	0.333285	0.28	0.163	1.28551e-20	normalCell
AS3MT	4.74205e-25	-0.776541	0.287	0.376	1.61633e-20	normalCell
PREPL	4.77758e-25	-0.470831	0.18	0.29	1.62844e-20	normalCell
RPS21	6.42571e-25	-0.302706	0.984	0.878	2.1902e-20	normalCell
PBXIP1	1.2359e-24	-0.601046	0.214	0.318	4.21258e-20	normalCell
RRAGA	1.24008e-24	-0.511537	0.246	0.354	4.2268e-20	normalCell
MTA3	2.05125e-24	0.310776	0.306	0.19	6.9917e-20	normalCell
SLC35F5	2.46615e-24	-0.563291	0.251	0.359	8.40587e-20	normalCell
PFDN4	2.66451e-24	0.276981	0.266	0.148	9.08197e-20	normalCell
KCNK2	4.2071e-24	-0.419197	0.16	0.27	1.43399e-19	normalCell
SH3GLB1	4.30477e-24	-0.43436	0.156	0.263	1.46728e-19	normalCell
NAXE	4.3128e-24	-0.469997	0.179	0.285	1.47002e-19	normalCell
SCFD1	4.90792e-24	0.336552	0.26	0.147	1.67286e-19	normalCell
SSNA1	7.68027e-24	0.252406	0.258	0.139	2.61782e-19	normalCell
TCAF1	9.88285e-24	-0.638546	0.25	0.353	3.36857e-19	normalCell
ASAP1	1.05328e-23	0.265124	0.375	0.248	3.59011e-19	normalCell
NCAM2	1.0575e-23	0.416315	0.261	0.153	3.6045e-19	normalCell
FAM166B	1.07506e-23	0.30178	0.779	0.62	3.66435e-19	normalCell
CDK4	1.12425e-23	0.268086	0.409	0.278	3.83202e-19	normalCell
CCNI	1.26552e-23	-0.689433	0.59	0.6	4.31352e-19	normalCell
SMARCA5	1.36763e-23	-0.624226	0.271	0.38	4.66158e-19	normalCell
FRS2	2.1376e-23	0.293801	0.259	0.145	7.28601e-19	normalCell
ABCA1	2.47648e-23	-0.553624	0.282	0.386	8.44108e-19	normalCell
IER3IP1	2.70173e-23	0.26331	0.39	0.267	9.20883e-19	normalCell
DSTN	3.60213e-23	-0.471129	0.77	0.705	1.22779e-18	normalCell
GNB1	4.08664e-23	-0.655719	0.304	0.396	1.39293e-18	normalCell
YWHAG	4.14925e-23	-0.650596	0.368	0.448	1.41427e-18	normalCell
SEC22B	5.70077e-23	-0.467573	0.206	0.315	1.94311e-18	normalCell
HBP1	8.22649e-23	-0.548872	0.178	0.281	2.804e-18	normalCell
PRXL2A	9.23513e-23	0.336732	0.252	0.144	3.1478e-18	normalCell
CUEDC2	9.35431e-23	0.305747	0.29	0.177	3.18842e-18	normalCell
PNPLA8	1.0763e-22	-0.486471	0.211	0.319	3.66857e-18	normalCell
USP22	1.15779e-22	-0.598592	0.269	0.37	3.94631e-18	normalCell
PLEKHB2	1.32313e-22	-0.540395	0.261	0.359	4.50989e-18	normalCell
RAB9A	1.35143e-22	-0.421967	0.195	0.302	4.60634e-18	normalCell
LSM6	1.52921e-22	0.258779	0.28	0.162	5.21232e-18	normalCell
SKAP2	1.63027e-22	-0.46781	0.209	0.316	5.55677e-18	normalCell
CFL2	3.06994e-22	-0.509172	0.244	0.349	1.04639e-17	normalCell
NR5A1	3.52706e-22	-0.571475	0.263	0.365	1.2022e-17	normalCell
HNRNPH1	3.60281e-22	-0.560886	0.414	0.527	1.22802e-17	normalCell
MRPL4	3.70888e-22	0.251947	0.289	0.173	1.26417e-17	normalCell
NDUFB4	3.87079e-22	-0.484205	0.877	0.75	1.31936e-17	normalCell
PLIN2	3.96718e-22	-0.655841	0.179	0.274	1.35221e-17	normalCell
MYL12B	4.90614e-22	-0.48716	0.758	0.705	1.67226e-17	normalCell
PPP2R5C	5.99502e-22	-0.637541	0.209	0.312	2.0434e-17	normalCell
UBA2	6.59394e-22	0.296713	0.292	0.185	2.24755e-17	normalCell
KDM5A	7.0283e-22	-0.595642	0.178	0.278	2.3956e-17	normalCell
MAPKAP1	7.06361e-22	-0.407192	0.166	0.266	2.40763e-17	normalCell
MAT2B	7.42715e-22	-0.407472	0.182	0.287	2.53154e-17	normalCell
SLC25A1	8.2536e-22	0.276935	0.257	0.15	2.81324e-17	normalCell
HIF1A	8.7166e-22	-0.650316	0.544	0.562	2.97105e-17	normalCell
SOAT1	8.84129e-22	-0.540998	0.674	0.633	3.01355e-17	normalCell
EEF1B2	8.94967e-22	-0.443529	0.839	0.755	3.0505e-17	normalCell
RPRD1A	1.1907e-21	0.296546	0.344	0.23	4.05852e-17	normalCell
B4GALT1	1.48201e-21	-0.576324	0.156	0.252	5.05143e-17	normalCell
CHID1	3.40812e-21	0.256982	0.265	0.158	1.16166e-16	normalCell
ARFGAP3	3.71928e-21	-0.50614	0.285	0.382	1.26772e-16	normalCell
SAT2	4.67756e-21	-0.580601	0.521	0.551	1.59435e-16	normalCell
ALDH9A1	4.89714e-21	-0.570237	0.242	0.331	1.66919e-16	normalCell
ARHGAP12	4.99258e-21	0.294922	0.269	0.161	1.70172e-16	normalCell
AK3	5.11971e-21	-0.600676	0.336	0.411	1.74505e-16	normalCell
PMVK	7.40735e-21	0.27852	0.285	0.179	2.52479e-16	normalCell
LEF1	9.04447e-21	0.296023	0.292	0.181	3.08281e-16	normalCell
ATP2A2	9.92263e-21	-0.612347	0.28	0.375	3.38213e-16	normalCell
NEK7	1.00632e-20	-0.415522	0.193	0.297	3.43003e-16	normalCell
SNHG19	1.83135e-20	0.284239	0.361	0.246	6.24216e-16	normalCell
SLC25A37	2.16518e-20	-0.623442	0.311	0.394	7.38003e-16	normalCell
PPP1R15A	3.28049e-20	-0.874511	0.345	0.422	1.11815e-15	normalCell
CAPNS1	3.96165e-20	-0.464574	0.228	0.328	1.35033e-15	normalCell
RAB14	4.55228e-20	-0.479812	0.253	0.356	1.55164e-15	normalCell
TFDP2	5.58091e-20	0.252268	0.364	0.256	1.90225e-15	normalCell
DIP2A	9.12737e-20	0.264335	0.255	0.153	3.11106e-15	normalCell
ZNF106	1.77219e-19	-0.464273	0.17	0.266	6.04049e-15	normalCell
RB1CC1	2.4396e-19	-0.467285	0.184	0.281	8.31538e-15	normalCell
FOXK1	5.59117e-19	0.258828	0.272	0.173	1.90575e-14	normalCell
SLC25A3	7.21773e-19	-0.473955	0.754	0.68	2.46016e-14	normalCell
CDH2	1.24233e-18	-0.573403	0.5	0.543	4.23447e-14	normalCell
NAMPT	1.62421e-18	-0.845565	0.271	0.357	5.53613e-14	normalCell
UBC	1.69148e-18	-0.624237	0.857	0.795	5.76541e-14	normalCell
FAM177A1	2.16336e-18	-0.567547	0.228	0.321	7.3738e-14	normalCell
ACADVL	2.80426e-18	-0.676313	0.583	0.562	9.55832e-14	normalCell
ATRX	3.84612e-18	-0.677356	0.304	0.397	1.31095e-13	normalCell
SSR1	4.58231e-18	-0.582899	0.309	0.397	1.56188e-13	normalCell
ARHGEF12	4.60768e-18	-0.43961	0.2	0.296	1.57053e-13	normalCell
SERP1	5.08102e-18	-0.606467	0.633	0.618	1.73187e-13	normalCell
RHOB	5.76698e-18	-0.805178	0.657	0.647	1.96567e-13	normalCell
HSPA8	6.83323e-18	-0.718167	0.811	0.76	2.32911e-13	normalCell
PTP4A2	7.94535e-18	-0.738783	0.267	0.35	2.70817e-13	normalCell
DYNC1LI2	1.03706e-17	-0.425351	0.179	0.272	3.53482e-13	normalCell
SF1	1.20781e-17	-0.717259	0.296	0.378	4.11682e-13	normalCell
MRPS22	1.22014e-17	-0.431928	0.188	0.281	4.15885e-13	normalCell
TAGLN2	1.29907e-17	-0.615522	0.175	0.263	4.42787e-13	normalCell
RBBP7	1.90332e-17	-0.495471	0.589	0.585	6.48747e-13	normalCell
COPS8	2.02968e-17	0.259542	0.279	0.185	6.91817e-13	normalCell
ARL1	2.0593e-17	-0.478195	0.258	0.353	7.01911e-13	normalCell
ETF1	2.36456e-17	-0.471292	0.162	0.25	8.05959e-13	normalCell
SFPQ	4.41085e-17	-0.812446	0.338	0.417	1.50344e-12	normalCell
WBP1L	5.73441e-17	-0.408463	0.173	0.258	1.95457e-12	normalCell
SYNCRIP	8.4705e-17	-0.573097	0.231	0.32	2.88717e-12	normalCell
LYRM4	8.74571e-17	0.26171	0.257	0.167	2.98098e-12	normalCell
G3BP1	1.03873e-16	-0.452432	0.249	0.343	3.54051e-12	normalCell
ADH5	1.30631e-16	-0.386605	0.199	0.293	4.45254e-12	normalCell
FAM3C	3.02416e-16	-0.304966	0.161	0.25	1.03079e-11	normalCell
CTNND1	4.62752e-16	0.257272	0.309	0.216	1.57729e-11	normalCell
TM9SF2	4.81575e-16	-0.479195	0.232	0.322	1.64145e-11	normalCell
ZFP36	5.29034e-16	-1.53307	0.429	0.456	1.80321e-11	normalCell
TMED10	6.16363e-16	-0.542421	0.486	0.52	2.10087e-11	normalCell
HSPA4	8.25776e-16	-0.391343	0.183	0.27	2.81466e-11	normalCell
PTBP1	1.37272e-15	-0.55391	0.183	0.266	4.67892e-11	normalCell
CHURC1	1.60444e-15	-0.581175	0.404	0.472	5.46872e-11	normalCell
LMNA	2.10901e-15	-0.461136	0.269	0.357	7.18856e-11	normalCell
HSPA5	2.53471e-15	-0.741499	0.469	0.515	8.63955e-11	normalCell
PPIF	4.29166e-15	-0.63519	0.52	0.525	1.46281e-10	normalCell
VEGFA	4.34757e-15	-0.552364	0.236	0.317	1.48187e-10	normalCell
HNRNPU	5.06263e-15	-0.696819	0.497	0.524	1.7256e-10	normalCell
EIF5	5.81114e-15	-0.676536	0.345	0.41	1.98073e-10	normalCell
CTDNEP1	6.75896e-15	-0.407078	0.174	0.255	2.30379e-10	normalCell
SPTSSA	9.97463e-15	-0.473408	0.253	0.331	3.39985e-10	normalCell
ARHGAP5	1.1572e-14	-0.325682	0.169	0.253	3.94433e-10	normalCell
HNRNPK	1.32272e-14	-0.451393	0.7	0.647	4.5085e-10	normalCell
ATP1A1	1.34428e-14	-0.546523	0.391	0.45	4.58196e-10	normalCell
RANBP2	1.62165e-14	-0.691219	0.204	0.28	5.52741e-10	normalCell
SUCLG2	1.87912e-14	-0.445256	0.222	0.306	6.40499e-10	normalCell
GNPTG	2.52674e-14	-0.487914	0.226	0.311	8.61239e-10	normalCell
NCKAP1	2.58235e-14	-0.393803	0.213	0.298	8.80195e-10	normalCell
PHF3	3.69298e-14	-0.42503	0.231	0.317	1.25875e-09	normalCell
CTNNB1	3.96515e-14	-0.518208	0.601	0.611	1.35152e-09	normalCell
YY1	4.72906e-14	-0.549544	0.316	0.388	1.6119e-09	normalCell
WDR1	4.94654e-14	-0.420201	0.173	0.256	1.68603e-09	normalCell
LYRM2	6.31464e-14	-0.39488	0.183	0.261	2.15235e-09	normalCell
SBDS	1.08068e-13	-0.512158	0.311	0.385	3.68351e-09	normalCell
SMAD2	1.13714e-13	-0.3899	0.237	0.32	3.87595e-09	normalCell
ATP6V0C	1.44126e-13	-0.522224	0.701	0.636	4.91253e-09	normalCell
DEXI	1.7245e-13	-0.363256	0.177	0.252	5.87795e-09	normalCell
SCP2	1.94323e-13	-0.436982	0.306	0.388	6.6235e-09	normalCell
CHD4	2.69629e-13	-0.541648	0.209	0.29	9.19031e-09	normalCell
TLN1	3.30064e-13	-0.659348	0.375	0.42	1.12502e-08	normalCell
UFM1	3.44456e-13	-0.483177	0.264	0.346	1.17408e-08	normalCell
STOM	3.88805e-13	-0.48647	0.196	0.274	1.32524e-08	normalCell
STAT3	8.37088e-13	-0.430144	0.223	0.307	2.85321e-08	normalCell
USP48	8.80785e-13	-0.453994	0.184	0.261	3.00216e-08	normalCell
PPCS	1.74024e-12	-0.353768	0.19	0.267	5.93162e-08	normalCell
NAPA	1.82377e-12	-0.490043	0.285	0.359	6.21632e-08	normalCell
SPART	1.90757e-12	-0.452695	0.268	0.347	6.50196e-08	normalCell
ZDHHC2	2.69084e-12	-0.295303	0.174	0.252	9.17174e-08	normalCell
LPP	3.02423e-12	-0.475534	0.293	0.369	1.03081e-07	normalCell
DNAJA2	3.0775e-12	-0.299569	0.197	0.276	1.04897e-07	normalCell
HP1BP3	3.324e-12	-0.529621	0.348	0.418	1.13299e-07	normalCell
SMARCA2	3.41409e-12	-0.54139	0.234	0.309	1.16369e-07	normalCell
PSMD12	3.42497e-12	-0.345901	0.196	0.274	1.1674e-07	normalCell
RTN3	3.8563e-12	-0.431142	0.18	0.254	1.31442e-07	normalCell
ATP2B4	3.8582e-12	-0.395166	0.262	0.342	1.31507e-07	normalCell
COQ10B	4.59323e-12	-0.388827	0.219	0.297	1.5656e-07	normalCell
EIF3A	5.21494e-12	-0.595987	0.369	0.427	1.77751e-07	normalCell
PACSIN2	5.36402e-12	-0.444264	0.208	0.282	1.82833e-07	normalCell
PRKAR1A	5.61186e-12	-0.492932	0.54	0.548	1.9128e-07	normalCell
GOLGB1	5.87608e-12	-0.548937	0.275	0.35	2.00286e-07	normalCell
DDX17	8.70373e-12	-0.601475	0.487	0.503	2.96667e-07	normalCell
REEP5	1.03001e-11	-0.432121	0.478	0.509	3.51079e-07	normalCell
UGP2	1.50628e-11	-0.426127	0.283	0.359	5.13417e-07	normalCell
HSDL2	1.53798e-11	-0.413573	0.249	0.321	5.24221e-07	normalCell
SPSB3	1.53811e-11	-0.378505	0.195	0.271	5.24264e-07	normalCell
RNF10	1.56484e-11	-0.459004	0.229	0.302	5.33374e-07	normalCell
PRKAR2A	1.59266e-11	-0.398141	0.182	0.254	5.42857e-07	normalCell
DHRS7	1.7585e-11	-0.40596	0.325	0.394	5.99385e-07	normalCell
XBP1	2.04617e-11	-0.480621	0.309	0.382	6.97436e-07	normalCell
NDUFC2	2.2126e-11	-0.390968	0.754	0.67	7.54164e-07	normalCell
CHPT1	2.69028e-11	-0.322555	0.191	0.262	9.16983e-07	normalCell
SEMA6A	2.7338e-11	-0.600412	0.38	0.424	9.31815e-07	normalCell
TCP1	2.76482e-11	-0.603445	0.274	0.344	9.4239e-07	normalCell
HSPA9	3.18201e-11	-0.511926	0.649	0.605	1.08459e-06	normalCell
UBQLN1	3.95595e-11	-0.332134	0.18	0.252	1.34839e-06	normalCell
NUCB2	7.44901e-11	-0.347818	0.194	0.264	2.539e-06	normalCell
IVD	8.12488e-11	-0.436587	0.247	0.311	2.76937e-06	normalCell
JUN	9.19233e-11	-0.291553	0.817	0.637	3.13321e-06	normalCell
CAPRIN1	9.53177e-11	-0.342562	0.197	0.272	3.24891e-06	normalCell
SLC3A2	1.02152e-10	-0.402601	0.215	0.288	3.48184e-06	normalCell
VCAM1	1.02441e-10	-0.525967	0.188	0.25	3.49172e-06	normalCell
VAMP2	1.24183e-10	-0.592949	0.425	0.455	4.23279e-06	normalCell
RPL7L1	1.3294e-10	-0.405661	0.257	0.328	4.53126e-06	normalCell
NIPSNAP2	1.44731e-10	-0.431413	0.324	0.39	4.93316e-06	normalCell
SH3BGRL3	1.53805e-10	-0.583953	0.296	0.359	5.24245e-06	normalCell
PAPSS2	1.7892e-10	-0.530005	0.406	0.453	6.09848e-06	normalCell
PGRMC1	1.83696e-10	-0.387986	0.422	0.475	6.26129e-06	normalCell
PRPF8	3.12138e-10	-0.365282	0.197	0.266	1.06392e-05	normalCell
TCEAL3	3.73268e-10	-0.318491	0.246	0.317	1.27228e-05	normalCell
DCAF10	4.0899e-10	-0.324591	0.187	0.256	1.39404e-05	normalCell
ARL5A	4.82958e-10	-0.393034	0.208	0.274	1.64616e-05	normalCell
GDI1	6.54892e-10	-0.401409	0.185	0.25	2.2322e-05	normalCell
EIF1AX	8.55897e-10	-0.46318	0.45	0.486	2.91733e-05	normalCell
FDXR	9.57746e-10	-0.491777	0.814	0.689	3.26448e-05	normalCell
YTHDF2	1.17072e-09	-0.365861	0.2	0.269	3.99039e-05	normalCell
KPNB1	1.32473e-09	-0.562622	0.349	0.4	4.51534e-05	normalCell
BTG2	2.11954e-09	-0.406392	0.563	0.399	7.22446e-05	normalCell
TOR1AIP2	2.13525e-09	-0.370837	0.289	0.349	7.27801e-05	normalCell
SLC25A4	2.22949e-09	-0.296122	0.213	0.283	7.59922e-05	normalCell
DEK	2.85964e-09	-0.456882	0.361	0.426	9.74708e-05	normalCell
PCCB	3.32576e-09	-0.297881	0.198	0.263	0.000113359	normalCell
ACTG1	4.30846e-09	-0.283439	0.947	0.867	0.000146854	normalCell
ATP6V1E1	4.34312e-09	-0.430734	0.39	0.436	0.000148035	normalCell
CD59	4.54345e-09	-0.524558	0.443	0.463	0.000154864	normalCell
HERPUD1	5.29847e-09	-0.52191	0.361	0.416	0.000180598	normalCell
ARMCX3	5.41119e-09	-0.366394	0.284	0.345	0.00018444	normalCell
LTA4H	6.92415e-09	-0.35841	0.216	0.28	0.00023601	normalCell
SMS	7.45713e-09	-0.607361	0.6	0.56	0.000254176	normalCell
BRD4	9.58235e-09	-0.443835	0.204	0.267	0.000326614	normalCell
ICK	1.04312e-08	-0.303204	0.195	0.258	0.000355548	normalCell
DYNC1H1	1.04907e-08	-0.410996	0.196	0.262	0.000357576	normalCell
TM9SF3	1.26034e-08	-0.420192	0.306	0.363	0.000429588	normalCell
AMFR	1.44636e-08	-0.331481	0.206	0.268	0.000492991	normalCell
KRTCAP2	1.53731e-08	-0.451805	0.524	0.531	0.000523991	normalCell
RPS20	1.6701e-08	-0.35681	0.979	0.896	0.000569252	normalCell
CMAS	1.80987e-08	-0.386454	0.236	0.297	0.000616894	normalCell
RAB11B	1.98563e-08	-0.482799	0.228	0.284	0.000676801	normalCell
DCTN4	2.13724e-08	-0.309025	0.192	0.258	0.000728478	normalCell
SRSF6	2.15713e-08	-0.291732	0.222	0.289	0.000735259	normalCell
DNAJA1	2.29493e-08	-0.704396	0.634	0.607	0.000782227	normalCell
NEU1	2.34312e-08	-0.53554	0.248	0.307	0.000798653	normalCell
TMEM167A	2.50356e-08	-0.43013	0.413	0.454	0.000853338	normalCell
ST13	2.59172e-08	-0.365584	0.756	0.666	0.000883389	normalCell
LRPPRC	2.69249e-08	-0.328996	0.237	0.303	0.000917736	normalCell
PJA2	3.13583e-08	-0.35107	0.312	0.375	0.00106885	normalCell
SMIM4	6.15901e-08	-0.498255	0.5	0.516	0.0020993	normalCell
CYB5R3	6.91908e-08	-0.630761	0.338	0.367	0.00235837	normalCell
SUMO3	9.59608e-08	-0.38948	0.237	0.296	0.00327082	normalCell
SSR3	1.12515e-07	-0.438998	0.509	0.512	0.00383508	normalCell
SNHG5	1.28829e-07	-0.4353	0.518	0.517	0.00439114	normalCell
ID2	1.42446e-07	-0.495533	0.549	0.558	0.00485528	normalCell
SMARCA1	1.48435e-07	-0.44019	0.384	0.423	0.0050594	normalCell
MOCS2	1.92357e-07	-0.280107	0.255	0.318	0.0065565	normalCell
PCMTD1	3.38247e-07	-0.345658	0.236	0.292	0.0115291	normalCell
CCDC25	6.06407e-07	-0.307332	0.235	0.296	0.0206694	normalCell
TPM3	6.87001e-07	-0.566275	0.484	0.489	0.0234164	normalCell
CHP1	8.14349e-07	-0.265995	0.231	0.292	0.0277571	normalCell
MLEC	8.82846e-07	-0.456562	0.563	0.54	0.0300918	normalCell
CDC42SE1	1.02188e-06	-0.413758	0.21	0.266	0.0348309	normalCell
NPEPPS	1.18173e-06	-0.333454	0.223	0.276	0.0402791	normalCell
CTSA	1.57464e-06	-0.412863	0.383	0.412	0.0536715	normalCell
COPA	1.65132e-06	-0.402897	0.277	0.327	0.0562854	normalCell
AP3S1	1.91356e-06	-0.318501	0.24	0.292	0.0652237	normalCell
LRRC59	2.75727e-06	-0.366002	0.246	0.295	0.0939815	normalCell
COPRS	2.78684e-06	-0.379559	0.241	0.291	0.0949893	normalCell
RO60	2.99275e-06	-0.358162	0.197	0.25	0.102008	normalCell
B4GALT5	3.69768e-06	-0.423397	0.343	0.385	0.126035	normalCell
ARF1	4.79029e-06	-0.504884	0.556	0.512	0.163277	normalCell
EIF4G1	6.57684e-06	-0.313516	0.212	0.263	0.224172	normalCell
SCARB1	6.98149e-06	-0.367878	0.68	0.635	0.237964	normalCell
ARPC2	7.217e-06	-0.49304	0.501	0.505	0.245991	normalCell
TMED4	7.93258e-06	-0.319672	0.239	0.292	0.270382	normalCell
RTL8C	8.47069e-06	-0.364947	0.388	0.409	0.288723	normalCell
DNAJC12	8.66298e-06	-0.427469	0.346	0.376	0.295278	normalCell
FKBP4	1.09373e-05	-0.291288	0.212	0.266	0.372797	normalCell
GNG10	1.18987e-05	-0.330134	0.347	0.39	0.405568	normalCell
SRA1	1.2154e-05	-0.348203	0.221	0.268	0.41427	normalCell
RHEB	1.29274e-05	-0.345752	0.36	0.401	0.440632	normalCell
SRSF5	1.87977e-05	-0.534277	0.454	0.454	0.640721	normalCell
AMD1	2.11983e-05	-0.339462	0.215	0.266	0.722543	normalCell
SEC11A	2.1273e-05	-0.407024	0.533	0.537	0.72509	normalCell
ARL6IP5	2.79467e-05	-0.346574	0.501	0.501	0.952563	normalCell
ATPAF1	3.90955e-05	-0.322368	0.215	0.26	1	normalCell
CLK1	5.39868e-05	-0.542864	0.272	0.307	1	normalCell
SELENOP	7.97409e-05	-0.528297	0.339	0.356	1	normalCell
EWSR1	8.08916e-05	-0.398397	0.235	0.276	1	normalCell
YME1L1	8.239e-05	-0.313559	0.257	0.303	1	normalCell
ANP32B	9.42322e-05	-0.534917	0.378	0.386	1	normalCell
SARAF	0.000183927	-0.384029	0.652	0.573	1	normalCell
NDUFV3	0.000213108	-0.266862	0.253	0.297	1	normalCell
CHMP1B	0.000214246	-0.409661	0.222	0.263	1	normalCell
MTIF3	0.000239021	-0.353328	0.3	0.34	1	normalCell
MRAS	0.000242409	-0.356507	0.248	0.282	1	normalCell
RHOA	0.00025872	-0.416181	0.659	0.572	1	normalCell
HINT2	0.000283056	-0.265713	0.244	0.289	1	normalCell
TMEM219	0.000313065	-0.370363	0.362	0.39	1	normalCell
PSMC2	0.000315558	-0.25923	0.213	0.254	1	normalCell
ZMAT2	0.000402556	-0.293184	0.249	0.291	1	normalCell
GLO1	0.000415201	-0.28214	0.301	0.341	1	normalCell
ACO2	0.000448259	-0.289334	0.222	0.256	1	normalCell
BUB3	0.000569728	-0.310651	0.278	0.316	1	normalCell
PAK2	0.000622507	-0.291392	0.259	0.297	1	normalCell
GRB2	0.00070091	-0.386938	0.236	0.269	1	normalCell
EIF4A3	0.000730676	-0.587379	0.325	0.351	1	normalCell
USP8	0.000768895	-0.287343	0.211	0.254	1	normalCell
GSPT1	0.00116899	-0.384643	0.324	0.351	1	normalCell
HMGB1	0.00125091	-0.266096	0.849	0.736	1	normalCell
PTPN14	0.00148181	-0.253332	0.221	0.26	1	normalCell
COX20	0.00178529	-0.384687	0.589	0.552	1	normalCell
MPV17	0.00181716	-0.296085	0.252	0.284	1	normalCell
VCAN	0.00235261	-0.554556	0.348	0.284	1	normalCell
FUNDC2	0.00251763	-0.316936	0.298	0.329	1	normalCell
HNRNPA2B1	0.00315828	-0.289726	0.818	0.695	1	normalCell
OBSL1	0.00364738	-0.30157	0.254	0.28	1	normalCell
C9orf16	0.00398667	-0.668852	0.612	0.493	1	normalCell
ATP5PD	0.00404612	-0.336668	0.596	0.558	1	normalCell
CFL1	0.00438395	-0.506223	0.807	0.678	1	normalCell
MYH9	0.00441988	-0.599106	0.296	0.317	1	normalCell
TIMP1	0.00469033	-0.298937	0.712	0.566	1	normalCell
DAP	0.00481872	-0.26055	0.263	0.294	1	normalCell
DST	0.00592741	-0.351794	0.377	0.396	1	normalCell
SNX5	0.00734904	-0.27702	0.38	0.396	1	normalCell
BCLAF1	0.00870284	-0.444882	0.322	0.349	1	normalCell
NONO	0.00878361	-0.380349	0.418	0.413	1	normalCell
ATP1B3	0.00909262	-0.32634	0.593	0.569	1	normalCell
EIF1B	0.00960914	-0.316033	0.387	0.4	1	normalCell
HSD3B2.1	0	5.41817	0.821	0.061	0	tumorCell
HSPA1A.1	0	4.08832	0.851	0.322	0	tumorCell
MGP.1	0	4.02302	0.738	0.048	0	tumorCell
CLU.1	0	3.97244	0.814	0.157	0	tumorCell
HSPA1B.1	0	3.62707	0.837	0.391	0	tumorCell
MTRNR2L12.1	0	3.45478	0.337	0.005	0	tumorCell
AKR1B1.1	0	3.16106	0.805	0.5	0	tumorCell
NEAT1.1	0	3.15902	0.596	0.128	0	tumorCell
CYP11B2.1	0	3.07651	0.382	0.036	0	tumorCell
PCP4.1	0	3.05772	0.464	0.039	0	tumorCell
IFI27.1	0	2.97409	0.618	0.072	0	tumorCell
CD74.1	0	2.90052	0.502	0.133	0	tumorCell
DCN.1	0	2.72893	0.53	0.12	0	tumorCell
VIM.1	0	2.53029	0.603	0.126	0	tumorCell
CXCR4.1	0	2.43349	0.519	0.144	0	tumorCell
CYP11B1.1	0	2.41008	0.803	0.508	0	tumorCell
NFIC.1	0	2.29521	0.603	0.077	0	tumorCell
CD9.1	0	2.2446	0.656	0.161	0	tumorCell
CYP21A2.1	0	2.24092	0.837	0.698	0	tumorCell
MT1X.1	0	2.16001	0.604	0.218	0	tumorCell
IFI6.1	0	2.10273	0.538	0.06	0	tumorCell
PEBP1.1	0	1.9869	0.914	0.936	0	tumorCell
CST3.1	0	1.95808	0.722	0.387	0	tumorCell
TPD52L1.1	0	1.89352	0.588	0.139	0	tumorCell
AOX1.1	0	1.88162	0.45	0.082	0	tumorCell
QPCT.1	0	1.83918	0.544	0.16	0	tumorCell
DDR2.1	0	1.73415	0.531	0.148	0	tumorCell
TPP1.1	0	1.71749	0.498	0.132	0	tumorCell
CEBPD.1	0	1.6997	0.348	0.047	0	tumorCell
CAMK2N1.1	0	1.63206	0.434	0.053	0	tumorCell
TIMP2.1	0	1.57934	0.316	0.026	0	tumorCell
FAM107B.1	0	1.5391	0.412	0.053	0	tumorCell
B2M.1	0	1.53795	0.935	0.958	0	tumorCell
TPT1.1	0	1.50568	0.983	0.982	0	tumorCell
ABLIM1.1	0	1.50086	0.36	0.016	0	tumorCell
ABCC3.1	0	1.47459	0.334	0.02	0	tumorCell
CAMK1.1	0	1.37392	0.377	0.034	0	tumorCell
METTL7A.1	0	1.33068	0.381	0.052	0	tumorCell
DPYSL2.1	0	1.32628	0.406	0.04	0	tumorCell
SEPTIN4.1	0	1.31385	0.342	0.029	0	tumorCell
PDE2A.1	0	1.28386	0.295	0.013	0	tumorCell
NPTX2.1	0	1.27644	0.316	0.014	0	tumorCell
CYBRD1.1	0	1.22173	0.337	0.015	0	tumorCell
SLC9A3R1.1	0	1.17032	0.337	0.029	0	tumorCell
LSP1.1	0	1.15125	0.341	0.015	0	tumorCell
NUPR1.1	0	1.00453	0.274	0.018	0	tumorCell
RRM2B.1	0	0.986501	0.286	0.03	0	tumorCell
SLIT2.1	0	0.980727	0.272	0.027	0	tumorCell
EPDR1.1	0	0.900043	0.258	0.019	0	tumorCell
PLSCR4.1	0	0.875007	0.254	0.021	0	tumorCell
RPL3.1	0	-0.720088	0.935	0.998	0	tumorCell
RPS8.1	0	-0.735374	0.957	1	0	tumorCell
RPL32.1	0	-0.759291	0.938	0.999	0	tumorCell
RPS15A.1	0	-0.762519	0.92	0.997	0	tumorCell
RPL27A.1	0	-0.794742	0.922	0.997	0	tumorCell
RPL17.1	0	-0.804202	0.94	0.997	0	tumorCell
RPL41.1	0	-0.807951	0.967	1	0	tumorCell
RPL11.1	0	-0.816413	0.915	0.998	0	tumorCell
RPL15.1	0	-0.850913	0.924	0.997	0	tumorCell
RPLP0.1	0	-0.854527	0.815	0.989	0	tumorCell
RPL21.1	0	-0.859309	0.935	0.999	0	tumorCell
RPL7A.1	0	-0.885455	0.893	0.997	0	tumorCell
RACK1.1	0	-0.889576	0.829	0.992	0	tumorCell
RPL23A.1	0	-0.908981	0.912	0.998	0	tumorCell
RPL10A.1	0	-0.909076	0.863	0.993	0	tumorCell
RPS7.1	0	-0.918812	0.872	0.994	0	tumorCell
SNHG29.1	0	-0.94446	0.799	0.987	0	tumorCell
RPL36.1	0	-0.96733	0.85	1	0	tumorCell
MEG3.1	0	-0.999909	0.504	0.94	0	tumorCell
RPL29.1	0	-1.00329	0.839	0.995	0	tumorCell
RPLP2.1	0	-1.00339	0.857	0.996	0	tumorCell
RPL10.1	0	-1.01256	0.937	0.999	0	tumorCell
RPL13A.1	0	-1.02129	0.952	1	0	tumorCell
RPS9.1	0	-1.02957	0.771	0.993	0	tumorCell
RPS5.1	0	-1.06755	0.845	0.994	0	tumorCell
RPL36A.1	0	-1.06994	0.853	0.994	0	tumorCell
TPI1.1	0	-1.09639	0.68	0.971	0	tumorCell
RPS17.1	0	-1.10732	0.86	0.996	0	tumorCell
RPL7.1	0	-1.11149	0.861	0.996	0	tumorCell
RPL13.1	0	-1.11571	0.898	0.999	0	tumorCell
BEX3.1	0	-1.20824	0.738	0.985	0	tumorCell
RPL18A.1	0	-1.23591	0.748	0.994	0	tumorCell
NDUFA11.1	0	-1.24485	0.523	0.934	0	tumorCell
RPL8.1	0	-1.29464	0.806	0.996	0	tumorCell
RBP1.1	0	-1.30291	0.523	0.937	0	tumorCell
LY6E.1	0	-1.30294	0.493	0.935	0	tumorCell
RPS19.1	0	-1.31122	0.835	0.998	0	tumorCell
RPS18.1	0	-1.32232	0.93	0.999	0	tumorCell
RPS3.1	0	-1.36675	0.847	0.996	0	tumorCell
RPS15.1	0	-1.39464	0.797	0.998	0	tumorCell
RPS2.1	0	-1.39984	0.899	0.997	0	tumorCell
APOC1.1	0	-1.40188	0.459	0.922	0	tumorCell
RPS14.1	0	-1.46722	0.839	0.998	0	tumorCell
ENO1.1	0	-1.51573	0.504	0.937	0	tumorCell
CADM1.1	0	-1.62041	0.286	0.813	0	tumorCell
RBFOX2.1	0	-1.64986	0.171	0.743	0	tumorCell
GAPDH.1	0	-1.73938	0.719	0.994	0	tumorCell
P3H2.1	0	-1.73995	0.21	0.75	0	tumorCell
RALYL.1	0	-1.74228	0.232	0.777	0	tumorCell
AUTS2.1	0	-1.74761	0.08	0.691	0	tumorCell
MAML3.1	0	-1.77665	0.103	0.652	0	tumorCell
RPL35.1	0	-1.80726	0.726	0.997	0	tumorCell
PTS.1	0	-1.81853	0.313	0.869	0	tumorCell
MIF.1	0	-1.94267	0.675	0.996	0	tumorCell
CALN1.1	0	-1.94465	0.155	0.697	0	tumorCell
BEX1.1	0	-2.09294	0.113	0.751	0	tumorCell
ADGRL3.1	0	-2.19154	0.138	0.808	0	tumorCell
LRRC4C.1	0	-2.34317	0.05	0.621	0	tumorCell
FBXL7.1	0	-2.39353	0.193	0.847	0	tumorCell
DLC1.1	0	-2.4089	0.151	0.794	0	tumorCell
RPS4Y1.1	0	-2.579	0.083	0.815	0	tumorCell
DPP10.1	0	-2.5797	0.12	0.846	0	tumorCell
CACNB2.1	0	-2.86825	0.108	0.839	0	tumorCell
CNTN5.1	0	-3.01517	0.015	0.814	0	tumorCell
GPC6.1	0	-3.20391	0.045	0.911	0	tumorCell
TOB1.1	2.83972e-306	1.58446	0.48	0.117	9.67919e-302	tumorCell
HLA-E.1	4.18045e-306	1.92188	0.444	0.099	1.42491e-301	tumorCell
ABCB1.1	1.23981e-305	1.53268	0.467	0.115	4.22591e-301	tumorCell
RPS25.1	2.51877e-304	-0.713347	0.892	0.995	8.58521e-300	tumorCell
HBG2.1	4.06635e-303	-1.54456	0.013	0.575	1.38602e-298	tumorCell
MZT2B.1	1.01302e-301	-1.20903	0.479	0.884	3.45286e-297	tumorCell
SLC25A6.1	4.47732e-300	-0.995349	0.633	0.954	1.52609e-295	tumorCell
HNRNPA1.1	1.62909e-298	-1.01613	0.675	0.968	5.55275e-294	tumorCell
CTSD.1	2.5305e-298	1.95333	0.614	0.252	8.62522e-294	tumorCell
ALDH1A1.1	5.88123e-295	1.15161	0.319	0.045	2.00462e-290	tumorCell
RPL28.1	2.38247e-294	-0.907455	0.784	0.997	8.12065e-290	tumorCell
MAGI2.1	8.41483e-293	-1.65096	0.086	0.623	2.86819e-288	tumorCell
TMSB4X.1	1.0773e-291	1.68535	0.902	0.795	3.67197e-287	tumorCell
TNNI3.1	1.02722e-290	-1.93497	0.066	0.605	3.50128e-286	tumorCell
TIMM13.1	1.04271e-289	-1.2517	0.411	0.842	3.55409e-285	tumorCell
ALKAL2.1	1.00383e-288	1.65945	0.472	0.125	3.42156e-284	tumorCell
INHA.1	7.96528e-285	-1.60083	0.267	0.736	2.71497e-280	tumorCell
OOEP.1	7.18036e-284	-1.52549	0.013	0.553	2.44743e-279	tumorCell
ACADSB.1	2.74849e-282	0.884888	0.282	0.034	9.36823e-278	tumorCell
EEF1G.1	1.89748e-280	-0.86258	0.736	0.977	6.46757e-276	tumorCell
LY6D.1	2.80755e-280	0.976756	0.261	0.028	9.56955e-276	tumorCell
XIST.1	4.77217e-280	1.35831	0.355	0.06	1.62659e-275	tumorCell
SLC47A1.1	1.89476e-279	1.51621	0.48	0.135	6.45828e-275	tumorCell
PARD3.1	2.91653e-279	-1.6592	0.122	0.626	9.94099e-275	tumorCell
DNM3.1	8.77722e-278	-1.66437	0.153	0.657	2.99172e-273	tumorCell
SLC8A1.1	4.27682e-277	-1.77631	0.044	0.572	1.45776e-272	tumorCell
HSP90AA1.1	2.14848e-275	1.48455	0.938	0.933	7.32309e-271	tumorCell
SNCG.1	4.91207e-274	-1.59212	0.358	0.784	1.67428e-269	tumorCell
HLA-B.1	1.04975e-273	2.2508	0.714	0.395	3.57806e-269	tumorCell
GASK1B.1	3.46125e-273	1.71483	0.533	0.182	1.17977e-268	tumorCell
TIMM8B.1	1.47825e-272	-1.1938	0.416	0.831	5.03861e-268	tumorCell
RPL19.1	2.29614e-270	-0.657945	0.906	0.995	7.82638e-266	tumorCell
PBX3.1	1.67426e-268	1.33985	0.426	0.101	5.70673e-264	tumorCell
HSPA6.1	4.39363e-268	1.98706	0.284	0.039	1.49757e-263	tumorCell
RPS27.1	4.7097e-266	-0.630408	0.94	0.999	1.6053e-261	tumorCell
CREBL2.1	5.92371e-266	1.52213	0.455	0.126	2.0191e-261	tumorCell
SREBF1.1	3.69444e-263	1.49655	0.408	0.096	1.25925e-258	tumorCell
STAT1.1	6.81972e-260	0.9912	0.278	0.038	2.3245e-255	tumorCell
IGF2BP2.1	1.69267e-258	-1.48146	0.098	0.585	5.76945e-254	tumorCell
MT1E.1	2.18661e-257	1.78985	0.749	0.473	7.45305e-253	tumorCell
DLGAP1.1	9.69605e-256	-1.68237	0.043	0.542	3.3049e-251	tumorCell
SDC3.1	6.25374e-254	1.4711	0.448	0.128	2.13159e-249	tumorCell
ATRNL1.1	4.5919e-252	-1.48728	0.151	0.618	1.56515e-247	tumorCell
ITGA2.1	4.76313e-252	0.86725	0.254	0.031	1.62351e-247	tumorCell
H19.1	1.9693e-249	-0.8391	0.521	0.937	6.71236e-245	tumorCell
BNIP3.1	2.54227e-249	-1.26494	0.311	0.744	8.66534e-245	tumorCell
APOA1.1	5.08828e-249	-1.84678	0.009	0.5	1.73434e-244	tumorCell
ADGRB3.1	4.48513e-246	-1.55809	0.013	0.504	1.52876e-241	tumorCell
EXT1.1	7.74071e-246	-1.71508	0.175	0.628	2.63842e-241	tumorCell
NR4A2.1	1.35289e-244	1.57062	0.309	0.054	4.61131e-240	tumorCell
AC006115.2.1	1.41789e-244	1.73756	0.388	0.096	4.83287e-240	tumorCell
EFNA5.1	4.97773e-240	-1.62221	0.012	0.492	1.69666e-235	tumorCell
RPL35A.1	7.5613e-239	-0.567257	0.934	0.999	2.57727e-234	tumorCell
TUBB4A.1	7.28404e-237	1.69049	0.499	0.177	2.48276e-232	tumorCell
RPL23.1	4.04302e-236	0.881459	0.949	0.983	1.37806e-231	tumorCell
CRTAP.1	3.63451e-233	1.45446	0.482	0.162	1.23882e-228	tumorCell
KLHDC8B.1	7.69992e-233	-1.21259	0.311	0.733	2.62452e-228	tumorCell
RPS12.1	2.35181e-231	-0.543478	0.946	0.997	8.01615e-227	tumorCell
PDE10A.1	2.93496e-231	-1.52887	0.138	0.597	1.00038e-226	tumorCell
HMGCS1.1	1.45111e-230	-1.338	0.191	0.646	4.94612e-226	tumorCell
AAMDC.1	2.8495e-229	-1.05962	0.467	0.827	9.7125e-225	tumorCell
RPL34.1	5.64095e-228	-0.490493	0.977	1	1.92272e-223	tumorCell
ZNF275.1	7.78114e-228	1.68594	0.544	0.229	2.6522e-223	tumorCell
LRMDA.1	1.20029e-227	-1.28341	0.253	0.68	4.0912e-223	tumorCell
CD81.1	4.4008e-227	1.27379	0.36	0.081	1.50001e-222	tumorCell
RPS23.1	1.99741e-226	-0.529234	0.946	0.999	6.80817e-222	tumorCell
LRRC58.1	8.58092e-226	1.41954	0.444	0.135	2.92481e-221	tumorCell
TST.1	3.42105e-225	1.09032	0.331	0.068	1.16607e-220	tumorCell
FOSL2.1	9.94801e-225	1.55095	0.579	0.257	3.39078e-220	tumorCell
GJA1.1	1.23755e-223	1.46878	0.464	0.152	4.21819e-219	tumorCell
RPS6.1	1.43671e-222	-0.514048	0.948	0.998	4.89702e-218	tumorCell
ATP5MC2.1	1.49452e-220	-0.781135	0.705	0.96	5.09407e-216	tumorCell
GADD45GIP1.1	2.97126e-216	-1.07396	0.288	0.739	1.01275e-211	tumorCell
NDN.1	6.5337e-216	-1.1502	0.28	0.692	2.22701e-211	tumorCell
GNAS.1	7.28175e-215	1.29845	0.823	0.758	2.48198e-210	tumorCell
TBCA.1	1.55768e-214	-0.839464	0.665	0.949	5.30934e-210	tumorCell
RARRES2.1	5.21081e-214	2.25006	0.741	0.559	1.77611e-209	tumorCell
ST3GAL5.1	1.56458e-213	1.20546	0.425	0.122	5.33287e-209	tumorCell
HLA-DRA.1	4.15101e-213	1.65044	0.287	0.053	1.41487e-208	tumorCell
PSD3.1	1.28499e-212	-1.18735	0.311	0.707	4.3799e-208	tumorCell
RPSA.1	1.55301e-211	-0.752199	0.726	0.966	5.29342e-207	tumorCell
DMD.1	2.53484e-211	-1.32793	0.135	0.579	8.64001e-207	tumorCell
GAS5.1	5.9333e-209	-0.909701	0.548	0.906	2.02237e-204	tumorCell
ESD.1	2.01159e-208	-1.09195	0.356	0.749	6.8565e-204	tumorCell
MGST1.1	1.15164e-207	1.58059	0.768	0.712	3.92537e-203	tumorCell
DNAJB1.1	1.37813e-205	2.39874	0.764	0.557	4.69735e-201	tumorCell
PFN1.1	3.22928e-205	-0.778611	0.582	0.904	1.1007e-200	tumorCell
PINK1.1	6.01862e-205	1.16708	0.394	0.111	2.05145e-200	tumorCell
SLC26A2.1	1.78345e-204	1.48516	0.533	0.233	6.07889e-200	tumorCell
SNRPD1.1	2.34258e-204	-1.09455	0.26	0.673	7.98468e-200	tumorCell
BAG3.1	4.95369e-204	1.37287	0.314	0.068	1.68847e-199	tumorCell
PDK4.1	6.13729e-204	1.4995	0.474	0.168	2.0919e-199	tumorCell
MT2A.1	2.20647e-203	1.32566	0.917	0.958	7.52075e-199	tumorCell
PPM1E.1	6.35689e-203	-1.39768	0.107	0.524	2.16675e-198	tumorCell
POR.1	1.06922e-202	-1.19843	0.459	0.793	3.64445e-198	tumorCell
PCDH15.1	3.3375e-202	-1.4396	0.037	0.462	1.13759e-197	tumorCell
HPCAL1.1	1.57808e-201	0.983828	0.313	0.067	5.37889e-197	tumorCell
RABGEF1.1	1.06165e-200	-1.2998	0.116	0.536	3.61865e-196	tumorCell
CREG1.1	2.09917e-200	1.0455	0.302	0.064	7.15501e-196	tumorCell
HBA2.1	1.28414e-199	-1.1763	0.013	0.434	4.37699e-195	tumorCell
STMN1.1	2.25183e-199	-1.23998	0.145	0.577	7.67537e-195	tumorCell
CDKN1A.1	1.32615e-198	1.71981	0.367	0.098	4.52019e-194	tumorCell
MSMO1.1	2.88968e-197	-1.20896	0.211	0.632	9.84948e-193	tumorCell
ZBTB20.1	4.23427e-197	-1.01532	0.41	0.78	1.44325e-192	tumorCell
NCOA7.1	1.82002e-196	1.19941	0.442	0.139	6.20355e-192	tumorCell
ZNF331.1	2.5754e-196	1.72876	0.345	0.088	8.77826e-192	tumorCell
ATP5MPL.1	1.60054e-195	-0.806358	0.653	0.949	5.45545e-191	tumorCell
EIF4A1.1	1.7871e-195	-0.839489	0.544	0.876	6.09133e-191	tumorCell
TLE5.1	5.14107e-195	1.24209	0.467	0.165	1.75233e-190	tumorCell
RPL12.1	5.39164e-195	-0.575592	0.903	0.997	1.83774e-190	tumorCell
PLEKHA5.1	3.5202e-194	-1.18629	0.199	0.617	1.19986e-189	tumorCell
SLC40A1.1	7.34092e-194	1.31001	0.358	0.095	2.50215e-189	tumorCell
CCN3.1	8.68601e-194	1.68395	0.821	0.803	2.96063e-189	tumorCell
ZMAT3.1	1.87028e-190	0.880146	0.28	0.055	6.37486e-186	tumorCell
FAM210B.1	1.88002e-190	1.40649	0.505	0.212	6.40805e-186	tumorCell
MEG8.1	9.87869e-190	-1.20969	0.191	0.592	3.36715e-185	tumorCell
CDK6.1	1.66043e-189	-1.16175	0.209	0.609	5.65958e-185	tumorCell
JUND.1	2.36414e-189	1.80557	0.685	0.442	8.05817e-185	tumorCell
TENM3.1	2.68824e-189	-1.22295	0.104	0.518	9.16287e-185	tumorCell
ALDH6A1.1	3.31071e-189	0.787085	0.272	0.051	1.12846e-184	tumorCell
RPL39.1	5.22303e-188	-0.50212	0.947	0.999	1.78027e-183	tumorCell
H3F3B.1	1.63494e-187	-0.726928	0.782	0.98	5.57271e-183	tumorCell
NDUFA13.1	3.4137e-186	-0.850847	0.489	0.883	1.16356e-181	tumorCell
AMBRA1.1	6.7973e-186	-1.11395	0.096	0.499	2.31686e-181	tumorCell
TSHZ2.1	3.27406e-183	-1.16283	0.358	0.704	1.11596e-178	tumorCell
EPHX1.1	3.97168e-183	1.42924	0.591	0.326	1.35375e-178	tumorCell
RPL18.1	4.89597e-183	-0.730592	0.736	0.993	1.66879e-178	tumorCell
CD55.1	1.18594e-182	1.54542	0.628	0.377	4.04227e-178	tumorCell
HMGN1.1	3.24516e-182	-0.808878	0.452	0.797	1.10611e-177	tumorCell
KCNMA1.1	4.46384e-182	-1.20256	0.05	0.452	1.5215e-177	tumorCell
NME4.1	6.02043e-181	-1.01653	0.229	0.621	2.05206e-176	tumorCell
DHCR24.1	1.27734e-180	1.48196	0.785	0.729	4.35382e-176	tumorCell
SNHG25.1	4.31116e-180	-0.890632	0.456	0.813	1.46946e-175	tumorCell
RTN4.1	5.09853e-178	1.31096	0.717	0.609	1.73783e-173	tumorCell
IGF1R.1	3.08247e-177	-1.18522	0.131	0.519	1.05066e-172	tumorCell
HNRNPAB.1	8.12405e-176	1.24439	0.483	0.193	2.76908e-171	tumorCell
DDX5.1	1.46478e-174	1.31781	0.79	0.693	4.99269e-170	tumorCell
MZT2A.1	1.75807e-174	-0.98305	0.276	0.672	5.99238e-170	tumorCell
RPS29.1	2.23441e-174	-0.411785	0.961	0.998	7.61597e-170	tumorCell
TMSB10.1	3.4466e-174	-0.843819	0.416	0.811	1.17477e-169	tumorCell
DLK1.1	1.1979e-173	-0.503818	0.774	0.992	4.08305e-169	tumorCell
DYNLL1.1	3.19135e-173	-0.772806	0.561	0.88	1.08777e-168	tumorCell
PLEKHA7.1	5.11587e-172	-1.08033	0.013	0.395	1.74375e-167	tumorCell
YBX1.1	3.66048e-171	-0.687189	0.641	0.911	1.24767e-166	tumorCell
PSMB5.1	5.38431e-171	-0.905308	0.339	0.69	1.83524e-166	tumorCell
SMIM14.1	1.02989e-170	1.29813	0.474	0.193	3.51039e-166	tumorCell
HIF3A.1	2.30087e-169	-1.056	0.049	0.433	7.84252e-165	tumorCell
HMGN2.1	2.82909e-168	-0.761041	0.506	0.861	9.64297e-164	tumorCell
NKAIN3.1	4.406e-168	-1.25202	0.036	0.413	1.50179e-163	tumorCell
AC096536.3.1	1.28047e-166	-1.31191	0.005	0.372	4.36447e-162	tumorCell
RERE.1	3.64105e-166	-0.943429	0.278	0.643	1.24105e-161	tumorCell
RAN.1	5.89159e-166	-0.80103	0.547	0.851	2.00815e-161	tumorCell
DYNLL2.1	8.56566e-166	1.2787	0.392	0.134	2.91961e-161	tumorCell
PKIA.1	3.81249e-165	-1.20054	0.013	0.381	1.29949e-160	tumorCell
LGALS1.1	5.63011e-165	1.37375	0.571	0.284	1.91902e-160	tumorCell
IRF2BP2.1	9.44051e-165	1.05646	0.371	0.113	3.2178e-160	tumorCell
AC096747.1.1	2.33536e-164	-1.24435	0.003	0.366	7.96008e-160	tumorCell
RPL4.1	7.7185e-164	-0.601253	0.716	0.961	2.63085e-159	tumorCell
CEBPB.1	1.38127e-163	1.47988	0.523	0.24	4.70804e-159	tumorCell
NDUFB9.1	2.82575e-163	-0.900749	0.344	0.69	9.63156e-159	tumorCell
BCHE.1	8.08775e-162	-1.17355	0.031	0.394	2.75671e-157	tumorCell
PVT1.1	6.13618e-160	-0.966498	0.098	0.475	2.09152e-155	tumorCell
P4HA1.1	1.02168e-159	-1.02677	0.218	0.587	3.48238e-155	tumorCell
SCAND1.1	3.45447e-159	-0.962576	0.22	0.618	1.17745e-154	tumorCell
MORF4L2.1	9.82753e-159	-0.789532	0.465	0.792	3.34971e-154	tumorCell
MDK.1	1.03289e-158	-1.0468	0.282	0.636	3.5206e-154	tumorCell
ZNF609.1	1.54551e-158	-1.06386	0.126	0.495	5.26788e-154	tumorCell
CMTM8.1	1.87921e-158	-1.14116	0.071	0.434	6.40529e-154	tumorCell
STEAP1B.1	3.15405e-158	-1.02377	0.007	0.363	1.07506e-153	tumorCell
MXRA7.1	3.36787e-156	1.49432	0.495	0.24	1.14794e-151	tumorCell
CCND2.1	4.07165e-155	1.31915	0.502	0.229	1.38782e-150	tumorCell
MAPK10.1	1.31896e-154	-1.1285	0.155	0.518	4.49567e-150	tumorCell
HSPB6.1	2.8947e-154	1.94401	0.589	0.365	9.86657e-150	tumorCell
PTMA.1	3.53412e-154	-0.541396	0.881	0.991	1.20461e-149	tumorCell
PRDX2.1	5.32023e-154	-0.703323	0.684	0.948	1.8134e-149	tumorCell
HSPH1.1	2.18694e-152	1.8948	0.492	0.217	7.45417e-148	tumorCell
ATP5ME.1	9.93342e-152	-0.66137	0.687	0.954	3.38581e-147	tumorCell
ANXA2.1	1.05853e-150	1.30793	0.41	0.152	3.60799e-146	tumorCell
HLA-C.1	1.35262e-150	1.78024	0.611	0.387	4.6104e-146	tumorCell
PEAK1.1	3.08915e-150	-1.17722	0.066	0.414	1.05294e-145	tumorCell
AC004797.1.1	3.61177e-150	-0.97701	0.011	0.357	1.23107e-145	tumorCell
SLC2A1.1	3.75382e-150	-1.03444	0.078	0.435	1.27949e-145	tumorCell
APOE.1	6.24214e-150	-0.895492	0.746	0.98	2.12763e-145	tumorCell
AL109930.1.1	8.53203e-150	-1.0767	0.007	0.349	2.90814e-145	tumorCell
PPM1K.1	4.96082e-149	0.747837	0.251	0.056	1.69089e-144	tumorCell
ITM2B.1	9.20512e-149	1.04211	0.77	0.75	3.13756e-144	tumorCell
IDI1.1	5.16631e-148	-0.97781	0.319	0.659	1.76094e-143	tumorCell
ADAMTS19.1	2.71039e-147	-1.24656	0.003	0.336	9.23836e-143	tumorCell
LAGE3.1	3.81703e-147	-0.982784	0.21	0.558	1.30103e-142	tumorCell
SQLE.1	8.24512e-147	-1.04133	0.137	0.496	2.81035e-142	tumorCell
NBDY.1	9.27427e-147	-0.914074	0.299	0.636	3.16113e-142	tumorCell
RUVBL2.1	1.42562e-146	-1.16513	0.104	0.45	4.85923e-142	tumorCell
ADGRL2.1	1.25054e-145	-1.22248	0.138	0.485	4.26247e-141	tumorCell
FHIT.1	1.75004e-145	-1.03553	0.146	0.492	5.96501e-141	tumorCell
LINC01807.1	3.33887e-145	0.864783	0.346	0.106	1.13805e-140	tumorCell
CERS2.1	1.59322e-144	1.25786	0.428	0.182	5.4305e-140	tumorCell
PLD3.1	2.53497e-144	-0.980475	0.167	0.521	8.64046e-140	tumorCell
ALAD.1	6.86327e-144	0.99098	0.297	0.083	2.33935e-139	tumorCell
EEF1A1.1	4.46715e-143	0.534627	0.992	0.998	1.52263e-138	tumorCell
RBM39.1	5.19928e-143	-0.612426	0.461	0.788	1.77217e-138	tumorCell
SLC39A14.1	1.65124e-142	0.811202	0.284	0.074	5.62826e-138	tumorCell
COPE.1	6.35755e-142	-0.817863	0.271	0.648	2.16697e-137	tumorCell
PHLPP1.1	1.14722e-141	-1.0485	0.236	0.566	3.91031e-137	tumorCell
RANBP1.1	1.02249e-140	-0.845382	0.265	0.608	3.48515e-136	tumorCell
PCYOX1.1	2.32205e-140	0.716195	0.267	0.066	7.9147e-136	tumorCell
JAKMIP2.1	3.0169e-140	-0.9842	0.034	0.372	1.02831e-135	tumorCell
MCRIP2.1	4.48077e-140	-0.931267	0.191	0.545	1.52727e-135	tumorCell
CYSTM1.1	4.36823e-138	1.21142	0.57	0.32	1.48891e-133	tumorCell
PLAGL1.1	7.89306e-138	-0.945405	0.183	0.523	2.69035e-133	tumorCell
SNRPD2.1	2.06146e-137	-0.677143	0.505	0.81	7.0265e-133	tumorCell
ALAS1.1	7.11641e-137	1.67179	0.564	0.34	2.42563e-132	tumorCell
EIF1AY.1	1.40303e-136	-0.881194	0.027	0.355	4.78221e-132	tumorCell
KIZ-AS1.1	1.90808e-136	-0.918538	0.007	0.324	6.50368e-132	tumorCell
CLDN1.1	2.2595e-136	1.06115	0.33	0.104	7.70152e-132	tumorCell
ZBTB4.1	4.37855e-136	0.888538	0.284	0.078	1.49243e-131	tumorCell
PDE8A.1	1.48682e-135	-0.924193	0.133	0.467	5.06782e-131	tumorCell
IGF2BP3.1	1.94805e-135	-0.959233	0.003	0.316	6.63994e-131	tumorCell
CPT1A.1	2.59673e-135	0.828759	0.271	0.071	8.85094e-131	tumorCell
MT1F.1	1.00748e-134	0.965402	0.329	0.106	3.43398e-130	tumorCell
CNPPD1.1	1.2191e-134	0.817279	0.28	0.077	4.15529e-130	tumorCell
GNAI1.1	3.94557e-134	-0.995479	0.212	0.542	1.34485e-129	tumorCell
WWOX.1	6.90395e-134	-1.04133	0.056	0.384	2.35321e-129	tumorCell
MRPL12.1	7.70055e-134	-0.844333	0.131	0.483	2.62473e-129	tumorCell
AP000462.1.1	7.9831e-134	-1.20209	0.008	0.321	2.72104e-129	tumorCell
SGK1.1	9.7813e-134	1.00437	0.309	0.093	3.33396e-129	tumorCell
FDPS.1	1.9682e-133	-1.1296	0.263	0.592	6.7086e-129	tumorCell
TPM2.1	3.34507e-133	-0.753382	0.501	0.812	1.14017e-128	tumorCell
MCL1.1	3.88822e-133	1.45161	0.468	0.206	1.3253e-128	tumorCell
ALDH1A2.1	5.2809e-133	-0.970316	0.068	0.403	1.8e-128	tumorCell
COX6A1.1	6.15755e-133	-0.616114	0.639	0.913	2.0988e-128	tumorCell
ELOB.1	8.69758e-133	-0.620998	0.592	0.916	2.96457e-128	tumorCell
SNRPB.1	1.42655e-132	-0.753135	0.349	0.666	4.8624e-128	tumorCell
DNER.1	1.8012e-132	1.05698	0.361	0.132	6.1394e-128	tumorCell
VAT1.1	1.89977e-132	1.16523	0.345	0.122	6.47538e-128	tumorCell
TCF12.1	5.15466e-132	-0.934403	0.137	0.465	1.75697e-127	tumorCell
HIST1H4C.1	2.48533e-131	-0.890098	0.33	0.648	8.47125e-127	tumorCell
SEC61G.1	3.11655e-131	-0.603597	0.641	0.936	1.06228e-126	tumorCell
EIF3E.1	3.2232e-131	-0.674958	0.575	0.876	1.09863e-126	tumorCell
NR6A1.1	3.6328e-131	-0.954964	0.011	0.322	1.23824e-126	tumorCell
LDHA.1	3.9281e-131	-0.58597	0.687	0.939	1.33889e-126	tumorCell
USP9Y.1	1.77626e-130	-0.90804	0.019	0.334	6.05438e-126	tumorCell
RAB31.1	2.34068e-130	1.39356	0.431	0.193	7.97821e-126	tumorCell
S100A6.1	4.04775e-130	1.2443	0.412	0.169	1.37968e-125	tumorCell
HBA1.1	7.96367e-130	-0.862773	0.008	0.314	2.71442e-125	tumorCell
FDFT1.1	1.85188e-129	-0.915752	0.325	0.629	6.31213e-125	tumorCell
ZBTB38.1	2.8759e-129	0.944647	0.37	0.134	9.80251e-125	tumorCell
SCMH1.1	4.08136e-129	-0.937927	0.045	0.36	1.39113e-124	tumorCell
COL11A1.1	5.84865e-129	-0.960284	0.049	0.366	1.99351e-124	tumorCell
CAT.1	6.653e-129	0.942804	0.371	0.134	2.26768e-124	tumorCell
HNRNPDL.1	7.50258e-129	-0.655573	0.459	0.781	2.55725e-124	tumorCell
TBX3.1	1.00849e-128	1.31499	0.671	0.562	3.43745e-124	tumorCell
KDSR.1	1.41779e-128	0.87408	0.313	0.098	4.83254e-124	tumorCell
UQCR11.1	2.70778e-128	-0.57851	0.641	0.916	9.22947e-124	tumorCell
HLA-A.1	1.64611e-127	1.71144	0.764	0.695	5.61077e-123	tumorCell
ROMO1.1	2.10566e-127	-0.692502	0.518	0.825	7.17713e-123	tumorCell
COX5B.1	3.27428e-127	-0.5854	0.65	0.93	1.11604e-122	tumorCell
ARHGAP24.1	7.35462e-127	-1.02675	0.009	0.311	2.50682e-122	tumorCell
HOXA5.1	1.06974e-126	1.3477	0.416	0.18	3.64621e-122	tumorCell
MBD5.1	1.49051e-126	-0.947759	0.083	0.4	5.0804e-122	tumorCell
PPA1.1	2.11807e-126	1.34943	0.564	0.33	7.21943e-122	tumorCell
ISCU.1	2.18865e-126	1.12778	0.659	0.519	7.46001e-122	tumorCell
ARL6IP4.1	3.23998e-126	-0.714658	0.395	0.748	1.10435e-121	tumorCell
DDX3X.1	3.41281e-126	1.23436	0.477	0.225	1.16326e-121	tumorCell
ZFAND5.1	4.22419e-126	1.40421	0.563	0.345	1.43981e-121	tumorCell
OSTC.1	1.45038e-125	-0.712962	0.371	0.691	4.94363e-121	tumorCell
LIMCH1.1	1.58659e-125	-0.875645	0.31	0.622	5.40788e-121	tumorCell
PRMT1.1	2.91229e-125	-0.807647	0.216	0.548	9.92653e-121	tumorCell
NRCAM.1	4.20604e-125	-0.983553	0.308	0.612	1.43363e-120	tumorCell
KCNK3.1	1.76872e-124	1.47642	0.568	0.372	6.02867e-120	tumorCell
EDF1.1	5.86863e-124	-0.627216	0.527	0.842	2.00032e-119	tumorCell
LAPTM4A.1	8.84024e-124	-0.651461	0.622	0.927	3.0132e-119	tumorCell
ERC1.1	1.58327e-123	-0.905106	0.126	0.442	5.39658e-119	tumorCell
MAT2A.1	2.05808e-123	1.11163	0.389	0.154	7.01496e-119	tumorCell
SIPA1L1.1	3.01426e-123	-0.951629	0.184	0.498	1.02741e-118	tumorCell
POLR2L.1	4.4791e-123	-0.623187	0.52	0.839	1.5267e-118	tumorCell
FTH1.1	9.78415e-123	0.798491	0.927	0.981	3.33493e-118	tumorCell
PLBD2.1	2.60807e-122	0.97639	0.378	0.149	8.88962e-118	tumorCell
RPS16.1	3.22458e-122	-0.416435	0.863	0.991	1.0991e-117	tumorCell
[truncated: 1,212 more rows]

## Sheet: GO analysis
Supplementary Table 4B. GO analysis (Normal cells vs. Tumor cells).
Cluster	ONTOLOGY	ID	Description	GeneRatio	BgRatio	pvalue	p.adjust	qvalue	geneID	Count
1	BP	GO:1903131	mononuclear cell differentiation	45619	473/18903	2.2128e-12	3.0603e-09	1.49771e-09	EGR1/EGR3/FOS/HMGB1/ID2/JUN/JUNB/KLF6/NFIL3/SOX4/ZFP36L2	11
1	BP	GO:0030098	lymphocyte differentiation	45558	419/18903	7.36095e-10	4.93841e-07	2.41686e-07	EGR1/EGR3/HMGB1/ID2/JUNB/KLF6/NFIL3/SOX4/ZFP36L2	9
1	BP	GO:0140467	integrated stress response signaling	45435	40/18903	1.07124e-09	4.93841e-07	2.41686e-07	CEBPD/FOS/JUN/JUNB/MAF	5
1	BP	GO:0007623	circadian rhythm	45496	210/18903	3.9837e-09	1.37736e-06	6.74083e-07	EGR1/EGR3/ID2/JUND/NFIL3/PROX1/RORB	7
1	BP	GO:1903706	regulation of hemopoiesis	45527	413/18903	1.7853e-08	4.93813e-06	2.41673e-06	EGR3/FOS/HIF1A/HMGB1/ID2/JUNB/SOX4/ZFP36L2	8
1	BP	GO:0048511	rhythmic process	45496	302/18903	4.8797e-08	1.12477e-05	5.50464e-06	EGR1/EGR3/ID2/JUND/NFIL3/PROX1/RORB	7
1	BP	GO:1902105	regulation of leukocyte differentiation	45496	317/18903	6.79718e-08	1.34293e-05	6.57231e-06	EGR3/FOS/HMGB1/ID2/JUNB/SOX4/ZFP36L2	7
1	BP	GO:0043618	regulation of transcription from RNA polymerase II promoter in response to stress	45405	39/18903	1.33145e-07	2.30174e-05	1.12647e-05	EGR1/HIF1A/JUN/KLF2	4
1	BP	GO:0045619	regulation of lymphocyte differentiation	45466	210/18903	1.50912e-07	2.31901e-05	1.13493e-05	EGR3/HMGB1/ID2/JUNB/SOX4/ZFP36L2	6
1	BP	GO:0001938	positive regulation of endothelial cell proliferation	45435	115/18903	2.35391e-07	3.01777e-05	1.4769e-05	EGR3/HIF1A/HMGB1/JUN/PROX1	5
1	BP	GO:0043620	regulation of DNA-templated transcription in response to stress	45405	45/18903	2.40025e-07	3.01777e-05	1.4769e-05	EGR1/HIF1A/JUN/KLF2	4
1	BP	GO:1902895	positive regulation of miRNA transcription	45405	47/18903	2.86877e-07	3.30626e-05	1.61809e-05	EGR1/FOS/HIF1A/JUN	4
1	BP	GO:0030099	myeloid cell differentiation	45496	407/18903	3.70837e-07	3.94514e-05	1.93076e-05	FOS/HIF1A/ID2/JUN/JUNB/KLF2/MAF	7
1	BP	GO:2000630	positive regulation of miRNA metabolic process	45405	56/18903	5.86474e-07	5.79352e-05	2.83536e-05	EGR1/FOS/HIF1A/JUN	4
1	BP	GO:1902893	regulation of miRNA transcription	45405	61/18903	8.29929e-07	7.65195e-05	3.74487e-05	EGR1/FOS/HIF1A/JUN	4
1	BP	GO:0061614	miRNA transcription	45405	62/18903	8.86452e-07	7.66227e-05	3.74992e-05	EGR1/FOS/HIF1A/JUN	4
1	BP	GO:0030217	T cell differentiation	45466	296/18903	1.13053e-06	8.74748e-05	4.28103e-05	EGR1/EGR3/HMGB1/JUNB/SOX4/ZFP36L2	6
1	BP	GO:0050673	epithelial cell proliferation	45496	481/18903	1.1385e-06	8.74748e-05	4.28103e-05	EGR3/HES1/HIF1A/HMGB1/ID2/JUN/PROX1	7
1	BP	GO:2000628	regulation of miRNA metabolic process	45405	74/18903	1.81084e-06	0.00013181	6.4508e-05	EGR1/FOS/HIF1A/JUN	4
1	BP	GO:0001936	regulation of endothelial cell proliferation	45435	183/18903	2.35163e-06	0.000151841	7.4311e-05	EGR3/HIF1A/HMGB1/JUN/PROX1	5
1	BP	GO:1902107	positive regulation of leukocyte differentiation	45435	184/18903	2.4154e-06	0.000151841	7.4311e-05	EGR3/FOS/HMGB1/ID2/SOX4	5
1	BP	GO:1903708	positive regulation of hemopoiesis	45435	184/18903	2.4154e-06	0.000151841	7.4311e-05	EGR3/FOS/HMGB1/ID2/SOX4	5
1	BP	GO:0043010	camera-type eye development	45466	340/18903	2.52586e-06	0.000151881	7.43309e-05	HES1/HIF1A/JUN/MAF/PROX1/RORB	6
1	BP	GO:0071277	cellular response to calcium ion	45405	87/18903	3.4666e-06	0.000196182	9.6012e-05	FOS/JUN/JUNB/JUND	4
1	BP	GO:0001935	endothelial cell proliferation	45435	199/18903	3.54632e-06	0.000196182	9.6012e-05	EGR3/HIF1A/HMGB1/JUN/PROX1	5
1	BP	GO:0010586	miRNA metabolic process	45405	90/18903	3.96985e-06	0.000211165	0.000103345	EGR1/FOS/HIF1A/JUN	4
1	BP	GO:0001654	eye development	45466	388/18903	5.40342e-06	0.000276775	0.000135454	HES1/HIF1A/JUN/MAF/PROX1/RORB	6
1	BP	GO:0150063	visual system development	45466	392/18903	5.73076e-06	0.000283059	0.000138529	HES1/HIF1A/JUN/MAF/PROX1/RORB	6
1	BP	GO:0048880	sensory system development	45466	398/18903	6.25193e-06	0.000291249	0.000142537	HES1/HIF1A/JUN/MAF/PROX1/RORB	6
1	BP	GO:0050679	positive regulation of epithelial cell proliferation	45435	224/18903	6.31776e-06	0.000291249	0.000142537	EGR3/HIF1A/HMGB1/JUN/PROX1	5
1	BP	GO:0050678	regulation of epithelial cell proliferation	45466	414/18903	7.83307e-06	0.000349456	0.000171024	EGR3/HES1/HIF1A/HMGB1/JUN/PROX1	6
1	BP	GO:0071347	cellular response to interleukin-1	45405	111/18903	9.14871e-06	0.000395396	0.000193507	EGR1/HES1/HIF1A/KLF2	4
1	BP	GO:0045444	fat cell differentiation	45435	244/18903	9.57084e-06	0.000401105	0.000196301	CEBPD/HES1/ID2/NR4A2/ZFP36L2	5
1	BP	GO:0002065	columnar/cuboidal epithelial cell differentiation	45405	116/18903	1.08939e-05	0.000432436	0.000211635	HES1/HIF1A/PROX1/SOX4	4
1	BP	GO:0035909	aorta morphogenesis	45374	36/18903	1.09438e-05	0.000432436	0.000211635	HES1/PROX1/SOX4	3
1	BP	GO:0003007	heart morphogenesis	45435	258/18903	1.25378e-05	0.000481662	0.000235726	HES1/HIF1A/JUN/PROX1/SOX4	5
1	BP	GO:0003206	cardiac chamber morphogenesis	45405	126/18903	1.51061e-05	0.000549784	0.000269065	HES1/HIF1A/PROX1/SOX4	4
1	BP	GO:0003231	cardiac ventricle development	45405	126/18903	1.51061e-05	0.000549784	0.000269065	HES1/HIF1A/PROX1/SOX4	4
1	BP	GO:0060412	ventricular septum morphogenesis	45374	43/18903	1.88108e-05	0.00066706	0.00032646	HES1/PROX1/SOX4	3
1	BP	GO:0034599	cellular response to oxidative stress	45435	288/18903	2.13036e-05	0.000736573	0.00036048	FOS/HIF1A/JUN/KLF2/NR4A2	5
1	BP	GO:0070555	response to interleukin-1	45405	141/18903	2.35255e-05	0.000781518	0.000382476	EGR1/HES1/HIF1A/KLF2	4
1	BP	GO:0001666	response to hypoxia	45435	296/18903	2.42988e-05	0.000781518	0.000382476	EGR1/FOS/HIF1A/JUND/NR4A2	5
1	BP	GO:0048872	homeostasis of number of cells	45435	296/18903	2.42988e-05	0.000781518	0.000382476	HIF1A/HMGB1/ID2/KLF2/SOX4	5
1	BP	GO:0051592	response to calcium ion	45405	147/18903	2.77076e-05	0.000870901	0.00042622	FOS/JUN/JUNB/JUND	4
1	BP	GO:0036293	response to decreased oxygen levels	45435	309/18903	2.98559e-05	0.000917572	0.000449061	EGR1/FOS/HIF1A/JUND/NR4A2	5
1	BP	GO:0071456	cellular response to hypoxia	45405	151/18903	3.07833e-05	0.000925507	0.000452944	EGR1/FOS/HIF1A/JUND	4
1	BP	GO:0036294	cellular response to decreased oxygen levels	45405	159/18903	3.76771e-05	0.00107257	0.000524915	EGR1/FOS/HIF1A/JUND	4
1	BP	GO:0060041	retina development in camera-type eye	45405	159/18903	3.76771e-05	0.00107257	0.000524915	HES1/HIF1A/PROX1/RORB	4
1	BP	GO:1901214	regulation of neuron death	45435	325/18903	3.80013e-05	0.00107257	0.000524915	EGR1/FOS/HIF1A/JUN/NR4A2	5
1	BP	GO:0021915	neural tube development	45405	164/18903	4.25228e-05	0.00117618	0.000575624	HES1/HIF1A/PROX1/SOX4	4
1	BP	GO:0070482	response to oxygen levels	45435	337/18903	4.51693e-05	0.00121387	0.000594068	EGR1/FOS/HIF1A/JUND/NR4A2	5
1	BP	GO:0003205	cardiac chamber development	45405	167/18903	4.56407e-05	0.00121387	0.000594068	HES1/HIF1A/PROX1/SOX4	4
1	BP	GO:0002262	myeloid cell homeostasis	45405	169/18903	4.78102e-05	0.00124757	0.000610565	HIF1A/HMGB1/ID2/KLF2	4
1	BP	GO:0062197	cellular response to chemical stress	45435	345/18903	5.05024e-05	0.00129342	0.000633002	FOS/HIF1A/JUN/KLF2/NR4A2	5
1	BP	GO:0021953	central nervous system neuron differentiation	45405	174/18903	5.35636e-05	0.00134197	0.000656762	HES1/NR4A2/PROX1/SOX4	4
1	BP	GO:0071453	cellular response to oxygen levels	45405	175/18903	5.47724e-05	0.00134197	0.000656762	EGR1/FOS/HIF1A/JUND	4
1	BP	GO:0010634	positive regulation of epithelial cell migration	45405	176/18903	5.6001e-05	0.00134197	0.000656762	HIF1A/HMGB1/JUN/PROX1	4
1	BP	GO:0035904	aorta development	45374	62/18903	5.67846e-05	0.00134197	0.000656762	HES1/PROX1/SOX4	3
1	BP	GO:0019827	stem cell population maintenance	45405	177/18903	5.72496e-05	0.00134197	0.000656762	HES1/PROX1/SOX4/ZFP36L2	4
1	BP	GO:0045580	regulation of T cell differentiation	45405	179/18903	5.98079e-05	0.00137857	0.000674675	EGR3/HMGB1/JUNB/SOX4	4
1	BP	GO:0010038	response to metal ion	45435	360/18903	6.18082e-05	0.0013907	0.000680609	FOS/HIF1A/JUN/JUNB/JUND	5
1	BP	GO:0098727	maintenance of cell number	45405	181/18903	6.24487e-05	0.0013907	0.000680609	HES1/PROX1/SOX4/ZFP36L2	4
1	BP	GO:0046886	positive regulation of hormone biosynthetic process	45345	10/18903	6.33506e-05	0.0013907	0.000680609	EGR1/HIF1A	2
1	BP	GO:0010631	epithelial cell migration	45435	366/18903	6.68426e-05	0.00144443	0.000706904	EGR3/HIF1A/HMGB1/JUN/PROX1	5
1	BP	GO:0070997	neuron death	45435	368/18903	6.85893e-05	0.00145584	0.000712488	EGR1/FOS/HIF1A/JUN/NR4A2	5
1	BP	GO:0090132	epithelium migration	45435	369/18903	6.94759e-05	0.00145584	0.000712488	EGR3/HIF1A/HMGB1/JUN/PROX1	5
1	BP	GO:0048469	cell maturation	45405	187/18903	7.08832e-05	0.00145707	0.000713092	HES1/HIF1A/KLF2/NR4A2	4
1	BP	GO:0035019	somatic stem cell population maintenance	45374	67/18903	7.16419e-05	0.00145707	0.000713092	HES1/SOX4/ZFP36L2	3
1	BP	GO:0090130	tissue migration	45435	374/18903	7.40425e-05	0.00148407	0.000726305	EGR3/HIF1A/HMGB1/JUN/PROX1	5
1	BP	GO:0050863	regulation of T cell activation	45435	376/18903	7.59328e-05	0.00148617	0.000727334	EGR3/HES1/HMGB1/JUNB/SOX4	5
1	BP	GO:0046643	regulation of gamma-delta T cell activation	45345	11/18903	7.73712e-05	0.00148617	0.000727334	EGR3/SOX4	2
1	BP	GO:0061418	regulation of transcription from RNA polymerase II promoter in response to hypoxia	45345	11/18903	7.73712e-05	0.00148617	0.000727334	EGR1/HIF1A	2
1	BP	GO:0048839	inner ear development	45405	193/18903	8.01206e-05	0.0015179	0.000742863	CEBPD/HES1/MAF/PROX1	4
1	BP	GO:0032722	positive regulation of chemokine production	45374	70/18903	8.1669e-05	0.00152633	0.000746987	EGR1/HIF1A/HMGB1	3
1	BP	GO:0030900	forebrain development	45435	383/18903	8.28444e-05	0.00152765	0.000747634	HES1/HIF1A/ID2/NR4A2/PROX1	5
1	BP	GO:0045664	regulation of neuron differentiation	45405	196/18903	8.50547e-05	0.00153036	0.00074896	HES1/ID2/PROX1/TCF4	4
1	BP	GO:0003208	cardiac ventricle morphogenesis	45374	71/18903	8.52044e-05	0.00153036	0.00074896	HIF1A/PROX1/SOX4	3
1	BP	GO:0071248	cellular response to metal ion	45405	198/18903	8.84648e-05	0.0015459	0.000756568	FOS/JUN/JUNB/JUND	4
1	BP	GO:0060411	cardiac septum morphogenesis	45374	72/18903	8.88384e-05	0.0015459	0.000756568	HES1/PROX1/SOX4	3
1	BP	GO:0007178	transmembrane receptor protein serine/threonine kinase signaling pathway	45435	390/18903	9.02326e-05	0.0015459	0.000756568	EGR1/FOS/HES1/JUN/SUB1	5
1	BP	GO:0002067	glandular epithelial cell differentiation	45374	73/18903	9.25723e-05	0.0015459	0.000756568	HES1/HIF1A/PROX1	3
1	BP	GO:0002328	pro-B cell differentiation	45345	12/18903	9.27767e-05	0.0015459	0.000756568	HES1/SOX4	2
1	BP	GO:0035881	amacrine cell differentiation	45345	12/18903	9.27767e-05	0.0015459	0.000756568	HES1/RORB	2
1	BP	GO:0003281	ventricular septum development	45374	74/18903	9.64073e-05	0.00158728	0.000776816	HES1/PROX1/SOX4	3
1	BP	GO:0000302	response to reactive oxygen species	45405	204/18903	9.92937e-05	0.00161557	0.00079066	FOS/HIF1A/JUN/KLF2	4
1	BP	GO:2000142	regulation of DNA-templated transcription initiation	45374	76/18903	0.000104386	0.00167867	0.000821541	HMGB1/JUN/SUB1	3
1	BP	GO:0042492	gamma-delta T cell differentiation	45345	13/18903	0.000109564	0.00174169	0.000852385	EGR3/SOX4	2
1	BP	GO:0048844	artery morphogenesis	45374	79/18903	0.000117142	0.00184099	0.000900985	HES1/PROX1/SOX4	3
1	BP	GO:0003151	outflow tract morphogenesis	45374	80/18903	0.000121609	0.00188973	0.000924836	HES1/HIF1A/JUN	3
1	BP	GO:0048711	positive regulation of astrocyte differentiation	45345	14/18903	0.00012773	0.00194623	0.000952489	HES1/ID2	2
1	BP	GO:0002573	myeloid leukocyte differentiation	45405	218/18903	0.000128279	0.00194623	0.000952489	FOS/ID2/JUN/JUNB	4
1	BP	GO:0031016	pancreas development	45374	82/18903	0.000130875	0.00194623	0.000952489	HES1/PROX1/SOX4	3
1	BP	GO:0060395	SMAD protein signal transduction	45374	82/18903	0.000130875	0.00194623	0.000952489	FOS/JUN/SUB1	3
1	BP	GO:0043583	ear development	45405	221/18903	0.000135211	0.00198932	0.000973578	CEBPD/HES1/MAF/PROX1	4
1	BP	GO:0001503	ossification	45435	429/18903	0.000141182	0.00205532	0.00100587	CEBPD/HIF1A/JUNB/JUND/RORB	5
1	BP	GO:0032352	positive regulation of hormone metabolic process	45345	15/18903	0.000147272	0.00209976	0.00102763	EGR1/HIF1A	2
1	BP	GO:0045475	locomotor rhythm	45345	15/18903	0.000147272	0.00209976	0.00102763	EGR1/ID2	2
1	BP	GO:0006979	response to oxidative stress	45435	434/18903	0.000149046	0.00210337	0.00102939	FOS/HIF1A/JUN/KLF2/NR4A2	5
1	BP	GO:0071241	cellular response to inorganic substance	45405	229/18903	0.000155024	0.00215776	0.00105601	FOS/JUN/JUNB/JUND	4
1	BP	GO:0001892	embryonic placenta development	45374	87/18903	0.00015602	0.00215776	0.00105601	HES1/HIF1A/JUNB	3
1	BP	GO:0048732	gland development	45435	441/18903	0.000160615	0.00219932	0.00107635	HES1/HIF1A/ID2/JUN/PROX1	5
1	BP	GO:0071356	cellular response to tumor necrosis factor	45405	234/18903	0.000168428	0.00228369	0.00111764	FOS/HES1/KLF2/ZFP36L2	4
1	BP	GO:2000177	regulation of neural precursor cell proliferation	45374	90/18903	0.000172515	0.00231639	0.00113364	HIF1A/ID2/PROX1	3
1	BP	GO:0048568	embryonic organ development	45435	449/18903	0.00017467	0.00232277	0.00113677	HES1/HIF1A/ID2/JUNB/PROX1	5
1	BP	GO:0002696	positive regulation of leukocyte activation	45435	450/18903	0.000176491	0.00232464	0.00113768	EGR3/HES1/HMGB1/JUND/SOX4	5
1	BP	GO:0009314	response to radiation	45435	452/18903	0.000180177	0.0023508	0.00115048	EGR1/FOS/HIF1A/ID2/JUND	5
1	BP	GO:0001649	osteoblast differentiation	45405	246/18903	0.000204004	0.0026368	0.00129045	CEBPD/JUNB/JUND/RORB	4
1	BP	GO:0050867	positive regulation of cell activation	45435	467/18903	0.000209739	0.00268582	0.00131444	EGR3/HES1/HMGB1/JUND/SOX4	5
1	BP	GO:0060644	mammary gland epithelial cell differentiation	45345	18/18903	0.00021412	0.00271677	0.00132959	HIF1A/ID2	2
1	BP	GO:0071695	anatomical structure maturation	45405	250/18903	0.000216984	0.00272808	0.00133513	HES1/HIF1A/KLF2/NR4A2	4
1	BP	GO:0050870	positive regulation of T cell activation	45405	251/18903	0.00022032	0.00274049	0.0013412	EGR3/HES1/HMGB1/SOX4	4
1	BP	GO:0032642	regulation of chemokine production	45374	98/18903	0.000221934	0.00274049	0.0013412	EGR1/HIF1A/HMGB1	3
1	BP	GO:0032602	chemokine production	45374	99/18903	0.000228688	0.00279695	0.00136883	EGR1/HIF1A/HMGB1	3
1	BP	GO:0034612	response to tumor necrosis factor	45405	254/18903	0.000230551	0.00279695	0.00136883	FOS/HES1/KLF2/ZFP36L2	4
1	BP	GO:0021537	telencephalon development	45405	255/18903	0.000234037	0.00281455	0.00137744	HES1/HIF1A/ID2/PROX1	4
1	BP	GO:0036003	positive regulation of transcription from RNA polymerase II promoter in response to stress	45345	19/18903	0.000239133	0.00285104	0.00139531	HIF1A/KLF2	2
1	BP	GO:0045639	positive regulation of myeloid cell differentiation	45374	103/18903	0.000257035	0.00303828	0.00148694	FOS/HIF1A/ID2	3
1	BP	GO:0060716	labyrinthine layer blood vessel development	45345	20/18903	0.000265507	0.00305297	0.00149413	HES1/JUNB	2
1	BP	GO:0060749	mammary gland alveolus development	45345	20/18903	0.000265507	0.00305297	0.00149413	HIF1A/ID2	2
1	BP	GO:0061377	mammary gland lobule development	45345	20/18903	0.000265507	0.00305297	0.00149413	HIF1A/ID2	2
1	BP	GO:0001667	ameboidal-type cell migration	45435	492/18903	0.000267107	0.00305297	0.00149413	EGR3/HIF1A/HMGB1/JUN/PROX1	5
1	BP	GO:0003279	cardiac septum development	45374	107/18903	0.000287564	0.00323334	0.0015824	HES1/PROX1/SOX4	3
1	BP	GO:0060840	artery development	45374	107/18903	0.000287564	0.00323334	0.0015824	HES1/PROX1/SOX4	3
1	BP	GO:1901522	positive regulation of transcription from RNA polymerase II promoter involved in cellular response to chemical stimulus	45345	21/18903	0.000293238	0.00327055	0.00160061	HIF1A/JUN	2
1	BP	GO:1903039	positive regulation of leukocyte cell-cell adhesion	45405	275/18903	0.000312031	0.00345231	0.00168957	EGR3/HES1/HMGB1/SOX4	4
1	BP	GO:0043542	endothelial cell migration	45405	281/18903	0.000338684	0.00371746	0.00181933	EGR3/HIF1A/HMGB1/PROX1	4
1	BP	GO:0097150	neuronal stem cell population maintenance	45345	23/18903	0.000352759	0.00384146	0.00188002	HES1/PROX1	2
1	BP	GO:0002320	lymphoid progenitor cell differentiation	45345	24/18903	0.000384543	0.00415487	0.0020334	HES1/SOX4	2
1	BP	GO:0010632	regulation of epithelial cell migration	45405	292/18903	0.000391741	0.00419983	0.0020554	HIF1A/HMGB1/JUN/PROX1	4
1	BP	GO:0048562	embryonic organ morphogenesis	45405	294/18903	0.000401992	0.00425147	0.00208068	HES1/HIF1A/ID2/PROX1	4
1	BP	GO:0042752	regulation of circadian rhythm	45374	120/18903	0.000402706	0.00425147	0.00208068	ID2/PROX1/RORB	3
1	BP	GO:0051101	regulation of DNA binding	45374	121/18903	0.000412617	0.00432311	0.00211573	HES1/HMGB1/JUN	3
1	BP	GO:0046885	regulation of hormone biosynthetic process	45345	25/18903	0.000417673	0.00434317	0.00212555	EGR1/HIF1A	2
1	BP	GO:0035994	response to muscle stretch	45345	26/18903	0.000452144	0.00463197	0.00226689	FOS/JUN	2
1	BP	GO:0046629	gamma-delta T cell activation	45345	26/18903	0.000452144	0.00463197	0.00226689	EGR3/SOX4	2
1	BP	GO:0021700	developmental maturation	45405	304/18903	0.000456156	0.0046387	0.00227019	HES1/HIF1A/KLF2/NR4A2	4
1	BP	GO:0001822	kidney development	45405	309/18903	0.00048511	0.00485497	0.00237603	EGR1/HES1/PROX1/SOX4	4
1	BP	GO:0030218	erythrocyte differentiation	45374	128/18903	0.000486416	0.00485497	0.00237603	HIF1A/ID2/KLF2	3
1	BP	GO:2000737	negative regulation of stem cell differentiation	45345	27/18903	0.000487954	0.00485497	0.00237603	HES1/ZFP36L2	2
1	BP	GO:0048593	camera-type eye morphogenesis	45374	129/18903	0.000497603	0.0049156	0.0024057	HIF1A/PROX1/RORB	3
1	BP	GO:0010595	positive regulation of endothelial cell migration	45374	131/18903	0.000520469	0.00510503	0.00249841	HIF1A/HMGB1/PROX1	3
1	BP	GO:0048565	digestive tract development	45374	132/18903	0.000532151	0.00518285	0.0025365	HES1/HIF1A/ID2	3
1	BP	GO:0072001	renal system development	45405	318/18903	0.000540507	0.00522467	0.00255696	EGR1/HES1/PROX1/SOX4	4
1	BP	GO:0002244	hematopoietic progenitor cell differentiation	45374	133/18903	0.000544	0.00522467	0.00255696	CEBPD/HES1/SOX4	3
1	BP	GO:0009416	response to light stimulus	45405	321/18903	0.000559937	0.00529393	0.00259086	FOS/HIF1A/ID2/JUND	4
1	BP	GO:0003209	cardiac atrium morphogenesis	45345	29/18903	0.00056358	0.00529393	0.00259086	PROX1/SOX4	2
1	BP	GO:0072012	glomerulus vasculature development	45345	29/18903	0.00056358	0.00529393	0.00259086	EGR1/HES1	2
1	BP	GO:0022409	positive regulation of cell-cell adhesion	45405	322/18903	0.000566523	0.00529393	0.00259086	EGR3/HES1/HMGB1/SOX4	4
1	BP	GO:0034101	erythrocyte homeostasis	45374	137/18903	0.000593087	0.00550496	0.00269414	HIF1A/ID2/KLF2	3
1	BP	GO:0072175	epithelial tube formation	45374	139/18903	0.000618658	0.00570403	0.00279156	HIF1A/PROX1/SOX4	3
1	BP	GO:0061437	renal system vasculature development	45345	31/18903	0.000644525	0.00579177	0.0028345	EGR1/HES1	2
1	BP	GO:0061440	kidney vasculature development	45345	31/18903	0.000644525	0.00579177	0.0028345	EGR1/HES1	2
1	BP	GO:0001889	liver development	45374	141/18903	0.000644926	0.00579177	0.0028345	HES1/JUN/PROX1	3
1	BP	GO:0045667	regulation of osteoblast differentiation	45374	141/18903	0.000644926	0.00579177	0.0028345	CEBPD/JUND/RORB	3
1	BP	GO:0060562	epithelial tube morphogenesis	45405	335/18903	0.000657255	0.00586441	0.00287005	HES1/HIF1A/PROX1/SOX4	4
1	BP	GO:0055123	digestive system development	45374	143/18903	0.000671897	0.00595663	0.00291518	HES1/HIF1A/ID2	3
1	BP	GO:0061008	hepaticobiliary system development	45374	144/18903	0.000685649	0.00597547	0.0029244	HES1/JUN/PROX1	3
1	BP	GO:0048710	regulation of astrocyte differentiation	45345	32/18903	0.000686985	0.00597547	0.0029244	HES1/ID2	2
1	BP	GO:0060674	placenta blood vessel development	45345	32/18903	0.000686985	0.00597547	0.0029244	HES1/JUNB	2
1	BP	GO:0006352	DNA-templated transcription initiation	45374	145/18903	0.00069958	0.006047	0.00295941	HMGB1/JUN/SUB1	3
1	BP	GO:0045598	regulation of fat cell differentiation	45374	147/18903	0.000727982	0.00623857	0.00305317	HES1/ID2/ZFP36L2	3
1	BP	GO:0045577	regulation of B cell differentiation	45345	33/18903	0.000730766	0.00623857	0.00305317	ID2/ZFP36L2	2
1	BP	GO:0061351	neural precursor cell proliferation	45374	149/18903	0.000757111	0.00639126	0.00312789	HIF1A/ID2/PROX1	3
1	BP	GO:0007517	muscle organ development	45405	348/18903	0.000757893	0.00639126	0.00312789	EGR1/EGR3/FOS/PROX1	4
1	BP	GO:0001890	placenta development	45374	150/18903	0.00077195	0.00642527	0.00314454	HES1/HIF1A/JUNB	3
1	BP	GO:0034614	cellular response to reactive oxygen species	45374	150/18903	0.00077195	0.00642527	0.00314454	FOS/JUN/KLF2	3
1	BP	GO:0060563	neuroepithelial cell differentiation	45345	34/18903	0.000775864	0.00642527	0.00314454	HES1/SOX4	2
1	BP	GO:0030183	B cell differentiation	45374	152/18903	0.000802183	0.00660368	0.00323185	ID2/KLF6/ZFP36L2	3
1	BP	GO:0043524	negative regulation of neuron apoptotic process	45374	154/18903	0.000833161	0.00681811	0.00333679	HIF1A/JUN/NR4A2	3
1	BP	GO:0035148	tube formation	45374	155/18903	0.000848932	0.00690631	0.00337996	HIF1A/PROX1/SOX4	3
1	BP	GO:0001655	urogenital system development	45405	360/18903	0.000860094	0.0069562	0.00340437	EGR1/HES1/PROX1/SOX4	4
1	BP	GO:0070306	lens fiber cell differentiation	45345	36/18903	0.000870003	0.00699543	0.00342358	MAF/PROX1	2
1	BP	GO:0048592	eye morphogenesis	45374	159/18903	0.000913915	0.00726302	0.00355453	HIF1A/PROX1/RORB	3
1	BP	GO:0003230	cardiac atrium development	45345	37/18903	0.000919038	0.00726302	0.00355453	PROX1/SOX4	2
1	BP	GO:0071276	cellular response to cadmium ion	45345	37/18903	0.000919038	0.00726302	0.00355453	FOS/JUN	2
1	BP	GO:0032350	regulation of hormone metabolic process	45345	39/18903	0.00102102	0.00793364	0.00388274	EGR1/HIF1A	2
1	BP	GO:0050767	regulation of neurogenesis	45405	377/18903	0.00102111	0.00793364	0.00388274	HES1/HIF1A/ID2/PROX1	4
1	BP	GO:1903037	regulation of leukocyte cell-cell adhesion	45405	377/18903	0.00102111	0.00793364	0.00388274	EGR3/HES1/HMGB1/SOX4	4
1	BP	GO:1902692	regulation of neuroblast proliferation	45345	40/18903	0.00107397	0.00829773	0.00406092	HIF1A/PROX1	2
1	BP	GO:0072210	metanephric nephron development	45345	41/18903	0.00112821	0.00866838	0.00424232	EGR1/HES1	2
1	BP	GO:0071542	dopaminergic neuron differentiation	45345	42/18903	0.00118374	0.00904482	0.00442655	HIF1A/NR4A2	2
1	BP	GO:0001701	in utero embryonic development	45405	393/18903	0.0011911	0.00905107	0.00442961	HES1/HIF1A/JUNB/KLF2	4
1	BP	GO:0021879	forebrain neuron differentiation	45345	43/18903	0.00124057	0.00925957	0.00453165	HES1/PROX1	2
1	BP	GO:0045687	positive regulation of glial cell differentiation	45345	43/18903	0.00124057	0.00925957	0.00453165	HES1/ID2	2
1	BP	GO:0071364	cellular response to epidermal growth factor stimulus	45345	43/18903	0.00124057	0.00925957	0.00453165	FOS/ZFP36L2	2
1	BP	GO:0043534	blood vessel endothelial cell migration	45374	177/18903	0.00124532	0.00925957	0.00453165	EGR3/HIF1A/HMGB1	3
1	BP	GO:0051251	positive regulation of lymphocyte activation	45405	400/18903	0.0012714	0.0094029	0.00460179	EGR3/HES1/HMGB1/SOX4	4
1	BP	GO:0001709	cell fate determination	45345	44/18903	0.00129868	0.00955359	0.00467554	HES1/PROX1	2
1	BP	GO:0021575	hindbrain morphogenesis	45345	45/18903	0.00135808	0.00988539	0.00483792	HES1/PROX1	2
1	BP	GO:0048512	circadian behavior	45345	45/18903	0.00135808	0.00988539	0.00483792	EGR1/ID2	2
1	BP	GO:0007159	leukocyte cell-cell adhesion	45405	414/18903	0.0014433	0.0104482	0.00511334	EGR3/HES1/HMGB1/SOX4	4
1	BP	GO:0030324	lung development	45374	187/18903	0.00145829	0.0104482	0.00511334	HES1/KLF2/PROX1	3
1	BP	GO:0007622	rhythmic behavior	45345	47/18903	0.00148072	0.0104482	0.00511334	EGR1/ID2	2
1	BP	GO:0031018	endocrine pancreas development	45345	47/18903	0.00148072	0.0104482	0.00511334	HES1/SOX4	2
1	BP	GO:0060711	labyrinthine layer development	45345	47/18903	0.00148072	0.0104482	0.00511334	HES1/JUNB	2
1	BP	GO:0070849	response to epidermal growth factor	45345	47/18903	0.00148072	0.0104482	0.00511334	FOS/ZFP36L2	2
1	BP	GO:0043433	negative regulation of DNA-binding transcription factor activity	45374	190/18903	0.00152636	0.0106614	0.00521772	HES1/ID2/PROX1	3
1	BP	GO:0043434	response to peptide hormone	45405	421/18903	0.00153509	0.0106614	0.00521772	EGR1/FOS/JUND/NR4A2	4
1	BP	GO:0048483	autonomic nervous system development	45345	48/18903	0.00154396	0.0106614	0.00521772	HES1/SOX4	2
1	BP	GO:0060537	muscle tissue development	45405	422/18903	0.00154853	0.0106614	0.00521772	EGR1/FOS/ID2/PROX1	4
1	BP	GO:0030323	respiratory tube development	45374	191/18903	0.00154949	0.0106614	0.00521772	HES1/KLF2/PROX1	3
1	BP	GO:0048546	digestive tract morphogenesis	45345	49/18903	0.00160847	0.0110125	0.00538951	HIF1A/ID2	2
1	BP	GO:0009749	response to glucose	45374	194/18903	0.0016202	0.0110381	0.00540207	EGR1/HIF1A/SOX4	3
1	BP	GO:0007626	locomotory behavior	45374	197/18903	0.00169291	0.0114769	0.00561683	EGR1/ID2/NR4A2	3
1	BP	GO:0009746	response to hexose	45374	199/18903	0.0017425	0.0117555	0.00575317	EGR1/HIF1A/SOX4	3
1	BP	GO:0021872	forebrain generation of neurons	45345	52/18903	0.00180962	0.012149	0.00594575	HES1/PROX1	2
1	BP	GO:0034284	response to monosaccharide	45374	207/18903	0.00194997	0.0129658	0.00634548	EGR1/HIF1A/SOX4	3
1	BP	GO:0014009	glial cell proliferation	45345	54/18903	0.00195003	0.0129658	0.00634548	HES1/SOX4	2
1	BP	GO:0003229	ventricular cardiac muscle tissue development	45345	55/18903	0.00202212	0.0133171	0.00651741	ID2/PROX1	2
1	BP	GO:2000179	positive regulation of neural precursor cell proliferation	45345	55/18903	0.00202212	0.0133171	0.00651741	HIF1A/PROX1	2
1	BP	GO:0051960	regulation of nervous system development	45405	456/18903	0.00205621	0.0133706	0.00654361	HES1/HIF1A/ID2/PROX1	4
1	BP	GO:0009612	response to mechanical stimulus	45374	211/18903	0.00205925	0.0133706	0.00654361	FOS/JUN/JUND	3
1	BP	GO:0060541	respiratory system development	45374	211/18903	0.00205925	0.0133706	0.00654361	HES1/KLF2/PROX1	3
1	BP	GO:0043370	regulation of CD4-positive, alpha-beta T cell differentiation	45345	56/18903	0.00209546	0.0135422	0.00662756	HMGB1/JUNB	2
1	BP	GO:0045637	regulation of myeloid cell differentiation	45374	214/18903	0.00214367	0.0137893	0.00674851	FOS/HIF1A/ID2	3
1	BP	GO:0043388	positive regulation of DNA binding	45345	57/18903	0.00217006	0.0138944	0.00679994	HES1/HMGB1	2
1	BP	GO:0045620	negative regulation of lymphocyte differentiation	45345	58/18903	0.0022459	0.0142693	0.00698341	HMGB1/ID2	2
1	BP	GO:0043523	regulation of neuron apoptotic process	45374	218/18903	0.00225956	0.0142693	0.00698341	HIF1A/JUN/NR4A2	3
1	BP	GO:1901215	negative regulation of neuron death	45374	218/18903	0.00225956	0.0142693	0.00698341	HIF1A/JUN/NR4A2	3
1	BP	GO:0002763	positive regulation of myeloid leukocyte differentiation	45345	59/18903	0.00232299	0.0146031	0.0071468	FOS/ID2	2
1	BP	GO:0046686	response to cadmium ion	45345	60/18903	0.00240132	0.0150272	0.00735435	FOS/JUN	2
1	BP	GO:0010001	glial cell differentiation	45374	227/18903	0.00253441	0.0157887	0.00772699	HES1/ID2/SOX4	3
1	BP	GO:0045785	positive regulation of cell adhesion	45405	484/18903	0.00255329	0.015835	0.00774965	EGR3/HES1/HMGB1/SOX4	4
1	BP	GO:0010594	regulation of endothelial cell migration	45374	230/18903	0.00263042	0.0162405	0.00794814	HIF1A/HMGB1/PROX1	3
1	BP	GO:0060042	retina morphogenesis in camera-type eye	45345	63/18903	0.00264372	0.0162501	0.00795281	PROX1/RORB	2
1	BP	GO:0050769	positive regulation of neurogenesis	45374	231/18903	0.00266293	0.0162652	0.00796023	HES1/HIF1A/ID2	3
1	BP	GO:0022407	regulation of cell-cell adhesion	45405	490/18903	0.00266971	0.0162652	0.00796023	EGR3/HES1/HMGB1/SOX4	4
1	BP	GO:0009743	response to carbohydrate	45374	234/18903	0.00276193	0.0167533	0.00819907	EGR1/HIF1A/SOX4	3
1	BP	GO:2000144	positive regulation of DNA-templated transcription initiation	45345	65/18903	0.00281148	0.0169794	0.00830974	JUN/SUB1	2
1	BP	GO:0002274	myeloid leukocyte activation	45374	237/18903	0.00286318	0.0172164	0.00842575	HMGB1/JUN/JUND	3
1	BP	GO:0007405	neuroblast proliferation	45345	67/18903	0.00298414	0.0177891	0.008706	HIF1A/PROX1	2
1	BP	GO:0060260	regulation of transcription initiation by RNA polymerase II	45345	67/18903	0.00298414	0.0177891	0.008706	HMGB1/SUB1	2
1	BP	GO:0032024	positive regulation of insulin secretion	45345	68/18903	0.0030723	0.0180042	0.00881128	HIF1A/SOX4	2
1	BP	GO:0042093	T-helper cell differentiation	45345	68/18903	0.0030723	0.0180042	0.00881128	HMGB1/JUNB	2
1	BP	GO:0042446	hormone biosynthetic process	45345	68/18903	0.0030723	0.0180042	0.00881128	EGR1/HIF1A	2
1	BP	GO:0048663	neuron fate commitment	45345	68/18903	0.0030723	0.0180042	0.00881128	ID2/PROX1	2
1	BP	GO:0014015	positive regulation of gliogenesis	45345	69/18903	0.00316168	0.0182954	0.00895379	HES1/ID2	2
1	BP	GO:0032835	glomerulus development	45345	69/18903	0.00316168	0.0182954	0.00895379	EGR1/HES1	2
1	BP	GO:0061180	mammary gland epithelium development	45345	69/18903	0.00316168	0.0182954	0.00895379	HIF1A/ID2	2
1	BP	GO:0033002	muscle cell proliferation	45374	247/18903	0.00321723	0.018444	0.00902653	FOS/ID2/JUN	3
1	BP	GO:0002294	CD4-positive, alpha-beta T cell differentiation involved in immune response	45345	70/18903	0.00325227	0.018444	0.00902653	HMGB1/JUNB	2
1	BP	GO:0003143	embryonic heart tube morphogenesis	45345	70/18903	0.00325227	0.018444	0.00902653	HES1/HIF1A	2
1	BP	GO:0014823	response to activity	45345	70/18903	0.00325227	0.018444	0.00902653	FOS/HIF1A	2
1	BP	GO:0048863	stem cell differentiation	45374	248/18903	0.00325404	0.018444	0.00902653	HES1/HIF1A/ZFP36L2	3
1	BP	GO:0002287	alpha-beta T cell activation involved in immune response	45345	71/18903	0.00334406	0.0187241	0.00916358	HMGB1/JUNB	2
1	BP	GO:0002293	alpha-beta T cell differentiation involved in immune response	45345	71/18903	0.00334406	0.0187241	0.00916358	HMGB1/JUNB	2
1	BP	GO:0032922	circadian regulation of gene expression	45345	71/18903	0.00334406	0.0187241	0.00916358	EGR1/ID2	2
1	BP	GO:1903320	regulation of protein modification by small protein conjugation or removal	45374	252/18903	0.00340392	0.0189823	0.00928998	EGR1/HIF1A/SOX4	3
1	BP	GO:0035914	skeletal muscle cell differentiation	45345	72/18903	0.00343707	0.0190902	0.00934279	EGR1/FOS	2
1	BP	GO:0051402	neuron apoptotic process	45374	255/18903	0.00351907	0.0194572	0.00952239	HIF1A/JUN/NR4A2	3
1	BP	GO:0046637	regulation of alpha-beta T cell differentiation	45345	73/18903	0.00353128	0.0194572	0.00952239	HMGB1/JUNB	2
1	BP	GO:0032732	positive regulation of interleukin-1 production	45345	74/18903	0.00362669	0.0199036	0.00974087	EGR1/HMGB1	2
1	BP	GO:0043536	positive regulation of blood vessel endothelial cell migration	45345	75/18903	0.00372331	0.0201935	0.00988271	HIF1A/HMGB1	2
1	BP	GO:0045669	positive regulation of osteoblast differentiation	45345	75/18903	0.00372331	0.0201935	0.00988271	CEBPD/JUND	2
1	BP	GO:0050810	regulation of steroid biosynthetic process	45345	75/18903	0.00372331	0.0201935	0.00988271	EGR1/PROX1	2
1	BP	GO:0021536	diencephalon development	45345	76/18903	0.00382112	0.0205627	0.0100634	HES1/NR4A2	2
1	BP	GO:0045685	regulation of glial cell differentiation	45345	76/18903	0.00382112	0.0205627	0.0100634	HES1/ID2	2
1	BP	GO:0030522	intracellular receptor signaling pathway	45374	266/18903	0.00396173	0.0212367	0.0103933	KLF2/NR4A2/RORB	3
1	BP	GO:0002292	T cell differentiation involved in immune response	45345	79/18903	0.00412169	0.0218402	0.0106886	HMGB1/JUNB	2
1	BP	GO:0003407	neural retina development	45345	79/18903	0.00412169	0.0218402	0.0106886	HES1/RORB	2
1	BP	GO:2000514	regulation of CD4-positive, alpha-beta T cell activation	45345	79/18903	0.00412169	0.0218402	0.0106886	HMGB1/JUNB	2
1	BP	GO:0071560	cellular response to transforming growth factor beta stimulus	45374	271/18903	0.00417369	0.0220313	0.0107822	FOS/JUN/ZFP36L2	3
1	BP	GO:0090596	sensory organ morphogenesis	45374	272/18903	0.0042169	0.0221748	0.0108524	HIF1A/PROX1/RORB	3
1	BP	GO:0061448	connective tissue development	45374	274/18903	0.00430414	0.0225478	0.0110349	EGR1/HIF1A/MAF	3
1	BP	GO:0048708	astrocyte differentiation	45345	82/18903	0.00443294	0.0229829	0.0112479	HES1/ID2	2
1	BP	GO:2000736	regulation of stem cell differentiation	45345	82/18903	0.00443294	0.0229829	0.0112479	HES1/ZFP36L2	2
1	BP	GO:0071559	response to transforming growth factor beta	45374	277/18903	0.00443705	0.0229829	0.0112479	FOS/JUN/ZFP36L2	3
1	BP	GO:0051962	positive regulation of nervous system development	45374	279/18903	0.00452705	0.0233364	0.0114209	HES1/HIF1A/ID2	3
1	BP	GO:0014032	neural crest cell development	45345	83/18903	0.00453904	0.0233364	0.0114209	HES1/HIF1A	2
1	BP	GO:0035050	embryonic heart tube development	45345	84/18903	0.00464632	0.0237995	0.0116475	HES1/HIF1A	2
1	BP	GO:0045165	cell fate commitment	45374	282/18903	0.00466411	0.0238025	0.011649	HES1/ID2/PROX1	3
1	BP	GO:0008306	associative learning	45345	85/18903	0.00475477	0.0241759	0.0118317	FOS/HIF1A	2
1	BP	GO:0002088	lens development in camera-type eye	45345	86/18903	0.00486439	0.0245527	0.0120161	MAF/PROX1	2
1	BP	GO:0033077	T cell differentiation in thymus	45345	86/18903	0.00486439	0.0245527	0.0120161	EGR3/ZFP36L2	2
1	BP	GO:0043367	CD4-positive, alpha-beta T cell differentiation	45345	88/18903	0.00508712	0.0255836	0.0125207	HMGB1/JUNB	2
1	BP	GO:0048864	stem cell development	45345	89/18903	0.00520023	0.0260577	0.0127527	HES1/HIF1A	2
1	BP	GO:0030901	midbrain development	45345	91/18903	0.00542992	0.0270129	0.0132201	HES1/NR4A2	2
1	BP	GO:1901216	positive regulation of neuron death	45345	91/18903	0.00542992	0.0270129	0.0132201	EGR1/FOS	2
1	BP	GO:0001656	metanephros development	45345	92/18903	0.00554649	0.0273957	0.0134075	EGR1/HES1	2
1	BP	GO:0090277	positive regulation of peptide hormone secretion	45345	92/18903	0.00554649	0.0273957	0.0134075	HIF1A/SOX4	2
1	BP	GO:0045666	positive regulation of neuron differentiation	45345	93/18903	0.00566422	0.0278776	0.0136433	PROX1/TCF4	2
1	BP	GO:0002793	positive regulation of peptide secretion	45345	94/18903	0.00578309	0.0283617	0.0138803	HIF1A/SOX4	2
1	BP	GO:0010720	positive regulation of cell development	45374	307/18903	0.00590511	0.0288578	0.0141231	HES1/HIF1A/ID2	3
1	BP	GO:0014033	neural crest cell differentiation	45345	96/18903	0.00602425	0.0293336	0.0143559	HES1/HIF1A	2
1	BP	GO:0042063	gliogenesis	45374	310/18903	0.00606609	0.0293336	0.0143559	HES1/ID2/SOX4	3
1	BP	GO:0060070	canonical Wnt signaling pathway	45374	310/18903	0.00606609	0.0293336	0.0143559	EGR1/NR4A2/SOX4	3
1	BP	GO:0060993	kidney morphogenesis	45345	97/18903	0.00614655	0.0296191	0.0144956	HES1/SOX4	2
1	BP	GO:0021510	spinal cord development	45345	98/18903	0.00626998	0.0300048	0.0146844	PROX1/SOX4	2
1	BP	GO:0048661	positive regulation of smooth muscle cell proliferation	45345	98/18903	0.00626998	0.0300048	0.0146844	ID2/JUN	2
1	BP	GO:0001776	leukocyte homeostasis	45345	100/18903	0.00652023	0.0308818	0.0151136	HIF1A/HMGB1	2
1	BP	GO:0030316	osteoclast differentiation	45345	100/18903	0.00652023	0.0308818	0.0151136	FOS/JUNB	2
1	BP	GO:0097306	cellular response to alcohol	45345	100/18903	0.00652023	0.0308818	0.0151136	FOS/KLF2	2
1	BP	GO:0006367	transcription initiation at RNA polymerase II promoter	45345	102/18903	0.006775	0.0318702	0.0155973	HMGB1/SUB1	2
1	BP	GO:0019218	regulation of steroid metabolic process	45345	102/18903	0.006775	0.0318702	0.0155973	EGR1/PROX1	2
1	BP	GO:1901655	cellular response to ketone	45345	105/18903	0.00716556	0.0335931	0.0164405	FOS/KLF2	2
1	BP	GO:0001841	neural tube formation	45345	106/18903	0.00729798	0.0339835	0.0166316	HIF1A/SOX4	2
1	BP	GO:0042102	positive regulation of T cell proliferation	45345	106/18903	0.00729798	0.0339835	0.0166316	HES1/HMGB1	2
1	BP	GO:0014013	regulation of gliogenesis	45345	107/18903	0.00743151	0.0344892	0.0168791	HES1/ID2	2
1	BP	GO:1902106	negative regulation of leukocyte differentiation	45345	108/18903	0.00756616	0.0349966	0.0171274	HMGB1/ID2	2
1	BP	GO:0042116	macrophage activation	45345	109/18903	0.0077019	0.0355058	0.0173766	JUN/JUND	2
1	BP	GO:0032496	response to lipopolysaccharide	45374	339/18903	0.00775939	0.0355339	0.0173903	FOS/HMGB1/JUND	3
1	BP	GO:0062012	regulation of small molecule metabolic process	45374	339/18903	0.00775939	0.0355339	0.0173903	EGR1/HIF1A/PROX1	3
1	BP	GO:0070371	ERK1 and ERK2 cascade	45374	340/18903	0.00782228	0.0357037	0.0174734	HMGB1/JUN/ZFP36L2	3
1	BP	GO:0019216	regulation of lipid metabolic process	45374	347/18903	0.00827104	0.0376278	0.0184151	EGR1/ID2/PROX1	3
1	BP	GO:0070661	leukocyte proliferation	45374	348/18903	0.00833637	0.0377054	0.0184531	HES1/HMGB1/JUNB	3
1	BP	GO:0002062	chondrocyte differentiation	45345	114/18903	0.00839714	0.0377054	0.0184531	HIF1A/MAF	2
1	BP	GO:0044344	cellular response to fibroblast growth factor stimulus	45345	114/18903	0.00839714	0.0377054	0.0184531	EGR3/ZFP36L2	2
1	BP	GO:1903707	negative regulation of hemopoiesis	45345	114/18903	0.00839714	0.0377054	0.0184531	HMGB1/ID2	2
1	BP	GO:0042113	B cell activation	45374	350/18903	0.00846795	0.0379003	0.0185484	ID2/KLF6/ZFP36L2	3
1	BP	GO:0035710	CD4-positive, alpha-beta T cell activation	45345	115/18903	0.00853948	0.0379746	0.0185848	HMGB1/JUNB	2
1	BP	GO:0046634	regulation of alpha-beta T cell activation	45345	115/18903	0.00853948	0.0379746	0.0185848	HMGB1/JUNB	2
1	BP	GO:0045582	positive regulation of T cell differentiation	45345	117/18903	0.0088274	0.0390041	0.0190887	EGR3/SOX4	2
1	BP	GO:0046632	alpha-beta T cell differentiation	45345	117/18903	0.0088274	0.0390041	0.0190887	HMGB1/JUNB	2
1	BP	GO:0002286	T cell activation involved in immune response	45345	118/18903	0.00897299	0.0395211	0.0193417	HMGB1/JUNB	2
1	BP	GO:0002237	response to molecule of bacterial origin	45374	360/18903	0.00914438	0.0401482	0.0196486	FOS/HMGB1/JUND	3
1	BP	GO:0071774	response to fibroblast growth factor	45345	120/18903	0.0092674	0.0405595	0.0198499	EGR3/ZFP36L2	2
1	BP	GO:0002761	regulation of myeloid leukocyte differentiation	45345	122/18903	0.00956611	0.0417348	0.0204251	FOS/ID2	2
1	BP	GO:0046887	positive regulation of hormone secretion	45345	123/18903	0.00971707	0.0422601	0.0206821	HIF1A/SOX4	2
1	BP	GO:0051098	regulation of binding	45374	372/18903	0.00999714	0.0433418	0.0212116	HES1/HMGB1/JUN	3
1	BP	GO:1901653	cellular response to peptide	45374	373/18903	0.0100702	0.0435223	0.0212999	FOS/KLF2/NR4A2	3
1	BP	GO:0001838	embryonic epithelial tube formation	45345	127/18903	0.0103316	0.0445126	0.0217845	HIF1A/SOX4	2
1	BP	GO:0050714	positive regulation of protein secretion	45345	129/18903	0.0106452	0.0457213	0.0223761	HIF1A/SOX4	2
1	BP	GO:0032612	interleukin-1 production	45345	130/18903	0.0108035	0.0459732	0.0224994	EGR1/HMGB1	2
1	BP	GO:0032652	regulation of interleukin-1 production	45345	130/18903	0.0108035	0.0459732	0.0224994	EGR1/HMGB1	2
1	BP	GO:0045621	positive regulation of lymphocyte differentiation	45345	130/18903	0.0108035	0.0459732	0.0224994	EGR3/SOX4	2
1	BP	GO:0035270	endocrine system development	45345	135/18903	0.0116111	0.0481194	0.0235497	HES1/SOX4	2
1	BP	GO:0010565	regulation of cellular ketone metabolic process	45345	136/18903	0.0117758	0.0481194	0.0235497	EGR1/PROX1	2
1	BP	GO:0071333	cellular response to glucose stimulus	45345	136/18903	0.0117758	0.0481194	0.0235497	HIF1A/SOX4	2
1	BP	GO:0003183	mitral valve morphogenesis	45314	10/18903	0.0121038	0.0481194	0.0235497	SOX4	1
1	BP	GO:0003211	cardiac ventricle formation	45314	10/18903	0.0121038	0.0481194	0.0235497	SOX4	1
1	BP	GO:0003266	regulation of secondary heart field cardioblast proliferation	45314	10/18903	0.0121038	0.0481194	0.0235497	HES1	1
1	BP	GO:0003310	pancreatic A cell differentiation	45314	10/18903	0.0121038	0.0481194	0.0235497	HES1	1
1	BP	GO:0009629	response to gravity	45314	10/18903	0.0121038	0.0481194	0.0235497	FOS	1
1	BP	GO:0032070	regulation of deoxyribonuclease activity	45314	10/18903	0.0121038	0.0481194	0.0235497	HMGB1	1
1	BP	GO:0033483	gas homeostasis	45314	10/18903	0.0121038	0.0481194	0.0235497	HIF1A	1
1	BP	GO:0043353	enucleate erythrocyte differentiation	45314	10/18903	0.0121038	0.0481194	0.0235497	ID2	1
1	BP	GO:0048664	neuron fate determination	45314	10/18903	0.0121038	0.0481194	0.0235497	PROX1	1
1	BP	GO:0055015	ventricular cardiac muscle cell development	45314	10/18903	0.0121038	0.0481194	0.0235497	PROX1	1
1	BP	GO:0061626	pharyngeal arch artery morphogenesis	45314	10/18903	0.0121038	0.0481194	0.0235497	HES1	1
1	BP	GO:0070099	regulation of chemokine-mediated signaling pathway	45314	10/18903	0.0121038	0.0481194	0.0235497	HIF1A	1
1	BP	GO:0071600	otic vesicle morphogenesis	45314	10/18903	0.0121038	0.0481194	0.0235497	PROX1	1
1	BP	GO:0072203	cell proliferation involved in metanephros development	45314	10/18903	0.0121038	0.0481194	0.0235497	EGR1	1
1	BP	GO:0090281	negative regulation of calcium ion import	45314	10/18903	0.0121038	0.0481194	0.0235497	HES1	1
1	BP	GO:0097201	negative regulation of transcription from RNA polymerase II promoter in response to stress	45314	10/18903	0.0121038	0.0481194	0.0235497	JUN	1
1	BP	GO:2000425	regulation of apoptotic cell clearance	45314	10/18903	0.0121038	0.0481194	0.0235497	HMGB1	1
1	BP	GO:2001054	negative regulation of mesenchymal cell apoptotic process	45314	10/18903	0.0121038	0.0481194	0.0235497	HIF1A	1
1	BP	GO:0030879	mammary gland development	45345	138/18903	0.0121081	0.0481194	0.0235497	HIF1A/ID2	2
1	BP	GO:0071331	cellular response to hexose stimulus	45345	138/18903	0.0121081	0.0481194	0.0235497	HIF1A/SOX4	2
1	BP	GO:0071326	cellular response to monosaccharide stimulus	45345	140/18903	0.0124446	0.0493149	0.0241348	HIF1A/SOX4	2
1	CC	GO:0090575	RNA polymerase II transcription regulator complex	45558	249/19869	4.62745e-12	1.01804e-10	8.2807e-11	CEBPD/FOS/HIF1A/JUN/JUNB/JUND/MAF/NFIL3/TCF4	9
1	CC	GO:0000791	euchromatin	45374	60/19869	4.44114e-05	0.000488525	0.000397365	HIF1A/ID2/JUN	3
1	CC	GO:0017053	transcription repressor complex	45374	77/19869	9.37251e-05	0.000687317	0.000559062	HMGB1/JUN/JUND	3
1	MF	GO:0001228	DNA-binding transcription activator activity, RNA polymerase II-specific	15/23	468/18432	3.83307e-19	1.48111e-17	6.87821e-18	CEBPD/CREBRF/EGR1/EGR3/FOS/HIF1A/JUN/JUNB/JUND/KLF6/MAF/NR4A2/RORB/SOX4/TCF4	15
1	MF	GO:0001216	DNA-binding transcription activator activity	15/23	472/18432	4.3562e-19	1.48111e-17	6.87821e-18	CEBPD/CREBRF/EGR1/EGR3/FOS/HIF1A/JUN/JUNB/JUND/KLF6/MAF/NR4A2/RORB/SOX4/TCF4	15
1	MF	GO:0061629	RNA polymerase II-specific DNA-binding transcription factor binding	45558	350/18432	1.87301e-10	4.24548e-09	1.97159e-09	FOS/HES1/HIF1A/HMGB1/ID2/JUN/JUND/NR4A2/PROX1	9
1	MF	GO:0140297	DNA-binding transcription factor binding	45558	476/18432	2.80735e-09	4.77249e-08	2.21633e-08	FOS/HES1/HIF1A/HMGB1/ID2/JUN/JUND/NR4A2/PROX1	9
1	MF	GO:0001221	transcription coregulator binding	45405	109/18432	9.39574e-06	0.000127782	5.93415e-05	FOS/HES1/HIF1A/JUND	4
1	MF	GO:0016922	nuclear receptor binding	45405	139/18432	2.45347e-05	0.00027806	0.00012913	HIF1A/JUND/NR4A2/PROX1	4
1	MF	GO:0070888	E-box binding	45374	49/18432	3.01192e-05	0.000292587	0.000135876	HES1/HIF1A/TCF4	3
1	MF	GO:0070412	R-SMAD binding	45345	24/18432	0.00040428	0.00343638	0.00159584	FOS/JUN	2
1	MF	GO:0001227	DNA-binding transcription repressor activity, RNA polymerase II-specific	45405	323/18432	0.000629879	0.00448548	0.00208304	HES1/JUN/NFIL3/PROX1	4
1	MF	GO:0001217	DNA-binding transcription repressor activity	45405	327/18432	0.000659629	0.00448548	0.00208304	HES1/JUN/NFIL3/PROX1	4
1	MF	GO:0004879	nuclear receptor activity	45345	52/18432	0.00190149	0.0103285	0.0047965	NR4A2/RORB	2
1	MF	GO:0098531	ligand-activated transcription factor activity	45345	52/18432	0.00190149	0.0103285	0.0047965	NR4A2/RORB	2
1	MF	GO:0140296	general transcription initiation factor binding	45345	53/18432	0.00197456	0.0103285	0.0047965	JUN/TCF4	2
1	MF	GO:0046332	SMAD binding	45345	78/18432	0.00422235	0.0205086	0.0095241	FOS/JUN	2
1	MF	GO:0008013	beta-catenin binding	45345	87/18432	0.00522432	0.0236836	0.0109986	NR4A2/TCF4	2
1	MF	GO:0046982	protein heterodimerization activity	45374	341/18432	0.0084477	0.0359027	0.0166731	HIF1A/NR4A2/TCF4	3
1	MF	GO:0003697	single-stranded DNA binding	45345	124/18432	0.0103561	0.0414245	0.0192374	HMGB1/SUB1	2
1	MF	GO:0042826	histone deacetylase binding	45345	128/18432	0.0110046	0.0415729	0.0193063	HES1/HIF1A	2
1	MF	GO:0050786	RAGE receptor binding	45314	10/18432	0.0124115	0.04442	0.0206285	HMGB1	1
2	BP	GO:0045444	fat cell differentiation	11/59	244/18903	2.14542e-10	3.47343e-07	2.49998e-07	CEBPB/CREBL2/KLF4/NR1D1/NR4A1/NR4A3/SREBF1/XBP1/ZBTB16/ZBTB7A/ZFP36L1	11
2	BP	GO:0050673	epithelial cell proliferation	13/59	481/18903	2.22209e-09	1.79878e-06	1.29466e-06	CEBPB/HOXA5/KLF9/NFIB/NR1D1/NR4A1/NR4A3/PURA/STAT1/STAT3/STAT6/XBP1/ZFP36L1	13
2	BP	GO:0050678	regulation of epithelial cell proliferation	10/59	414/18903	5.49315e-07	0.000296447	0.000213365	HOXA5/KLF9/NFIB/NR1D1/NR4A1/NR4A3/STAT1/STAT3/XBP1/ZFP36L1	10
2	BP	GO:0030522	intracellular receptor signaling pathway	8/59	266/18903	1.64985e-06	0.000667777	0.000480627	AHR/NR1D1/NR4A1/NR4A3/RXRA/SREBF1/STAT3/ZBTB7A	8
2	BP	GO:0045600	positive regulation of fat cell differentiation	5/59	72/18903	2.97051e-06	0.00081811	0.000588828	CEBPB/CREBL2/XBP1/ZBTB16/ZFP36L1	5
2	BP	GO:0007623	circadian rhythm	7/59	210/18903	3.95061e-06	0.00081811	0.000588828	AHR/BHLHE40/BHLHE41/KLF9/NR1D1/SFPQ/SREBF1	7
2	BP	GO:0048511	rhythmic process	8/59	302/18903	4.22941e-06	0.00081811	0.000588828	AHR/BHLHE40/BHLHE41/HLF/KLF9/NR1D1/SFPQ/SREBF1	8
2	BP	GO:0030879	mammary gland development	6/59	138/18903	4.45065e-06	0.00081811	0.000588828	CEBPB/HOXA5/STAT6/TBX3/USF2/XBP1	6
2	BP	GO:0071375	cellular response to peptide hormone stimulus	8/59	306/18903	4.65949e-06	0.00081811	0.000588828	NR4A1/NR4A3/SREBF1/STAT1/STAT3/STAT6/XBP1/ZFP36L1	8
2	BP	GO:0009952	anterior/posterior pattern specification	7/59	218/18903	5.05318e-06	0.00081811	0.000588828	BHLHE40/BHLHE41/HOXA10/HOXA5/PBX3/TBX3/ZBTB16	7
2	BP	GO:0045598	regulation of fat cell differentiation	6/59	147/18903	6.40648e-06	0.000942918	0.000678658	CEBPB/CREBL2/NR1D1/XBP1/ZBTB16/ZFP36L1	6
2	BP	GO:0010586	miRNA metabolic process	5/59	90/18903	8.93955e-06	0.00111332	0.000801302	KHSRP/KLF4/NFIB/SREBF1/STAT3	5
2	BP	GO:0051591	response to cAMP	5/59	90/18903	8.93955e-06	0.00111332	0.000801302	AHR/FOSB/SREBF1/STAT1/ZFP36L1	5
2	BP	GO:0048545	response to steroid hormone	8/59	339/18903	9.85157e-06	0.00113926	0.000819976	FOSB/KLF9/NR1D1/NR4A3/RXRA/SREBF1/ZBTB7A/ZFP36L1	8
2	BP	GO:0030856	regulation of epithelial cell differentiation	6/59	164/18903	1.19875e-05	0.00129386	0.000931243	CEBPB/MAFF/STAT1/TBX3/VEZF1/ZFP36L1	6
2	BP	GO:0045646	regulation of erythrocyte differentiation	4/59	47/18903	1.38098e-05	0.00139738	0.00100576	HOXA5/STAT1/STAT3/ZFP36L1	4
2	BP	GO:0061469	regulation of type B pancreatic cell proliferation	3/59	16/18903	1.57133e-05	0.00149646	0.00107707	NR1D1/NR4A1/NR4A3	3
2	BP	GO:1901653	cellular response to peptide	8/59	373/18903	1.96446e-05	0.00176692	0.00127173	NR4A1/NR4A3/SREBF1/STAT1/STAT3/STAT6/XBP1/ZFP36L1	8
2	BP	GO:1902893	regulation of miRNA transcription	4/59	61/18903	3.91107e-05	0.00294809	0.00212186	KLF4/NFIB/SREBF1/STAT3	4
2	BP	GO:1903706	regulation of hemopoiesis	8/59	413/18903	4.05892e-05	0.00294809	0.00212186	CEBPB/HOXA5/IRF1/STAT1/STAT3/XBP1/ZBTB16/ZFP36L1	8
2	BP	GO:0022612	gland morphogenesis	5/59	123/18903	4.06332e-05	0.00294809	0.00212186	CEBPB/NFIB/STAT6/TBX3/XBP1	5
2	BP	GO:0061614	miRNA transcription	4/59	62/18903	4.17109e-05	0.00294809	0.00212186	KLF4/NFIB/SREBF1/STAT3	4
2	BP	GO:0044321	response to leptin	3/59	22/18903	4.26396e-05	0.00294809	0.00212186	NR1D1/NR4A3/STAT3	3
2	BP	GO:0043434	response to peptide hormone	8/59	421/18903	4.64771e-05	0.00294809	0.00212186	NR4A1/NR4A3/SREBF1/STAT1/STAT3/STAT6/XBP1/ZFP36L1	8
2	BP	GO:0071383	cellular response to steroid hormone stimulus	6/59	209/18903	4.70209e-05	0.00294809	0.00212186	KLF9/NR1D1/NR4A3/RXRA/ZBTB7A/ZFP36L1	6
2	BP	GO:0030218	erythrocyte differentiation	5/59	128/18903	4.91651e-05	0.00294809	0.00212186	HOXA5/STAT1/STAT3/ZBTB7A/ZFP36L1	5
2	BP	GO:0046683	response to organophosphorus	5/59	128/18903	4.91651e-05	0.00294809	0.00212186	AHR/FOSB/SREBF1/STAT1/ZFP36L1	5
2	BP	GO:0045637	regulation of myeloid cell differentiation	6/59	214/18903	5.36313e-05	0.00310104	0.00223195	CEBPB/HOXA5/STAT1/STAT3/ZBTB16/ZFP36L1	6
2	BP	GO:0061180	mammary gland epithelium development	4/59	69/18903	6.35974e-05	0.00339764	0.00244542	CEBPB/HOXA5/STAT6/TBX3	4
2	BP	GO:0048732	gland development	8/59	441/18903	6.43914e-05	0.00339764	0.00244542	CEBPB/HOXA10/HOXA5/NFIB/STAT6/TBX3/USF2/XBP1	8
2	BP	GO:0034101	erythrocyte homeostasis	5/59	137/18903	6.79521e-05	0.00339764	0.00244542	HOXA5/STAT1/STAT3/ZBTB7A/ZFP36L1	5
2	BP	GO:0032922	circadian regulation of gene expression	4/59	71/18903	7.11476e-05	0.00339764	0.00244542	AHR/BHLHE40/BHLHE41/NR1D1	4
2	BP	GO:0033598	mammary gland epithelial cell proliferation	3/59	26/18903	7.13525e-05	0.00339764	0.00244542	CEBPB/HOXA5/STAT6	3
2	BP	GO:0060333	interferon-gamma-mediated signaling pathway	3/59	26/18903	7.13525e-05	0.00339764	0.00244542	IRF1/SP100/STAT1	3
2	BP	GO:0035914	skeletal muscle cell differentiation	4/59	72/18903	7.5158e-05	0.00347659	0.00250225	ATF3/HLF/MAFF/NR4A1	4
2	BP	GO:0044342	type B pancreatic cell proliferation	3/59	27/18903	8.00936e-05	0.00352427	0.00253657	NR1D1/NR4A1/NR4A3	3
2	BP	GO:0014074	response to purine-containing compound	5/59	142/18903	8.05422e-05	0.00352427	0.00253657	AHR/FOSB/SREBF1/STAT1/ZFP36L1	5
2	BP	GO:2000628	regulation of miRNA metabolic process	4/59	74/18903	8.36692e-05	0.00356475	0.0025657	KLF4/NFIB/SREBF1/STAT3	4
2	BP	GO:0045765	regulation of angiogenesis	7/59	349/18903	0.000102977	0.00424317	0.00305399	GTF2I/HOXA5/KLF4/SP100/STAT1/STAT3/XBP1	7
2	BP	GO:1903131	mononuclear cell differentiation	8/59	473/18903	0.000104834	0.00424317	0.00305399	CEBPB/IRF1/STAT3/STAT6/XBP1/ZBTB16/ZBTB7A/ZFP36L1	8
2	BP	GO:0010464	regulation of mesenchymal cell proliferation	3/59	30/18903	0.000110435	0.00436084	0.00313868	NFIB/PRRX1/STAT1	3
2	BP	GO:1901342	regulation of vasculature development	7/59	355/18903	0.000114477	0.0044128	0.00317608	GTF2I/HOXA5/KLF4/SP100/STAT1/STAT3/XBP1	7
2	BP	GO:0003002	regionalization	7/59	360/18903	0.00012484	0.00470037	0.00338305	BHLHE40/BHLHE41/HOXA10/HOXA5/PBX3/TBX3/ZBTB16	7
2	BP	GO:0002262	myeloid cell homeostasis	5/59	169/18903	0.000182454	0.00671349	0.00483198	HOXA5/STAT1/STAT3/ZBTB7A/ZFP36L1	5
2	BP	GO:0072091	regulation of stem cell proliferation	4/59	92/18903	0.000194868	0.00701092	0.00504606	NFIB/PRRX1/TBX3/ZFP36L1	4
2	BP	GO:0061448	connective tissue development	6/59	274/18903	0.000207781	0.00731298	0.00526346	CREB3L2/HOXA5/NFIB/PRRX1/XBP1/ZBTB16	6
2	BP	GO:0006260	DNA replication	6/59	286/18903	0.000261694	0.00893452	0.00643056	NFIA/NFIB/NFIC/NFIX/PURA/ZBTB38	6
2	BP	GO:0030099	myeloid cell differentiation	7/59	407/18903	0.00026489	0.00893452	0.00643056	CEBPB/HOXA5/STAT1/STAT3/ZBTB16/ZBTB7A/ZFP36L1	7
2	BP	GO:0045639	positive regulation of myeloid cell differentiation	4/59	103/18903	0.000300581	0.00929719	0.00669158	HOXA5/STAT1/STAT3/ZFP36L1	4
2	BP	GO:0010463	mesenchymal cell proliferation	3/59	42/18903	0.000304067	0.00929719	0.00669158	NFIB/PRRX1/STAT1	3
2	BP	GO:0031670	cellular response to nutrient	3/59	42/18903	0.000304067	0.00929719	0.00669158	RXRA/USF2/XBP1	3
2	BP	GO:0043433	negative regulation of DNA-binding transcription factor activity	5/59	190/18903	0.00031386	0.00929719	0.00669158	BHLHE40/KLF4/PURA/SP100/TAX1BP1	5
2	BP	GO:0030217	T cell differentiation	6/59	296/18903	0.000314557	0.00929719	0.00669158	IRF1/STAT3/STAT6/XBP1/ZBTB16/ZFP36L1	6
2	BP	GO:0048872	homeostasis of number of cells	6/59	296/18903	0.000314557	0.00929719	0.00669158	HOXA5/STAT1/STAT3/TSC22D3/ZBTB7A/ZFP36L1	6
2	BP	GO:0030098	lymphocyte differentiation	7/59	419/18903	0.00031584	0.00929719	0.00669158	IRF1/STAT3/STAT6/XBP1/ZBTB16/ZBTB7A/ZFP36L1	7
2	BP	GO:0042789	mRNA transcription by RNA polymerase II	3/59	43/18903	0.000326149	0.0094292	0.0067866	RXRA/SREBF1/STAT3	3
2	BP	GO:1903311	regulation of mRNA metabolic process	6/59	309/18903	0.000395443	0.011232	0.00808413	CSDC2/CSDE1/KHSRP/SF1/ZBTB7A/ZFP36L1	6
2	BP	GO:0051216	cartilage development	5/59	201/18903	0.000406339	0.0113425	0.00816366	CREB3L2/HOXA5/NFIB/PRRX1/ZBTB16	5
2	BP	GO:0060397	growth hormone receptor signaling pathway via JAK-STAT	2/59	10/18903	0.000424099	0.0114612	0.00824913	STAT3/STAT6	2
2	BP	GO:1902895	positive regulation of miRNA transcription	3/59	47/18903	0.000424752	0.0114612	0.00824913	KLF4/SREBF1/STAT3	3
2	BP	GO:1901654	response to ketone	5/59	205/18903	0.000444618	0.0118006	0.00849339	AHR/FOSB/HOXA10/KLF9/SREBF1	5
2	BP	GO:0009299	mRNA transcription	3/59	48/18903	0.000452067	0.0118048	0.0084964	RXRA/SREBF1/STAT3	3
2	BP	GO:0002065	columnar/cuboidal epithelial cell differentiation	4/59	116/18903	0.000472346	0.0121379	0.00873614	CEBPB/HOXA5/KLF4/NFIB	4
2	BP	GO:0046632	alpha-beta T cell differentiation	4/59	117/18903	0.000487935	0.0121379	0.00873614	IRF1/STAT3/STAT6/ZBTB16	4
2	BP	GO:0030326	embryonic limb morphogenesis	4/59	118/18903	0.000503887	0.0121379	0.00873614	HOXA10/PRRX1/TBX3/ZBTB16	4
2	BP	GO:0035113	embryonic appendage morphogenesis	4/59	118/18903	0.000503887	0.0121379	0.00873614	HOXA10/PRRX1/TBX3/ZBTB16	4
2	BP	GO:0051090	regulation of DNA-binding transcription factor activity	7/59	454/18903	0.000510919	0.0121379	0.00873614	BHLHE40/KLF4/PURA/SP100/STAT3/TAX1BP1/ZBTB7A	7
2	BP	GO:0061140	lung secretory cell differentiation	2/59	11/18903	0.000517303	0.0121379	0.00873614	HOXA5/NFIB	2
2	BP	GO:1990440	positive regulation of transcription from RNA polymerase II promoter in response to endoplasmic reticulum stress	2/59	11/18903	0.000517303	0.0121379	0.00873614	ATF3/CEBPB	2
2	BP	GO:0071496	cellular response to external stimulus	6/59	328/18903	0.00054201	0.0125359	0.00902263	ATF3/IRF1/RXRA/SREBF1/USF2/XBP1	6
2	BP	GO:0072089	stem cell proliferation	4/59	124/18903	0.000607502	0.0138528	0.00997042	NFIB/PRRX1/TBX3/ZFP36L1	4
2	BP	GO:0007389	pattern specification process	7/59	472/18903	0.00064336	0.0144667	0.0104123	BHLHE40/BHLHE41/HOXA10/HOXA5/PBX3/TBX3/ZBTB16	7
2	BP	GO:2000630	positive regulation of miRNA metabolic process	3/59	56/18903	0.000711806	0.0157865	0.0113622	KLF4/SREBF1/STAT3	3
2	BP	GO:0098935	dendritic transport	2/59	13/18903	0.000730688	0.0159863	0.011506	PURA/SFPQ	2
2	BP	GO:0031669	cellular response to nutrient levels	5/59	231/18903	0.000763721	0.0164862	0.0118658	ATF3/RXRA/SREBF1/USF2/XBP1	5
2	BP	GO:0043401	steroid hormone mediated signaling pathway	4/59	136/18903	0.000858707	0.0182927	0.0131661	NR1D1/NR4A3/RXRA/ZBTB7A	4
2	BP	GO:0010832	negative regulation of myotube differentiation	2/59	15/18903	0.000979677	0.0205987	0.0148257	BHLHE41/XBP1	2
2	BP	GO:0035107	appendage morphogenesis	4/59	142/18903	0.00100842	0.0206662	0.0148743	HOXA10/PRRX1/TBX3/ZBTB16	4
2	BP	GO:0035108	limb morphogenesis	4/59	142/18903	0.00100842	0.0206662	0.0148743	HOXA10/PRRX1/TBX3/ZBTB16	4
2	BP	GO:1903037	regulation of leukocyte cell-cell adhesion	6/59	377/18903	0.00111782	0.0226219	0.0162819	CEBPB/IRF1/KLF4/NR4A3/XBP1/ZBTB16	6
2	BP	GO:0016525	negative regulation of angiogenesis	4/59	149/18903	0.00120526	0.0240903	0.0173388	GTF2I/HOXA5/KLF4/STAT1	4
2	BP	GO:0061158	3'-UTR-mediated mRNA destabilization	2/59	17/18903	0.00126383	0.0246967	0.0177753	KHSRP/ZFP36L1	2
2	BP	GO:2000181	negative regulation of blood vessel morphogenesis	4/59	151/18903	0.00126611	0.0246967	0.0177753	GTF2I/HOXA5/KLF4/STAT1	4
2	BP	GO:1901343	negative regulation of vasculature development	4/59	152/18903	0.00129732	0.0250044	0.0179967	GTF2I/HOXA5/KLF4/STAT1	4
2	BP	GO:0031668	cellular response to extracellular stimulus	5/59	262/18903	0.00133893	0.025334	0.018234	ATF3/RXRA/SREBF1/USF2/XBP1	5
2	BP	GO:0007584	response to nutrient	4/59	154/18903	0.00136137	0.025334	0.018234	RXRA/STAT1/USF2/XBP1	4
2	BP	GO:0045834	positive regulation of lipid metabolic process	4/59	154/18903	0.00136137	0.025334	0.018234	CREBL2/NR1D1/NR4A3/SREBF1	4
2	BP	GO:0002295	T-helper cell lineage commitment	2/59	18/18903	0.00141896	0.0255256	0.0183718	STAT3/STAT6	2
2	BP	GO:0044320	cellular response to leptin stimulus	2/59	18/18903	0.00141896	0.0255256	0.0183718	NR4A3/STAT3	2
2	BP	GO:0060644	mammary gland epithelial cell differentiation	2/59	18/18903	0.00141896	0.0255256	0.0183718	CEBPB/HOXA5	2
2	BP	GO:0002067	glandular epithelial cell differentiation	3/59	73/18903	0.00153821	0.0270691	0.0194828	HOXA5/KLF4/NFIB	3
2	BP	GO:0050795	regulation of behavior	3/59	73/18903	0.00153821	0.0270691	0.0194828	NR1D1/NR4A3/STAT3	3
2	BP	GO:0036003	positive regulation of transcription from RNA polymerase II promoter in response to stress	2/59	19/18903	0.00158272	0.027553	0.0198311	ATF3/CEBPB	2
2	BP	GO:0050810	regulation of steroid biosynthetic process	3/59	75/18903	0.00166265	0.0286364	0.0206109	NR1D1/SF1/SREBF1	3
2	BP	GO:0007519	skeletal muscle tissue development	4/59	164/18903	0.00171508	0.0292286	0.021037	ATF3/HLF/MAFF/NR4A1	4
2	BP	GO:0030968	endoplasmic reticulum unfolded protein response	3/59	77/18903	0.00179322	0.0300497	0.021628	ATF3/CREB3L2/XBP1	3
2	BP	GO:0007159	leukocyte cell-cell adhesion	6/59	414/18903	0.00180038	0.0300497	0.021628	CEBPB/IRF1/KLF4/NR4A3/XBP1/ZBTB16	6
2	BP	GO:0045165	cell fate commitment	5/59	282/18903	0.00184986	0.0305604	0.0219956	KLF4/PRRX1/STAT3/STAT6/TBX3	5
2	BP	GO:0043373	CD4-positive, alpha-beta T cell lineage commitment	2/59	21/18903	0.00193592	0.0316591	0.0227864	STAT3/STAT6	2
2	BP	GO:0046661	male sex differentiation	4/59	171/18903	0.00199772	0.0323431	0.0232787	CSDE1/HOXA10/SF1/TBX3	4
2	BP	GO:0007548	sex differentiation	5/59	288/18903	0.00202777	0.0325046	0.0233949	CEBPB/CSDE1/HOXA10/SF1/TBX3	5
2	BP	GO:0072574	hepatocyte proliferation	2/59	22/18903	0.00212524	0.0329905	0.0237447	CEBPB/XBP1	2
2	BP	GO:0072575	epithelial cell proliferation involved in liver morphogenesis	2/59	22/18903	0.00212524	0.0329905	0.0237447	CEBPB/XBP1	2
2	BP	GO:0046631	alpha-beta T cell activation	4/59	174/18903	0.00212817	0.0329905	0.0237447	IRF1/STAT3/STAT6/ZBTB16	4
2	BP	GO:0043488	regulation of mRNA stability	4/59	175/18903	0.00217294	0.0329905	0.0237447	CSDC2/CSDE1/KHSRP/ZFP36L1	4
2	BP	GO:0060538	skeletal muscle organ development	4/59	176/18903	0.00221834	0.0329905	0.0237447	ATF3/HLF/MAFF/NR4A1	4
2	BP	GO:0019827	stem cell population maintenance	4/59	177/18903	0.00226441	0.0329905	0.0237447	KLF4/PRRX1/STAT3/TBX3	4
2	BP	GO:0001659	temperature homeostasis	4/59	178/18903	0.00231112	0.0329905	0.0237447	CEBPB/NR1D1/STAT3/STAT6	4
2	BP	GO:0048736	appendage development	4/59	178/18903	0.00231112	0.0329905	0.0237447	HOXA10/PRRX1/TBX3/ZBTB16	4
2	BP	GO:0060173	limb development	4/59	178/18903	0.00231112	0.0329905	0.0237447	HOXA10/PRRX1/TBX3/ZBTB16	4
2	BP	GO:0002053	positive regulation of mesenchymal cell proliferation	2/59	23/18903	0.00232299	0.0329905	0.0237447	PRRX1/STAT1	2
2	BP	GO:0002363	alpha-beta T cell lineage commitment	2/59	23/18903	0.00232299	0.0329905	0.0237447	STAT3/STAT6	2
2	BP	GO:0010893	positive regulation of steroid biosynthetic process	2/59	23/18903	0.00232299	0.0329905	0.0237447	NR1D1/SREBF1	2
2	BP	GO:0072576	liver morphogenesis	2/59	23/18903	0.00232299	0.0329905	0.0237447	CEBPB/XBP1	2
2	BP	GO:0098727	maintenance of cell number	4/59	181/18903	0.00245526	0.0345658	0.0248785	KLF4/PRRX1/STAT3/TBX3	4
2	BP	GO:0046890	regulation of lipid biosynthetic process	4/59	182/18903	0.00250465	0.0347001	0.0249751	CREBL2/NR1D1/SF1/SREBF1	4
2	BP	GO:0035458	cellular response to interferon-beta	2/59	24/18903	0.0025291	0.0347001	0.0249751	IRF1/STAT1	2
2	BP	GO:0043369	CD4-positive or CD8-positive, alpha-beta T cell lineage commitment	2/59	24/18903	0.0025291	0.0347001	0.0249751	STAT3/STAT6	2
2	BP	GO:0046889	positive regulation of lipid biosynthetic process	3/59	88/18903	0.00262562	0.0354883	0.0255424	CREBL2/NR1D1/SREBF1	3
2	BP	GO:0048608	reproductive structure development	5/59	306/18903	0.00263685	0.0354883	0.0255424	CEBPB/CSDE1/HOXA10/SF1/TBX3	5
2	BP	GO:0002683	negative regulation of immune system process	6/59	449/18903	0.00270187	0.0354883	0.0255424	AHR/CEBPB/IRF1/NR1D1/STAT6/TSC22D3	6
2	BP	GO:0048568	embryonic organ development	6/59	449/18903	0.00270187	0.0354883	0.0255424	CEBPB/HOXA5/PBX3/PRRX1/TBX3/ZFP36L1	6
2	BP	GO:0060396	growth hormone receptor signaling pathway	2/59	25/18903	0.00274352	0.0354883	0.0255424	STAT3/STAT6	2
2	BP	GO:0071378	cellular response to growth hormone stimulus	2/59	25/18903	0.00274352	0.0354883	0.0255424	STAT3/STAT6	2
2	BP	GO:0002700	regulation of production of molecular mediator of immune response	4/59	187/18903	0.00276191	0.0354883	0.0255424	LITAF/NR4A3/STAT6/XBP1	4
2	BP	GO:0043487	regulation of RNA stability	4/59	187/18903	0.00276191	0.0354883	0.0255424	CSDC2/CSDE1/KHSRP/ZFP36L1	4
2	BP	GO:0061458	reproductive system development	5/59	310/18903	0.00278848	0.0355476	0.0255851	CEBPB/CSDE1/HOXA10/SF1/TBX3	5
2	BP	GO:0060021	roof of mouth development	3/59	91/18903	0.00288759	0.0365235	0.0262875	CSRNP1/PRRX1/TBX3	3
2	BP	GO:0061013	regulation of mRNA catabolic process	4/59	190/18903	0.00292466	0.0367057	0.0264186	CSDC2/CSDE1/KHSRP/ZFP36L1	4
2	BP	GO:1900151	regulation of nuclear-transcribed mRNA catabolic process, deadenylation-dependent decay	2/59	26/18903	0.0029662	0.0369406	0.0265877	CSDE1/ZFP36L1	2
2	BP	GO:0009755	hormone-mediated signaling pathway	4/59	192/18903	0.00303675	0.0372462	0.0268077	NR1D1/NR4A3/RXRA/ZBTB7A	4
2	BP	GO:0031099	regeneration	4/59	192/18903	0.00303675	0.0372462	0.0268077	CEBPB/KLF4/NR4A3/PRRX1	4
2	BP	GO:1902105	regulation of leukocyte differentiation	5/59	317/18903	0.00306893	0.0373579	0.0268881	CEBPB/IRF1/XBP1/ZBTB16/ZFP36L1	5
2	BP	GO:0060259	regulation of feeding behavior	2/59	27/18903	0.00319708	0.0383413	0.0275959	NR4A3/STAT3	2
2	BP	GO:2000737	negative regulation of stem cell differentiation	2/59	27/18903	0.00319708	0.0383413	0.0275959	STAT3/TBX3	2
2	BP	GO:0045638	negative regulation of myeloid cell differentiation	3/59	95/18903	0.00326114	0.0388219	0.0279418	HOXA5/ZBTB16/ZFP36L1	3
2	BP	GO:0035116	embryonic hindlimb morphogenesis	2/59	28/18903	0.00343613	0.0400223	0.0288057	TBX3/ZBTB16	2
2	BP	GO:0060479	lung cell differentiation	2/59	28/18903	0.00343613	0.0400223	0.0288057	HOXA5/NFIB	2
2	BP	GO:0060487	lung epithelial cell differentiation	2/59	28/18903	0.00343613	0.0400223	0.0288057	HOXA5/NFIB	2
2	BP	GO:0031667	response to nutrient levels	6/59	474/18903	0.00352886	0.0408087	0.0293718	ATF3/RXRA/SREBF1/STAT1/USF2/XBP1	6
2	BP	GO:0034620	cellular response to unfolded protein	3/59	100/18903	0.00376804	0.0430016	0.0309501	ATF3/CREB3L2/XBP1	3
2	BP	GO:0050864	regulation of B cell activation	4/59	204/18903	0.0037716	0.0430016	0.0309501	AHR/STAT6/XBP1/ZFP36L1	4
2	BP	GO:0002360	T cell lineage commitment	2/59	30/18903	0.00393848	0.0441877	0.0318038	STAT3/STAT6	2
2	BP	GO:0045940	positive regulation of steroid metabolic process	2/59	30/18903	0.00393848	0.0441877	0.0318038	NR1D1/SREBF1	2
2	BP	GO:0019218	regulation of steroid metabolic process	3/59	102/18903	0.0039835	0.0441877	0.0318038	NR1D1/SF1/SREBF1	3
2	BP	GO:0001819	positive regulation of cytokine production	6/59	486/18903	0.00398704	0.0441877	0.0318038	CEBPB/IRF1/NR4A3/STAT1/STAT3/XBP1	6
2	BP	GO:0032869	cellular response to insulin stimulus	4/59	208/18903	0.00404117	0.0441877	0.0318038	SREBF1/STAT1/XBP1/ZFP36L1	4
2	BP	GO:0032496	response to lipopolysaccharide	5/59	339/18903	0.00408351	0.0441877	0.0318038	CEBPB/LITAF/NR1D1/NR4A1/XBP1	5
2	BP	GO:0062012	regulation of small molecule metabolic process	5/59	339/18903	0.00408351	0.0441877	0.0318038	NR1D1/NR4A3/SREBF1/STAT3/ZBTB7A	5
2	BP	GO:0061157	mRNA destabilization	3/59	103/18903	0.00409398	0.0441877	0.0318038	CSDE1/KHSRP/ZFP36L1	3
2	BP	GO:0022407	regulation of cell-cell adhesion	6/59	490/18903	0.00414919	0.044487	0.0320192	CEBPB/IRF1/KLF4/NR4A3/XBP1/ZBTB16	6
2	BP	GO:0045619	regulation of lymphocyte differentiation	4/59	210/18903	0.00418073	0.0445303	0.0320503	IRF1/XBP1/ZBTB16/ZFP36L1	4
2	BP	GO:0062197	cellular response to chemical stress	5/59	345/18903	0.00439752	0.0464402	0.033425	NFE2L1/NR4A3/SFPQ/STAT6/ZFP36L1	5
2	BP	GO:0035456	response to interferon-beta	2/59	32/18903	0.00447285	0.0464402	0.033425	IRF1/STAT1	2
2	BP	GO:0019216	regulation of lipid metabolic process	5/59	347/18903	0.00450592	0.0464402	0.033425	CREBL2/NR1D1/NR4A3/SF1/SREBF1	5
2	BP	GO:0050779	RNA destabilization	3/59	107/18903	0.00455455	0.0464402	0.033425	CSDE1/KHSRP/ZFP36L1	3
2	BP	GO:0061014	positive regulation of mRNA catabolic process	3/59	107/18903	0.00455455	0.0464402	0.033425	CSDE1/KHSRP/ZFP36L1	3
2	BP	GO:0007517	muscle organ development	5/59	348/18903	0.00456084	0.0464402	0.033425	ATF3/HLF/MAFF/NR4A1/XBP1	5
2	BP	GO:0070661	leukocyte proliferation	5/59	348/18903	0.00456084	0.0464402	0.033425	AHR/CEBPB/IRF1/PURA/STAT6	5
2	BP	GO:0042113	B cell activation	5/59	350/18903	0.0046721	0.046715	0.0336228	AHR/STAT6/XBP1/ZBTB7A/ZFP36L1	5
2	BP	GO:0006090	pyruvate metabolic process	3/59	108/18903	0.00467439	0.046715	0.0336228	NR4A3/STAT3/ZBTB7A	3
2	BP	GO:0032526	response to retinoic acid	3/59	108/18903	0.00467439	0.046715	0.0336228	KLF4/RXRA/SREBF1	3
2	BP	GO:0045577	regulation of B cell differentiation	2/59	33/18903	0.00475191	0.0469106	0.0337635	XBP1/ZFP36L1	2
2	BP	GO:0071353	cellular response to interleukin-4	2/59	33/18903	0.00475191	0.0469106	0.0337635	STAT6/XBP1	2
2	BP	GO:0045648	positive regulation of erythrocyte differentiation	2/59	34/18903	0.00503882	0.0491436	0.0353708	STAT1/STAT3	2
2	BP	GO:0070570	regulation of neuron projection regeneration	2/59	34/18903	0.00503882	0.0491436	0.0353708	KLF4/PRRX1	2
2	BP	GO:0071222	cellular response to lipopolysaccharide	4/59	222/18903	0.00508713	0.0493177	0.0354961	CEBPB/LITAF/NR1D1/XBP1	4
2	CC	GO:0090575	RNA polymerase II transcription regulator complex	12/59	249/19869	7.65234e-12	4.13226e-10	3.86645e-10	ATF3/CEBPB/FOSL2/HLF/IRF9/MAFF/RXRA/SFPQ/STAT1/STAT3/STAT6/XBP1	12
2	MF	GO:0001228	DNA-binding transcription activator activity, RNA polymerase II-specific	27/59	468/18432	9.16845e-28	4.90194e-26	3.09596e-26	ATF3/CEBPB/CREB3L2/CSRNP1/FOSB/FOSL2/GTF2I/HLF/HOXA10/HOXA5/IRF1/KLF4/LITAF/MAFF/NFIA/NFIB/NFIC/NR4A1/NR4A3/PBX3/PRRX1/SREBF1/STAT3/STAT6/TBX3/VEZF1/ZBTB16	27
2	MF	GO:0001216	DNA-binding transcription activator activity	27/59	472/18432	1.1534e-27	4.90194e-26	3.09596e-26	ATF3/CEBPB/CREB3L2/CSRNP1/FOSB/FOSL2/GTF2I/HLF/HOXA10/HOXA5/IRF1/KLF4/LITAF/MAFF/NFIA/NFIB/NFIC/NR4A1/NR4A3/PBX3/PRRX1/SREBF1/STAT3/STAT6/TBX3/VEZF1/ZBTB16	27
2	MF	GO:0140297	DNA-binding transcription factor binding	17/59	476/18432	7.78456e-14	2.20563e-12	1.39303e-12	AHR/BHLHE40/BHLHE41/CEBPB/GTF2I/KLF4/NFIA/NR4A1/NR4A3/PRRX1/PURA/RXRA/STAT1/STAT3/TBX3/USF2/ZBTB7A	17
2	MF	GO:0061629	RNA polymerase II-specific DNA-binding transcription factor binding	14/59	350/18432	3.75906e-12	7.98801e-11	5.04506e-11	AHR/BHLHE40/BHLHE41/CEBPB/GTF2I/KLF4/NR4A1/NR4A3/PRRX1/RXRA/STAT1/STAT3/TBX3/ZBTB7A	14
2	MF	GO:0004879	nuclear receptor activity	7/59	52/18432	2.85061e-10	4.03837e-09	2.55055e-09	AHR/NR1D1/NR4A1/NR4A3/RXRA/SREBF1/STAT3	7
2	MF	GO:0098531	ligand-activated transcription factor activity	7/59	52/18432	2.85061e-10	4.03837e-09	2.55055e-09	AHR/NR1D1/NR4A1/NR4A3/RXRA/SREBF1/STAT3	7
2	MF	GO:0001227	DNA-binding transcription repressor activity, RNA polymerase II-specific	12/59	323/18432	3.66477e-10	4.45007e-09	2.81057e-09	ATF3/BHLHE40/BHLHE41/CEBPB/NR1D1/PEG3/PRRX1/TBX3/ZBTB16/ZBTB21/ZBTB4/ZBTB7A	12
2	MF	GO:0001217	DNA-binding transcription repressor activity	12/59	327/18432	4.21851e-10	4.48216e-09	2.83084e-09	ATF3/BHLHE40/BHLHE41/CEBPB/NR1D1/PEG3/PRRX1/TBX3/ZBTB16/ZBTB21/ZBTB4/ZBTB7A	12
2	MF	GO:0001221	transcription coregulator binding	7/59	109/18432	5.5139e-08	5.20757e-07	3.28899e-07	AHR/NR1D1/RXRA/SREBF1/STAT1/ZBTB16/ZBTB7A	7
2	MF	GO:0016922	nuclear receptor binding	6/59	139/18432	5.35482e-06	4.5516e-05	2.87469e-05	CEBPB/NR4A1/NR4A3/RXRA/STAT1/ZBTB7A	6
2	MF	GO:0035259	nuclear glucocorticoid receptor binding	3/59	13/18432	8.70904e-06	6.72971e-05	4.25034e-05	CEBPB/NR4A1/NR4A3	3
2	MF	GO:0001222	transcription corepressor binding	4/59	44/18432	1.16803e-05	8.05901e-05	5.0899e-05	NR1D1/STAT1/ZBTB16/ZBTB7A	4
2	MF	GO:0046982	protein heterodimerization activity	8/59	341/18432	1.23255e-05	8.05901e-05	5.0899e-05	AHR/ATF3/BHLHE40/BHLHE41/CEBPB/NR4A1/USF2/XBP1	8
2	MF	GO:0070888	E-box binding	4/59	49/18432	1.80142e-05	0.000109372	6.9077e-05	AHR/BHLHE40/BHLHE41/NR1D1	4
2	MF	GO:0035035	histone acetyltransferase binding	3/59	23/18432	5.27144e-05	0.000298715	0.000188662	CEBPB/STAT1/ZBTB7A	3
2	MF	GO:0003707	nuclear steroid receptor activity	3/59	24/18432	6.01081e-05	0.000319324	0.000201678	NR1D1/NR4A3/RXRA	3
2	MF	GO:0008327	methyl-CpG binding	3/59	25/18432	6.81493e-05	0.000340747	0.000215208	ZBTB21/ZBTB38/ZBTB4	3
2	MF	GO:0043425	bHLH transcription factor binding	3/59	31/18432	0.000131381	0.000620412	0.000391839	BHLHE40/BHLHE41/USF2	3
2	MF	GO:0042826	histone deacetylase binding	4/59	128/18432	0.000751617	0.0033625	0.00212368	BHLHE41/CEBPB/HOXA10/SFPQ	4
2	MF	GO:0035497	cAMP response element binding	2/59	17/18432	0.00132823	0.00564497	0.00356524	CREB3L2/NR4A3	2
2	MF	GO:0000979	RNA polymerase II core promoter sequence-specific DNA binding	2/59	20/18432	0.0018442	0.00746461	0.00471449	CEBPB/STAT1	2
2	MF	GO:0035925	mRNA 3'-UTR AU-rich region binding	2/59	26/18432	0.0031159	0.0120387	0.00760339	KHSRP/ZFP36L1	2
2	MF	GO:0031490	chromatin DNA binding	3/59	118/18432	0.00640714	0.0236786	0.0149549	CEBPB/KLF4/STAT3	3
2	MF	GO:0001223	transcription coactivator binding	2/59	40/18432	0.00726657	0.0257358	0.0162542	AHR/STAT1	2
2	MF	GO:0001046	core promoter sequence-specific DNA binding	2/59	44/18432	0.00874121	0.0297201	0.0187706	CEBPB/STAT1	2
2	MF	GO:0019903	protein phosphatase binding	3/59	149/18432	0.0120962	0.0395453	0.024976	STAT1/STAT3/STAT6	3
3	CC	GO:0090575	RNA polymerase II transcription regulator complex	45369	249/19869	0.00138053	0.0220884	0.00871911	CREM/TCF12/TCF7L2	3
3	CC	GO:0016607	nuclear speck	45369	419/19869	0.00600329	0.0415354	0.0163956	AFF2/HIF3A/TCF12	3
3	CC	GO:1990124	messenger ribonucleoprotein complex	45309	13/19869	0.0117169	0.0415354	0.0163956	YBX1	1
3	CC	GO:1990907	beta-catenin-TCF complex	45309	13/19869	0.0117169	0.0415354	0.0163956	TCF7L2	1
3	CC	GO:0036464	cytoplasmic ribonucleoprotein granule	45340	248/19869	0.0208137	0.0415354	0.0163956	CARHSP1/YBX1	2
3	CC	GO:0043186	P granule	45309	25/19869	0.0224172	0.0415354	0.0163956	CARHSP1	1
3	CC	GO:0045495	pole plasm	45309	25/19869	0.0224172	0.0415354	0.0163956	CARHSP1	1
3	CC	GO:0060293	germ plasm	45309	25/19869	0.0224172	0.0415354	0.0163956	CARHSP1	1
3	CC	GO:0035770	ribonucleoprotein granule	45340	265/19869	0.0235569	0.0415354	0.0163956	CARHSP1/YBX1	2
3	CC	GO:0005689	U12-type spliceosomal complex	45309	29/19869	0.0259596	0.0415354	0.0163956	YBX1	1
3	MF	GO:0001227	DNA-binding transcription repressor activity, RNA polymerase II-specific	45430	323/18432	1.13805e-05	0.000181181	9.53583e-05	CREM/FOXP2/PLAGL1/ZBTB20/ZNF536	5
3	MF	GO:0001217	DNA-binding transcription repressor activity	45430	327/18432	1.20787e-05	0.000181181	9.53583e-05	CREM/FOXP2/PLAGL1/ZBTB20/ZNF536	5
3	MF	GO:0001228	DNA-binding transcription activator activity, RNA polymerase II-specific	45400	468/18432	0.000946069	0.00732404	0.00385476	MEIS1/NR6A1/PLAGL1/TCF12	4
3	MF	GO:0001216	DNA-binding transcription activator activity	45400	472/18432	0.000976539	0.00732404	0.00385476	MEIS1/NR6A1/PLAGL1/TCF12	4
