# Supplementary material for: Single‐Cell Atlas Reveals Tumorigenic Profiles and Immune Dynamics of Adrenal Incidentalomas
Source: Adv Sci (Weinh). 2025 Apr 7;12(22):2413493. doi: 10.1002/advs.202413493 (PMC12165089; doi:10.1002/advs.202413493)
Supplement: Supplementary file 6 — Supplemental Table 5 [file ADVS-12-2413493-s008.xlsx]

## Sheet: ACA-No vs. FAD
Supplementary Table 5A. Differentially expressed genes (ACA-No vs. FAD).
Gene	P-value	avg_log2FC	pct.1	pct.2	p_val_adj
ENO1	0	-1.70838	0.478	0.938	0
CAMK2N1	0	1.68004	0.438	0.049	0
IFI6	0	2.26743	0.549	0.059	0
MCOLN3	0	1.0942	0.274	0.008	0
HSD3B2	0	6.02855	0.928	0.054	0
DPP10	0	-2.77387	0.087	0.85	0
CXCR4	0	2.00621	0.551	0.14	0
NR4A2	0	1.65474	0.37	0.05	0
DAPL1	0	1.06667	0.25	0.004	0
CYBRD1	0	1.07088	0.29	0.012	0
AOX1	0	1.75662	0.449	0.077	0
CAMK1	0	1.55105	0.39	0.029	0
RPL15	0	-0.819735	0.938	0.998	0
ADGRL3	0	-2.37508	0.118	0.813	0
FBXL7	0	-2.5409	0.156	0.851	0
RPS14	0	-1.15191	0.905	0.999	0
HSPA1A	0	3.93353	0.869	0.32	0
HSPA1B	0	3.4922	0.845	0.389	0
CYP21A2	0	2.09477	0.896	0.697	0
RPS18	0	-1.08871	0.959	1	0
TPD52L1	0	1.96963	0.62	0.134	0
AUTS2	0	-2.05084	0.059	0.695	0
NPTX2	0	1.37069	0.342	0.012	0
AKR1B1	0	3.07287	0.869	0.496	0
RARRES2	0	2.90517	0.853	0.554	0
DLC1	0	-2.69784	0.123	0.799	0
DPYSL2	0	1.38352	0.406	0.038	0
CLU	0	4.2025	0.893	0.152	0
CEBPD	0	1.79561	0.409	0.043	0
RPL7	0	-1.21079	0.862	0.996	0
LY6D	0	1.25762	0.311	0.024	0
CYP11B1	0	2.31272	0.872	0.504	0
CYP11B2	0	2.69005	0.409	0.034	0
RPL8	0	-0.959618	0.877	0.997	0
RPL35	0	-1.50173	0.823	0.997	0
FAM107B	0	1.66393	0.43	0.05	0
VIM	0	2.04578	0.586	0.122	0
CACNB2	0	-3.06949	0.08	0.843	0
ABLIM1	0	1.39046	0.337	0.012	0
CTSD	0	2.27419	0.698	0.247	0
LSP1	0	1.32214	0.363	0.011	0
RPL27A	0	-0.856326	0.928	0.998	0
NEAT1	0	3.60934	0.653	0.123	0
PDE2A	0	1.22718	0.297	0.012	0
RPS3	0	-1.21897	0.857	0.997	0
CNTN5	0	-3.26119	0	0.819	0
PTS	0	-1.84548	0.293	0.871	0
CD9	0	2.48945	0.705	0.157	0
GAPDH	0	-1.58207	0.769	0.996	0
TPI1	0	-1.20636	0.674	0.973	0
MGP	0	3.73308	0.765	0.043	0
DCN	0	2.99117	0.659	0.115	0
PEBP1	0	2.00576	0.956	0.935	0
RPL21	0	-0.827009	0.941	1	0
TPT1	0	1.53852	0.99	0.981	0
GPC6	0	-3.57834	0.024	0.917	0
IFI27	0	3.35698	0.68	0.068	0
B2M	0	1.52015	0.946	0.957	0
RPS17	0	-1.06694	0.875	0.997	0
RPS2	0	-1.28321	0.903	0.998	0
NUPR1	0	1.26016	0.316	0.013	0
MT1E	0	2.06183	0.807	0.469	0
MT1X	0	2.36076	0.66	0.215	0
RPL13	0	-0.805208	0.917	0.999	0
RPL23A	0	-0.865471	0.922	0.998	0
ABCC3	0	1.51604	0.314	0.016	0
TOB1	0	1.7469	0.506	0.113	0
SEPTIN4	0	1.24606	0.313	0.025	0
SLC9A3R1	0	1.06579	0.301	0.027	0
RPL17	0	-0.763384	0.947	0.998	0
RPS15	0	-1.09325	0.868	0.999	0
NFIC	0	2.31004	0.61	0.072	0
RPS19	0	-0.980009	0.9	0.998	0
APOC1	0	-1.85695	0.426	0.925	0
RPL13A	0	-1.02193	0.957	0.999	0
AC006115.2	0	2.09478	0.498	0.093	0
RPS5	0	-0.90578	0.876	0.995	0
LAMP5	0	1.16344	0.271	0.007	0
CST3	0	2.19473	0.775	0.383	0
PCP4	0	3.45063	0.589	0.036	0
MIF	0	-1.70466	0.736	0.998	0
RBFOX2	0	-1.83544	0.115	0.747	0
RPL36A	0	-1.04831	0.862	0.995	0
BEX1	0	-2.21621	0.101	0.756	0
BEX3	0	-1.19205	0.769	0.987	0
RPL10	0	-0.809035	0.945	0.999	0
RPS4Y1	0	-2.5081	0.081	0.816	0
CCN3	5.55116e-306	1.88885	0.92	0.801	1.89211e-301
QPCT	1.17136e-305	1.88837	0.566	0.157	3.99258e-301
P3H2	3.75027e-300	-1.90346	0.163	0.752	1.27828e-295
RPL41	2.76673e-298	-0.633681	0.971	1	9.43041e-294
DDR2	1.37738e-295	1.74277	0.545	0.145	4.69479e-291
RPLP2	8.00619e-295	-0.809058	0.888	0.997	2.72891e-290
METTL7A	6.19852e-291	1.28117	0.354	0.049	2.11277e-286
HNRNPA1	2.74299e-289	-1.18735	0.639	0.97	9.34947e-285
SNHG29	2.3215e-286	-0.957514	0.81	0.988	7.91282e-282
SLIT2	6.72336e-285	1.02038	0.269	0.025	2.29166e-280
ABCB1	1.12362e-284	1.58802	0.482	0.112	3.82984e-280
RALYL	4.84574e-284	-1.81922	0.228	0.781	1.65167e-279
RRM2B	5.61915e-283	1.04422	0.282	0.029	1.91529e-278
ITGA2	4.63864e-282	1.00422	0.282	0.029	1.58108e-277
TIMP2	2.3625e-281	1.30096	0.263	0.024	8.0526e-277
MT2A	3.31021e-279	1.6144	0.953	0.958	1.12829e-274
CADM1	1.86132e-275	-1.66492	0.282	0.816	6.34429e-271
ALDH1A1	1.84691e-273	1.22654	0.321	0.043	6.29519e-269
RPS7	9.73815e-273	-0.818269	0.886	0.994	3.31925e-268
HSPA6	2.65437e-271	2.0221	0.304	0.038	9.04743e-267
RPS8	7.64869e-271	-0.613583	0.971	1	2.60706e-266
RPL10A	1.9117e-270	-0.841963	0.879	0.993	6.51602e-266
HSP90AA1	2.01525e-269	1.48532	0.949	0.933	6.86899e-265
ALKAL2	1.3858e-268	1.7333	0.487	0.122	4.72351e-264
H19	7.90305e-266	-1.25149	0.494	0.942	2.69376e-261
LRRC4C	2.62399e-265	-2.46657	0.042	0.625	8.94387e-261
RPL18A	2.96378e-261	-0.869868	0.825	0.995	1.01021e-256
RACK1	5.50073e-261	-0.851298	0.849	0.992	1.87492e-256
CALN1	5.53198e-261	-1.983	0.147	0.699	1.88557e-256
INHA	6.99007e-261	-1.82924	0.212	0.739	2.38257e-256
RPL3	3.88394e-260	-0.709919	0.942	0.998	1.32384e-255
RPL32	9.64356e-258	-0.628713	0.951	0.999	3.28701e-253
MEG3	6.5643e-257	-0.967609	0.497	0.944	2.23744e-252
EEF1G	1.31892e-256	-0.969234	0.714	0.979	4.49555e-252
HBG2	4.10424e-256	-1.6493	0	0.579	1.39893e-251
SLC47A1	3.65913e-255	1.51413	0.495	0.132	1.24721e-250
MAML3	1.39387e-252	-1.79834	0.099	0.655	4.75101e-248
PARD3	3.8933e-251	-1.83619	0.073	0.63	1.32703e-246
MGST1	1.70219e-250	1.78176	0.834	0.71	5.80191e-246
MAGI2	7.24645e-250	-1.7937	0.07	0.627	2.46995e-245
RPS15A	6.8252e-248	-0.664269	0.935	0.997	2.32637e-243
TNNI3	6.52608e-242	-2.03071	0.051	0.608	2.22441e-237
SLC25A6	6.9025e-242	-1.02436	0.613	0.956	2.35272e-237
OOEP	8.53441e-241	-1.66189	0.001	0.557	2.90895e-236
RPLP0	5.81653e-240	-0.817713	0.821	0.989	1.98257e-235
GASK1B	1.16845e-239	1.70511	0.541	0.177	3.98266e-235
SLC8A1	3.46677e-239	-1.93793	0.025	0.577	1.18165e-234
TPP1	1.20162e-236	1.49857	0.476	0.13	4.09572e-232
RPL11	2.60018e-234	-0.656665	0.925	0.998	8.8627e-230
IGF2BP2	3.05513e-231	-1.63684	0.047	0.587	1.04134e-226
RPL29	1.43345e-229	-0.677279	0.901	0.996	4.88591e-225
RBP1	1.82803e-229	-1.06308	0.571	0.939	6.23084e-225
DNM3	3.18732e-229	-1.71816	0.142	0.66	1.0864e-224
TUBB4A	1.40833e-224	1.73502	0.522	0.173	4.80028e-220
PBX3	1.32625e-223	1.3753	0.417	0.098	4.52051e-219
RPL36	5.4162e-223	-0.6076	0.92	1	1.84611e-218
ACADSB	9.70279e-223	0.907286	0.259	0.033	3.30719e-218
RPS25	1.87293e-221	-0.663085	0.896	0.996	6.38388e-217
EXT1	2.70819e-218	-1.84104	0.127	0.631	9.23085e-214
ATRNL1	2.98596e-216	-1.55449	0.114	0.621	1.01777e-211
DLK1	8.41866e-214	-0.762089	0.824	0.994	2.8695e-209
DLGAP1	6.87212e-212	-1.81993	0.04	0.546	2.34236e-207
ST3GAL5	8.08125e-212	1.30329	0.445	0.119	2.75449e-207
XIST	1.61332e-211	1.40125	0.328	0.06	5.49899e-207
PDE10A	8.14133e-211	-1.73237	0.091	0.6	2.77497e-206
SREBF1	1.06117e-209	1.45995	0.393	0.093	3.617e-205
BNIP3	2.90836e-209	-1.30961	0.272	0.746	9.91314e-205
ADGRB3	3.65103e-209	-1.74561	0	0.507	1.24445e-204
KLHDC8B	1.05604e-207	-1.33517	0.27	0.735	3.59951e-203
TMSB4X	1.62341e-207	1.49818	0.899	0.794	5.53338e-203
DNAJB1	5.36228e-207	2.33425	0.777	0.556	1.82773e-202
LY6E	1.73867e-206	-1.0751	0.555	0.936	5.92625e-202
STAT1	4.0154e-204	0.984539	0.257	0.036	1.36865e-199
TST	5.11756e-204	1.19365	0.332	0.066	1.74432e-199
APOA1	2.59425e-203	-1.94721	0.005	0.502	8.84249e-199
TLE5	8.17464e-203	1.41608	0.495	0.16	2.78633e-198
RPL7A	2.03721e-202	-0.561919	0.929	0.997	6.94384e-198
CREBL2	1.50796e-201	1.37392	0.438	0.123	5.13987e-197
EFNA5	1.52535e-201	-1.72392	0.001	0.496	5.19914e-197
ZNF275	9.50092e-201	1.64285	0.562	0.227	3.23839e-196
HMGCS1	3.33884e-200	-1.50813	0.162	0.648	1.13804e-195
RPL31	2.22957e-199	-0.640509	0.904	0.996	7.59951e-195
CD81	3.4406e-199	1.32081	0.354	0.077	1.17273e-194
LGALS1	1.19682e-198	1.58933	0.62	0.28	4.07936e-194
MZT2B	1.31378e-198	-1.0462	0.505	0.886	4.47801e-194
PDK4	4.68877e-197	1.66101	0.491	0.165	1.59817e-192
PFN1	5.50858e-197	-0.969208	0.547	0.904	1.8776e-192
MSMO1	4.72167e-196	-1.58097	0.147	0.634	1.60938e-191
TIMM13	1.53022e-195	-1.09558	0.437	0.843	5.21576e-191
TIMM8B	2.86287e-195	-1.1187	0.428	0.832	9.7581e-191
GJA1	4.05178e-194	1.48149	0.468	0.15	1.38105e-189
SNCG	5.59109e-192	-1.41873	0.376	0.786	1.90572e-187
FOSL2	9.85047e-192	1.51626	0.588	0.253	3.35753e-187
SDC3	3.47442e-191	1.34737	0.431	0.125	1.18426e-186
JUND	7.54772e-191	1.74021	0.697	0.438	2.57264e-186
RPS27	9.18328e-191	-0.553281	0.941	0.999	3.13012e-186
NDN	9.2166e-191	-1.26736	0.233	0.694	3.14148e-186
NCOA7	1.14863e-190	1.31127	0.458	0.136	3.91511e-186
EPHX1	2.42427e-190	1.51881	0.636	0.322	8.26313e-186
HLA-B	2.74146e-189	1.82917	0.696	0.391	9.34425e-185
SLC26A2	3.32226e-188	1.50899	0.553	0.23	1.13239e-183
ESD	1.387e-187	-1.21199	0.312	0.751	4.72759e-183
LRRC58	3.28711e-184	1.41265	0.437	0.133	1.12041e-179
RPL34	9.47095e-184	-0.494423	0.979	1	3.22817e-179
PPM1E	7.46348e-183	-1.48438	0.059	0.526	2.54393e-178
DMD	1.51669e-180	-1.45054	0.121	0.582	5.16965e-176
DDX5	2.22194e-180	1.41874	0.806	0.691	7.5735e-176
STMN1	8.25364e-180	-1.47528	0.112	0.58	2.81325e-175
NDUFA11	9.15221e-180	-0.948702	0.631	0.935	3.11953e-175
HLA-E	1.15931e-174	1.55286	0.372	0.096	3.95151e-170
PTMA	5.09408e-174	-0.733105	0.87	0.992	1.73632e-169
BAG3	1.40537e-173	1.45009	0.309	0.067	4.79021e-169
CD74	4.27583e-173	2.41591	0.421	0.131	1.45742e-168
DHCR24	6.29072e-173	1.22544	0.835	0.728	2.14419e-168
RPS6	2.57509e-172	-0.509729	0.951	0.998	8.7772e-168
RPS9	6.48232e-172	-0.610133	0.84	0.994	2.2095e-167
PLEKHA5	1.47865e-171	-1.27102	0.169	0.62	5.03997e-167
ATP5MC2	2.7372e-171	-0.764686	0.719	0.961	9.32976e-167
HMGN2	5.01757e-171	-0.957215	0.458	0.863	1.71024e-166
PSD3	8.31753e-171	-1.18618	0.294	0.709	2.83503e-166
AAMDC	2.22534e-170	-0.997269	0.468	0.827	7.58507e-166
RABGEF1	4.49686e-170	-1.33553	0.089	0.538	1.53275e-165
LRMDA	1.64769e-169	-1.22295	0.258	0.681	5.61614e-165
YBX1	2.83375e-169	-0.834931	0.612	0.912	9.65885e-165
PCDH15	3.22543e-169	-1.51917	0.024	0.465	1.09939e-164
AMBRA1	6.78507e-169	-1.24592	0.056	0.502	2.31269e-164
PPA1	1.44586e-167	1.58786	0.618	0.327	4.9282e-163
RPL23	2.15319e-166	0.828896	0.963	0.982	7.33913e-162
HBA2	9.72354e-166	-1.23655	0.003	0.437	3.31427e-161
RPL4	6.66198e-163	-0.749162	0.698	0.962	2.27074e-158
CRTAP	1.21268e-161	1.33207	0.451	0.158	4.13341e-157
RTN4	1.95334e-161	1.3301	0.744	0.607	6.65796e-157
TENM3	3.04218e-161	-1.33505	0.086	0.521	1.03693e-156
HLA-DRA	4.31803e-161	1.41682	0.265	0.051	1.4718e-156
SLC40A1	8.94013e-161	1.18075	0.35	0.092	3.04724e-156
ZBTB20	3.27987e-159	-1.03798	0.39	0.781	1.11794e-154
PINK1	5.96732e-158	1.17736	0.376	0.108	2.03396e-153
CDK6	1.44497e-157	-1.21296	0.19	0.611	4.92517e-153
HMGN1	5.39676e-157	-0.898137	0.42	0.798	1.83949e-152
LAPTM4A	1.199e-156	-0.860742	0.61	0.928	4.0868e-152
H3F3B	1.27966e-156	-0.801357	0.775	0.981	4.36172e-152
TENT5A	4.01614e-156	0.928931	0.25	0.046	1.3689e-151
RPL35A	2.61528e-155	-0.492814	0.945	0.999	8.91419e-151
EGR1	8.5044e-155	2.19168	0.673	0.465	2.89872e-150
SNRPD1	1.95719e-153	-1.04368	0.264	0.674	6.67107e-149
MEG8	2.40441e-153	-1.18926	0.168	0.594	8.19544e-149
CD55	3.95542e-153	1.50483	0.639	0.375	1.3482e-148
LINC01807	1.01805e-152	1.03471	0.369	0.104	3.47002e-148
RERE	6.17995e-152	-1.04195	0.232	0.645	2.10644e-147
ZNF331	1.9187e-151	1.82872	0.323	0.085	6.53987e-147
IGF1R	1.19069e-150	-1.23578	0.105	0.52	4.05847e-146
GAS5	1.25978e-150	-0.870987	0.549	0.907	4.29395e-146
RPL19	3.90767e-150	-0.476151	0.917	0.995	1.33193e-145
ZMAT3	2.05296e-149	0.903138	0.263	0.054	6.99751e-145
CEBPB	3.27289e-149	1.51561	0.526	0.236	1.11557e-144
SGK1	5.34672e-147	1.14051	0.337	0.091	1.82243e-142
NME4	6.60836e-147	-1.03416	0.205	0.621	2.25246e-142
CCND2	6.94142e-147	1.43333	0.518	0.227	2.36598e-142
FAM210B	1.18227e-145	1.30595	0.497	0.209	4.02976e-141
ZNF609	1.76697e-145	-1.1972	0.091	0.498	6.02271e-141
ITM2B	5.76522e-145	1.10522	0.796	0.748	1.96507e-140
BCHE	7.18722e-145	-1.26685	0.003	0.397	2.44976e-140
MDK	8.06546e-144	-1.15503	0.244	0.639	2.74911e-139
TBX3	3.87224e-143	1.4063	0.715	0.559	1.31985e-138
SNHG25	5.11123e-143	-0.894232	0.45	0.815	1.74216e-138
TSHZ2	6.36129e-143	-1.1549	0.346	0.706	2.16824e-138
KCNMA1	7.50948e-143	-1.21231	0.054	0.454	2.55961e-138
CYSTM1	7.53954e-143	1.39525	0.592	0.317	2.56985e-138
PLEKHA7	5.14504e-142	-1.14878	0.007	0.397	1.75369e-137
DAB2	9.57551e-142	1.32741	0.709	0.494	3.26381e-137
CD99	1.21516e-140	-1.0171	0.196	0.602	4.14187e-136
LDHA	2.34015e-140	-0.742626	0.685	0.94	7.97641e-136
POR	7.37919e-140	-1.08524	0.473	0.793	2.5152e-135
PKIA	1.79494e-139	-1.27838	0.002	0.384	6.11804e-135
P4HA1	1.84338e-139	-1.09477	0.181	0.589	6.28316e-135
SLC2A1	5.17096e-139	-1.15389	0.042	0.437	1.76252e-134
HIF3A	3.84409e-138	-1.19601	0.042	0.435	1.31026e-133
CMTM8	7.37771e-138	-1.20012	0.048	0.436	2.51469e-133
RPS29	1.85719e-137	-0.416154	0.97	0.998	6.33023e-133
RPSA	7.1364e-137	-0.662368	0.737	0.967	2.43244e-132
RPL28	1.02626e-135	-0.54472	0.855	0.996	3.498e-131
NKAIN3	1.08877e-135	-1.29257	0.035	0.415	3.71108e-131
AC096536.3	1.24099e-135	-1.3609	0	0.374	4.22992e-131
PEAK1	7.16619e-134	-1.25181	0.038	0.416	2.4426e-129
RPS12	2.13083e-132	-0.409233	0.952	0.998	7.26294e-128
MORF4L2	8.83328e-132	-0.823365	0.445	0.793	3.01082e-127
RAN	9.6888e-132	-0.800696	0.529	0.853	3.30243e-127
STEAP1B	1.42714e-131	-1.08417	0	0.366	4.86442e-127
AC096747.1	2.66341e-131	-1.26611	0.002	0.368	9.07825e-127
NDUFB9	9.57972e-131	-0.897143	0.323	0.691	3.26525e-126
MAPK10	3.64106e-130	-1.18159	0.138	0.52	1.24106e-125
RPS23	1.27384e-129	-0.416448	0.959	0.999	4.34189e-125
PSMB5	1.5876e-129	-0.83732	0.319	0.69	5.41135e-125
PVT1	1.91593e-129	-1.00163	0.094	0.477	6.53044e-125
HNRNPAB	2.08534e-129	1.19459	0.463	0.19	7.10789e-125
SQLE	2.41798e-129	-1.16507	0.115	0.497	8.2417e-125
GNAS	3.23111e-129	1.03365	0.81	0.757	1.10132e-124
FHIT	1.36387e-128	-1.10237	0.114	0.493	4.64876e-124
ISCU	1.58567e-128	1.20859	0.692	0.516	5.40475e-124
TBCA	4.15042e-128	-0.686977	0.703	0.95	1.41467e-123
SULT2A1	1.02095e-127	-1.17308	0.362	0.719	3.47992e-123
ADGRL2	1.97999e-127	-1.29664	0.11	0.487	6.74881e-123
AC004797.1	3.31744e-127	-1.07785	0.002	0.359	1.13075e-122
LRRC75A	3.76283e-127	1.04565	0.311	0.088	1.28256e-122
NR4A1	4.06676e-127	1.87899	0.573	0.322	1.38616e-122
IDI1	1.51368e-126	-1.07206	0.288	0.659	5.15938e-122
CLDN1	1.72797e-126	1.14939	0.337	0.101	5.8898e-122
CDKN1A	6.92753e-126	1.36529	0.325	0.096	2.36125e-121
EIF4A1	1.71001e-125	-0.738968	0.561	0.877	5.82858e-121
GADD45GIP1	2.01768e-125	-0.861651	0.367	0.739	6.87728e-121
HPCAL1	6.81032e-125	0.896419	0.269	0.065	2.3213e-120
AL109930.1	7.15175e-125	-1.17042	0	0.352	2.43767e-120
SMIM14	1.27242e-124	1.19687	0.458	0.191	4.33706e-120
SNRPB	1.02329e-123	-0.873379	0.304	0.667	3.4879e-119
PHLPP1	2.61452e-122	-1.11769	0.206	0.568	8.91159e-118
PLAGL1	3.04185e-122	-1.00191	0.15	0.524	1.03681e-117
RUVBL2	4.12359e-121	-1.21424	0.091	0.451	1.40553e-116
LUZP2	5.12994e-120	1.53951	0.56	0.314	1.74854e-115
PDE8A	8.60473e-120	-0.984669	0.104	0.469	2.93292e-115
NRCAM	5.27393e-119	-1.11742	0.269	0.614	1.79762e-114
FDPS	6.10878e-119	-1.21751	0.231	0.593	2.08218e-114
HSPH1	6.81374e-119	1.85337	0.477	0.216	2.32246e-114
NPC2	2.93578e-118	1.26958	0.63	0.417	1.00066e-113
HNRNPDL	6.1137e-118	-0.763008	0.425	0.782	2.08385e-113
INAFM1	9.62394e-118	1.00022	0.355	0.118	3.28032e-113
ADAMTS19	1.43251e-117	-1.26743	0.001	0.337	4.8827e-113
NBDY	2.14769e-117	-0.909225	0.284	0.637	7.32042e-113
GADD45B	5.1493e-117	1.5178	0.392	0.148	1.75514e-112
TCF12	5.3013e-117	-1.00812	0.109	0.467	1.80695e-112
TMSB10	1.2308e-116	-0.789939	0.46	0.812	4.19519e-112
RBM39	1.55313e-116	-0.644351	0.443	0.789	5.29384e-112
ALAS1	4.64519e-115	1.63464	0.575	0.338	1.58331e-110
LAGE3	1.88911e-114	-0.954743	0.199	0.558	6.43903e-110
LINC02363	2.12027e-114	1.33909	0.41	0.166	7.22693e-110
ERC1	5.93205e-114	-1.02255	0.094	0.445	2.02194e-109
KIF16B	9.608e-114	1.04538	0.329	0.107	3.27489e-109
COX6A1	2.43205e-113	-0.663291	0.646	0.913	8.28963e-109
KIZ-AS1	3.04747e-113	-0.995226	0	0.326	1.03873e-108
PRKCA	3.89e-113	-1.04193	0.062	0.403	1.32591e-108
JAKMIP2	5.78879e-113	-1.03027	0.033	0.374	1.97311e-108
AP000462.1	4.24295e-112	-1.30241	0	0.324	1.44621e-107
HSPB6	6.40633e-112	1.63992	0.591	0.361	2.1836e-107
MXRA7	1.16211e-111	1.3009	0.484	0.236	3.96106e-107
MAGED2	2.31456e-111	-0.888149	0.218	0.568	7.88917e-107
DYNLT3	3.1055e-111	1.08533	0.425	0.176	1.05851e-106
MZT2A	3.89736e-111	-0.845602	0.308	0.672	1.32842e-106
GNAI1	3.99797e-111	-0.969702	0.185	0.543	1.36271e-106
BRI3	8.51771e-111	1.25109	0.597	0.382	2.90326e-106
MBD5	8.9248e-111	-1.01412	0.062	0.403	3.04202e-106
COL11A1	3.63934e-110	-1.00014	0.035	0.369	1.24047e-105
WWOX	4.12646e-110	-1.07701	0.049	0.386	1.4065e-105
IGF2BP3	1.64497e-109	-0.998824	0	0.318	5.60688e-105
DYNLL1	3.282e-109	-0.674904	0.575	0.88	1.11867e-104
RPS11	1.72409e-108	0.588431	0.937	0.978	5.87657e-104
PLP2	1.89674e-108	-0.710525	0.341	0.69	6.46504e-104
HBA1	2.32121e-108	-0.91731	0.001	0.316	7.91184e-104
SIPA1L1	4.1594e-108	-0.987483	0.153	0.5	1.41773e-103
SCMH1	4.64092e-108	-0.989385	0.036	0.362	1.58186e-103
PLXDC2	7.13867e-108	-1.103	0.165	0.503	2.43321e-103
HOXA5	9.07897e-108	1.43399	0.415	0.177	3.09457e-103
USP9Y	1.9901e-107	-1.02322	0.017	0.335	6.78325e-103
MT1F	2.91149e-107	0.985815	0.319	0.104	9.92382e-103
EIF1AY	4.15677e-107	-0.964201	0.031	0.356	1.41683e-102
PPP3CA	5.95331e-107	-0.91611	0.208	0.551	2.02919e-102
NR6A1	7.34829e-106	-0.994684	0.01	0.324	2.50467e-101
ARHGAP24	1.16234e-105	-1.07639	0.003	0.313	3.96185e-101
FDFT1	4.66883e-105	-0.920073	0.303	0.63	1.59137e-100
LIMCH1	5.45929e-105	-0.883201	0.292	0.624	1.8608e-100
RPL30	2.13213e-104	0.584971	0.924	0.986	7.26737e-100
KCNK3	2.22488e-104	1.3907	0.583	0.369	7.58349e-100
MPPED2	3.6943e-104	-0.997542	0.032	0.354	1.2592e-99
DENND5B	4.03967e-104	-1.02791	0.098	0.427	1.37692e-99
FTH1	6.10075e-104	0.731223	0.941	0.981	2.07944e-99
ZBTB38	1.87383e-103	0.906642	0.359	0.131	6.38694e-99
PPP1R9A	2.29499e-103	-0.867716	0.205	0.542	7.82247e-99
PPP1R13B	3.12591e-103	-1.1046	0.029	0.344	1.06547e-98
ZFAND3	3.67446e-103	-0.89072	0.146	0.484	1.25244e-98
TSPO	6.19724e-103	0.958286	0.351	0.126	2.11233e-98
IRF2BP2	6.60461e-103	0.910989	0.329	0.111	2.25118e-98
GRB14	9.48513e-103	-0.993895	0.086	0.414	3.23301e-98
CBR1	2.6821e-102	1.14826	0.417	0.18	9.14194e-98
UST	7.34385e-102	-1.02624	0.12	0.441	2.50315e-97
MRPL33	1.11805e-101	0.832942	0.822	0.896	3.81088e-97
ATP5MPL	1.27627e-101	-0.6025	0.703	0.949	4.35016e-97
DYNLL2	1.57247e-101	1.10696	0.349	0.131	5.35975e-97
TRAPPC9	3.33213e-101	-0.941758	0.042	0.356	1.13576e-96
RANBP1	3.57301e-101	-0.788367	0.267	0.608	1.21786e-96
PLD3	1.68502e-100	-0.89492	0.188	0.521	5.74337e-96
IRS2	1.7811e-100	1.23647	0.516	0.279	6.07089e-96
RPS21	1.80385e-100	0.522138	0.911	0.984	6.14842e-96
ZFAND5	5.83507e-100	1.39407	0.554	0.342	1.98888e-95
EIF3E	1.00397e-99	-0.652191	0.575	0.876	3.42204e-95
NPR3	3.29422e-99	-0.939234	0.036	0.343	1.12283e-94
LINC02476	3.38606e-99	-1.01279	0.003	0.298	1.15414e-94
LSAMP	5.80629e-99	-0.986405	0.166	0.489	1.97907e-94
SNRPD2	6.6185e-99	-0.650802	0.499	0.809	2.25591e-94
COL15A1	7.27311e-99	-0.793508	0.301	0.646	2.47904e-94
ALDH1A2	1.41676e-98	-0.980437	0.083	0.404	4.82901e-94
CAT	2.66862e-98	0.910443	0.355	0.132	9.096e-94
DCLK1	2.9828e-98	-1.09111	0.001	0.293	1.01669e-93
ZFP36L2	8.86969e-98	1.27806	0.478	0.24	3.02323e-93
FAM49B	2.62601e-97	-0.827124	0.128	0.456	8.95076e-93
SIK3	3.82627e-97	-0.941609	0.08	0.392	1.30418e-92
MGAT5	2.1029e-96	-0.91573	0.058	0.364	7.16772e-92
FARP1	5.21608e-96	-0.761374	0.256	0.582	1.7779e-91
ECH1	6.81639e-96	-0.664152	0.438	0.752	2.32337e-91
ADAMTS9-AS2	1.26012e-95	-0.968803	0.016	0.306	4.2951e-91
AC114760.2	1.77516e-95	-1.00306	0.002	0.288	6.05064e-91
MAP3K15	3.34908e-95	-0.911719	0.081	0.393	1.14153e-90
BAIAP2L1	3.47423e-95	-0.871231	0.054	0.356	1.18419e-90
SYNE1	4.4594e-95	-1.09089	0.207	0.512	1.51999e-90
GRAMD1B	6.25089e-95	-1.01996	0.428	0.701	2.13062e-90
ADGRV1	1.28992e-94	1.19054	0.519	0.29	4.3967e-90
HIST1H4C	2.51917e-94	-0.847101	0.334	0.65	8.58658e-90
NREP	2.57609e-94	-0.777525	0.178	0.507	8.7806e-90
AP1S1	2.89527e-94	-0.871555	0.085	0.395	9.86854e-90
MCL1	1.85797e-93	1.31223	0.436	0.204	6.33289e-89
RBM8A	3.55033e-93	-0.704826	0.34	0.662	1.21013e-88
CREM	4.20327e-93	-0.714132	0.425	0.742	1.43268e-88
MCRIP2	7.59723e-93	-0.813753	0.215	0.545	2.58952e-88
JMJD1C	1.31241e-92	-0.70076	0.204	0.526	4.47336e-88
NFAT5	1.96545e-92	-0.849001	0.178	0.496	6.69923e-88
SBF2	2.81057e-92	-0.894752	0.087	0.391	9.57983e-88
RPS16	6.28062e-92	-0.403693	0.88	0.991	2.14075e-87
SAT1	9.12543e-92	1.21307	0.497	0.264	3.1104e-87
FBN2	3.82923e-91	-0.866604	0.077	0.383	1.30519e-86
CIRBP	9.52718e-91	-0.589456	0.594	0.891	3.24734e-86
MRPL12	1.27614e-90	-0.763327	0.165	0.484	4.34973e-86
IMPDH2	1.28069e-90	-0.7597	0.168	0.483	4.36524e-86
JUNB	1.95839e-90	1.49391	0.69	0.548	6.67518e-86
OSTC	3.49943e-90	-0.656143	0.37	0.692	1.19278e-85
ENO3	4.14243e-90	-0.915741	0.005	0.28	1.41195e-85
MAGI1	8.40036e-90	-0.948872	0.062	0.354	2.86326e-85
PTK2	9.66481e-90	-0.806367	0.176	0.485	3.29425e-85
ZG16B	1.00366e-89	-0.869209	0.003	0.276	3.42096e-85
KCNJ5	2.78717e-89	1.03798	0.383	0.158	9.50006e-85
OAZ2	3.0455e-89	-0.73329	0.179	0.491	1.03806e-84
ZNF565	3.42183e-89	-0.861762	0.008	0.283	1.16633e-84
MED12L	4.42927e-89	-0.900024	0.046	0.339	1.50972e-84
RDX	8.18036e-89	0.810646	0.817	0.86	2.78828e-84
PRMT1	1.23492e-88	-0.714707	0.23	0.548	4.20921e-84
RPL12	1.58111e-88	-0.378541	0.914	0.997	5.38921e-84
FOS	1.75022e-88	1.34905	0.826	0.857	5.96562e-84
RPS27L	2.39179e-88	1.16002	0.749	0.746	8.15241e-84
SH3PXD2B	4.73802e-88	-0.874342	0.1	0.402	1.61495e-83
JPT1	6.73801e-88	1.03437	0.387	0.172	2.29665e-83
SPAG7	8.50832e-88	-0.734976	0.17	0.481	2.90006e-83
ARL15	1.13917e-87	-0.908438	0.105	0.403	3.88287e-83
ROBO1	4.10369e-87	-0.924258	0.061	0.349	1.39874e-82
PDP1	4.77709e-87	0.782764	0.269	0.087	1.62827e-82
ANXA2	5.88832e-87	1.09926	0.363	0.151	2.00703e-82
AC104827.1	8.03427e-87	-0.898444	0.001	0.266	2.73848e-82
BIRC7	1.09938e-86	-0.88521	0.003	0.267	3.74725e-82
ZFAS1	2.26053e-86	-0.60299	0.397	0.717	7.70503e-82
RPL39	6.87615e-86	-0.335864	0.955	0.999	2.34374e-81
SCAND1	8.23449e-86	-0.744211	0.297	0.617	2.80673e-81
ADAMTS12	2.8339e-85	-0.813181	0.003	0.265	9.65935e-81
TMEM97	1.07226e-84	-0.798049	0.144	0.446	3.65481e-80
TMBIM6	2.03612e-84	0.901822	0.757	0.719	6.94013e-80
CALM1	2.19215e-84	1.17045	0.583	0.388	7.47194e-80
CRY1	2.61317e-84	-1.01555	0.061	0.34	8.907e-80
DNER	3.91515e-84	0.916525	0.33	0.129	1.33448e-79
SUPT3H	6.08742e-84	-0.829133	0.049	0.326	2.0749e-79
CADPS2	7.78187e-84	-0.836544	0.108	0.402	2.65245e-79
DACH1	1.22399e-83	-0.852739	0.153	0.45	4.17195e-79
ITM2C	1.9844e-83	-0.848501	0.039	0.308	6.76384e-79
PITPNC1	2.21781e-83	-0.921689	0.062	0.343	7.55941e-79
FOSB	2.75784e-83	1.74842	0.562	0.376	9.40011e-79
CPB1	3.45546e-83	1.16343	0.569	0.362	1.17779e-78
ZNF536	4.26962e-83	-0.809662	0.021	0.289	1.4553e-78
AL450384.2	8.69263e-83	-0.895023	0.015	0.276	2.96288e-78
NDUFA13	1.28321e-82	-0.569186	0.583	0.884	4.37381e-78
UGCG	1.52492e-82	1.13031	0.649	0.507	5.1977e-78
CDK8	1.78828e-82	-0.845028	0.036	0.304	6.09537e-78
S100A6	3.73859e-82	1.12115	0.376	0.166	1.2743e-77
KDSR	4.36657e-82	0.817876	0.279	0.096	1.48834e-77
HBG1	6.3722e-82	-0.779508	0	0.252	2.17196e-77
CERS2	8.1267e-82	1.03313	0.388	0.179	2.76998e-77
HSP90AB1	8.72048e-82	0.692708	0.932	0.973	2.97238e-77
PPP1CA	9.82085e-82	-0.750209	0.181	0.477	3.34744e-77
CHCHD3	1.72905e-81	-0.796326	0.114	0.399	5.89347e-77
FTX	1.78596e-81	-0.721443	0.132	0.434	6.08746e-77
FCHSD2	2.27816e-81	-0.819942	0.088	0.366	7.76511e-77
CACNA2D1	3.42092e-81	-0.851094	0.125	0.411	1.16602e-76
PSAP	3.84854e-81	1.15401	0.694	0.6	1.31177e-76
TTTY14	4.1927e-81	-0.862119	0.005	0.257	1.42908e-76
C7	5.62151e-81	-0.578703	0.173	0.48	1.91609e-76
MEF2C	1.09952e-80	-0.751575	0.327	0.62	3.74771e-76
GLIPR2	1.1836e-80	-0.779236	0.066	0.336	4.0343e-76
SNHG32	2.48644e-80	-0.54626	0.288	0.61	8.47502e-76
BTBD9	3.7031e-80	-0.821789	0.029	0.292	1.2622e-75
SINHCAF	4.93816e-80	-0.890732	0.103	0.38	1.68317e-75
FNDC4	5.06244e-80	0.968086	0.354	0.15	1.72553e-75
DDX3X	7.93234e-80	1.08977	0.439	0.224	2.70374e-75
CTSZ	2.65096e-79	0.864846	0.347	0.146	9.03579e-75
ELP1	3.15666e-79	-0.841419	0.245	0.529	1.07595e-74
CACNA1D	3.2502e-79	-0.847633	0.051	0.321	1.10783e-74
EEF1A1	1.01561e-78	0.450741	0.996	0.998	3.46172e-74
ATP5ME	1.44114e-78	-0.504015	0.724	0.956	4.91214e-74
PPP2R1A	2.14711e-78	-0.654106	0.458	0.735	7.31842e-74
PACS1	2.55294e-78	-0.792378	0.077	0.348	8.70168e-74
EIF5B	2.62201e-78	-0.614943	0.39	0.685	8.93711e-74
PFDN2	7.66646e-78	-0.687133	0.268	0.56	2.61311e-73
45354	2.05592e-77	-0.829485	0.03	0.288	7.0076e-73
SGMS1	2.30556e-77	-0.784482	0.091	0.364	7.8585e-73
MLLT10	2.37962e-77	-0.791309	0.089	0.365	8.11094e-73
TNIK	3.06377e-77	-0.813195	0.066	0.335	1.04429e-72
LEPROT	5.39063e-77	1.01652	0.442	0.235	1.83739e-72
RAB31	5.7583e-77	1.2747	0.391	0.191	1.96272e-72
ERG28	6.90883e-77	-0.686388	0.225	0.512	2.35487e-72
NAV3	7.40425e-77	-0.829084	0.041	0.297	2.52374e-72
GALNT2	8.96662e-77	-0.59851	0.159	0.457	3.05627e-72
PTOV1	3.10462e-76	-0.672663	0.24	0.533	1.05821e-71
ASB3	3.58142e-76	-0.770722	0.062	0.327	1.22073e-71
PLBD2	4.08906e-76	0.938123	0.343	0.148	1.39376e-71
CLASP1	1.14009e-75	-0.795044	0.092	0.36	3.886e-71
SNRPE	1.57488e-75	-0.558977	0.463	0.746	5.36798e-71
KYNU	1.90527e-75	-0.874289	0.015	0.258	6.4941e-71
SRPK2	2.32574e-75	-0.675112	0.153	0.439	7.92728e-71
CITED2	2.50097e-75	-0.818164	0.211	0.493	8.52457e-71
ZNF827	3.17657e-75	-0.714583	0.12	0.398	1.08274e-70
EIF3J	5.16857e-75	-0.630675	0.302	0.588	1.76171e-70
TCEA3	8.68042e-75	-0.68443	0.213	0.495	2.95872e-70
FAM13B	2.49399e-74	-0.693451	0.12	0.394	8.50077e-70
AC092691.1	3.53489e-74	-0.849106	0.014	0.255	1.20487e-69
COPE	3.69088e-74	-0.603544	0.337	0.647	1.25804e-69
RBM47	5.21633e-74	-0.717294	0.431	0.686	1.77799e-69
UQCRFS1	9.56127e-74	-0.539619	0.502	0.768	3.25896e-69
FAM120A	1.31005e-73	0.929126	0.344	0.149	4.46531e-69
MCFD2	2.49269e-73	0.99792	0.566	0.392	8.49634e-69
HLA-C	2.51091e-73	1.17891	0.561	0.385	8.55845e-69
CLEC11A	9.28351e-73	-0.719077	0.16	0.439	3.16428e-68
SERPINA5	9.49182e-73	1.10161	0.543	0.364	3.23529e-68
ARID1B	1.05184e-72	-0.736543	0.194	0.477	3.5852e-68
INSR	1.99671e-72	-0.675285	0.438	0.71	6.80579e-68
ST3GAL4	3.02706e-72	-0.695383	0.191	0.471	1.03177e-67
SREBF2	3.28192e-72	-0.68633	0.206	0.488	1.11864e-67
FKBP10	4.05245e-72	-0.710702	0.096	0.361	1.38128e-67
EBLN3P	4.64894e-72	0.80198	0.26	0.092	1.58459e-67
NLK	4.93812e-72	-0.687824	0.192	0.47	1.68316e-67
AHCYL1	6.99045e-72	0.939532	0.38	0.184	2.38269e-67
SETD5	7.46033e-72	-0.620368	0.173	0.451	2.54285e-67
RHBDD2	9.85412e-72	-0.664258	0.28	0.564	3.35878e-67
S100A11	1.42516e-71	-0.675566	0.185	0.47	4.85766e-67
CPEB4	1.79435e-71	1.06857	0.62	0.463	6.11605e-67
STAG1	1.79757e-71	-0.759427	0.075	0.33	6.12701e-67
SELENOH	2.1959e-71	-0.520243	0.475	0.768	7.48474e-67
ERGIC1	2.83313e-71	1.00997	0.49	0.297	9.65673e-67
ANXA5	5.41086e-71	1.00587	0.619	0.473	1.84429e-66
ALCAM	1.11623e-70	-0.862212	0.07	0.323	3.80467e-66
IMMP2L	1.74138e-70	-0.75397	0.085	0.342	5.93551e-66
SERINC1	1.88575e-70	0.945198	0.484	0.286	6.42759e-66
SERPINB1	2.29583e-70	0.933963	0.326	0.14	7.82535e-66
NEDD8	2.597e-70	-0.512789	0.551	0.826	8.85187e-66
FNDC3B	2.69599e-70	-0.699561	0.29	0.559	9.18928e-66
PHF21A	4.06682e-70	-0.638792	0.104	0.371	1.38617e-65
MIR4458HG	8.76607e-70	-0.745135	0.136	0.404	2.98792e-65
TCEAL9	1.82815e-69	-0.515522	0.632	0.885	6.23125e-65
ITGA9	6.4824e-69	-0.67762	0.104	0.363	2.20953e-64
ERH	6.52129e-69	-0.530116	0.434	0.716	2.22278e-64
VAT1	1.3757e-68	0.934458	0.295	0.12	4.68906e-64
EHMT1	1.44357e-68	-0.700746	0.105	0.358	4.92041e-64
EML4	2.72634e-68	-0.695445	0.135	0.395	9.29274e-64
NDRG2	5.01968e-68	0.99806	0.49	0.3	1.71096e-63
SOD2	5.37761e-68	1.15632	0.373	0.185	1.83296e-63
COBLL1	8.18243e-68	0.858701	0.353	0.162	2.78898e-63
MAT2A	9.80451e-68	0.935111	0.34	0.152	3.34187e-63
ANK3	1.02871e-67	-0.830469	0.027	0.258	3.50637e-63
KIF1B	1.47476e-67	-0.657533	0.165	0.43	5.02672e-63
CDKN1C	2.22801e-67	-0.593187	0.208	0.488	7.59418e-63
USP34	2.41372e-67	-0.565474	0.196	0.465	8.22715e-63
TVP23C	4.64882e-67	-0.712819	0.036	0.267	1.58455e-62
FOXO1	4.72366e-67	-0.696684	0.127	0.384	1.61006e-62
OAT	7.82848e-67	0.825868	0.326	0.14	2.66834e-62
DNAJB4	1.31628e-66	1.12171	0.494	0.313	4.48654e-62
EZR	2.52765e-66	1.16898	0.489	0.3	8.61549e-62
RGN	8.17789e-66	1.02	0.4	0.21	2.78744e-61
LUZP1	1.22728e-65	-0.641652	0.224	0.489	4.18318e-61
THSD7A	1.27237e-65	-0.712907	0.053	0.29	4.33687e-61
RSRC2	1.40761e-65	-0.447426	0.287	0.567	4.79784e-61
KDM5B	2.1792e-65	-0.615315	0.12	0.373	7.4278e-61
FRMD5	2.22314e-65	-1.09913	0.067	0.3	7.57757e-61
CFDP1	2.24612e-65	-0.538572	0.356	0.626	7.65589e-61
RORA	3.19249e-65	-0.521015	0.51	0.787	1.08816e-60
LSM4	3.48029e-65	-0.586896	0.286	0.551	1.18626e-60
MAPK8	3.53071e-65	-0.669579	0.067	0.306	1.20344e-60
PAN3	4.18703e-65	-0.680784	0.053	0.286	1.42715e-60
PNRC1	6.75906e-65	1.04854	0.627	0.503	2.30383e-60
PTBP2	1.00317e-64	-0.642683	0.05	0.284	3.41929e-60
CLTC	1.8684e-64	1.00217	0.452	0.262	6.36844e-60
EIF4G2	7.59707e-64	1.10187	0.575	0.427	2.58946e-59
CLIC1	1.07193e-63	-0.512874	0.306	0.584	3.65367e-59
HAGH	1.2921e-63	0.762157	0.328	0.148	4.40412e-59
WDFY2	2.20355e-63	-0.660247	0.128	0.381	7.51081e-59
LINC00400	3.98325e-63	-0.645185	0.054	0.287	1.35769e-58
SYMPK	6.68107e-63	-0.698237	0.037	0.256	2.27724e-58
YWHAB	8.50503e-63	1.01248	0.617	0.512	2.89894e-58
RBM6	1.05807e-62	-0.612447	0.128	0.379	3.60643e-58
DLG1	1.7044e-62	-0.713693	0.129	0.373	5.80946e-58
LSR	4.9749e-62	-0.687573	0.107	0.344	1.69569e-57
MIR99AHG	5.05288e-62	-0.707684	0.101	0.34	1.72227e-57
ST3GAL3	7.25454e-62	-0.655244	0.049	0.273	2.47271e-57
SOD1	7.64856e-62	0.63672	0.809	0.838	2.60701e-57
SEC61G	8.55179e-62	-0.415031	0.688	0.937	2.91488e-57
INSIG1	1.38469e-61	-0.686612	0.133	0.388	4.7197e-57
PRKD1	1.48426e-61	-0.676835	0.071	0.302	5.05909e-57
CSDE1	1.66048e-61	1.04114	0.512	0.338	5.65974e-57
CYP11A1	2.61926e-61	-0.670923	0.71	0.891	8.92775e-57
UQCR11	3.29224e-61	-0.416822	0.676	0.916	1.12216e-56
NFKBIA	4.53934e-61	1.50547	0.412	0.234	1.54723e-56
RBMS3	4.80893e-61	-0.767059	0.081	0.311	1.63912e-56
TGOLN2	5.79094e-61	0.740195	0.306	0.134	1.97384e-56
HEBP2	6.11582e-61	0.808158	0.333	0.152	2.08458e-56
HS2ST1	8.17916e-61	-0.614268	0.221	0.476	2.78787e-56
EID1	1.10571e-60	0.723608	0.762	0.786	3.76882e-56
TPM2	1.18019e-60	-0.515447	0.555	0.812	4.02269e-56
SNRPF	2.08005e-60	-0.540861	0.341	0.608	7.08983e-56
TLE1	2.19258e-60	-0.636075	0.255	0.51	7.4734e-56
CYP51A1	3.03215e-60	-0.521723	0.314	0.58	1.03351e-55
ARID5B	4.66016e-60	-0.633909	0.101	0.334	1.58842e-55
SCD5	7.31575e-60	1.0767	0.52	0.357	2.49357e-55
NDUFA6	8.84949e-60	-0.488259	0.419	0.68	3.01635e-55
SRSF9	1.18336e-59	-0.463223	0.472	0.736	4.0335e-55
SNRPC	1.19973e-59	-0.551642	0.18	0.435	4.08929e-55
EXOC4	1.31234e-59	-0.647708	0.099	0.331	4.47313e-55
ARIH1	1.60018e-59	-0.608253	0.146	0.387	5.45422e-55
EMP3	1.80517e-59	-0.616518	0.115	0.359	6.15294e-55
ROMO1	2.00056e-59	-0.479714	0.569	0.826	6.81892e-55
MEIS1	2.20663e-59	-0.677681	0.147	0.385	7.52131e-55
TDG	2.3331e-59	-0.590374	0.113	0.349	7.95238e-55
TOMM20	3.18287e-59	0.907489	0.588	0.459	1.08488e-54
FMNL2	4.93234e-59	-0.597055	0.088	0.32	1.68119e-54
BABAM2	6.57605e-59	-0.558599	0.198	0.45	2.24145e-54
TMED9	8.92834e-59	-0.462765	0.248	0.518	3.04322e-54
NETO2	9.57601e-59	-0.659857	0.086	0.316	3.26398e-54
PSMA4	1.38994e-58	-0.530941	0.356	0.612	4.73761e-54
SCD	1.40838e-58	0.940867	0.328	0.157	4.80047e-54
UVRAG	1.46655e-58	-0.568207	0.097	0.328	4.99874e-54
MORF4L1	1.52778e-58	-0.420243	0.646	0.892	5.20744e-54
NOP16	1.74615e-58	-0.620042	0.073	0.295	5.95174e-54
DHRSX	1.78013e-58	-0.652098	0.074	0.294	6.06758e-54
HES1	1.97607e-58	-0.546881	0.304	0.572	6.73543e-54
EIF6	2.18067e-58	-0.550082	0.272	0.53	7.43283e-54
SSBP2	2.29232e-58	-0.706789	0.045	0.254	7.81339e-54
H1FX	2.30514e-58	-0.584965	0.196	0.444	7.85707e-54
GNS	3.16177e-58	0.951224	0.442	0.265	1.07769e-53
TIMM17B	4.29875e-58	-0.566672	0.128	0.371	1.46523e-53
PSME1	5.73821e-58	-0.48188	0.461	0.725	1.95587e-53
SPATC1L	7.39686e-58	-0.614138	0.084	0.315	2.52122e-53
SLC2A13	8.55919e-58	-0.681057	0.089	0.315	2.9174e-53
NCOA2	9.62349e-58	-0.63479	0.114	0.348	3.28017e-53
TTC28	1.08337e-57	-0.592378	0.07	0.291	3.69267e-53
SCAP	1.51792e-57	-0.55903	0.124	0.364	5.17384e-53
MEIS2	1.53114e-57	-0.619631	0.306	0.553	5.2189e-53
AHCY	1.66958e-57	-0.563849	0.127	0.365	5.69076e-53
PRKACA	1.75984e-57	0.944711	0.333	0.164	5.9984e-53
SARNP	2.32522e-57	-0.53987	0.251	0.507	7.92553e-53
ERGIC3	3.89929e-57	-0.47566	0.273	0.524	1.32907e-52
AP2S1	5.30005e-57	-0.480313	0.377	0.642	1.80652e-52
LRBA	5.64097e-57	-0.652628	0.092	0.316	1.92272e-52
MEST	7.33981e-57	-0.568972	0.148	0.389	2.50177e-52
SLMAP	7.62916e-57	-0.616976	0.142	0.378	2.6004e-52
UQCRH	8.66405e-57	-0.408458	0.601	0.852	2.95314e-52
PLIN3	1.27562e-56	-0.425718	0.206	0.465	4.34794e-52
C9orf16	1.62734e-56	1.11049	0.624	0.61	5.5468e-52
MAP1LC3B	1.69329e-56	0.967517	0.529	0.37	5.7716e-52
MARCKS	1.76505e-56	-0.489428	0.085	0.316	6.01618e-52
HSBP1	1.8984e-56	-0.444525	0.571	0.811	6.47069e-52
PSMB7	1.97812e-56	-0.465208	0.365	0.613	6.74242e-52
FAAP20	2.217e-56	-0.571562	0.19	0.436	7.55666e-52
CCDC12	8.24105e-56	-0.587772	0.201	0.441	2.80896e-51
NORAD	8.58268e-56	0.789644	0.327	0.156	2.92541e-51
LSM7	1.53748e-55	-0.509861	0.256	0.515	5.24051e-51
TECR	1.64758e-55	-0.455862	0.269	0.52	5.61577e-51
ASXL1	5.28185e-55	-0.600131	0.148	0.378	1.80032e-50
TRIO	6.09462e-55	-0.619848	0.078	0.292	2.07735e-50
PRELID1	6.39182e-55	-0.495861	0.309	0.56	2.17865e-50
COA3	1.78618e-54	-0.528955	0.269	0.51	6.08818e-50
RHOC	1.82051e-54	-0.543601	0.205	0.444	6.2052e-50
RAD21	1.93244e-54	0.936975	0.458	0.289	6.58671e-50
RNF181	5.67112e-54	-0.494939	0.321	0.575	1.933e-49
PUM3	7.65557e-54	-0.596635	0.101	0.319	2.6094e-49
ASAH1	1.26417e-53	0.809629	0.349	0.176	4.30891e-49
POLR2G	1.49957e-53	-0.429722	0.248	0.497	5.11127e-49
NHP2	1.56383e-53	-0.512067	0.338	0.581	5.33031e-49
PPIB	1.60366e-53	-0.447912	0.538	0.786	5.46607e-49
NPM3	1.67061e-53	-0.545142	0.08	0.292	5.69428e-49
GUK1	1.87628e-53	-0.485858	0.373	0.628	6.39532e-49
TMA7	2.10985e-53	-0.383276	0.729	0.95	7.19141e-49
RPL26	2.17208e-53	-0.253242	0.95	0.998	7.40354e-49
PRDX2	2.36828e-53	-0.412063	0.744	0.949	8.07228e-49
IP6K2	5.32839e-53	-0.549802	0.148	0.375	1.81618e-48
PSMA7	5.53996e-53	-0.429947	0.597	0.843	1.88829e-48
KIF3A	6.9211e-53	-0.577914	0.072	0.282	2.35906e-48
TCF7L2	6.92782e-53	-0.596137	0.143	0.369	2.36135e-48
MAGEH1	7.83414e-53	-0.581146	0.139	0.364	2.67027e-48
NBEAL1	7.90892e-53	-0.539433	0.14	0.363	2.69576e-48
FAM114A1	9.38348e-53	0.788277	0.377	0.203	3.19836e-48
GIPC2	1.27718e-52	-0.598836	0.213	0.439	4.35327e-48
MED13L	1.50453e-52	-0.500244	0.155	0.385	5.12819e-48
PGAM1	1.58919e-52	-0.445108	0.476	0.721	5.41675e-48
FBXO21	1.72347e-52	0.831696	0.381	0.21	5.87443e-48
GADD45A	2.13345e-52	-0.56215	0.12	0.345	7.27186e-48
TLE4	2.48596e-52	-0.514821	0.144	0.371	8.47339e-48
CD83	2.8544e-52	-0.429533	0.171	0.406	9.72922e-48
RHOBTB1	3.12238e-52	-0.646494	0.055	0.253	1.06426e-47
ADRM1	3.79205e-52	-0.547237	0.145	0.369	1.29252e-47
TXNRD1	3.8739e-52	-0.447892	0.333	0.587	1.32042e-47
BIRC6	4.11377e-52	-0.534822	0.185	0.422	1.40218e-47
AC068888.1	5.84762e-52	-0.62979	0.066	0.269	1.99316e-47
RTF1	7.59539e-52	-0.424973	0.434	0.68	2.58889e-47
ARL6IP4	8.32707e-52	-0.44925	0.467	0.748	2.83828e-47
LMBRD1	9.24375e-52	0.726291	0.347	0.176	3.15073e-47
FHL2	9.4279e-52	-0.471598	0.163	0.398	3.2135e-47
CREBRF	9.65669e-52	0.757556	0.294	0.134	3.29148e-47
MTFP1	1.26679e-51	-0.558754	0.053	0.251	4.31784e-47
CDK2AP1	2.01893e-51	0.692812	0.271	0.118	6.88152e-47
TMED1	2.04219e-51	-0.628527	0.093	0.298	6.9608e-47
NDUFB4	2.65701e-51	0.67788	0.789	0.877	9.05641e-47
HIGD2A	3.58819e-51	-0.450342	0.423	0.667	1.22303e-46
C19orf48	5.05336e-51	-0.575536	0.066	0.267	1.72244e-46
COX5B	7.1445e-51	-0.379047	0.697	0.93	2.4352e-46
SPTBN1	8.18253e-51	0.951258	0.583	0.469	2.78901e-46
TMEM9	9.2397e-51	-0.485145	0.237	0.475	3.14935e-46
NRK	9.26665e-51	-0.536474	0.172	0.399	3.15854e-46
SRSF10	1.15764e-50	-0.396791	0.289	0.524	3.94583e-46
NUDT4	1.19844e-50	0.813405	0.33	0.166	4.08489e-46
STK17B	1.38804e-50	-0.606426	0.078	0.281	4.73112e-46
PEG3	1.57127e-50	0.96461	0.622	0.559	5.35568e-46
MAP4K3	1.71317e-50	-0.589552	0.098	0.306	5.83934e-46
TACC1	2.22909e-50	0.791392	0.251	0.106	7.59785e-46
CARMIL1	2.85481e-50	-0.651466	0.111	0.323	9.73061e-46
PAFAH1B3	3.70792e-50	-0.486319	0.068	0.269	1.26385e-45
TMEM263	4.39286e-50	-0.57386	0.147	0.363	1.4973e-45
PGK1	5.16269e-50	-0.431129	0.458	0.704	1.7597e-45
METTL9	5.87135e-50	-0.469535	0.425	0.685	2.00125e-45
PDZRN3	6.45124e-50	-0.778346	0.127	0.334	2.19891e-45
PTRHD1	7.40189e-50	-0.49269	0.218	0.449	2.52293e-45
RPS24	7.82644e-50	0.338101	0.958	0.995	2.66764e-45
SLC38A2	7.97416e-50	0.986943	0.469	0.302	2.71799e-45
NFIA	1.03843e-49	0.978761	0.465	0.298	3.5395e-45
TMEM161B-AS1	1.05544e-49	-0.567	0.064	0.264	3.59748e-45
IL6ST	1.08458e-49	0.847357	0.374	0.205	3.6968e-45
WWTR1	1.29726e-49	-0.538847	0.13	0.34	4.42172e-45
SNU13	1.4143e-49	-0.385572	0.578	0.81	4.82064e-45
HSPD1	1.59904e-49	0.453945	0.921	0.964	5.45033e-45
HLA-A	2.01209e-49	1.07071	0.731	0.693	6.85822e-45
HMGCR	2.87908e-49	-0.557029	0.225	0.46	9.81336e-45
CLNS1A	3.00042e-49	-0.490011	0.295	0.525	1.02269e-44
ZNF83	5.01306e-49	-0.485033	0.094	0.299	1.7087e-44
RNF5	5.7346e-49	-0.391402	0.295	0.541	1.95464e-44
CASC4	6.02042e-49	0.813804	0.406	0.237	2.05206e-44
UQCRQ	6.34283e-49	-0.337943	0.76	0.952	2.16195e-44
IQGAP2	7.00875e-49	0.785698	0.355	0.186	2.38893e-44
ATP6V1G1	7.11117e-49	-0.390935	0.631	0.884	2.42384e-44
ANAPC11	7.88658e-49	-0.42978	0.401	0.646	2.68814e-44
MTG1	7.98873e-49	-0.567398	0.086	0.285	2.72296e-44
PMF1	8.27864e-49	-0.54302	0.107	0.314	2.82177e-44
UQCRC1	9.17591e-49	-0.520867	0.235	0.461	3.12761e-44
FOXN3	1.12165e-48	-0.466723	0.285	0.513	3.82313e-44
NSA2	1.42698e-48	0.919756	0.57	0.457	4.86387e-44
ACAT2	1.67807e-48	-0.579613	0.085	0.286	5.71971e-44
CANX	1.68824e-48	0.866629	0.559	0.433	5.75435e-44
AOPEP	2.34609e-48	-0.597447	0.091	0.288	7.99666e-44
ACACA	2.55583e-48	-0.521266	0.075	0.273	8.71153e-44
KANSL1	2.69307e-48	-0.511301	0.17	0.386	9.17931e-44
C1orf21	3.15237e-48	0.730472	0.315	0.154	1.07449e-43
RPL14	3.24178e-48	-0.280067	0.875	0.988	1.10496e-43
CMSS1	3.53326e-48	-0.772693	0.231	0.447	1.20431e-43
MAST4	4.21808e-48	-0.587602	0.23	0.445	1.43773e-43
STOML2	4.45482e-48	-0.485767	0.263	0.497	1.51843e-43
ZNF711	5.55107e-48	-0.617438	0.225	0.444	1.89208e-43
NDUFS1	5.61175e-48	0.828991	0.384	0.218	1.91276e-43
SET	5.97399e-48	0.829011	0.605	0.491	2.03623e-43
ASB4	7.8957e-48	0.817298	0.428	0.265	2.69125e-43
SMARCC1	1.14408e-47	-0.517827	0.097	0.299	3.89961e-43
FNIP1	1.37084e-47	-0.515583	0.195	0.417	4.67249e-43
BAZ2B	1.46812e-47	-0.480232	0.211	0.44	5.00409e-43
GATA6	1.5387e-47	0.786362	0.368	0.206	5.24467e-43
IMPAD1	1.92895e-47	0.808352	0.339	0.179	6.57484e-43
PSMB6	2.25446e-47	-0.405533	0.329	0.57	7.68432e-43
BTF3	2.83549e-47	-0.362703	0.74	0.934	9.66477e-43
APP	3.90236e-47	0.807006	0.712	0.699	1.33012e-42
TRA2A	4.23228e-47	-0.523069	0.249	0.47	1.44257e-42
TXN2	4.44098e-47	-0.355033	0.388	0.625	1.51371e-42
EIF3L	4.84205e-47	-0.456334	0.282	0.525	1.65041e-42
MDH1	5.22322e-47	0.86298	0.64	0.573	1.78033e-42
DGUOK	6.28108e-47	-0.428523	0.221	0.45	2.14091e-42
ELOB	7.27388e-47	-0.348887	0.663	0.917	2.4793e-42
POLR2L	7.33996e-47	-0.377994	0.593	0.839	2.50182e-42
BRAF	7.7669e-47	-0.558709	0.064	0.254	2.64735e-42
ATP5MF	8.43404e-47	-0.362385	0.605	0.84	2.87474e-42
RPL37	8.93454e-47	0.308535	0.958	0.994	3.04534e-42
LAMP2	9.64414e-47	0.679052	0.276	0.128	3.28721e-42
NT5C2	1.09885e-46	-0.506483	0.078	0.27	3.74544e-42
FBXO11	1.27531e-46	-0.633079	0.119	0.315	4.34688e-42
ING2	1.30711e-46	-0.457021	0.269	0.495	4.45527e-42
SERINC3	1.38814e-46	0.739566	0.391	0.222	4.73147e-42
ESYT2	1.41212e-46	-0.516815	0.141	0.348	4.8132e-42
ZCCHC7	1.41991e-46	-0.560273	0.077	0.27	4.83975e-42
ABHD2	1.75674e-46	0.736707	0.291	0.14	5.98785e-42
PGM5	1.93385e-46	0.790845	0.332	0.172	6.59154e-42
RGS3	2.48837e-46	-0.551271	0.084	0.28	8.48162e-42
TSPYL1	3.10527e-46	0.764155	0.406	0.24	1.05843e-41
MLF1	3.23612e-46	-0.632012	0.081	0.271	1.10303e-41
CD46	6.87682e-46	0.827757	0.609	0.518	2.34397e-41
EBP	8.74187e-46	-0.519549	0.269	0.487	2.97967e-41
NUCKS1	8.75428e-46	0.805491	0.629	0.558	2.9839e-41
FBL	9.30988e-46	-0.363839	0.249	0.475	3.17327e-41
CDK2AP2	1.17775e-45	0.868164	0.454	0.296	4.01436e-41
CYP17A1	1.2231e-45	1.14898	0.805	0.853	4.16893e-41
SRPRA	1.24079e-45	0.682379	0.259	0.118	4.22923e-41
SURF6	1.35645e-45	-0.468297	0.095	0.292	4.62348e-41
SPINT2	1.64628e-45	-0.466953	0.131	0.337	5.61135e-41
CALM3	1.67185e-45	-0.418941	0.395	0.627	5.69851e-41
TBC1D5	2.13815e-45	-0.516434	0.143	0.348	7.28789e-41
NOP10	2.46917e-45	-0.362328	0.444	0.673	8.41617e-41
AQP11	3.19117e-45	-0.515985	0.067	0.253	1.08771e-40
BANF1	3.35016e-45	-0.354043	0.449	0.681	1.1419e-40
STK3	4.13462e-45	-0.52879	0.078	0.267	1.40929e-40
SERBP1	4.28359e-45	-0.37097	0.507	0.758	1.46006e-40
UBE2N	4.90772e-45	-0.443011	0.237	0.451	1.6728e-40
EDF1	7.87189e-45	-0.345924	0.59	0.842	2.68313e-40
RAB7A	9.38257e-45	-0.352716	0.396	0.63	3.19805e-40
TUBA1B	1.06394e-44	-0.333874	0.373	0.626	3.62645e-40
LGR4	1.14525e-44	-0.598992	0.138	0.337	3.90359e-40
H2AFZ	1.26227e-44	-0.443961	0.345	0.572	4.30244e-40
RLF	1.42848e-44	-0.471762	0.069	0.254	4.86899e-40
C6orf62	1.43677e-44	0.643825	0.256	0.115	4.89724e-40
CEP85L	1.59776e-44	-0.49918	0.125	0.322	5.44595e-40
RBX1	1.75165e-44	-0.358611	0.529	0.76	5.97051e-40
HSP90B1	1.80474e-44	0.694799	0.75	0.764	6.15147e-40
ZNF292	1.91097e-44	-0.522099	0.184	0.395	6.51354e-40
ELP5	2.52185e-44	-0.50159	0.154	0.36	8.59573e-40
RGS2	2.69512e-44	1.08481	0.471	0.321	9.18632e-40
SMYD3	2.70556e-44	-0.505772	0.068	0.253	9.2219e-40
MRPL14	3.26283e-44	-0.489077	0.233	0.449	1.11214e-39
SMIM30	3.37555e-44	-0.529309	0.267	0.479	1.15056e-39
INPP4B	4.30559e-44	-0.657536	0.096	0.286	1.46756e-39
VCL	5.82904e-44	-0.756384	0.099	0.287	1.98683e-39
RGCC	6.32999e-44	-0.423038	0.067	0.255	2.15758e-39
SUPT4H1	9.2642e-44	-0.417955	0.31	0.535	3.1577e-39
SUMO1	1.01947e-43	-0.375041	0.366	0.592	3.47488e-39
PPP6R3	1.21522e-43	-0.485948	0.14	0.339	4.14209e-39
OTUD6B-AS1	1.53236e-43	0.681958	0.347	0.188	5.22305e-39
PQBP1	1.68984e-43	-0.452985	0.114	0.31	5.75982e-39
PHLDA1	1.94393e-43	-0.412167	0.185	0.401	6.62588e-39
DNAJB6	2.11038e-43	-0.30925	0.293	0.531	7.19324e-39
SMCHD1	2.13638e-43	-0.469424	0.081	0.266	7.28184e-39
C2CD2	2.57168e-43	0.854402	0.481	0.335	8.76558e-39
CHD2	2.63579e-43	-0.403272	0.15	0.352	8.98411e-39
COX4I1	3.64463e-43	-0.32031	0.698	0.911	1.24227e-38
CETN2	4.29735e-43	-0.465102	0.193	0.399	1.46475e-38
MRPL1	7.1733e-43	-0.49428	0.153	0.355	2.44502e-38
MRPL28	9.46813e-43	-0.515461	0.101	0.288	3.22721e-38
MAMSTR	1.01582e-42	-0.522679	0.089	0.274	3.46242e-38
UQCC2	1.17811e-42	-0.399361	0.269	0.505	4.01558e-38
ACTR3	1.83786e-42	0.875282	0.436	0.287	6.26436e-38
CCS	2.10639e-42	-0.458635	0.132	0.331	7.17963e-38
NSMCE2	2.21209e-42	-0.466551	0.082	0.264	7.53992e-38
BEX4	2.26873e-42	-0.363157	0.351	0.584	7.73295e-38
ITFG1	4.15336e-42	-0.468009	0.211	0.415	1.41567e-37
ATP5IF1	4.87237e-42	-0.352855	0.568	0.803	1.66075e-37
RNMT	5.94262e-42	-0.47415	0.15	0.348	2.02554e-37
APOE	6.17444e-42	-0.462112	0.808	0.981	2.10456e-37
UFSP2	7.26497e-42	0.60999	0.277	0.135	2.47627e-37
BBS2	8.29477e-42	0.64182	0.289	0.145	2.82727e-37
SERP1	1.32357e-41	0.804482	0.659	0.631	4.51137e-37
WDR83OS	1.60119e-41	-0.354701	0.549	0.786	5.45765e-37
PSMB4	1.65153e-41	0.80767	0.398	0.247	5.62925e-37
ITCH	1.72387e-41	-0.383309	0.113	0.304	5.8758e-37
SNHG3	1.81192e-41	-0.481289	0.096	0.278	6.17594e-37
NCOA1	1.9421e-41	-0.439257	0.15	0.348	6.61965e-37
CKS2	2.64385e-41	-0.383838	0.38	0.62	9.01156e-37
NDUFA12	3.41076e-41	-0.365367	0.424	0.647	1.16256e-36
TMEM41B	4.10879e-41	-0.557848	0.081	0.255	1.40048e-36
SF3B5	4.29775e-41	-0.3539	0.445	0.672	1.46489e-36
LAMTOR5	4.33552e-41	-0.386909	0.448	0.687	1.47776e-36
ANKRD17	4.33612e-41	-0.469929	0.163	0.36	1.47797e-36
CKS1B	5.49146e-41	-0.451119	0.126	0.317	1.87176e-36
CASP9	6.33357e-41	-0.386105	0.101	0.294	2.1588e-36
C4orf3	1.21814e-40	-0.384686	0.428	0.654	4.15204e-36
MBOAT7	1.44889e-40	-0.386376	0.217	0.43	4.93854e-36
MYL6	1.5238e-40	-0.300901	0.808	0.977	5.19387e-36
NOP58	1.60782e-40	-0.353237	0.195	0.397	5.48027e-36
POLR2F	1.7526e-40	-0.364956	0.303	0.52	5.97372e-36
KDELR2	1.79674e-40	-0.355233	0.256	0.47	6.1242e-36
SMC5	2.54302e-40	-0.441809	0.089	0.269	8.66789e-36
TMEM14A	3.29235e-40	-0.440596	0.289	0.503	1.1222e-35
TIMM44	3.59323e-40	-0.46794	0.088	0.264	1.22475e-35
EPC1	3.80282e-40	-0.430159	0.168	0.366	1.29619e-35
WHRN	4.06217e-40	-0.444358	0.104	0.286	1.38459e-35
ECI2	4.66288e-40	-0.370976	0.424	0.65	1.58934e-35
ZNF428	5.77187e-40	-0.492198	0.172	0.364	1.96734e-35
SF3B6	7.5327e-40	-0.323972	0.41	0.644	2.56752e-35
MRPL50	7.88121e-40	-0.460006	0.186	0.387	2.68631e-35
RPL18	9.71871e-40	-0.275678	0.844	0.993	3.31262e-35
IQGAP1	1.23801e-39	0.872661	0.395	0.246	4.21975e-35
TGFBR3	1.25649e-39	-0.399114	0.328	0.536	4.28275e-35
CYC1	1.90893e-39	-0.379403	0.378	0.596	6.50659e-35
MRPS18A	1.93585e-39	-0.420661	0.084	0.261	6.59834e-35
RAP1B	2.24529e-39	-0.389323	0.334	0.55	7.65307e-35
NDUFB7	2.28112e-39	-0.339227	0.386	0.642	7.77521e-35
PLEKHJ1	2.54384e-39	-0.472613	0.108	0.29	8.67068e-35
ACAT1	2.75249e-39	0.776329	0.412	0.263	9.38185e-35
SAT2	2.99569e-39	0.788624	0.592	0.518	1.02108e-34
KTN1	3.32287e-39	-0.301888	0.632	0.855	1.1326e-34
MIR202HG	3.62153e-39	0.818332	0.438	0.293	1.2344e-34
TMEM237	5.23867e-39	-0.485757	0.107	0.285	1.7856e-34
KCTD3	5.42412e-39	0.748115	0.281	0.143	1.84881e-34
SCML1	7.52154e-39	-0.441599	0.13	0.316	2.56372e-34
EIF4B	1.25085e-38	0.953951	0.528	0.434	4.26353e-34
DCP1A	1.29354e-38	-0.412572	0.099	0.275	4.40905e-34
FADS1	1.50064e-38	0.827362	0.34	0.195	5.11492e-34
ZMYM2	1.51972e-38	-0.436912	0.134	0.319	5.17996e-34
ME1	2.50703e-38	0.659008	0.375	0.224	8.5452e-34
KDM2A	2.6623e-38	-0.327061	0.114	0.292	9.07444e-34
DDX50	3.13703e-38	-0.484825	0.108	0.284	1.06926e-33
ROGDI	3.8062e-38	-0.445217	0.104	0.279	1.29734e-33
IFITM3	4.76752e-38	0.827041	0.622	0.557	1.62501e-33
FAM162A	1.17021e-37	-0.365587	0.38	0.595	3.98865e-33
RALY	1.41013e-37	-0.449021	0.093	0.264	4.80641e-33
SLC12A2	2.29596e-37	0.715335	0.358	0.211	7.82577e-33
ACACB	2.30037e-37	-0.443612	0.103	0.276	7.84079e-33
KIAA1958	2.30882e-37	-0.474011	0.116	0.29	7.8696e-33
LINC01578	2.36991e-37	-0.39507	0.269	0.467	8.07783e-33
DCUN1D5	3.23883e-37	-0.450896	0.106	0.281	1.10395e-32
PURA	3.43407e-37	0.689012	0.309	0.171	1.1705e-32
SQSTM1	4.40523e-37	0.710779	0.675	0.636	1.50152e-32
EIF4E2	4.49384e-37	-0.432459	0.148	0.329	1.53172e-32
PSMA2	1.0021e-36	-0.317482	0.451	0.672	3.41565e-32
EEF1B2	1.02567e-36	0.575737	0.776	0.837	3.496e-32
TAF10	1.0327e-36	0.696552	0.339	0.197	3.51996e-32
GTF2E2	1.65565e-36	-0.402762	0.167	0.349	5.6433e-32
OIP5-AS1	2.21839e-36	0.734957	0.357	0.213	7.56139e-32
PLD1	2.27574e-36	-0.472382	0.091	0.256	7.75686e-32
MRAP	2.41409e-36	-0.571951	0.198	0.383	8.22842e-32
LARP1	2.65022e-36	0.68389	0.315	0.175	9.03328e-32
TAF11	2.8393e-36	-0.465305	0.105	0.274	9.67776e-32
NAP1L1	2.96784e-36	0.773748	0.731	0.774	1.01159e-31
SECISBP2L	4.42709e-36	-0.431846	0.149	0.329	1.50897e-31
TAPBP	4.43056e-36	0.67808	0.282	0.147	1.51016e-31
SNRPG	5.04149e-36	-0.300899	0.541	0.758	1.71839e-31
MMAB	5.11868e-36	-0.323736	0.185	0.372	1.7447e-31
HIF1A	5.65059e-36	0.801328	0.598	0.542	1.926e-31
ITPR1	5.69366e-36	-0.446886	0.09	0.259	1.94069e-31
REV3L	6.08001e-36	-0.403523	0.12	0.292	2.07237e-31
ABL1	6.90533e-36	-0.45296	0.089	0.251	2.35368e-31
ZNF638	7.24512e-36	-0.428829	0.136	0.312	2.4695e-31
PDIA6	7.40703e-36	-0.289611	0.516	0.735	2.52469e-31
DMAC1	9.06097e-36	-0.382866	0.306	0.506	3.08843e-31
RHOB	1.43114e-35	0.880002	0.672	0.656	4.87805e-31
TUT4	1.50197e-35	-0.372973	0.205	0.394	5.11945e-31
CPSF6	1.52493e-35	-0.483623	0.101	0.266	5.19772e-31
PIH1D1	1.52675e-35	-0.378642	0.13	0.306	5.20391e-31
STT3B	1.75038e-35	0.621484	0.276	0.143	5.96618e-31
MRPS26	2.18161e-35	-0.367495	0.262	0.466	7.43601e-31
PDCD5	2.31314e-35	-0.334869	0.344	0.55	7.88433e-31
PRXL2A	2.78432e-35	-0.451172	0.088	0.252	9.49036e-31
GPATCH8	2.98761e-35	-0.440471	0.123	0.293	1.01833e-30
ISOC2	2.99502e-35	-0.413305	0.118	0.291	1.02085e-30
CDH2	3.83304e-35	0.759186	0.58	0.498	1.30649e-30
PWWP3A	4.06129e-35	-0.362998	0.093	0.259	1.38429e-30
CCDC69	4.56394e-35	0.653679	0.3	0.164	1.55562e-30
NF1	4.59572e-35	-0.37463	0.147	0.326	1.56645e-30
PRDX4	4.63322e-35	-0.393806	0.266	0.465	1.57923e-30
GULP1	5.09257e-35	-0.465065	0.17	0.345	1.7358e-30
LAMTOR4	6.15727e-35	-0.301901	0.453	0.673	2.09871e-30
ZNHIT1	7.09704e-35	-0.30399	0.386	0.591	2.41903e-30
TMEM123	7.47671e-35	0.696037	0.363	0.221	2.54844e-30
CCT3	7.54293e-35	-0.290693	0.402	0.626	2.57101e-30
NCAM2	8.1495e-35	-0.527204	0.101	0.263	2.77776e-30
DHRS4L2	1.08945e-34	-0.461386	0.14	0.313	3.7134e-30
PLAAT3	1.35243e-34	0.702281	0.334	0.197	4.60977e-30
DDB1	1.39074e-34	0.826183	0.428	0.303	4.74033e-30
SP100	1.40082e-34	0.693884	0.256	0.129	4.77468e-30
PCBP2	1.80051e-34	0.676677	0.686	0.7	6.13703e-30
N4BP2L2	1.80844e-34	-0.318289	0.269	0.465	6.16407e-30
LMBR1	1.81594e-34	-0.485887	0.159	0.326	6.18964e-30
C11orf58	1.98334e-34	-0.311445	0.429	0.653	6.76021e-30
MRPS14	2.26148e-34	-0.331671	0.162	0.345	7.70824e-30
SNRPB2	4.5212e-34	-0.349383	0.343	0.546	1.54105e-29
NOSIP	5.4328e-34	-0.422197	0.218	0.404	1.85177e-29
SIVA1	7.38838e-34	-0.350715	0.21	0.396	2.51833e-29
NDUFA7	7.93e-34	-0.319122	0.461	0.666	2.70294e-29
SPPL3	1.01383e-33	-0.427134	0.116	0.279	3.45563e-29
POLR2E	1.17208e-33	-0.332557	0.198	0.382	3.99505e-29
PHACTR2	1.30108e-33	0.815404	0.58	0.509	4.43473e-29
STARD7	1.46783e-33	0.656869	0.32	0.186	5.00309e-29
TOMM5	1.48586e-33	-0.337702	0.432	0.633	5.06454e-29
CHKA	2.24661e-33	-0.341101	0.096	0.257	7.65756e-29
MNAT1	2.29301e-33	-0.428432	0.102	0.265	7.81572e-29
CREB3L2	2.6258e-33	0.649204	0.324	0.186	8.95003e-29
TSG101	2.67193e-33	-0.369358	0.154	0.328	9.10729e-29
CAVIN3	3.00557e-33	-0.414969	0.102	0.266	1.02445e-28
MRPL42	3.20817e-33	-0.342833	0.25	0.432	1.09351e-28
GNG11	3.2904e-33	-0.342503	0.126	0.301	1.12153e-28
HSF1	3.32394e-33	-0.313484	0.156	0.33	1.13297e-28
CTNNB1	3.66359e-33	0.740641	0.646	0.599	1.24873e-28
NRBP1	4.56037e-33	-0.376427	0.108	0.27	1.5544e-28
MACF1	5.82981e-33	-0.251589	0.263	0.464	1.98709e-28
SFXN1	5.91626e-33	-0.37233	0.133	0.305	2.01656e-28
NT5C	6.28382e-33	-0.465903	0.132	0.293	2.14184e-28
XRCC6	6.50474e-33	-0.31301	0.334	0.531	2.21714e-28
KCNQ1	6.62792e-33	0.714327	0.296	0.165	2.25913e-28
SEC11C	6.86187e-33	0.633615	0.336	0.202	2.33887e-28
TAF15	7.33601e-33	-0.29569	0.192	0.373	2.50048e-28
EPB41L1	8.84455e-33	0.852477	0.408	0.279	3.01466e-28
PA2G4	1.05932e-32	-0.264026	0.373	0.583	3.61069e-28
MRPL17	1.19678e-32	-0.389148	0.246	0.425	4.07922e-28
FNBP4	1.68763e-32	-0.313296	0.147	0.317	5.75227e-28
BABAM1	1.69542e-32	-0.353482	0.104	0.261	5.77884e-28
TBC1D4	1.72463e-32	-0.315814	0.328	0.52	5.8784e-28
PIN1	1.80045e-32	-0.339542	0.184	0.357	6.13683e-28
CUX1	2.26209e-32	-0.351005	0.139	0.305	7.71035e-28
OST4	2.27962e-32	-0.253208	0.717	0.914	7.7701e-28
VBP1	2.74659e-32	-0.381975	0.153	0.318	9.36176e-28
COPS6	2.75656e-32	-0.308592	0.255	0.449	9.39575e-28
ATP6V1A	2.78132e-32	0.691588	0.298	0.167	9.48014e-28
TPM1	3.78918e-32	-0.31916	0.236	0.42	1.29154e-27
FKBP3	5.0077e-32	-0.27555	0.23	0.419	1.70687e-27
DSTN	5.40797e-32	0.546405	0.73	0.77	1.84331e-27
PNKP	6.24001e-32	-0.366268	0.133	0.295	2.12691e-27
PFDN6	7.12173e-32	-0.390747	0.149	0.321	2.42744e-27
CARHSP1	7.60627e-32	-0.291382	0.261	0.451	2.5926e-27
MRPS2	7.90279e-32	-0.2668	0.148	0.316	2.69366e-27
HNRNPM	9.60512e-32	-0.254172	0.294	0.483	3.27391e-27
ALDH3A2	1.20618e-31	0.880426	0.509	0.407	4.11127e-27
TMBIM4	1.2188e-31	0.774152	0.532	0.449	4.15429e-27
SCPEP1	1.32564e-31	-0.308059	0.26	0.45	4.51845e-27
CDK4	1.66716e-31	-0.364398	0.227	0.409	5.68252e-27
MTF2	2.12291e-31	-0.364073	0.098	0.254	7.23594e-27
NAA38	2.5177e-31	-0.29741	0.526	0.739	8.58157e-27
CAP1	3.09312e-31	0.650561	0.282	0.155	1.05429e-26
SDF2	3.41766e-31	-0.266115	0.209	0.385	1.16491e-26
NR5A1	4.16821e-31	0.75063	0.387	0.26	1.42073e-26
FKBP8	4.505e-31	-0.406847	0.127	0.287	1.53553e-26
C19orf53	5.6895e-31	-0.297445	0.477	0.689	1.93926e-26
TUFM	5.74468e-31	-0.291349	0.354	0.546	1.95807e-26
BLOC1S1	6.22777e-31	-0.345801	0.211	0.39	2.12274e-26
KMT2C	8.76733e-31	-0.293194	0.192	0.367	2.98834e-26
ACBD6	9.50107e-31	-0.383153	0.121	0.277	3.23844e-26
VPS28	1.04008e-30	-0.274773	0.307	0.506	3.54512e-26
EXOC6	1.11893e-30	-0.395213	0.164	0.327	3.81388e-26
MYL12B	1.14436e-30	0.587431	0.726	0.758	3.90054e-26
FAM207A	1.25352e-30	-0.388797	0.102	0.257	4.27261e-26
NDUFS4	1.31466e-30	-0.308382	0.345	0.532	4.48101e-26
BTBD3	1.33182e-30	-0.362141	0.133	0.29	4.53951e-26
PSMC3	1.41982e-30	-0.386013	0.172	0.339	4.83947e-26
ATP6V1D	1.98267e-30	0.716091	0.508	0.397	6.75793e-26
FEZ2	3.46441e-30	0.592293	0.263	0.141	1.18084e-25
HDAC2	3.65931e-30	-0.32328	0.224	0.402	1.24728e-25
CHURC1	4.52228e-30	0.765522	0.505	0.402	1.54142e-25
CPNE1	4.94972e-30	-0.359504	0.131	0.289	1.68711e-25
RIMS2	4.99e-30	-0.266213	0.368	0.561	1.70084e-25
RAB21	5.32032e-30	0.545845	0.269	0.147	1.81343e-25
TUBB	7.29432e-30	-0.300437	0.377	0.582	2.48627e-25
METTL26	1.26239e-29	-0.299308	0.29	0.481	4.30285e-25
ANTXR1	1.34146e-29	0.557887	0.265	0.143	4.57238e-25
SF3B2	1.61861e-29	-0.279949	0.229	0.399	5.51703e-25
PHF20	2.82026e-29	-0.382603	0.136	0.29	9.61285e-25
ALDH2	2.95393e-29	0.820607	0.372	0.25	1.00685e-24
DHCR7	3.04715e-29	-0.481674	0.211	0.37	1.03862e-24
UBA2	3.32616e-29	-0.401751	0.141	0.292	1.13372e-24
MEA1	3.69658e-29	-0.305695	0.155	0.316	1.25998e-24
RAB11A	3.73523e-29	-0.25443	0.45	0.651	1.27315e-24
ST3GAL6	4.0851e-29	-0.405122	0.116	0.268	1.39241e-24
MTA3	5.00254e-29	-0.317697	0.148	0.306	1.70512e-24
UBC	5.07809e-29	0.619547	0.801	0.857	1.73087e-24
RAB9A	5.1216e-29	0.547538	0.321	0.192	1.7457e-24
AHI1	5.4339e-29	-0.311852	0.162	0.322	1.85214e-24
ARL2	6.61655e-29	-0.316172	0.276	0.455	2.25525e-24
FSTL1	6.97482e-29	0.665838	0.33	0.206	2.37737e-24
COMMD1	9.89745e-29	-0.39402	0.185	0.347	3.37355e-24
IDH1	1.49246e-28	0.785771	0.495	0.395	5.08705e-24
TOMM6	1.49988e-28	-0.263975	0.601	0.807	5.11233e-24
TMED7	1.68838e-28	0.510691	0.274	0.153	5.75486e-24
MRPS25	1.81833e-28	-0.323997	0.12	0.269	6.19776e-24
PGLS	1.8239e-28	-0.32347	0.185	0.354	6.21675e-24
MRPL22	1.90605e-28	-0.294858	0.206	0.376	6.49675e-24
PDLIM5	2.44548e-28	-0.274429	0.149	0.305	8.33543e-24
PRPF4B	2.69818e-28	-0.2874	0.216	0.387	9.19674e-24
UBA1	2.73666e-28	0.678186	0.307	0.184	9.32791e-24
FAM172A	2.79148e-28	-0.362983	0.107	0.25	9.51477e-24
NDUFC2	2.95968e-28	0.562529	0.716	0.753	1.00881e-23
THUMPD3-AS1	2.98299e-28	-0.366555	0.127	0.281	1.01675e-23
MYDGF	3.29484e-28	-0.274777	0.327	0.507	1.12305e-23
CCND1	3.32763e-28	0.561186	0.341	0.208	1.13422e-23
CHD9	3.58177e-28	-0.315351	0.255	0.432	1.22085e-23
ABCF1	5.7188e-28	-0.334142	0.192	0.353	1.94925e-23
CNIH1	5.935e-28	-0.279998	0.258	0.43	2.02294e-23
CS	8.60502e-28	0.769794	0.289	0.174	2.93302e-23
OTUB1	1.25015e-27	-0.291244	0.174	0.33	4.26115e-23
PLCB1	1.28992e-27	-0.487083	0.134	0.275	4.39671e-23
NDUFV1	1.88364e-27	-0.304093	0.221	0.383	6.4204e-23
SFXN4	2.16761e-27	-0.330578	0.126	0.271	7.38831e-23
NECTIN2	2.69413e-27	-0.369928	0.158	0.307	9.18293e-23
FADS2	2.70759e-27	0.630143	0.33	0.21	9.22881e-23
EIF4EBP2	2.80898e-27	0.621102	0.268	0.155	9.5744e-23
PPP4C	3.25566e-27	-0.271102	0.177	0.328	1.10969e-22
CERS6	4.13218e-27	-0.378264	0.155	0.305	1.40846e-22
UBE2M	4.33561e-27	-0.341429	0.167	0.323	1.47779e-22
MRPL24	4.36233e-27	-0.297804	0.199	0.363	1.4869e-22
HERC2	4.95006e-27	-0.26975	0.136	0.286	1.68723e-22
CIAO2B	6.55444e-27	-0.28226	0.398	0.591	2.23408e-22
SELENOK	6.89322e-27	-0.291027	0.473	0.651	2.34955e-22
MCRIP1	7.9759e-27	-0.344647	0.147	0.294	2.71858e-22
SAR1B	1.05647e-26	0.578339	0.325	0.203	3.60098e-22
DPP7	1.28201e-26	0.584964	0.291	0.174	4.36972e-22
ARL3	1.52512e-26	-0.324161	0.215	0.38	5.19838e-22
SMIM4	1.79853e-26	0.726015	0.562	0.498	6.13029e-22
NTN4	1.83864e-26	-0.382288	0.129	0.275	6.26699e-22
POLR2H	2.03549e-26	-0.357408	0.172	0.327	6.93795e-22
AMHR2	2.24928e-26	-0.270185	0.222	0.39	7.66666e-22
PNRC2	2.40516e-26	0.63177	0.328	0.207	8.19799e-22
PBX1	2.57351e-26	0.694382	0.502	0.406	8.7718e-22
GNAI2	2.60212e-26	0.662096	0.281	0.165	8.86932e-22
HELZ	2.64818e-26	-0.333736	0.138	0.283	9.02632e-22
GNB2	3.00514e-26	-0.327198	0.264	0.438	1.0243e-21
EIF2S3	3.34261e-26	0.734661	0.392	0.274	1.13933e-21
PHF10	3.414e-26	0.572238	0.256	0.145	1.16366e-21
PIN4	4.07194e-26	-0.338904	0.186	0.339	1.38792e-21
CNPY2	6.54041e-26	-0.253794	0.324	0.502	2.2293e-21
RBPMS	6.81052e-26	-0.271107	0.23	0.39	2.32137e-21
GHITM	6.95905e-26	0.653092	0.551	0.484	2.37199e-21
ACBD3	7.6938e-26	-0.316872	0.15	0.298	2.62243e-21
MTCH1	8.43494e-26	0.742238	0.536	0.469	2.87505e-21
PNPLA2	1.1404e-25	0.679141	0.256	0.147	3.88704e-21
TMEM59	1.32567e-25	0.658609	0.584	0.553	4.51854e-21
CD63	1.43038e-25	-0.256562	0.794	0.956	4.87544e-21
PPP1R15A	1.49999e-25	0.914507	0.442	0.344	5.11272e-21
WDR45B	1.59621e-25	-0.258626	0.252	0.417	5.44067e-21
OPTN	1.65205e-25	0.651476	0.314	0.197	5.63103e-21
RNF7	1.929e-25	-0.250311	0.45	0.64	6.57501e-21
PCBP1	2.00703e-25	0.658388	0.618	0.606	6.84097e-21
COA1	2.28134e-25	-0.357089	0.139	0.28	7.77596e-21
CD47	2.45483e-25	0.565086	0.311	0.191	8.3673e-21
YWHAZ	3.44223e-25	0.671611	0.641	0.614	1.17328e-20
SLC23A2	3.68738e-25	-0.260847	0.451	0.634	1.25684e-20
LARP4B	4.84222e-25	-0.30479	0.143	0.285	1.65047e-20
FOXK1	5.28445e-25	-0.331607	0.133	0.272	1.8012e-20
NFIB	6.84105e-25	0.657283	0.365	0.25	2.33177e-20
TRAPPC5	7.16833e-25	-0.259639	0.377	0.564	2.44333e-20
NASP	8.40884e-25	-0.29045	0.147	0.293	2.86615e-20
PFDN1	8.93152e-25	-0.328774	0.167	0.318	3.04431e-20
EIF4G3	9.20253e-25	-0.277713	0.18	0.331	3.13668e-20
DNAJB9	1.29279e-24	0.718212	0.339	0.226	4.40648e-20
XRN2	1.37981e-24	0.61564	0.295	0.181	4.70309e-20
MCF2	1.64447e-24	-0.307061	0.191	0.339	5.60518e-20
PAM16	1.7956e-24	-0.310868	0.249	0.406	6.1203e-20
SLC16A9	1.85796e-24	0.785124	0.346	0.237	6.33285e-20
GTF2I	2.13208e-24	0.811939	0.455	0.368	7.26721e-20
NDRG4	2.23458e-24	0.572344	0.283	0.173	7.61655e-20
RAB18	2.32705e-24	-0.286633	0.341	0.511	7.93174e-20
TUBA1A	2.7937e-24	-0.518236	0.204	0.351	9.52233e-20
TEX264	4.33185e-24	-0.297419	0.16	0.302	1.47651e-19
STARD10	7.21568e-24	-0.361333	0.192	0.336	2.45946e-19
MTPN	1.00373e-23	0.637836	0.38	0.27	3.42123e-19
POLD2	1.03441e-23	-0.298633	0.147	0.284	3.52578e-19
CAPZA2	1.03894e-23	-0.306999	0.288	0.446	3.54121e-19
HDLBP	1.05298e-23	0.7178	0.406	0.299	3.5891e-19
IMMP1L	1.13204e-23	-0.276038	0.116	0.251	3.85856e-19
LAMP1	1.75456e-23	0.64659	0.265	0.159	5.98041e-19
NME1	1.82081e-23	-0.281023	0.327	0.486	6.20623e-19
TMEM50A	2.68671e-23	0.681987	0.489	0.4	9.15767e-19
CTNND1	2.74211e-23	-0.357136	0.169	0.309	9.34648e-19
SNHG7	3.11716e-23	-0.297211	0.198	0.343	1.06248e-18
UQCRB	3.25752e-23	0.389517	0.808	0.903	1.11032e-18
SCFD1	3.52048e-23	-0.341918	0.129	0.26	1.19995e-18
SOAT1	3.56251e-23	0.573111	0.66	0.672	1.21428e-18
STRAP	4.46576e-23	-0.259777	0.276	0.428	1.52215e-18
LONRF2	4.65362e-23	0.59695	0.324	0.215	1.58619e-18
SORBS2	4.66709e-23	0.686811	0.557	0.506	1.59078e-18
HOPX	6.95827e-23	-0.332906	0.194	0.341	2.37173e-18
NFE2L1	7.03744e-23	0.664737	0.317	0.205	2.39871e-18
CIAO2A	8.78546e-23	-0.284159	0.17	0.31	2.99452e-18
COQ9	9.85838e-23	-0.329977	0.139	0.271	3.36023e-18
ITGAE	1.48562e-22	-0.294248	0.127	0.256	5.06373e-18
ZSCAN16-AS1	1.51839e-22	-0.267158	0.301	0.466	5.17545e-18
GLS	2.74996e-22	0.584475	0.339	0.225	9.37322e-18
PUM2	3.32171e-22	-0.266923	0.19	0.33	1.13221e-17
HDGF	4.34691e-22	0.722926	0.252	0.152	1.48164e-17
MRPL34	4.90714e-22	0.729421	0.447	0.351	1.6726e-17
ITPA	6.15757e-22	-0.275133	0.154	0.289	2.09881e-17
DDX46	6.24173e-22	-0.268034	0.179	0.32	2.12749e-17
ARHGAP12	7.33612e-22	-0.312319	0.138	0.269	2.50052e-17
VSTM4	1.04307e-21	0.687076	0.25	0.148	3.55532e-17
COPS8	1.13343e-21	-0.304648	0.149	0.279	3.8633e-17
FRS2	1.30811e-21	-0.282323	0.132	0.259	4.45868e-17
HSPB11	1.57428e-21	-0.312577	0.161	0.291	5.36595e-17
HNRNPH1	1.61905e-21	0.541541	0.522	0.413	5.51853e-17
DDOST	1.92355e-21	-0.271825	0.235	0.38	6.55643e-17
UBE2V2	2.12348e-21	-0.268374	0.233	0.377	7.23787e-17
YPEL5	3.0166e-21	0.746414	0.323	0.219	1.02821e-16
ZNF503	3.02846e-21	0.732376	0.3	0.198	1.03225e-16
HEBP1	3.26935e-21	0.582663	0.326	0.221	1.11436e-16
PSMB10	3.29763e-21	-0.252849	0.127	0.251	1.124e-16
ZKSCAN1	4.46926e-21	0.60039	0.292	0.188	1.52335e-16
PTTG1IP	4.57047e-21	0.584397	0.315	0.206	1.55784e-16
AUP1	5.43739e-21	-0.302883	0.164	0.292	1.85333e-16
R3HDM2	6.91132e-21	-0.250174	0.179	0.312	2.35572e-16
NEK7	7.92851e-21	0.517666	0.3	0.192	2.70243e-16
TAX1BP1	8.68133e-21	0.709507	0.525	0.461	2.95903e-16
HIBCH	8.85307e-21	-0.280078	0.223	0.36	3.01757e-16
CTBP2	9.16685e-21	-0.268587	0.149	0.277	3.12452e-16
UBE2E3	1.71193e-20	-0.287026	0.146	0.268	5.83511e-16
GPI	1.8784e-20	0.749351	0.407	0.316	6.40251e-16
GOLGA4	2.92692e-20	0.709868	0.424	0.331	9.97642e-16
TRAM1	3.12748e-20	0.596748	0.386	0.278	1.066e-15
VAT1L	5.27596e-20	-0.313161	0.224	0.36	1.79831e-15
ACTR2	6.00578e-20	0.673432	0.308	0.207	2.04707e-15
ANXA7	6.56532e-20	0.486787	0.267	0.166	2.23779e-15
BTG3	6.63747e-20	-0.257901	0.205	0.341	2.26238e-15
PREPL	7.72067e-20	0.580926	0.277	0.179	2.63159e-15
SENP6	7.74976e-20	-0.305023	0.204	0.332	2.64151e-15
RNF187	1.13621e-19	0.718599	0.315	0.215	3.87278e-15
OSBPL9	1.19905e-19	-0.273393	0.166	0.29	4.08695e-15
WBP2	1.78033e-19	0.735685	0.371	0.28	6.06826e-15
ASPH	2.03805e-19	0.598916	0.489	0.412	6.94668e-15
PFDN4	2.59632e-19	-0.288004	0.146	0.266	8.84956e-15
ABCA1	5.20712e-19	0.613563	0.378	0.281	1.77485e-14
ITGB1	5.2522e-19	0.718308	0.536	0.48	1.79021e-14
ID2	5.71944e-19	0.613563	0.593	0.548	1.94947e-14
CAPNS1	6.19021e-19	0.531362	0.327	0.226	2.10993e-14
NUFIP2	6.65465e-19	0.629428	0.264	0.169	2.26824e-14
PSMC1	9.17209e-19	-0.256387	0.2	0.33	3.12631e-14
GADD45G	9.4669e-19	-0.337681	0.211	0.346	3.22679e-14
CAST	9.85649e-19	0.652448	0.382	0.28	3.35958e-14
CTSB	1.00178e-18	0.889667	0.435	0.357	3.41455e-14
FBXO9	1.22827e-18	0.56949	0.265	0.171	4.18655e-14
SEPTIN6	1.52454e-18	0.60673	0.567	0.534	5.1964e-14
KCNK2	2.02255e-18	0.451535	0.259	0.158	6.89386e-14
CCDC47	2.3142e-18	0.625374	0.3	0.201	7.88794e-14
TOMM7	2.54967e-18	0.273525	0.848	0.954	8.69056e-14
IPO7	5.22817e-18	0.485599	0.279	0.182	1.78202e-13
BRD2	5.43606e-18	0.678192	0.3	0.201	1.85288e-13
ERCC1	5.92063e-18	-0.270519	0.159	0.273	2.01805e-13
SLC35F5	7.22383e-18	0.576114	0.344	0.249	2.46224e-13
LYRM4	7.62541e-18	-0.25509	0.143	0.257	2.59912e-13
FAM166B	1.05809e-17	-0.334502	0.649	0.779	3.60652e-13
MRPS22	1.85785e-17	0.531009	0.28	0.186	6.33249e-13
CIB1	2.15363e-17	0.580771	0.561	0.534	7.34064e-13
TMEM106B	2.15812e-17	0.577744	0.346	0.253	7.35595e-13
CHMP3	2.45242e-17	0.505065	0.348	0.249	8.35908e-13
TXNIP	2.61675e-17	1.06685	0.406	0.33	8.9192e-13
PAFAH1B2	2.9691e-17	0.620691	0.295	0.203	1.01202e-12
DAZAP2	3.40134e-17	0.692913	0.443	0.364	1.15935e-12
CLPP	3.5164e-17	-0.260841	0.166	0.283	1.19857e-12
SSR4	3.82668e-17	0.548346	0.705	0.798	1.30432e-12
MAPK1	3.89242e-17	0.573753	0.251	0.161	1.32673e-12
ARFGAP3	3.94817e-17	0.563707	0.374	0.283	1.34573e-12
GNPTG	4.11028e-17	0.582087	0.32	0.224	1.40099e-12
SH3BGRL3	4.36842e-17	0.620987	0.383	0.294	1.48898e-12
ZFP91	5.73355e-17	0.537816	0.259	0.169	1.95428e-12
RPN2	7.15057e-17	0.581934	0.459	0.387	2.43727e-12
FNDC3A	7.20016e-17	-0.273055	0.287	0.417	2.45417e-12
BST2	9.49691e-17	0.608485	0.631	0.655	3.23702e-12
ZFP36	1.45877e-16	1.21155	0.474	0.428	4.97221e-12
RBBP7	1.51458e-16	0.518188	0.604	0.588	5.16245e-12
HSPA8	1.5405e-16	0.590573	0.746	0.811	5.25081e-12
ATRX	1.71279e-16	0.671706	0.391	0.301	5.83805e-12
CKAP4	2.91796e-16	0.529595	0.283	0.193	9.94586e-12
HMGB1	3.17317e-16	0.387769	0.768	0.848	1.08157e-11
LMNA	4.24457e-16	0.526859	0.352	0.266	1.44676e-11
FAM177A1	6.9975e-16	0.550362	0.315	0.227	2.3851e-11
MRPL41	7.52222e-16	0.584861	0.55	0.524	2.56395e-11
CPNE3	9.40486e-16	0.404057	0.267	0.175	3.20565e-11
GNG12	1.06284e-15	0.575302	0.308	0.219	3.62269e-11
YWHAG	1.6667e-15	0.661339	0.432	0.366	5.68095e-11
SMARCA5	1.72691e-15	0.618314	0.357	0.27	5.88616e-11
CFL2	2.11194e-15	0.512609	0.33	0.242	7.19853e-11
NACA	3.2069e-15	0.289431	0.86	0.979	1.09307e-10
LYRM2	3.55461e-15	0.486492	0.267	0.182	1.21159e-10
MAT2B	3.84255e-15	0.434277	0.269	0.18	1.30973e-10
RNASEK	4.529e-15	0.39624	0.74	0.84	1.54371e-10
FDXR	5.52925e-15	0.550393	0.737	0.813	1.88464e-10
RRAGA	5.8671e-15	0.526928	0.332	0.244	1.9998e-10
WNK1	6.26168e-15	0.551884	0.283	0.195	2.13429e-10
SPART	6.72645e-15	0.551503	0.354	0.266	2.29271e-10
LGALS3BP	7.02912e-15	0.568933	0.393	0.314	2.39588e-10
GANAB	8.39217e-15	0.506885	0.25	0.165	2.86047e-10
SEC11A	8.40032e-15	0.574601	0.555	0.531	2.86325e-10
KDM5A	1.06628e-14	0.533033	0.261	0.177	3.63442e-10
PHYH	1.36785e-14	0.462312	0.254	0.168	4.66231e-10
LEF1	2.70445e-14	-0.283727	0.188	0.292	9.21813e-10
SKAP2	3.48319e-14	0.46509	0.294	0.208	1.18725e-09
SEC14L1	8.40945e-14	0.524486	0.334	0.249	2.86636e-09
TCAF1	8.54544e-14	0.615668	0.328	0.249	2.91271e-09
RAB14	8.78583e-14	0.501992	0.336	0.251	2.99465e-09
EIF2AK1	2.14755e-13	0.498702	0.26	0.179	7.31992e-09
EIF1AX	2.26365e-13	0.558333	0.497	0.449	7.71564e-09
GLUD1	2.26564e-13	0.587746	0.284	0.207	7.72243e-09
FDX1	3.04095e-13	0.254938	0.898	0.975	1.03651e-08
ATP5F1E	4.85445e-13	0.25387	0.879	0.981	1.65464e-08
ARL1	5.77943e-13	0.531079	0.338	0.256	1.96992e-08
CNN3	8.50809e-13	0.6836	0.489	0.45	2.89998e-08
REEP5	9.0772e-13	0.491811	0.514	0.475	3.09396e-08
COMMD6	9.47887e-13	0.33033	0.782	0.881	3.23087e-08
SLC25A3	2.02189e-12	0.460924	0.685	0.753	6.89162e-08
SCP2	5.34833e-12	0.501199	0.379	0.304	1.82298e-07
TMEM167A	8.18025e-12	0.541914	0.464	0.412	2.78824e-07
DHRS7	8.26934e-12	0.47573	0.392	0.323	2.8186e-07
UGP2	8.76805e-12	0.491035	0.357	0.281	2.98859e-07
ST13	1.51467e-11	0.417376	0.679	0.756	5.16275e-07
CALM2	1.7642e-11	0.258702	0.803	0.941	6.01327e-07
TMED10	2.11482e-11	0.543572	0.516	0.485	7.20836e-07
DNAJA1	2.37429e-11	0.703806	0.609	0.633	8.09278e-07
PABPC4	2.60937e-11	0.707196	0.33	0.264	8.89404e-07
SLC25A37	3.41684e-11	0.590517	0.369	0.309	1.16463e-06
TMEM245	3.73353e-11	0.628318	0.395	0.333	1.27257e-06
PPCS	4.94576e-11	0.434735	0.259	0.188	1.68576e-06
SSR1	5.16987e-11	0.550777	0.377	0.308	1.76215e-06
HNRNPK	6.66927e-11	0.429578	0.65	0.699	2.27322e-06
ACADVL	7.5748e-11	0.581724	0.572	0.582	2.58187e-06
NAPA	7.81751e-11	0.586845	0.347	0.284	2.6646e-06
FLOT1	8.53334e-11	0.499685	0.306	0.238	2.90859e-06
AS3MT	1.08852e-10	0.628119	0.346	0.285	3.7102e-06
KRTCAP2	1.10907e-10	0.533453	0.54	0.523	3.78027e-06
NUCB2	1.46178e-10	0.387139	0.263	0.192	4.98248e-06
NDUFB3	1.65234e-10	0.483602	0.567	0.561	5.63198e-06
VEGFA	1.70123e-10	0.577163	0.3	0.234	5.79865e-06
APLP2	1.85774e-10	0.565159	0.382	0.322	6.3321e-06
SEC22B	1.87736e-10	0.436501	0.275	0.205	6.399e-06
EIF1B	1.99686e-10	0.498088	0.435	0.385	6.8063e-06
COQ10B	2.03221e-10	0.436823	0.289	0.218	6.92677e-06
HINT1	3.46319e-10	0.335902	0.758	0.882	1.18043e-05
PGRMC1	3.8943e-10	0.421076	0.479	0.42	1.32737e-05
DEK	4.42487e-10	0.463454	0.424	0.359	1.50822e-05
LPP	5.13965e-10	0.468361	0.36	0.291	1.75185e-05
DNAJA2	6.81637e-10	0.346721	0.264	0.195	2.32336e-05
PRDX1	8.09495e-10	0.40148	0.683	0.772	2.75916e-05
SMS	8.20436e-10	0.657593	0.563	0.599	2.79645e-05
SPTSSA	8.49457e-10	0.461912	0.316	0.252	2.89538e-05
ALDH9A1	8.56635e-10	0.463716	0.304	0.239	2.91984e-05
PHF3	1.02495e-09	0.439014	0.299	0.23	3.49355e-05
AK3	1.06063e-09	0.513459	0.392	0.334	3.61515e-05
SLC25A4	1.09211e-09	0.379548	0.283	0.211	3.72245e-05
PSME2	1.12216e-09	0.474871	0.517	0.503	3.82487e-05
RB1CC1	1.19185e-09	0.414492	0.25	0.183	4.06242e-05
SPSB3	1.23792e-09	0.433804	0.263	0.193	4.21946e-05
ARL5A	1.29778e-09	0.472262	0.27	0.205	4.42347e-05
NAMPT	1.37518e-09	0.845669	0.324	0.269	4.68731e-05
UFM1	1.38982e-09	0.510404	0.329	0.264	4.73721e-05
PABPC1	1.74371e-09	0.916429	0.626	0.675	5.94344e-05
SMAD2	1.83168e-09	0.454562	0.302	0.235	6.24328e-05
PNPLA8	4.40782e-09	0.395462	0.277	0.21	0.00015024
PSMD12	5.01805e-09	0.390418	0.259	0.195	0.00017104
ADH5	5.14002e-09	0.357796	0.266	0.198	0.000175197
PLEKHB2	6.76509e-09	0.433678	0.321	0.259	0.000230588
SSR3	1.38364e-08	0.497482	0.521	0.508	0.000471614
COX6C	1.42062e-08	0.324586	0.767	0.88	0.00048422
TIMP1	2.1397e-08	0.522949	0.637	0.711	0.000729318
SYNCRIP	2.20598e-08	0.549365	0.289	0.229	0.000751908
C4orf48	2.20918e-08	0.450867	0.327	0.272	0.000752999
COX20	2.66038e-08	0.470218	0.57	0.588	0.00090679
RHEB	2.86671e-08	0.467291	0.402	0.358	0.000977118
ATP6V1E1	4.98837e-08	0.495933	0.427	0.389	0.00170029
MOCS2	5.22394e-08	0.386618	0.315	0.254	0.00178058
ATP2A2	8.07351e-08	0.4423	0.339	0.278	0.00275185
SMARCA2	9.09913e-08	0.517374	0.289	0.233	0.00310144
XBP1	9.71195e-08	0.471153	0.36	0.307	0.00331032
G3BP1	1.04349e-07	0.428775	0.308	0.248	0.00355675
SBDS	1.07205e-07	0.5057	0.356	0.31	0.00365407
SNHG5	1.65759e-07	0.452479	0.513	0.516	0.0056499
ARF3	1.85631e-07	0.387058	0.253	0.196	0.00632724
USP22	2.09905e-07	0.481362	0.323	0.268	0.00715462
DNAJC12	2.17233e-07	0.534444	0.377	0.345	0.00740438
ATP2B4	2.35286e-07	0.403019	0.32	0.261	0.00801973
TCEAL3	3.52457e-07	0.343898	0.302	0.245	0.0120135
ARHGEF12	3.67231e-07	0.385655	0.256	0.198	0.0125171
HSDL2	5.31366e-07	0.430625	0.299	0.246	0.0181116
PBXIP1	5.85546e-07	0.416053	0.264	0.213	0.0199583
MLEC	6.84058e-07	0.442506	0.547	0.561	0.0233161
PEA15	7.68392e-07	0.446256	0.265	0.212	0.0261906
ATP1A1	8.90151e-07	0.461042	0.425	0.39	0.0303408
NIPSNAP2	1.0524e-06	0.416508	0.372	0.322	0.035871
HP1BP3	1.25943e-06	0.444149	0.393	0.347	0.0429277
YTHDF2	1.57671e-06	0.385764	0.252	0.199	0.0537422
COX7A1	2.00446e-06	0.454845	0.483	0.468	0.0683222
TOR1AIP2	2.43134e-06	0.42493	0.332	0.287	0.0828721
HNRNPU	2.62613e-06	0.581301	0.492	0.496	0.0895116
PCMTD1	3.05861e-06	0.364208	0.287	0.235	0.104253
HSPA9	3.22986e-06	0.427578	0.607	0.649	0.11009
SUCLG2	3.78563e-06	0.393027	0.27	0.22	0.129033
SCARB1	3.8906e-06	0.359246	0.67	0.68	0.132611
MTIF3	3.99735e-06	0.428775	0.342	0.298	0.13625
SMARCA1	5.55915e-06	0.469295	0.407	0.383	0.189484
NDUFV3	5.79088e-06	0.368953	0.302	0.252	0.197382
PACSIN2	6.35121e-06	0.464018	0.255	0.207	0.216481
PRKAR1A	6.38162e-06	0.421075	0.529	0.539	0.217517
TM9SF2	6.48725e-06	0.451613	0.279	0.232	0.221118
GLRX	8.01948e-06	0.372853	0.51	0.49	0.273344
DDX17	8.2505e-06	0.542089	0.475	0.486	0.281218
CCNI	1.08174e-05	0.47604	0.562	0.59	0.368711
COX17	1.14265e-05	0.327048	0.712	0.822	0.389474
CHD4	1.1561e-05	0.472149	0.255	0.208	0.394058
NCKAP1	1.61888e-05	0.344969	0.259	0.212	0.551794
SEMA6A	1.69652e-05	0.500041	0.406	0.379	0.57826
GOLGB1	1.70193e-05	0.485116	0.315	0.275	0.580103
DDX24	1.70408e-05	0.351028	0.615	0.695	0.580835
PPP2R5C	1.80085e-05	0.468074	0.253	0.209	0.613821
CCDC25	1.80705e-05	0.339966	0.282	0.233	0.615932
PPIF	1.9497e-05	0.48153	0.511	0.52	0.664554
DAD1	2.40446e-05	0.395945	0.641	0.703	0.819561
HSPA5	2.65726e-05	0.597735	0.477	0.469	0.905728
NDUFA5	3.22415e-05	0.410443	0.568	0.615	1
SRA1	3.54217e-05	0.366805	0.262	0.22	1
PJA2	4.15406e-05	0.341466	0.354	0.311	1
TCP1	4.22038e-05	0.514868	0.313	0.273	1
DST	4.28108e-05	0.435217	0.403	0.375	1
GNG10	4.77503e-05	0.385152	0.38	0.346	1
STAR	6.46716e-05	-0.263547	0.928	0.988	1
CBX3	7.25426e-05	0.415912	0.584	0.623	1
ZCRB1	7.49085e-05	0.291291	0.308	0.264	1
HINT2	7.82613e-05	0.344354	0.286	0.242	1
ATP5PD	0.000101943	0.380436	0.562	0.594	1
EEF1D	0.000124968	0.275545	0.757	0.884	1
DBI	0.000142357	0.41677	0.469	0.465	1
CLK1	0.000175506	0.39998	0.307	0.272	1
YY1	0.000206809	0.442708	0.345	0.315	1
GNB1	0.000231285	0.431488	0.336	0.303	1
LYPLA1	0.000260545	0.251441	0.289	0.247	1
RPL7L1	0.000262256	0.378855	0.296	0.255	1
EIF3A	0.000293538	0.451145	0.386	0.368	1
TSNAX	0.000299408	0.324309	0.28	0.242	1
TSPAN7	0.000304117	0.442185	0.475	0.492	1
B4GALT5	0.000366178	0.401675	0.367	0.343	1
ARL6IP5	0.000403192	0.369189	0.493	0.499	1
STAT3	0.000443495	0.324133	0.263	0.222	1
CD59	0.000461772	0.492165	0.439	0.442	1
EIF5	0.000514435	0.468516	0.364	0.344	1
SLC3A2	0.000518154	0.359036	0.251	0.214	1
CTSA	0.000745551	0.359864	0.396	0.38	1
LRPPRC	0.000957067	0.297574	0.273	0.237	1
TM9SF3	0.00099485	0.380091	0.333	0.305	1
H2AFJ	0.00137976	0.387333	0.468	0.491	1
ZEB2	0.00147151	0.288579	0.354	0.326	1
CD164	0.00160642	0.373392	0.432	0.427	1
SF1	0.00167014	0.549032	0.317	0.295	1
ARMCX3	0.00185358	0.278561	0.315	0.283	1
ATP6V0C	0.00194287	0.364137	0.615	0.701	1
SNHG9	0.00208587	0.401167	0.336	0.318	1
HERPUD1	0.00242919	0.463354	0.383	0.36	1
PAPSS2	0.00353794	0.298515	0.43	0.405	1
GOT2	0.00381275	0.281703	0.267	0.239	1
SFPQ	0.00428565	0.567906	0.349	0.338	1
NDUFA2	0.00428702	0.31912	0.581	0.626	1
LMAN1	0.00503391	0.40809	0.453	0.47	1
KPNB1	0.00514875	0.482246	0.36	0.348	1
PTP4A2	0.00520501	0.477743	0.286	0.266	1
RBIS	0.00523199	0.317073	0.378	0.364	1
TMEM219	0.00532043	0.382161	0.371	0.359	1
CMAS	0.0055026	0.399054	0.262	0.235	1
YWHAE	0.00654148	0.266068	0.72	0.834	1
GSTO1	0.00657204	0.393032	0.437	0.438	1
AP3S1	0.00674765	0.266272	0.265	0.239	1
TMEM205	0.00862761	0.363104	0.385	0.381	1
SNHG8	0.00920289	0.309015	0.518	0.542	1
TUSC3	0.00988702	0.345084	0.407	0.405	1
HNRNPA2B1	0.0108573	0.263001	0.701	0.818	1
ARL6IP1	0.0111999	0.258178	0.647	0.735	1
SNHG6	0.0170324	0.342112	0.553	0.611	1
GLO1	0.0174017	0.316917	0.32	0.3	1
SYF2	0.0209407	0.355735	0.429	0.432	1
COPB2	0.0227465	0.271766	0.256	0.232	1
PAK2	0.0228266	0.282107	0.277	0.258	1
ZNF706	0.0230201	0.317653	0.284	0.263	1
GRPEL1	0.0231326	0.336056	0.455	0.469	1
TLN1	0.0274459	0.439556	0.37	0.373	1
COPRS	0.0304841	0.370728	0.256	0.24	1
DNAJC19	0.0308479	0.341996	0.333	0.324	1
TPM3	0.0330056	0.440127	0.459	0.483	1
IER2	0.0337896	0.42372	0.53	0.555	1
MBNL2	0.0342944	0.322467	0.479	0.506	1
YME1L1	0.0347732	0.296422	0.276	0.256	1
PPP1CB	0.0441192	0.26499	0.431	0.425	1
MT3	0.0448217	0.54083	0.672	0.874	1
IVD	0.0469534	0.362828	0.261	0.246	1
EIF4A3	0.0494112	0.553376	0.326	0.324	1
MSI2	0.0525726	0.282786	0.589	0.638	1
GLRX5	0.0526432	0.321389	0.381	0.378	1
SRSF5	0.0529636	0.472204	0.425	0.453	1
ATP6V0D1	0.0536749	0.252825	0.283	0.265	1
BTG2	0.0541659	0.521448	0.441	0.562	1
VAMP2	0.0559375	0.408843	0.409	0.424	1
PRKDC	0.0630576	0.268371	0.288	0.275	1
MICU1	0.0646767	0.258915	0.347	0.338	1
SNX5	0.0686349	0.269803	0.377	0.379	1
COPA	0.0730512	0.330056	0.286	0.277	1
OCIAD1	0.0732418	0.314599	0.448	0.463	1
WTAP	0.0805636	0.28562	0.337	0.33	1
IARS2	0.0840121	0.254961	0.285	0.273	1
SSBP1	0.086298	0.31615	0.506	0.536	1
CDC42	0.0869378	0.269437	0.562	0.598	1
SYPL1	0.0903343	0.270409	0.416	0.418	1
SNHG14	0.0918333	0.320582	0.302	0.297	1
BPTF	0.0966726	0.314446	0.271	0.313	1
ARF1	0.109172	0.280178	0.465	0.555	1
RWDD1	0.130714	0.282515	0.463	0.488	1
DUSP1	0.137926	0.430425	0.517	0.581	1
MTDH	0.141143	0.359506	0.515	0.571	1
BUB3	0.146521	0.251049	0.285	0.277	1
ARPC2	0.149249	0.334739	0.471	0.5	1
TMED4	0.149938	0.294742	0.25	0.238	1
CALD1	0.168077	0.308515	0.244	0.271	1
CEBPZOS	0.172221	0.262419	0.274	0.266	1
CYB5R3	0.187365	0.34148	0.301	0.337	1
SLC25A5	0.210194	0.276863	0.542	0.603	1
TMEM120A	0.216685	0.297386	0.35	0.356	1
PRKAR2B	0.249889	0.251232	0.419	0.435	1
CYCS	0.25773	0.295464	0.481	0.524	1
NFE2L2	0.257837	0.27061	0.321	0.322	1
SELENOW	0.260393	0.257047	0.323	0.325	1
C11orf96	0.262729	0.876644	0.414	0.477	1
FUNDC2	0.269541	0.306746	0.295	0.297	1
PHB2	0.27489	0.343006	0.371	0.386	1
PYURF	0.278493	0.295418	0.362	0.368	1
CHMP5	0.280242	0.283587	0.359	0.365	1
MRPL18	0.282902	0.30527	0.323	0.324	1
RER1	0.287483	0.288646	0.438	0.459	1
CCNL1	0.314933	0.297197	0.272	0.298	1
ATF4	0.338799	0.366058	0.367	0.425	1
PMPCB	0.347725	0.253049	0.289	0.292	1
TIMM17A	0.357603	0.252703	0.314	0.319	1
SELENOP	0.378558	0.511269	0.32	0.338	1
CNBP	0.399827	0.255319	0.577	0.674	1
CALU	0.40308	0.25787	0.361	0.374	1
RTL8C	0.41975	0.266645	0.367	0.389	1
BCLAF1	0.447316	0.397562	0.315	0.322	1
QKI	0.454477	0.286879	0.309	0.31	1
ANP32B	0.477196	0.363537	0.333	0.377	1
CEBPZ	0.480806	0.26464	0.369	0.384	1
MSRB2	0.502125	0.279894	0.293	0.303	1
NCAM1	0.503004	0.250232	0.317	0.342	1
CDV3	0.545271	0.28764	0.296	0.319	1
ZFP36L1	0.56975	0.465173	0.516	0.582	1
MPHOSPH8	0.579711	0.307424	0.328	0.34	1
SCAF11	0.58654	0.29678	0.312	0.338	1
CTSL	0.588708	0.277654	0.263	0.265	1
MYL12A	0.610432	0.268945	0.536	0.627	1
MC2R	0.651495	0.251243	0.461	0.548	1
CACYBP	0.65803	0.308276	0.296	0.307	1
EPS15	0.775963	0.265201	0.269	0.273	1
GSPT1	0.79352	0.261932	0.31	0.323	1
NONO	0.835147	0.269616	0.383	0.417	1
GOLM1	0.866335	0.333625	0.283	0.299	1
POLR2K	0.890148	0.254803	0.405	0.447	1
VCAN	0.958303	0.648155	0.321	0.347	1

## Sheet: ACA-Conn vs. FAD
Supplementary Table 5B. Differentially expressed genes (ACA-Conn vs. FAD).
Gene	P-value	avg_log2FC	pct.1	pct.2	p_val_adj
DDAH1	0	0.945239	0.363	0.004	0
GBP2	0	1.02937	0.317	0.009	0
HSD3B2	0	5.22027	0.605	0.054	0
RAB29	0	0.808114	0.341	0.01	0
IGKC	0	2.09313	0.368	0	0
IL1R1	0	1.13193	0.309	0.004	0
CYBRD1	0	1.69226	0.531	0.012	0
SEMA3B	0	0.594856	0.293	0.009	0
MTRNR2L12	0	4.22584	0.696	0.004	0
AADAC	0	1.29668	0.373	0.02	0
SETD7	0	0.656284	0.307	0.01	0
PDGFC	0	0.509901	0.272	0.005	0
PRLR	0	0.74147	0.272	0.005	0
CD74	0	3.84602	0.784	0.131	0
HLA-F	0	1.84892	0.376	0.004	0
TAP1	0	1.12115	0.4	0.018	0
PERP	0	0.701408	0.259	0.002	0
HOXA10	0	0.604086	0.251	0.001	0
MLXIPL	0	0.585652	0.304	0	0
KLF9	0	1.13471	0.341	0.006	0
ASS1	0	0.721251	0.275	0.008	0
RXRA	0	1.14853	0.427	0.014	0
ABLIM1	0	1.9031	0.485	0.012	0
HTRA1	0	1.27629	0.333	0.005	0
IFITM10	0	0.695059	0.32	0.003	0
LSP1	0	0.749912	0.352	0.011	0
MTRNR2L8	0	2.33817	0.52	0.001	0
AHNAK	0	1.62139	0.336	0.014	0
PDE2A	0	1.4694	0.304	0.012	0
MCAM	0	1.1841	0.269	0.007	0
SLC37A2	0	0.741531	0.344	0.004	0
MGP	0	4.89346	0.733	0.043	0
BHLHE41	0	0.765219	0.259	0.004	0
SLC48A1	0	0.489658	0.275	0.004	0
CAVIN1	0	1.19178	0.371	0.013	0
ABCC3	0	1.45682	0.448	0.016	0
SEPTIN4	0	1.6491	0.496	0.025	0
ABCA8	0	0.70007	0.341	0.003	0
SLC9A3R1	0	1.46375	0.469	0.027	0
TIMP2	0	2.23762	0.504	0.024	0
NFIC	0	2.4552	0.645	0.072	0
C3	0	1.85502	0.448	0.001	0
NFIX	0	0.864349	0.309	0.003	0
SAMHD1	0	1.05734	0.355	0.016	0
CBX7	0	0.836751	0.325	0.007	0
SLITRK4	0	0.809848	0.352	0.002	0
SUN2	6.65643e-307	1.09879	0.389	0.022	2.26884e-302
HLA-E	2.9678e-306	2.72437	0.701	0.096	1.01158e-301
AOC3	1.51494e-305	0.958734	0.36	0.019	5.16366e-301
CAMK1	4.36881e-301	1.05334	0.432	0.029	1.48911e-296
KLHL4	1.99229e-294	0.716027	0.317	0.014	6.79071e-290
ZBTB16	1.14379e-293	1.05825	0.293	0.011	3.89861e-289
PALMD	1.15011e-291	0.786374	0.339	0.017	3.92013e-287
CAMK2N1	2.06042e-286	1.80686	0.512	0.049	7.02295e-282
TLCD4	4.25612e-286	0.74135	0.301	0.013	1.4507e-281
AC007952.4	1.56007e-284	0.896174	0.32	0.015	5.3175e-280
ITGB5	1.14929e-280	0.712878	0.299	0.013	3.91737e-276
METTL7A	1.28496e-274	1.57656	0.507	0.049	4.3798e-270
VIM	6.79948e-261	3.53237	0.704	0.122	2.3176e-256
PIK3IP1	3.33728e-259	0.968047	0.275	0.012	1.13751e-254
CREG1	6.67646e-255	1.6359	0.531	0.062	2.27567e-250
HLA-DPB1	8.2114e-250	2.01192	0.363	0.026	2.79885e-245
NPTX2	8.10369e-249	1.10329	0.267	0.012	2.76214e-244
FRMD3	5.72051e-248	0.545345	0.259	0.011	1.94983e-243
EPDR1	9.34295e-246	0.705612	0.312	0.018	3.18455e-241
SYNPO	1.57822e-244	1.26951	0.435	0.04	5.37936e-240
SLC6A8	7.5001e-240	0.5114	0.299	0.016	2.55641e-235
SLC29A1	1.9645e-238	1.21852	0.435	0.041	6.69599e-234
PAQR5	3.4657e-238	0.594754	0.312	0.018	1.18128e-233
PGPEP1	4.01399e-237	0.746882	0.317	0.019	1.36817e-232
RPS15	2.49654e-235	-3.56226	0.579	0.999	8.50945e-231
RPS14	2.69869e-235	-3.36222	0.637	0.999	9.1985e-231
RPL36	4.17768e-234	-3.57168	0.645	1	1.42396e-229
RPL35	4.19472e-234	-3.90802	0.443	0.997	1.42977e-229
MIF	5.07155e-233	-3.90353	0.48	0.998	1.72864e-228
IFI6	9.70531e-232	1.5535	0.501	0.059	3.30805e-227
RPL18	1.42928e-228	-3.46499	0.432	0.993	4.8717e-224
DNASE2	1.16113e-227	0.51307	0.275	0.014	3.9577e-223
C1QTNF1	3.98014e-227	1.07849	0.387	0.033	1.35663e-222
MSN	2.57378e-226	1.36486	0.347	0.025	8.77273e-222
RPL28	3.2494e-226	-2.9558	0.597	0.996	1.10756e-221
GPD1L	3.83705e-226	1.07597	0.411	0.038	1.30786e-221
RPS18	2.38549e-225	-2.37043	0.843	1	8.13095e-221
RPL8	3.26257e-225	-3.03785	0.595	0.997	1.11205e-220
DPYSL2	3.77009e-225	1.06445	0.413	0.038	1.28503e-220
RPL41	6.47841e-224	-1.64091	0.955	1	2.20817e-219
ATL3	3.18641e-222	0.584543	0.277	0.015	1.08609e-217
SLC46A1	1.59841e-220	0.491381	0.275	0.015	5.44818e-216
RPL29	9.60493e-220	-2.49439	0.651	0.996	3.27384e-215
AOX1	2.7381e-219	2.30945	0.528	0.077	9.33281e-215
RPS19	3.9245e-219	-2.84324	0.648	0.998	1.33767e-214
GAPDH	1.24621e-218	-3.04076	0.549	0.996	4.24771e-214
RPS9	1.47755e-214	-2.69656	0.576	0.994	5.03623e-210
STAT5A	8.56521e-214	0.440339	0.261	0.014	2.91945e-209
TRIM25	1.03365e-213	0.533002	0.288	0.018	3.5232e-209
TADA2B	1.84487e-213	0.641198	0.256	0.013	6.28823e-209
GPAM	4.35385e-210	1.06118	0.352	0.029	1.48401e-205
ACADSB	7.34498e-209	0.918237	0.371	0.033	2.50354e-204
HDAC7	2.80708e-208	0.892285	0.357	0.03	9.56794e-204
UACA	4.92447e-206	0.898128	0.283	0.018	1.67851e-201
KIAA0930	7.93634e-206	0.653069	0.331	0.025	2.7051e-201
TEX261	1.04154e-205	0.662405	0.347	0.028	3.55008e-201
MFSD6	1.74426e-205	0.734057	0.307	0.021	5.94531e-201
RPL18A	1.03334e-204	-2.69345	0.525	0.995	3.52215e-200
LCP1	2.1474e-204	1.6867	0.272	0.017	7.31941e-200
PLSCR4	2.29958e-204	0.864098	0.293	0.019	7.83813e-200
RPL13	1.78093e-203	-1.97364	0.851	0.999	6.07028e-199
RPLP1	9.04449e-202	-1.75524	0.837	0.998	3.08281e-197
NIBAN2	1.14621e-201	0.903318	0.408	0.042	3.90684e-197
FAM89A	1.6668e-201	0.702452	0.355	0.031	5.68129e-197
RPL7A	1.23501e-200	-1.73068	0.795	0.997	4.20954e-196
GNA11	4.2952e-200	0.523137	0.285	0.019	1.46402e-195
KANK2	7.50025e-200	0.825874	0.277	0.018	2.55646e-195
VEPH1	1.33464e-199	0.538292	0.267	0.016	4.54912e-195
NDUFA11	4.57183e-199	-3.28746	0.197	0.935	1.55831e-194
RPL10	6.30506e-198	-1.6431	0.92	0.999	2.14908e-193
GPC6	7.59861e-198	-3.59179	0.032	0.917	2.58999e-193
ZBTB4	8.84737e-198	1.54902	0.525	0.077	3.01563e-193
CLU	2.02065e-197	3.98024	0.651	0.152	6.88737e-193
FAU	1.68678e-194	-2.05201	0.648	0.992	5.74939e-190
RPLP2	1.4021e-192	-1.88888	0.765	0.997	4.77907e-188
RPS3	7.182e-192	-1.81219	0.821	0.997	2.44799e-187
CTSH	6.08807e-191	0.695312	0.288	0.02	2.07512e-186
PNPO	3.24494e-190	0.643877	0.315	0.025	1.10604e-185
RPS28	3.54722e-190	-1.58743	0.776	0.997	1.20907e-185
QSOX1	7.93376e-190	0.714182	0.344	0.031	2.70422e-185
KLHL21	2.86808e-189	0.689602	0.304	0.023	9.77585e-185
RPS5	1.44689e-187	-1.64228	0.752	0.995	4.93172e-183
APOE	4.11079e-187	-2.86413	0.549	0.981	1.40116e-182
MLLT6	7.0275e-185	1.35621	0.424	0.05	2.39532e-180
SDC1	8.37905e-185	0.633921	0.32	0.027	2.856e-180
CSDC2	9.61674e-185	0.677527	0.317	0.027	3.27787e-180
LY6E	1.23104e-184	-2.64827	0.32	0.936	4.196e-180
RHOQ	2.8998e-184	0.983923	0.419	0.049	9.88397e-180
IFI27	5.23659e-184	1.38563	0.483	0.068	1.78489e-179
ELL2	3.06238e-183	1.00402	0.296	0.023	1.04381e-178
RPS2	8.29821e-183	-1.6432	0.883	0.998	2.82844e-178
RBP1	2.77496e-181	-2.46286	0.373	0.939	9.45846e-177
MEGF9	1.12108e-180	0.47126	0.293	0.023	3.82121e-176
HPCAL1	4.93958e-180	1.23257	0.469	0.065	1.68365e-175
CPT1A	5.81115e-180	1.16038	0.488	0.07	1.98073e-175
SLIT2	6.75415e-180	0.908578	0.304	0.025	2.30215e-175
ALDH6A1	2.52391e-178	0.938634	0.419	0.05	8.60273e-174
RPL39	1.44228e-177	-1.22779	0.925	0.999	4.916e-173
ACTN1	2.8632e-177	0.950655	0.381	0.041	9.75921e-173
RPS8	1.12744e-176	-1.21931	0.923	1	3.84288e-172
NDRG1	2.15522e-176	1.39547	0.475	0.068	7.34606e-172
KIF1C	3.95027e-176	0.574485	0.293	0.023	1.34645e-171
AL627171.2	7.17896e-176	0.880574	0.304	0.025	2.44695e-171
PRDX2	3.61521e-175	-2.26377	0.499	0.949	1.23224e-170
TPT1	9.75924e-175	1.71126	0.984	0.981	3.32644e-170
TNKS1BP1	1.17813e-173	0.510918	0.312	0.027	4.01564e-169
GHDC	6.99037e-173	0.770877	0.376	0.041	2.38267e-168
ZBTB7A	7.19368e-173	1.40691	0.491	0.075	2.45197e-168
NDUFA13	4.30002e-172	-2.57913	0.205	0.884	1.46566e-167
STAT1	7.03316e-172	1.01919	0.352	0.036	2.39725e-167
FAM107B	2.51563e-171	1.28674	0.405	0.05	8.57451e-167
CES2	3.36288e-171	1.04399	0.429	0.056	1.14624e-166
HLA-DRA	6.78372e-171	2.28294	0.4	0.051	2.31223e-166
ULK1	3.10771e-170	0.830352	0.379	0.043	1.05926e-165
PEG10	3.22419e-169	-2.21672	0.48	0.989	1.09896e-164
TPP1	6.93858e-169	2.22851	0.581	0.13	2.36501e-164
CNPPD1	4.77826e-168	1.24286	0.483	0.076	1.62867e-163
FADS3	9.83714e-165	0.518733	0.272	0.021	3.35299e-160
BEX3	1.57238e-163	-1.58277	0.627	0.987	5.35945e-159
RPL32	2.6758e-163	-1.19557	0.901	0.999	9.12048e-159
AKT1	2.89222e-163	0.645803	0.355	0.038	9.85812e-159
CRTAP	3.9377e-163	1.908	0.635	0.158	1.34216e-158
IL13RA1	4.8584e-163	0.547887	0.291	0.025	1.65599e-158
RETSAT	9.33082e-163	0.692427	0.309	0.029	3.18041e-158
RASSF8	1.80303e-162	0.623916	0.325	0.032	6.14561e-158
ELOB	3.37875e-162	-2.12571	0.387	0.917	1.15165e-157
FKBP5	3.95114e-162	1.29391	0.309	0.029	1.34674e-157
SREBF1	8.10158e-162	1.69408	0.512	0.093	2.76142e-157
TPRG1L	8.68839e-162	0.674722	0.312	0.03	2.96144e-157
ACO1	9.93283e-162	0.925256	0.427	0.059	3.3856e-157
CNTN5	1.36123e-161	-3.26119	0	0.819	4.63976e-157
SAP30L	1.43586e-161	0.565584	0.285	0.024	4.89413e-157
ATP5MPL	3.48548e-161	-1.90374	0.517	0.949	1.18803e-156
TPD52L1	5.23863e-161	1.97532	0.587	0.134	1.78559e-156
RPL11	1.27576e-160	-1.28309	0.888	0.998	4.34842e-156
RRM2B	1.77233e-160	0.822216	0.307	0.029	6.04099e-156
CACNB2	2.04397e-159	-3.14289	0.139	0.843	6.96688e-155
HLA-A	1.03108e-158	2.81008	0.899	0.693	3.51444e-154
RPS17	2.31947e-158	-1.34971	0.819	0.997	7.90592e-154
DPP10	4.25597e-158	-2.76046	0.184	0.85	1.45065e-153
MT3	6.49356e-158	-2.85736	0.219	0.874	2.21333e-153
XIST	8.61737e-158	1.2591	0.432	0.06	2.93723e-153
CYP11B2	9.65243e-157	3.88865	0.315	0.034	3.29003e-152
BMI1	1.58543e-156	0.807302	0.371	0.044	5.40394e-152
CBX4	4.78938e-156	1.24618	0.325	0.034	1.63246e-151
LITAF	3.6085e-155	1.10058	0.317	0.032	1.22996e-150
ALAD	1.28848e-153	1.48162	0.475	0.081	4.39177e-149
CREBL2	1.95697e-152	1.9527	0.552	0.123	6.67033e-148
FBXL7	9.85143e-152	-2.58436	0.251	0.851	3.35786e-147
MZT2B	1.13993e-151	-2.11201	0.389	0.886	3.88545e-147
ERCC5	3.29502e-151	0.775681	0.291	0.027	1.12311e-146
RPL36A	7.98139e-151	-1.34912	0.813	0.995	2.72046e-146
SPOCK2	1.1928e-150	1.39647	0.408	0.058	4.06566e-146
RNF128	1.23497e-150	0.751347	0.355	0.042	4.20941e-146
MAPKAPK2	1.61381e-150	1.31839	0.456	0.071	5.50068e-146
HSPA1A	2.22995e-150	4.51507	0.792	0.32	7.60079e-146
CDKN1A	2.98422e-150	2.46616	0.512	0.096	1.01717e-145
ADGRL3	7.64382e-149	-2.64159	0.133	0.813	2.6054e-144
TM7SF3	1.98438e-148	0.865406	0.405	0.056	6.76376e-144
DYNLL2	3.42727e-148	1.76878	0.573	0.131	1.16819e-143
HLA-B	4.64959e-148	3.15564	0.829	0.391	1.58481e-143
C1S	6.02194e-148	1.0242	0.267	0.024	2.05258e-143
SEC61G	1.48629e-147	-1.86398	0.477	0.937	5.06601e-143
SLC39A14	1.62708e-146	1.02022	0.456	0.073	5.5459e-142
HLA-C	1.10275e-145	2.85844	0.805	0.385	3.75873e-141
HSPA1B	3.64343e-144	4.07116	0.827	0.389	1.24186e-139
ATP5ME	6.33838e-143	-1.66112	0.563	0.956	2.16044e-138
ZNF331	9.56936e-143	1.77542	0.475	0.085	3.26172e-138
TAOK2	1.05845e-142	0.596934	0.296	0.03	3.60772e-138
SDC3	1.80277e-142	1.82449	0.541	0.125	6.14474e-138
PHPT1	2.03073e-141	-2.35552	0.131	0.801	6.92174e-137
RPS15A	5.67722e-141	-1.12219	0.877	0.997	1.93508e-136
MTMR6	1.52711e-140	0.728536	0.379	0.051	5.20514e-136
RPS7	1.84395e-140	-1.19139	0.829	0.994	6.28511e-136
IFIT1	2.49048e-140	0.413858	0.267	0.025	8.48879e-136
BAHD1	2.66769e-140	0.666745	0.344	0.042	9.09281e-136
MKNK2	3.27012e-140	1.25806	0.376	0.051	1.11462e-135
TMSB4X	4.04295e-140	2.35571	0.931	0.794	1.37804e-135
LENG8	7.031e-140	1.3694	0.413	0.063	2.39652e-135
PXN	8.38792e-140	0.798282	0.347	0.043	2.85902e-135
RPL21	3.65811e-139	-1.10348	0.912	1	1.24687e-134
COX5B	1.29915e-138	-1.65903	0.515	0.93	4.42816e-134
ALDH1A1	2.09431e-138	1.05151	0.339	0.043	7.13844e-134
RPL13A	3.82328e-138	-0.964911	0.947	0.999	1.30317e-133
RPL19	7.76544e-138	-1.11057	0.877	0.995	2.64685e-133
GRK2	1.45381e-137	0.963836	0.304	0.033	4.95532e-133
MAVS	4.60269e-137	0.937015	0.381	0.053	1.56883e-132
TBCA	6.07054e-137	-1.5748	0.56	0.95	2.06914e-132
IFIT3	1.10444e-136	0.61225	0.283	0.029	3.76449e-132
HLA-DPA1	1.47783e-136	1.49367	0.299	0.034	5.03719e-132
PCYOX1	4.88092e-136	0.824305	0.416	0.064	1.66366e-131
DHTKD1	1.18778e-135	0.551616	0.315	0.036	4.04856e-131
TIMM13	5.53426e-135	-2.03742	0.341	0.843	1.88635e-130
RPL15	6.56895e-135	-0.919899	0.883	0.998	2.23902e-130
PBX3	6.70228e-135	1.2806	0.501	0.098	2.28447e-130
PINK1	4.4581e-134	1.31039	0.509	0.108	1.51954e-129
CD302	1.04682e-133	0.589753	0.269	0.027	3.56809e-129
HNRNPUL1	1.32374e-132	1.62792	0.595	0.15	4.51195e-128
CD81	1.47757e-132	1.28691	0.448	0.077	5.0363e-128
RPL7	1.89319e-132	-0.975371	0.864	0.996	6.45292e-128
CERK	5.98143e-132	0.726743	0.357	0.048	2.03877e-127
POLR2L	7.11063e-132	-1.95459	0.333	0.839	2.42366e-127
IRF2BP2	9.00644e-132	1.42533	0.531	0.111	3.06984e-127
AGFG2	1.53967e-131	0.563757	0.259	0.025	5.24798e-127
RPL12	6.14431e-131	-1.10446	0.875	0.997	2.09429e-126
PTS	7.31231e-131	-1.9075	0.387	0.871	2.4924e-126
DLC1	1.86804e-130	-2.57943	0.157	0.799	6.3672e-126
SRP14	3.4487e-130	-1.39882	0.621	0.966	1.17549e-125
RPL17	3.57541e-130	-0.948997	0.917	0.998	1.21868e-125
RPS10	4.94433e-130	-1.39738	0.68	0.975	1.68528e-125
RPL23A	1.17731e-129	-1.01683	0.888	0.998	4.01285e-125
UNC119B	2.97421e-129	0.592857	0.341	0.044	1.01376e-124
BEX1	3.58407e-129	-2.49446	0.08	0.756	1.22163e-124
RPS4Y1	1.16437e-128	-2.44296	0.117	0.816	3.96876e-124
RPL10A	1.68426e-128	-1.10217	0.824	0.993	5.7408e-124
CYLD	2.16134e-128	0.725057	0.349	0.047	7.36694e-124
CERS2	3.43671e-128	1.79602	0.597	0.179	1.1714e-123
EFCAB14	4.56718e-128	1.12325	0.435	0.075	1.55672e-123
ITPRIPL2	2.19453e-127	0.650482	0.309	0.038	7.48006e-123
FAM102A	6.75291e-127	0.92928	0.259	0.026	2.30173e-122
LRP10	3.06144e-126	0.957929	0.368	0.053	1.04349e-121
MIR22HG	4.68549e-126	0.840696	0.389	0.061	1.59705e-121
ROMO1	7.89635e-126	-1.95655	0.36	0.826	2.69147e-121
CAPN1	2.65368e-125	0.787602	0.363	0.052	9.04505e-121
SUOX	3.35187e-125	0.501574	0.288	0.033	1.14249e-120
RPS12	8.46124e-125	-0.930088	0.925	0.998	2.88402e-120
VAT1	9.54268e-125	1.64817	0.509	0.12	3.25262e-120
GNAS	2.04847e-124	1.89917	0.861	0.757	6.98222e-120
EDF1	4.58489e-124	-1.76295	0.36	0.842	1.56276e-119
RALYL	7.16815e-124	-2.293	0.2	0.781	2.44326e-119
ANXA2	1.64035e-123	1.8043	0.579	0.151	5.59115e-119
MEG3	1.76961e-123	-1.69886	0.483	0.944	6.0317e-119
ORMDL3	2.85669e-123	0.687127	0.317	0.04	9.73704e-119
EEF1A1	7.1276e-123	0.823116	0.981	0.998	2.42944e-118
SERF2	7.15986e-123	-1.10871	0.747	0.991	2.44044e-118
ATXN2L	6.43439e-122	1.16919	0.445	0.081	2.19316e-117
GADD45GIP1	7.36573e-122	-2.05363	0.088	0.739	2.51061e-117
RPL35A	1.01143e-121	-0.872046	0.901	0.999	3.44745e-117
SYBU	2.46748e-121	0.472878	0.251	0.025	8.41042e-117
COX7A2	1.09319e-120	-1.37268	0.6	0.945	3.72613e-116
RNASEK	1.81645e-120	-1.75506	0.379	0.84	6.19136e-116
HLA-DRB1	2.6458e-120	2.36256	0.371	0.061	9.01819e-116
ATP5MD	3.24516e-120	-1.4667	0.563	0.929	1.10611e-115
KDM5C	8.87484e-120	0.871139	0.397	0.065	3.02499e-115
RPS23	9.14215e-120	-0.856681	0.912	0.999	3.1161e-115
SRPRA	2.14939e-119	1.25192	0.52	0.118	7.32619e-115
KHSRP	2.16447e-119	1.03678	0.483	0.097	7.37761e-115
RACK1	9.7392e-119	-1.02123	0.773	0.992	3.31961e-114
LMO4	1.93664e-118	0.714485	0.283	0.034	6.60105e-114
UQCR10	2.96862e-118	-1.35469	0.557	0.935	1.01185e-113
NADK	3.25594e-118	1.1153	0.472	0.098	1.10979e-113
SUGCT	5.5204e-118	0.93317	0.355	0.055	1.88163e-113
EML2	1.20608e-117	0.556427	0.347	0.05	4.11091e-113
COX7C	2.27788e-117	-1.07348	0.693	0.988	7.76414e-113
ZMAT3	3.13599e-117	0.884079	0.355	0.054	1.0689e-112
SNCG	3.39488e-117	-2.4326	0.296	0.786	1.15715e-112
DDR2	5.72524e-117	1.8292	0.533	0.145	1.95145e-112
RPS27	3.23364e-116	-0.918633	0.936	0.999	1.10219e-111
IRF9	4.99074e-116	0.726522	0.323	0.045	1.7011e-111
KREMEN1	1.00341e-115	0.449476	0.296	0.037	3.42014e-111
BTN3A1	1.04389e-115	1.1399	0.315	0.043	3.55811e-111
NUDT3	1.11637e-115	0.93947	0.368	0.058	3.80515e-111
KIF3B	1.22356e-115	0.607366	0.304	0.039	4.17049e-111
PABPC1	3.8549e-115	1.8931	0.875	0.675	1.31394e-110
SIRPA	4.37569e-115	0.565527	0.315	0.043	1.49145e-110
SPR	6.53659e-115	0.53141	0.267	0.031	2.228e-110
SLC40A1	8.8591e-115	1.77855	0.443	0.092	3.01962e-110
C2orf69	1.32555e-114	0.550597	0.275	0.032	4.51812e-110
GASK1B	2.50909e-114	1.94222	0.584	0.177	8.55225e-110
B2M	3.26089e-114	1.71891	0.928	0.957	1.11147e-109
CIZ1	5.98802e-114	0.601343	0.317	0.043	2.04102e-109
SETD3	7.38912e-114	0.525917	0.304	0.04	2.51858e-109
TMBIM1	7.87066e-114	1.01931	0.469	0.097	2.68271e-109
H6PD	9.37988e-114	0.787999	0.331	0.048	3.19713e-109
SLC44A1	6.68757e-113	0.534506	0.267	0.031	2.27946e-108
RPS25	8.75488e-113	-0.871658	0.875	0.996	2.9841e-108
NAA38	9.52215e-113	-2.01978	0.2	0.739	3.24563e-108
CYB561A3	1.1634e-112	1.31275	0.411	0.079	3.96545e-108
TIMM8B	1.24365e-112	-1.63532	0.395	0.832	4.23897e-108
UBA52	1.39157e-112	-1.16232	0.715	0.972	4.74316e-108
ATP6V1B2	1.43163e-112	0.887668	0.432	0.083	4.87972e-108
RAB31	3.15521e-112	1.77265	0.603	0.191	1.07545e-107
RRAGD	6.20633e-112	0.539512	0.344	0.052	2.11543e-107
RPL23	1.12175e-111	1.07434	0.933	0.982	3.82348e-107
TP53INP2	1.20133e-111	0.668236	0.36	0.057	4.09473e-107
ABCB1	2.5162e-111	1.46151	0.475	0.112	8.57648e-107
TST	1.90899e-110	0.884482	0.376	0.066	6.50679e-106
UQCR11	6.80755e-110	-1.30433	0.56	0.916	2.32035e-105
S1PR3	7.63528e-110	0.764133	0.267	0.033	2.60249e-105
LINC02732	8.08853e-110	0.582342	0.269	0.034	2.75698e-105
SNX19	9.18749e-110	0.518984	0.253	0.029	3.13156e-105
ZNF219	1.4363e-109	0.533309	0.309	0.043	4.89562e-105
MAT2A	1.94371e-109	1.59212	0.563	0.152	6.62513e-105
SNHG29	1.03091e-108	-1.02265	0.755	0.988	3.51384e-104
CADM1	2.25355e-108	-1.88526	0.28	0.816	7.68124e-104
ZNF664	2.50224e-108	0.409534	0.277	0.035	8.5289e-104
TBC1D10B	3.09168e-108	0.727778	0.325	0.048	1.0538e-103
SLC30A1	1.58746e-107	0.750775	0.408	0.074	5.41085e-103
ENO1	1.92267e-107	-1.25665	0.581	0.938	6.55344e-103
NR1D1	2.1953e-107	0.769497	0.344	0.054	7.48269e-103
ARL6IP4	2.57126e-107	-1.81311	0.211	0.748	8.76414e-103
DBNDD2	3.39439e-107	0.642087	0.253	0.03	1.15698e-102
CS	3.49159e-107	1.5046	0.568	0.174	1.19011e-102
MXRA7	5.26884e-107	2.05905	0.613	0.236	1.79588e-102
PTPN23	2.29235e-106	0.436332	0.285	0.037	7.81347e-102
XPOT	2.35991e-106	0.655292	0.307	0.044	8.04375e-102
PYGO2	3.08196e-106	0.514405	0.344	0.053	1.05049e-101
BICD2	3.42688e-106	0.576656	0.261	0.032	1.16805e-101
SNX10	3.49552e-106	0.765702	0.293	0.041	1.19145e-101
TPM2	4.29238e-106	-1.71108	0.365	0.812	1.46306e-101
C6orf89	4.49857e-106	0.790987	0.424	0.082	1.53334e-101
OAT	4.63048e-106	1.42215	0.531	0.14	1.5783e-101
CD9	9.06767e-106	1.51225	0.557	0.157	3.09072e-101
SNN	4.54615e-105	0.598716	0.323	0.049	1.54955e-100
SF3A1	4.55186e-105	0.855011	0.384	0.068	1.5515e-100
DVL1	5.91614e-105	0.41789	0.301	0.042	2.01652e-100
HSPE1	7.63195e-105	-1.32325	0.752	0.991	2.60135e-100
ANTXR1	1.08927e-104	1.42129	0.541	0.143	3.71278e-100
ATP5F1D	1.18486e-104	-1.8855	0.205	0.725	4.0386e-100
SYVN1	1.45081e-104	0.517818	0.307	0.044	4.94508e-100
DNER	1.79796e-104	1.43909	0.493	0.129	6.12836e-100
RAB1B	2.02626e-104	1.15203	0.528	0.134	6.9065e-100
YTHDF1	3.57189e-104	0.765804	0.32	0.048	1.21748e-99
S100A6	4.4711e-104	1.6511	0.571	0.166	1.52397e-99
TGOLN2	5.43996e-104	1.20199	0.523	0.134	1.85421e-99
SLC47A1	1.0686e-103	1.62808	0.493	0.132	3.64234e-99
HNRNPAB	3.03564e-103	1.53011	0.597	0.19	1.0347e-98
HDGF	5.73801e-103	1.39228	0.549	0.152	1.9558e-98
COPG1	9.35098e-103	1.05011	0.491	0.113	3.18728e-98
LRRC58	1.10284e-102	1.49938	0.501	0.133	3.75903e-98
MFSD5	1.88056e-102	0.438603	0.285	0.039	6.40987e-98
PC	3.42901e-101	0.367922	0.264	0.034	1.16878e-96
TPST2	1.20622e-100	0.674235	0.373	0.066	4.1114e-96
SKP1	1.22072e-100	-1.2158	0.589	0.939	4.16081e-96
GSTP1	4.41545e-100	-1.55537	0.392	0.804	1.50501e-95
QPCT	6.93581e-100	1.80498	0.523	0.157	2.36407e-95
PCGF2	7.04101e-100	0.577299	0.339	0.055	2.39993e-95
ALKAL2	1.08816e-99	1.57635	0.475	0.122	3.709e-95
BCL9L	1.24991e-99	0.571436	0.259	0.033	4.26033e-95
GPX4	2.22881e-99	-1.59985	0.336	0.776	7.59692e-95
RPSA	6.91694e-99	-1.06082	0.704	0.967	2.35764e-94
KDSR	7.34552e-99	1.00875	0.443	0.096	2.50372e-94
STIM1	1.11288e-98	0.822802	0.264	0.035	3.79325e-94
ATN1	1.19338e-98	1.03853	0.48	0.114	4.06765e-94
SLC1A4	3.50366e-98	0.703454	0.323	0.053	1.19422e-93
RELA	6.37576e-98	0.686082	0.384	0.071	2.17318e-93
CACNA1H	6.40253e-98	0.483533	0.283	0.04	2.1823e-93
NDRG3	1.0617e-97	0.756116	0.357	0.063	3.61881e-93
EIF4A1	1.42544e-97	-1.24813	0.509	0.877	4.85862e-93
AUTS2	1.49983e-97	-1.45979	0.099	0.695	5.11216e-93
LRRC4C	2.45338e-97	-2.61103	0.021	0.625	8.36236e-93
CALN1	2.74957e-97	-2.14493	0.163	0.699	9.37192e-93
SLC35F6	5.3739e-97	0.498794	0.299	0.045	1.8317e-92
RPL26	7.66888e-97	-0.735352	0.904	0.998	2.61394e-92
CFLAR	7.995e-97	1.12587	0.413	0.086	2.7251e-92
STAT6	9.64725e-97	1.10602	0.429	0.093	3.28826e-92
SLC6A6	1.02475e-96	0.907389	0.405	0.082	3.49285e-92
BCL6	1.27413e-96	0.594647	0.253	0.033	4.34287e-92
MAML3	2.18809e-96	-1.97741	0.091	0.655	7.45809e-92
SSR4	5.10131e-96	-1.45159	0.36	0.798	1.73878e-91
NEAT1	6.46359e-96	1.43583	0.493	0.123	2.20312e-91
SMIM14	7.86011e-96	1.64004	0.568	0.191	2.67912e-91
TMA7	7.90412e-96	-1.05135	0.643	0.95	2.69412e-91
SLC35E1	7.93218e-96	0.552454	0.293	0.043	2.70368e-91
ACTR1B	2.3608e-95	1.05844	0.461	0.109	8.04679e-91
TOB1	2.48732e-95	1.35271	0.475	0.113	8.47804e-91
HIPK2	3.46757e-95	0.814841	0.392	0.077	1.18192e-90
MBD2	3.98362e-95	0.621505	0.285	0.042	1.35782e-90
RPL37A	6.13601e-95	-0.636606	0.912	0.999	2.09146e-90
SLC25A6	6.48835e-95	-1.02989	0.685	0.956	2.21156e-90
SEPTIN9	1.21692e-94	1.46809	0.544	0.153	4.14789e-90
ICMT	1.69039e-94	0.474836	0.301	0.047	5.76171e-90
TXNDC5	2.49809e-94	0.727354	0.448	0.098	8.51473e-90
LAMTOR4	5.62723e-94	-1.73826	0.141	0.673	1.91804e-89
FAM171B	7.62043e-94	0.536237	0.301	0.047	2.59742e-89
FAM120A	1.00936e-93	1.40373	0.531	0.149	3.4404e-89
CTSO	1.50353e-93	0.497495	0.275	0.039	5.12479e-89
ESYT1	1.56372e-93	0.707981	0.371	0.069	5.32993e-89
RBFOX2	1.68766e-93	-1.602	0.307	0.747	5.7524e-89
MLLT1	2.21517e-93	0.564911	0.256	0.035	7.55042e-89
IDS	4.01528e-93	1.34595	0.451	0.105	1.36861e-88
APRT	6.89684e-93	-1.69828	0.224	0.701	2.35079e-88
RNF185	9.62636e-93	0.381184	0.285	0.042	3.28114e-88
NDUFB7	1.94361e-92	-1.63606	0.075	0.642	6.62479e-88
FURIN	4.58365e-92	0.612567	0.251	0.034	1.56234e-87
RPL34	1.25597e-91	-0.602313	0.968	1	4.28096e-87
U2AF2	1.47602e-91	1.09004	0.483	0.117	5.03103e-87
VHL	1.63322e-91	0.461218	0.256	0.035	5.56684e-87
GSTT2B	1.7409e-91	0.950006	0.445	0.108	5.93386e-87
FOXO4	2.05616e-91	0.568001	0.331	0.058	7.00841e-87
SCAND1	3.40238e-91	-1.78586	0.045	0.617	1.1597e-86
45359	4.48465e-91	0.468932	0.304	0.048	1.52859e-86
TMEM258	8.48968e-91	-1.1642	0.576	0.915	2.89371e-86
ABHD2	1.34268e-90	1.23006	0.504	0.14	4.57653e-86
FAM210B	1.40331e-90	1.73732	0.573	0.209	4.78319e-86
EIF4G2	1.75526e-90	1.76696	0.744	0.427	5.98281e-86
SNTB1	1.87339e-90	1.0486	0.459	0.117	6.38546e-86
TRIM8	2.30541e-90	0.973913	0.461	0.11	7.858e-86
CTDSP2	3.97019e-90	0.871215	0.443	0.102	1.35324e-85
DVL3	5.41641e-90	0.486181	0.331	0.057	1.84618e-85
RPLP0	5.4491e-90	-0.815663	0.805	0.989	1.85732e-85
NDUFB1	1.1457e-89	-1.19203	0.544	0.891	3.90511e-85
RNF187	1.38134e-89	1.66228	0.571	0.215	4.70829e-85
SKI	2.40949e-89	1.34804	0.267	0.04	8.21275e-85
TMSB10	5.49797e-89	-1.42759	0.285	0.812	1.87398e-84
COPE	6.30083e-89	-1.71799	0.12	0.647	2.14764e-84
PIP4K2B	6.96597e-89	0.431842	0.261	0.037	2.37435e-84
TCEAL9	7.98519e-89	-1.30894	0.525	0.885	2.72175e-84
AAMDC	1.37723e-88	-1.38581	0.488	0.827	4.6943e-84
HBG2	2.02161e-88	-1.6493	0	0.579	6.89067e-84
PSMA7	3.0313e-88	-1.30858	0.483	0.843	1.03322e-83
MEPCE	6.40562e-88	0.522117	0.285	0.044	2.18336e-83
RAB5B	9.445e-88	1.10622	0.48	0.126	3.21933e-83
GAS5	1.42775e-87	-1.14969	0.549	0.907	4.86649e-83
PRKACA	1.45664e-87	1.40056	0.528	0.164	4.96494e-83
DNM3	1.55722e-87	-1.82115	0.139	0.66	5.30779e-83
LAMP1	1.59925e-87	1.17488	0.539	0.159	5.45106e-83
P3H2	1.75705e-87	-1.69711	0.331	0.752	5.9889e-83
TNNI3	2.72724e-87	-2.19413	0.061	0.608	9.29579e-83
PTDSS1	4.01422e-87	0.502483	0.28	0.043	1.36825e-82
RPL27A	4.4134e-87	-0.627363	0.907	0.998	1.50431e-82
LHPP	6.71329e-87	0.418379	0.259	0.037	2.28823e-82
TKFC	8.09817e-87	1.57424	0.416	0.1	2.76026e-82
GSR	8.88175e-87	0.503683	0.253	0.036	3.02734e-82
DYNLL1	1.65133e-86	-1.14087	0.539	0.88	5.62855e-82
COX7B	6.46942e-86	-1.3348	0.381	0.778	2.2051e-81
CXXC5	6.48093e-86	0.455161	0.285	0.046	2.20903e-81
MAGI2	9.55688e-86	-1.83422	0.093	0.627	3.25746e-81
USP7	2.37464e-85	0.917087	0.387	0.081	8.09396e-81
HSPB6	2.56561e-85	2.64508	0.651	0.361	8.74487e-81
LARP1	3.2737e-85	1.38997	0.544	0.175	1.11584e-80
HSD17B4	4.44499e-85	0.810097	0.435	0.103	1.51507e-80
GCLM	4.45511e-85	0.530486	0.304	0.052	1.51852e-80
TPI1	4.80828e-85	-0.966922	0.688	0.973	1.6389e-80
PARVA	5.10311e-85	0.639964	0.296	0.05	1.73939e-80
POR	5.96143e-85	-1.62737	0.437	0.793	2.03195e-80
GM2A	6.27475e-85	0.354929	0.256	0.038	2.13875e-80
FOSL2	9.78547e-85	1.7113	0.616	0.253	3.33538e-80
UHMK1	1.25599e-84	0.773043	0.427	0.099	4.28104e-80
PID1	1.35535e-84	0.572137	0.341	0.064	4.6197e-80
HARS2	1.97727e-84	0.449393	0.275	0.043	6.73954e-80
TNPO2	2.228e-84	0.656188	0.376	0.077	7.59415e-80
HINT3	2.99701e-84	0.535857	0.307	0.052	1.02153e-79
ATP5IF1	4.82658e-84	-1.22884	0.44	0.803	1.64514e-79
ATP6V1G1	5.18219e-84	-1.13252	0.56	0.884	1.76635e-79
RAB12	1.28912e-83	0.459594	0.291	0.048	4.39395e-79
EFR3A	1.71252e-83	0.559896	0.352	0.069	5.83714e-79
PPIB	2.45609e-83	-1.31028	0.403	0.786	8.37159e-79
SRXN1	3.4342e-83	0.821154	0.36	0.075	1.17055e-78
OOEP	3.57401e-83	-1.66241	0	0.557	1.2182e-78
RPS6KA3	4.55043e-83	0.574001	0.307	0.053	1.55101e-78
ASB8	4.77442e-83	0.638656	0.349	0.068	1.62736e-78
NSF	6.56932e-83	0.566038	0.267	0.041	2.23915e-78
CXCR4	8.68877e-83	3.38973	0.485	0.14	2.96157e-78
ZBTB40	9.40597e-83	0.667756	0.253	0.037	3.20603e-78
PLBD2	1.05431e-82	1.12004	0.493	0.148	3.59363e-78
MCCC2	1.18833e-82	0.799749	0.411	0.095	4.05044e-78
XPO7	1.36013e-82	0.547095	0.304	0.053	4.636e-78
UQCRQ	1.86864e-82	-1.01814	0.632	0.952	6.36926e-78
CDC42EP4	3.13707e-82	0.776087	0.363	0.074	1.06927e-77
PRXL2B	1.31744e-81	0.560773	0.333	0.063	4.49049e-77
MXI1	1.71084e-81	0.747354	0.435	0.104	5.8314e-77
ENO2	1.96316e-81	0.523247	0.256	0.04	6.69144e-77
SLC8A1	3.21621e-81	-1.94889	0.043	0.577	1.09624e-76
CSDE1	5.15895e-81	1.65533	0.661	0.338	1.75843e-76
RPS27A	5.18861e-81	-0.62131	0.92	0.999	1.76854e-76
PRKCD	6.52327e-81	0.676558	0.32	0.061	2.22346e-76
MZT2A	7.72693e-81	-1.49471	0.211	0.672	2.63373e-76
ZRANB1	9.31326e-81	0.943032	0.429	0.105	3.17443e-76
SRGN	1.50641e-80	2.51316	0.283	0.052	5.13459e-76
AIDA	2.19062e-80	0.697922	0.376	0.08	7.46674e-76
REPIN1	5.14055e-80	0.721155	0.387	0.085	1.75215e-75
DDX3X	5.6086e-80	1.59224	0.611	0.224	1.91169e-75
HSBP1	6.09962e-80	-1.18643	0.48	0.811	2.07905e-75
NDUFA3	8.86148e-80	-1.54116	0.256	0.675	3.02044e-75
NORAD	1.29642e-79	1.13602	0.517	0.156	4.41886e-75
GJA1	1.37224e-79	1.50842	0.483	0.15	4.67727e-75
LRMDA	3.16925e-79	-1.58515	0.253	0.681	1.08024e-74
FAM98A	1.07182e-78	0.418742	0.251	0.038	3.65331e-74
NGEF	1.24475e-78	0.796343	0.363	0.08	4.24272e-74
TRIM56	1.60067e-78	0.840028	0.352	0.073	5.45589e-74
HSPB1	1.73518e-78	-1.18308	0.485	0.865	5.91436e-74
FLII	1.82147e-78	0.487182	0.296	0.052	6.20847e-74
DLGAP1	5.21193e-78	-1.88145	0.013	0.546	1.77649e-73
RPS13	5.55439e-78	-0.706246	0.824	0.992	1.89321e-73
RPS3A	6.57989e-78	-0.640971	0.907	0.996	2.24275e-73
NCOA4	1.79315e-77	0.863546	0.453	0.117	6.11196e-73
SLC66A3	2.23757e-77	0.521255	0.253	0.04	7.62675e-73
CLIP1	3.79873e-77	1.05107	0.379	0.084	1.2948e-72
HEXIM1	3.9954e-77	1.42304	0.419	0.104	1.36183e-72
OSBP	6.19281e-77	0.981143	0.48	0.14	2.11082e-72
HCFC1	7.73621e-77	0.592704	0.272	0.046	2.63689e-72
PPM1K	8.12172e-77	0.667738	0.296	0.054	2.76829e-72
ATP5MF	1.03514e-76	-1.01759	0.536	0.84	3.52829e-72
WDR83OS	1.24265e-76	-1.19628	0.464	0.786	4.23556e-72
ARHGEF40	1.72107e-76	0.783651	0.365	0.082	5.86627e-72
PLOD2	3.75517e-76	0.616875	0.349	0.073	1.27995e-71
AP2S1	1.33614e-75	-1.4889	0.205	0.642	4.55425e-71
TNS1	1.82561e-75	0.949466	0.459	0.124	6.22259e-71
BAG3	2.4846e-75	1.12061	0.325	0.067	8.46876e-71
BNIP3	2.84877e-75	-1.42809	0.413	0.746	9.71004e-71
AHCYL1	3.44677e-75	1.17962	0.539	0.184	1.17483e-70
POLR2A	7.11403e-75	1.1742	0.464	0.127	2.42482e-70
DDR1	7.23165e-75	0.499983	0.341	0.07	2.46491e-70
AKR1B1	1.17344e-74	3.73912	0.685	0.496	3.99966e-70
FKBP9	1.84558e-74	0.700681	0.368	0.08	6.29066e-70
SNRPD1	2.06806e-74	-1.41142	0.261	0.674	7.04898e-70
CLPTM1L	3.45069e-74	0.648643	0.387	0.09	1.17617e-69
C19orf53	5.51779e-74	-1.34719	0.312	0.689	1.88074e-69
CCPG1	9.0321e-74	0.586357	0.336	0.07	3.07859e-69
DLG5	2.11663e-73	0.776304	0.421	0.109	7.21452e-69
GUCD1	3.53855e-73	0.447153	0.256	0.043	1.20611e-68
ELAC2	3.62556e-73	0.770962	0.349	0.076	1.23577e-68
TSHZ2	5.0183e-73	-1.6292	0.357	0.706	1.71049e-68
NUP62	6.85766e-73	0.584554	0.277	0.05	2.33743e-68
PSD3	7.66201e-73	-1.46711	0.347	0.709	2.6116e-68
ATP5MC2	9.07383e-73	-0.860973	0.675	0.961	3.09282e-68
PCMTD2	1.17423e-72	0.43227	0.267	0.046	4.00235e-68
FSTL1	1.34433e-72	1.41834	0.56	0.206	4.58216e-68
MAN2C1	2.58699e-72	0.451877	0.299	0.057	8.81775e-68
SH3KBP1	3.91944e-72	0.994661	0.307	0.061	1.33594e-67
TUBB4A	4.35388e-72	1.69761	0.491	0.173	1.48402e-67
HIPK1	4.41979e-72	0.719677	0.357	0.078	1.50649e-67
ADGRB3	5.26067e-72	-1.74561	0	0.507	1.7931e-67
ANAPC11	6.14425e-72	-1.47903	0.251	0.646	2.09427e-67
ZNF275	7.05865e-72	1.91036	0.531	0.227	2.40594e-67
RBX1	3.20494e-71	-1.14054	0.424	0.76	1.0924e-66
NOMO1	4.03628e-71	0.442558	0.291	0.055	1.37577e-66
RBL2	5.62934e-71	0.829615	0.328	0.068	1.91876e-66
APOA1	6.83943e-71	-1.9575	0	0.502	2.33122e-66
TUG1	7.60696e-71	0.99948	0.349	0.078	2.59283e-66
PARD3	7.66795e-71	-1.65309	0.221	0.63	2.61362e-66
CAT	8.60554e-71	1.09774	0.453	0.132	2.9332e-66
VEGFB	9.84053e-71	0.824536	0.453	0.126	3.35415e-66
ST3GAL5	1.13539e-70	1.05924	0.429	0.119	3.86999e-66
C9orf16	1.70908e-70	-1.39534	0.163	0.61	5.82539e-66
RPL3	2.07477e-70	-0.520637	0.915	0.998	7.07186e-66
MCL1	2.76841e-70	1.81313	0.587	0.204	9.43612e-66
ZBTB38	2.96328e-70	1.11018	0.456	0.131	1.01003e-65
WSB2	4.06406e-70	0.73429	0.392	0.098	1.38524e-65
RETREG2	4.16245e-70	0.836152	0.411	0.106	1.41877e-65
SCD	5.24939e-70	1.54618	0.48	0.157	1.78925e-65
CAP1	7.09436e-70	1.12492	0.507	0.155	2.41811e-65
GABARAPL1	7.46571e-70	1.42014	0.491	0.161	2.54469e-65
SUB1	8.27465e-70	-0.933847	0.555	0.84	2.82042e-65
HEXB	1.14929e-69	0.538486	0.411	0.102	3.91737e-65
UGGT1	1.21486e-69	0.43432	0.259	0.045	4.14085e-65
EFNA5	1.57182e-69	-1.72657	0	0.496	5.35753e-65
LSM7	1.74628e-69	-1.48223	0.027	0.515	5.9522e-65
VPS39	1.78148e-69	0.424266	0.259	0.045	6.07218e-65
VEZF1	1.79112e-69	0.627374	0.363	0.083	6.10502e-65
UPF1	2.72712e-69	0.567689	0.291	0.056	9.29539e-65
CDIPT	2.80323e-69	1.05092	0.515	0.168	9.55482e-65
MFN2	5.39208e-69	0.430733	0.264	0.047	1.83789e-64
SEC61B	5.50057e-69	-1.00276	0.544	0.838	1.87487e-64
SNHG25	5.96089e-69	-1.15607	0.453	0.815	2.03177e-64
TINF2	6.02534e-69	0.570729	0.363	0.084	2.05374e-64
MT1F	8.03793e-69	0.962931	0.392	0.104	2.73973e-64
COBLL1	9.27397e-69	1.06854	0.491	0.162	3.16103e-64
BRD2	1.25662e-68	1.55745	0.573	0.201	4.28319e-64
RPL36AL	1.35693e-68	-0.864979	0.595	0.88	4.62511e-64
ZBTB20	1.60542e-68	-1.22164	0.467	0.781	5.47206e-64
PHF11	1.67934e-68	0.501537	0.28	0.053	5.72403e-64
UBE2Q1	2.18817e-68	0.759012	0.389	0.097	7.45839e-64
GUK1	3.92175e-68	-1.42728	0.203	0.628	1.33673e-63
DBT	4.25853e-68	0.460841	0.277	0.052	1.45152e-63
BACE1	7.89566e-68	0.498148	0.285	0.056	2.69124e-63
PIM3	1.46951e-67	0.810054	0.331	0.073	5.00883e-63
ATG13	2.2928e-67	0.423633	0.309	0.063	7.81501e-63
AC091806.1	4.14001e-67	0.604404	0.296	0.061	1.41112e-62
ZDHHC3	4.30029e-67	0.571294	0.371	0.09	1.46576e-62
PSME3	5.50679e-67	0.910347	0.427	0.119	1.87699e-62
RETREG3	7.39103e-67	0.37418	0.277	0.053	2.51923e-62
TMEM50B	7.39481e-67	0.702103	0.413	0.108	2.52052e-62
TSPYL4	7.42764e-67	0.743047	0.376	0.093	2.53171e-62
SLC11A2	7.45189e-67	0.636263	0.283	0.055	2.53998e-62
SHFL	7.4539e-67	0.613795	0.275	0.052	2.54066e-62
NDUFS8	7.76601e-67	-1.28697	0.347	0.69	2.64705e-62
HNRNPA1	1.07801e-66	-0.80666	0.773	0.97	3.67441e-62
TYK2	1.7696e-66	0.808795	0.272	0.052	6.03167e-62
SLC25A23	2.03612e-66	0.532062	0.336	0.076	6.94013e-62
DTX3	3.05021e-66	0.592191	0.309	0.065	1.03966e-61
ATRNL1	4.30562e-66	-1.55601	0.243	0.621	1.46757e-61
BSG	6.0041e-66	-1.32429	0.253	0.632	2.0465e-61
UBQLN2	6.13593e-66	0.523736	0.355	0.082	2.09143e-61
NME3	7.26827e-66	-1.47784	0.069	0.526	2.47739e-61
HNRNPL	7.49986e-66	1.13262	0.504	0.169	2.55633e-61
ANKRD46	1.13948e-65	0.431836	0.363	0.085	3.8839e-61
CCDC69	1.37776e-65	1.06533	0.485	0.164	4.69609e-61
BET1L	1.46442e-65	0.549323	0.293	0.059	4.99147e-61
FBRSL1	1.63321e-65	0.707879	0.307	0.065	5.56679e-61
SNRPE	1.66854e-65	-1.06126	0.421	0.746	5.68721e-61
USF2	2.10924e-65	0.813072	0.429	0.119	7.18933e-61
YPEL3	2.16829e-65	0.821276	0.416	0.111	7.39061e-61
SP1	2.41128e-65	0.372196	0.253	0.046	8.21885e-61
MOAP1	2.49652e-65	0.479739	0.336	0.075	8.50939e-61
KIAA2013	3.60568e-65	0.420922	0.325	0.071	1.229e-60
PSAP	4.10854e-65	1.80179	0.717	0.6	1.4004e-60
NAXD	4.47072e-65	0.659614	0.392	0.102	1.52385e-60
DLST	4.64455e-65	0.795926	0.448	0.13	1.58309e-60
FTL	4.95954e-65	-0.806809	0.8	0.989	1.69046e-60
ATP6V1A	8.26635e-65	1.20036	0.483	0.167	2.81759e-60
EIF3L	1.0692e-64	-1.40006	0.067	0.525	3.64435e-60
LASP1	1.07274e-64	0.906023	0.317	0.071	3.65645e-60
CYP27A1	1.46306e-64	0.452777	0.301	0.062	4.98683e-60
PEA15	2.2649e-64	1.28809	0.539	0.212	7.7199e-60
OSBPL1A	2.76561e-64	0.423702	0.261	0.049	9.4266e-60
SEPHS2	4.77495e-64	0.754309	0.389	0.1	1.62754e-59
IFNGR1	6.83044e-64	0.503353	0.261	0.05	2.32816e-59
TLE5	1.20647e-63	1.02752	0.48	0.16	4.11226e-59
PHF10	1.34149e-63	0.911699	0.467	0.145	4.57247e-59
DMD	1.39464e-63	-1.50044	0.147	0.582	4.75363e-59
RRAGC	1.84054e-63	0.687929	0.293	0.061	6.27347e-59
RPS6	2.19263e-63	-0.480583	0.941	0.998	7.47359e-59
PFDN5	2.22136e-63	-0.853704	0.656	0.929	7.57151e-59
TGFBR2	2.46393e-63	0.885561	0.264	0.051	8.3983e-59
ALDH2	2.54191e-63	1.65114	0.544	0.25	8.66411e-59
IQSEC1	2.75912e-63	0.652751	0.36	0.089	9.40447e-59
TMEM43	3.14289e-63	0.618461	0.371	0.092	1.07125e-58
RPL24	3.33661e-63	-0.625536	0.808	0.988	1.13728e-58
RNF14	3.76286e-63	0.446577	0.333	0.077	1.28257e-58
MEF2D	4.39792e-63	0.796811	0.333	0.078	1.49903e-58
H3F3B	5.43438e-63	-0.709355	0.795	0.981	1.85231e-58
DDX23	5.99849e-63	0.639103	0.285	0.059	2.04459e-58
MAFF	7.1235e-63	0.902257	0.293	0.064	2.42804e-58
ETFB	7.73983e-63	-1.38062	0.189	0.586	2.63812e-58
PNPLA2	9.44534e-63	1.05199	0.464	0.147	3.21944e-58
RPS4X	1.24225e-62	-0.585505	0.899	0.995	4.2342e-58
ARL8B	1.42419e-62	0.804002	0.453	0.136	4.85434e-58
TOR1AIP1	1.5451e-62	0.626601	0.347	0.081	5.26648e-58
WDR6	1.59664e-62	0.720122	0.437	0.129	5.44214e-58
LAMP2	1.75084e-62	0.729925	0.435	0.128	5.96775e-58
PIK3R2	1.88127e-62	0.509672	0.301	0.065	6.41232e-58
GDE1	2.00607e-62	0.581126	0.355	0.087	6.83767e-58
MRPL12	2.23216e-62	-1.37303	0.032	0.484	7.60833e-58
IRAK1	2.94455e-62	0.658068	0.317	0.071	1.00365e-57
TACC1	3.14954e-62	0.924793	0.395	0.106	1.07352e-57
ATOX1	4.32524e-62	-1.33537	0.107	0.541	1.47426e-57
CEBPB	4.35755e-62	1.58692	0.581	0.236	1.48527e-57
INHA	5.21093e-62	-1.39238	0.419	0.739	1.77615e-57
AURKAIP1	1.19964e-61	-1.35037	0.213	0.594	4.08897e-57
ERGIC1	1.22925e-61	1.56987	0.576	0.297	4.18991e-57
NUP50	1.23808e-61	0.585866	0.352	0.086	4.21998e-57
CYP11B1	1.2397e-61	2.79769	0.659	0.504	4.22553e-57
RIC8A	1.25522e-61	0.508463	0.304	0.066	4.2784e-57
NEDD8	1.30266e-61	-0.866999	0.528	0.826	4.44012e-57
EIF4EBP2	5.43752e-61	1.07286	0.464	0.155	1.85338e-56
OSTM1	6.3279e-61	0.363801	0.285	0.06	2.15686e-56
EZR	8.33132e-61	1.76423	0.619	0.3	2.83973e-56
HIST1H4C	8.88729e-61	-1.31102	0.315	0.65	3.02923e-56
AKT2	9.69609e-61	0.678212	0.432	0.128	3.30491e-56
WDR82	1.02602e-60	0.770532	0.4	0.109	3.49721e-56
DDB1	1.23676e-60	1.55764	0.581	0.303	4.21549e-56
HOXA5	1.34276e-60	1.29805	0.48	0.177	4.57681e-56
RPS26	1.51568e-60	-0.763087	0.765	0.982	5.16619e-56
BECN1	2.11247e-60	0.667285	0.355	0.09	7.20037e-56
IL6ST	2.93478e-60	1.18183	0.533	0.205	1.00032e-55
PARP4	3.28287e-60	0.57114	0.272	0.055	1.11897e-55
TRIP10	3.83559e-60	0.467921	0.323	0.073	1.30736e-55
ACTA2	5.46792e-60	1.72724	0.285	0.062	1.86374e-55
C19orf12	6.75355e-60	0.497321	0.328	0.077	2.30195e-55
PDK4	7.58622e-60	1.22247	0.475	0.165	2.58576e-55
RNF141	1.69518e-59	0.569525	0.392	0.103	5.77802e-55
EIF2AK1	1.70349e-59	1.13506	0.501	0.179	5.80635e-55
ACOX1	2.20879e-59	0.527235	0.352	0.088	7.52866e-55
UBA1	2.25796e-59	1.01795	0.504	0.184	7.69627e-55
CST3	2.65208e-59	1.52399	0.637	0.383	9.0396e-55
NDRG4	4.49042e-59	1.27646	0.467	0.173	1.53056e-54
OSTC	4.6052e-59	-1.11452	0.379	0.692	1.56968e-54
SLC25A28	5.52806e-59	0.446483	0.28	0.059	1.88424e-54
EPB41L1	8.00854e-59	1.41047	0.571	0.279	2.72971e-54
RPS29	1.15765e-58	-0.406122	0.936	0.998	3.94586e-54
MCRIP2	1.16164e-58	-1.40728	0.149	0.545	3.95947e-54
EIF4B	1.4713e-58	1.42748	0.675	0.434	5.01494e-54
ZNF395	1.67892e-58	0.314399	0.251	0.049	5.7226e-54
CFL1	2.0102e-58	1.19235	0.829	0.806	6.85176e-54
IRF2BPL	2.08638e-58	0.692291	0.389	0.106	7.11141e-54
TRAPPC5	2.44113e-58	-1.25614	0.179	0.564	8.32058e-54
FAXDC2	2.82555e-58	0.468525	0.253	0.051	9.63088e-54
SPTAN1	3.5514e-58	0.826621	0.373	0.099	1.21049e-53
SLC26A2	4.96579e-58	1.55862	0.517	0.23	1.69259e-53
IGFBP7	5.16563e-58	3.71444	0.368	0.105	1.7607e-53
PEX19	5.30075e-58	0.56392	0.331	0.08	1.80676e-53
TBC1D9B	6.24719e-58	0.564311	0.317	0.075	2.12935e-53
MED24	7.46593e-58	0.371696	0.299	0.067	2.54476e-53
RAN	9.97498e-58	-0.84497	0.589	0.853	3.39997e-53
PTBP1	1.11233e-57	1.09875	0.517	0.182	3.79139e-53
PEBP1	1.93752e-57	2.23541	0.805	0.935	6.60403e-53
KTN1	1.94685e-57	-0.806436	0.565	0.855	6.63583e-53
OST4	2.04668e-57	-0.82215	0.619	0.914	6.97612e-53
PCDH15	2.07162e-57	-1.55496	0.04	0.465	7.06113e-53
ZMYND11	2.30521e-57	0.822891	0.392	0.108	7.85732e-53
HMGCS1	2.62829e-57	-1.19346	0.277	0.648	8.95854e-53
PHC2	2.83008e-57	0.762816	0.381	0.107	9.64633e-53
PRNP	3.20218e-57	0.640464	0.293	0.066	1.09146e-52
HNRNPUL2	3.26412e-57	0.489888	0.28	0.061	1.11258e-52
RGN	3.43292e-57	1.40622	0.499	0.21	1.17011e-52
NBR1	3.50624e-57	0.682784	0.387	0.105	1.1951e-52
KLHL9	3.75141e-57	0.380215	0.277	0.059	1.27867e-52
PDE10A	3.84961e-57	-1.62831	0.237	0.6	1.31214e-52
ZFAND5	3.98622e-57	1.61624	0.637	0.342	1.3587e-52
APOC1	4.38051e-57	-0.66195	0.528	0.925	1.4931e-52
NUDT4	4.70194e-57	0.937594	0.491	0.166	1.60266e-52
ZDHHC5	5.38661e-57	0.420986	0.264	0.055	1.83603e-52
CTSB	6.58003e-57	1.36655	0.637	0.357	2.2428e-52
ESD	7.05419e-57	-1.07984	0.475	0.751	2.40442e-52
EXT1	8.54012e-57	-1.6013	0.301	0.631	2.9109e-52
APOBEC3C	8.83731e-57	0.888408	0.424	0.126	3.0122e-52
YKT6	1.31012e-56	0.360209	0.251	0.05	4.46553e-52
MEG8	1.41418e-56	-1.52763	0.253	0.594	4.82025e-52
ARHGAP1	1.71403e-56	0.73294	0.296	0.069	5.84227e-52
MORF4L2	1.73729e-56	-0.908148	0.515	0.793	5.92154e-52
IGF2BP2	1.97998e-56	-1.30564	0.232	0.587	6.74878e-52
CDK2AP1	2.04198e-56	0.759198	0.405	0.118	6.9601e-52
TENM3	2.31179e-56	-1.41084	0.117	0.521	7.87974e-52
MSL1	2.37059e-56	0.606517	0.288	0.065	8.08016e-52
PEX26	2.56544e-56	0.518612	0.264	0.055	8.74429e-52
STMN1	2.74715e-56	-1.45657	0.195	0.58	9.36365e-52
CDK6	2.92649e-56	-1.22955	0.243	0.611	9.97494e-52
B4GALT1	3.08508e-56	1.07013	0.467	0.156	1.05155e-51
COQ6	3.90211e-56	0.521112	0.357	0.094	1.33003e-51
DCBLD2	4.33556e-56	0.497696	0.312	0.074	1.47778e-51
SNX4	4.61436e-56	0.287209	0.291	0.064	1.57281e-51
EEF1D	5.20243e-56	-0.709963	0.619	0.884	1.77325e-51
NDUFS5	5.46716e-56	-0.807281	0.613	0.879	1.86348e-51
NDUFB10	6.60387e-56	-1.27816	0.149	0.535	2.25093e-51
UQCRH	7.71969e-56	-0.834048	0.584	0.852	2.63126e-51
AKAP11	9.16401e-56	0.603184	0.315	0.075	3.12355e-51
F11R	9.70088e-56	0.41372	0.301	0.071	3.30654e-51
HBA2	9.87185e-56	-1.22726	0.011	0.437	3.36482e-51
KIF1BP	1.1715e-55	0.265837	0.261	0.054	3.99305e-51
KLHDC8B	1.31014e-55	-1.10457	0.429	0.735	4.4656e-51
ASB13	1.35245e-55	0.266709	0.275	0.059	4.60983e-51
C1orf21	1.53939e-55	0.890625	0.461	0.154	5.247e-51
KCNMA1	1.74706e-55	-1.29986	0.027	0.454	5.95485e-51
SLIRP	1.96764e-55	-0.811259	0.499	0.756	6.70669e-51
HOXB2	2.26334e-55	0.543145	0.344	0.089	7.71458e-51
NFE2L1	4.30291e-55	1.06762	0.515	0.205	1.46665e-50
STX3	4.30348e-55	0.321003	0.253	0.052	1.46684e-50
SOGA1	4.52053e-55	0.541644	0.365	0.101	1.54082e-50
SPCS3	5.0993e-55	0.577837	0.373	0.104	1.7381e-50
KCTD3	5.95086e-55	0.84307	0.445	0.143	2.02835e-50
RNF220	6.08412e-55	0.460092	0.325	0.081	2.07377e-50
SEC16A	6.32843e-55	0.491149	0.299	0.07	2.15704e-50
GLUD1	6.67008e-55	1.16492	0.52	0.207	2.2735e-50
SLC16A2	8.08449e-55	0.395716	0.267	0.057	2.7556e-50
PLD3	9.63006e-55	-1.31304	0.141	0.521	3.28241e-50
NCOA7	1.01534e-54	0.851163	0.437	0.136	3.46077e-50
ANKRD40	1.49692e-54	0.493865	0.285	0.065	5.10227e-50
ANAPC16	1.79855e-54	-0.918849	0.453	0.741	6.13035e-50
NACA	2.17308e-54	-0.522798	0.749	0.979	7.40693e-50
PSMB5	2.32464e-54	-1.1138	0.435	0.69	7.92352e-50
SCARB2	2.55313e-54	0.789199	0.437	0.14	8.70235e-50
PDK2	3.16747e-54	0.573659	0.363	0.098	1.07963e-49
PTTG1IP	3.21881e-54	0.920865	0.544	0.206	1.09713e-49
EEF1G	4.47882e-54	-0.614582	0.787	0.979	1.52661e-49
GATAD1	4.53345e-54	0.575962	0.272	0.06	1.54523e-49
ACOT9	4.97124e-54	0.367593	0.264	0.057	1.69445e-49
FNDC4	5.23588e-54	0.813667	0.448	0.15	1.78465e-49
CALM1	6.17082e-54	1.6794	0.707	0.388	2.10332e-49
RNF130	6.32029e-54	0.580497	0.405	0.119	2.15427e-49
GNS	7.02768e-54	1.28146	0.541	0.265	2.39538e-49
CD55	7.85114e-54	1.6709	0.629	0.375	2.67606e-49
SF3B5	9.51135e-54	-1.13191	0.405	0.672	3.24195e-49
STX16	1.04024e-53	0.828773	0.328	0.084	3.54566e-49
STAT5B	1.41204e-53	0.622468	0.397	0.118	4.81295e-49
NDN	1.64181e-53	-1.02613	0.416	0.694	5.5961e-49
DUSP3	1.78541e-53	0.450287	0.323	0.081	6.08557e-49
PDP1	2.53916e-53	0.510038	0.333	0.087	8.65474e-49
PITRM1	3.08736e-53	0.484659	0.336	0.088	1.05233e-48
YPEL5	3.64562e-53	1.42892	0.56	0.219	1.24261e-48
SF3B6	6.5031e-53	-0.981589	0.344	0.644	2.21658e-48
COX6B1	7.87225e-53	-0.851595	0.557	0.81	2.68325e-48
OS9	9.2567e-53	0.804073	0.461	0.153	3.15515e-48
ACSL4	1.46554e-52	0.653732	0.368	0.105	4.99529e-48
TMEM192	1.51383e-52	0.585379	0.384	0.111	5.15989e-48
PLEKHA5	1.63089e-52	-1.22319	0.256	0.62	5.5589e-48
FADS1	2.62046e-52	1.14512	0.493	0.195	8.93184e-48
NDUFB2	2.87621e-52	-0.783683	0.587	0.862	9.80357e-48
MTSS1	2.91998e-52	0.700467	0.416	0.131	9.95276e-48
AP3D1	3.15239e-52	0.869412	0.432	0.141	1.07449e-47
EXOSC6	4.10472e-52	0.707235	0.408	0.123	1.39909e-47
ARF3	4.35876e-52	0.933003	0.509	0.196	1.48568e-47
IMPAD1	5.56644e-52	0.96936	0.485	0.179	1.89732e-47
AIG1	6.15031e-52	0.433526	0.28	0.065	2.09633e-47
DEPTOR	6.17577e-52	0.606234	0.381	0.111	2.10501e-47
MRPL49	6.56261e-52	0.916593	0.437	0.152	2.23687e-47
CLDN1	1.01451e-51	0.809426	0.355	0.101	3.45795e-47
BAG6	1.02546e-51	0.77673	0.44	0.144	3.49526e-47
TMEM127	1.13556e-51	0.404985	0.291	0.069	3.87056e-47
TMEM9B	1.2743e-51	0.628629	0.371	0.107	4.34344e-47
ETF1	1.6081e-51	0.978876	0.469	0.161	5.48122e-47
PBXIP1	1.6971e-51	1.11682	0.52	0.213	5.78457e-47
PSMA2	1.69829e-51	-1.00399	0.384	0.672	5.78863e-47
HSPH1	1.99584e-51	1.95024	0.533	0.216	6.8028e-47
BEX2	2.13803e-51	-1.18204	0.224	0.576	7.28749e-47
LAMTOR5	2.41701e-51	-0.988029	0.419	0.687	8.23839e-47
GANAB	2.67394e-51	0.772275	0.48	0.165	9.11411e-47
NDUFC1	3.48861e-51	-0.868374	0.552	0.838	1.18909e-46
LIN7C	3.49739e-51	0.457143	0.323	0.083	1.19209e-46
RBM12	3.55032e-51	0.456216	0.296	0.071	1.21013e-46
PRMT1	4.41638e-51	-1.25782	0.192	0.548	1.50532e-46
NPTN	4.99687e-51	0.758176	0.395	0.12	1.70318e-46
DNAJC10	5.88063e-51	0.623066	0.251	0.055	2.00441e-46
RORA	6.04225e-51	-0.884824	0.488	0.787	2.0595e-46
APOOL	6.33336e-51	0.41374	0.301	0.075	2.15873e-46
MFSD1	6.50077e-51	0.432568	0.309	0.078	2.21579e-46
ZMIZ1	7.56958e-51	0.477129	0.264	0.06	2.58009e-46
ALDH1A2	7.64766e-51	-1.31367	0.005	0.404	2.6067e-46
JUND	8.32909e-51	2.21005	0.731	0.438	2.83897e-46
RPS20	1.10457e-50	0.782103	0.923	0.979	3.76493e-46
PTPN11	1.12583e-50	0.565262	0.373	0.108	3.83741e-46
RABGEF1	2.12746e-50	-1.33218	0.189	0.538	7.25144e-46
HMGN1	2.65801e-50	-0.682203	0.547	0.798	9.05983e-46
GNB1	2.83021e-50	1.18711	0.597	0.303	9.64676e-46
AMZ2	3.10566e-50	0.510821	0.315	0.081	1.05856e-45
C12orf57	3.10996e-50	-1.2402	0.203	0.554	1.06003e-45
EIF3E	4.01089e-50	-0.843869	0.587	0.876	1.36711e-45
PABPC4	4.19833e-50	1.2412	0.581	0.264	1.431e-45
RANBP1	4.6532e-50	-1.10215	0.299	0.608	1.58604e-45
SELENOH	6.34667e-50	-0.891915	0.517	0.768	2.16326e-45
C6orf62	6.55054e-50	0.70439	0.387	0.115	2.23275e-45
HIF3A	6.58697e-50	-1.25642	0.045	0.435	2.24517e-45
NDUFB9	7.25189e-50	-1.00656	0.427	0.691	2.47181e-45
METTL17	9.89961e-50	0.535533	0.339	0.091	3.37428e-45
PLEKHA7	1.13414e-49	-1.11504	0.003	0.397	3.8657e-45
SNRPD2	1.32745e-49	-0.727305	0.563	0.809	4.52462e-45
WBP2	1.61581e-49	1.31488	0.549	0.28	5.50749e-45
SMIM26	1.74334e-49	-1.04412	0.317	0.628	5.94216e-45
MEF2C	1.98965e-49	-1.22193	0.304	0.62	6.78173e-45
NKAIN3	2.06661e-49	-1.34581	0.024	0.415	7.04402e-45
CKAP4	2.48299e-49	0.851872	0.493	0.193	8.46328e-45
PURB	3.65642e-49	0.573559	0.291	0.073	1.24629e-44
CTDNEP1	4.08587e-49	0.837341	0.475	0.172	1.39267e-44
MICOS10	4.16643e-49	-0.987405	0.427	0.681	1.42013e-44
RAB11B	4.20948e-49	1.09405	0.547	0.228	1.4348e-44
SET	4.6524e-49	1.23565	0.707	0.491	1.58577e-44
HAGH	5.66963e-49	0.808854	0.427	0.148	1.93249e-44
NBDY	9.74916e-49	-1.07365	0.347	0.637	3.323e-44
SLC16A9	1.2217e-48	1.3913	0.512	0.237	4.16416e-44
FTH1	1.69757e-48	1.11892	0.893	0.981	5.78616e-44
TMEM248	2.81819e-48	0.765193	0.459	0.167	9.6058e-44
HSPA4L	2.8286e-48	0.480842	0.32	0.085	9.64129e-44
ATP5MG	3.2684e-48	-0.652964	0.693	0.94	1.11403e-43
KCNJ5	3.31399e-48	1.07477	0.432	0.158	1.12957e-43
CYB5R3	4.65816e-48	1.26932	0.595	0.337	1.58773e-43
RTF1	4.86805e-48	-0.825985	0.392	0.68	1.65928e-43
RAB27A	5.47681e-48	0.704371	0.251	0.057	1.86677e-43
MPRIP	5.59312e-48	0.61614	0.317	0.084	1.90642e-43
ATP6V0B	6.15834e-48	-0.992862	0.421	0.692	2.09907e-43
SYNE2	6.71606e-48	1.31918	0.301	0.079	2.28917e-43
APP	9.24018e-48	1.4352	0.712	0.699	3.14952e-43
NUDT16	9.63263e-48	0.464815	0.331	0.091	3.28328e-43
LAMB2	1.21575e-47	0.329381	0.331	0.09	4.14388e-43
ATP5F1E	1.64494e-47	-0.578758	0.768	0.981	5.60679e-43
RPL5	1.71582e-47	-0.437584	0.861	0.993	5.84839e-43
SAV1	2.02704e-47	0.365154	0.307	0.079	6.90918e-43
MAPK10	2.9984e-47	-1.29163	0.181	0.52	1.02201e-42
UTRN	3.06859e-47	1.22472	0.312	0.084	1.04593e-42
PNMA1	3.26897e-47	0.431946	0.272	0.066	1.11423e-42
CMPK1	3.27475e-47	0.795763	0.405	0.129	1.1162e-42
SVIP	4.14246e-47	0.581389	0.349	0.101	1.41196e-42
IPO7	5.21138e-47	0.874526	0.48	0.182	1.7763e-42
MDK	6.26607e-47	-1.16259	0.349	0.639	2.13579e-42
POMP	6.39037e-47	-0.857935	0.536	0.777	2.17816e-42
MYL6	7.68813e-47	-0.594937	0.749	0.977	2.6205e-42
GGCT	1.14091e-46	0.306913	0.288	0.072	3.8888e-42
ALAS1	1.32178e-46	1.88075	0.565	0.338	4.50529e-42
YWHAB	1.32429e-46	1.36142	0.68	0.512	4.51383e-42
AC096536.3	1.38583e-46	-1.3609	0	0.374	4.7236e-42
KCNK3	1.3887e-46	1.81775	0.576	0.369	4.73337e-42
PKIA	1.39923e-46	-1.27371	0.011	0.384	4.76927e-42
PVT1	1.45189e-46	-0.986574	0.101	0.477	4.94878e-42
TMEM167B	1.46021e-46	0.553546	0.373	0.112	4.97711e-42
ALYREF	1.56604e-46	0.627881	0.293	0.075	5.33786e-42
FAM20B	2.01047e-46	0.340444	0.293	0.075	6.85268e-42
NOP10	2.14008e-46	-0.998542	0.435	0.673	7.29445e-42
CTSZ	2.38917e-46	0.788697	0.421	0.146	8.14349e-42
ANXA7	2.95937e-46	0.65051	0.464	0.166	1.0087e-41
WBP1L	3.07134e-46	0.826624	0.459	0.172	1.04687e-41
CKS2	3.11285e-46	-1.20442	0.293	0.62	1.06101e-41
TMEM30A	3.1947e-46	0.498648	0.365	0.108	1.08892e-41
SUSD6	3.46006e-46	0.482721	0.288	0.074	1.17936e-41
NDUFA7	3.7026e-46	-0.947265	0.397	0.666	1.26203e-41
PSMB4	4.16271e-46	1.09352	0.549	0.247	1.41886e-41
COPS7A	5.18894e-46	0.723444	0.429	0.145	1.76865e-41
MRPS21	6.0657e-46	-0.780231	0.499	0.731	2.06749e-41
LAGE3	6.23469e-46	-1.19745	0.267	0.558	2.1251e-41
ELK1	6.94909e-46	0.351962	0.277	0.07	2.3686e-41
HDLBP	7.28303e-46	1.13832	0.571	0.299	2.48242e-41
MDM2	7.85643e-46	0.631616	0.336	0.099	2.67786e-41
HTATIP2	8.35003e-46	0.502904	0.317	0.088	2.84611e-41
EIF4EBP3	9.94547e-46	0.448086	0.299	0.079	3.38991e-41
PPP1CA	1.1345e-45	-1.19086	0.133	0.477	3.86696e-41
CCDC28A	1.39827e-45	0.668485	0.363	0.109	4.76599e-41
ZC3H6	1.48657e-45	0.637839	0.275	0.069	5.06699e-41
AC096747.1	1.6329e-45	-1.27401	0	0.368	5.56574e-41
GATC	1.86378e-45	0.350867	0.293	0.076	6.35269e-41
FGD5-AS1	1.89486e-45	0.560254	0.357	0.106	6.45863e-41
API5	1.97126e-45	0.477232	0.349	0.1	6.71903e-41
GPI	2.2985e-45	1.0948	0.581	0.316	7.83442e-41
CCNDBP1	2.49181e-45	0.684239	0.4	0.131	8.49333e-41
CSNK1G2	2.73685e-45	0.509536	0.251	0.059	9.32855e-41
TMX4	3.18415e-45	0.74018	0.395	0.127	1.08532e-40
AHDC1	3.28328e-45	0.709743	0.408	0.137	1.11911e-40
NOSIP	3.2995e-45	-1.10847	0.037	0.404	1.12463e-40
STEAP1B	3.41586e-45	-1.08417	0	0.366	1.1643e-40
RBM39	3.62799e-45	-0.610722	0.525	0.789	1.2366e-40
HS6ST1	4.29293e-45	0.282955	0.256	0.06	1.46325e-40
RTN4	4.60452e-45	1.36067	0.675	0.607	1.56945e-40
MBTPS1	7.6746e-45	0.678228	0.376	0.115	2.61589e-40
PLIN2	8.03865e-45	0.837033	0.459	0.177	2.73997e-40
NME4	9.54134e-45	-0.983423	0.344	0.621	3.25217e-40
DCTN1	9.55564e-45	0.327996	0.309	0.084	3.25704e-40
TMEM64	9.58156e-45	0.486654	0.336	0.096	3.26588e-40
FGFR1OP2	1.06099e-44	0.628899	0.347	0.102	3.61639e-40
MAPK14	1.12957e-44	0.435179	0.28	0.071	3.85015e-40
VPS28	1.16619e-44	-1.12302	0.179	0.506	3.97496e-40
UBL5	1.33724e-44	-0.711332	0.637	0.908	4.55797e-40
SCAMP2	1.40136e-44	0.666988	0.368	0.116	4.77653e-40
PTP4A2	1.51086e-44	1.31605	0.565	0.266	5.14978e-40
EIF5B	1.60549e-44	-0.779854	0.419	0.685	5.4723e-40
COL18A1	1.63477e-44	0.686367	0.299	0.082	5.57211e-40
SHC1	1.69537e-44	0.559883	0.275	0.07	5.77867e-40
ABHD14B	1.77126e-44	0.668302	0.413	0.142	6.03734e-40
RERE	1.92154e-44	-1.00219	0.384	0.645	6.54957e-40
DEXI	1.95341e-44	0.711563	0.459	0.175	6.65819e-40
LIPA	2.93268e-44	0.548817	0.339	0.099	9.99603e-40
TWF1	3.21413e-44	0.595211	0.296	0.08	1.09554e-39
UQCRFS1	4.03774e-44	-0.735955	0.512	0.768	1.37626e-39
AC005670.3	4.07538e-44	0.431272	0.288	0.076	1.38909e-39
BHLHE40	4.36764e-44	1.29621	0.349	0.112	1.48871e-39
POLR3E	4.43502e-44	0.402557	0.291	0.076	1.51168e-39
HIGD2A	4.45245e-44	-0.817754	0.413	0.667	1.51762e-39
MICOS13	4.56806e-44	-1.10614	0.131	0.468	1.55702e-39
NBN	4.89715e-44	0.321445	0.251	0.06	1.66919e-39
LANCL1	5.09694e-44	0.340369	0.251	0.06	1.73729e-39
CCZ1	5.62321e-44	0.545154	0.352	0.106	1.91667e-39
SF1	5.83448e-44	1.17919	0.595	0.295	1.98868e-39
CLTC	6.12132e-44	1.07949	0.539	0.262	2.08645e-39
C16orf58	6.2815e-44	0.355749	0.253	0.061	2.14105e-39
JAKMIP2	7.05442e-44	-1.13783	0.013	0.374	2.4045e-39
PLEKHA2	7.73124e-44	0.854857	0.288	0.077	2.63519e-39
FBXW2	9.17876e-44	0.361675	0.269	0.068	3.12858e-39
UBE2Z	9.84023e-44	0.638372	0.384	0.124	3.35404e-39
IGF1R	9.95539e-44	-1.19753	0.213	0.52	3.39329e-39
MOB4	1.13473e-43	-1.38628	0.419	0.672	3.86772e-39
KIAA0100	1.19447e-43	0.551571	0.357	0.11	4.07134e-39
STARD7	1.42685e-43	0.785461	0.467	0.186	4.86342e-39
MYH9	1.60544e-43	1.4056	0.605	0.295	5.47215e-39
H2AFJ	1.66486e-43	-1.02676	0.149	0.491	5.67468e-39
COX15	2.45437e-43	0.498881	0.304	0.085	8.36572e-39
ABCG1	2.63878e-43	0.692742	0.36	0.113	8.99429e-39
AC004797.1	2.68841e-43	-1.0178	0.003	0.359	9.16345e-39
NFKBIA	2.78765e-43	1.57262	0.536	0.234	9.5017e-39
ARMC1	3.5472e-43	0.498682	0.272	0.07	1.20906e-38
MRPL57	3.55903e-43	-0.855469	0.421	0.668	1.2131e-38
SLC8B1	4.73558e-43	0.504599	0.336	0.1	1.61412e-38
CANX	4.82755e-43	1.2203	0.64	0.433	1.64547e-38
LEPROT	4.94411e-43	0.996038	0.509	0.235	1.6852e-38
CPSF7	5.41976e-43	0.434636	0.291	0.077	1.84733e-38
SLC6A9	6.11569e-43	0.600481	0.355	0.115	2.08453e-38
PPP1R11	6.5516e-43	0.598078	0.373	0.119	2.23311e-38
AL109930.1	6.71194e-43	-1.17042	0	0.352	2.28776e-38
BTF3	7.13916e-43	-0.620859	0.696	0.934	2.43338e-38
COX17	8.58269e-43	-0.806262	0.531	0.822	2.92541e-38
RNF181	9.09981e-43	-0.928701	0.301	0.575	3.10167e-38
SMARCC2	9.97858e-43	0.500587	0.307	0.086	3.4012e-38
ACTR3	1.06824e-42	1.09552	0.557	0.287	3.6411e-38
FAAP20	1.10154e-42	-1.13816	0.093	0.436	3.75461e-38
CDK9	1.19734e-42	0.631992	0.299	0.082	4.08113e-38
GDI1	1.2577e-42	0.856077	0.483	0.185	4.28688e-38
P4HA1	1.40706e-42	-1.08973	0.315	0.589	4.79596e-38
PPM1E	1.58763e-42	-1.33329	0.237	0.526	5.41143e-38
NDUFS1	1.59823e-42	0.98213	0.488	0.218	5.44756e-38
TMEM184C	2.63029e-42	0.420632	0.275	0.071	8.96536e-38
UQCC2	2.67171e-42	-1.08883	0.187	0.505	9.10651e-38
TFRC	2.88962e-42	0.626535	0.291	0.082	9.84926e-38
TIMP1	3.43372e-42	-0.386703	0.387	0.711	1.17038e-37
TMEM214	3.76849e-42	0.525009	0.261	0.067	1.28449e-37
ADAR	4.79723e-42	0.745587	0.421	0.148	1.63514e-37
CNDP2	7.67767e-42	0.411681	0.269	0.07	2.61694e-37
SCD5	7.87565e-42	1.36773	0.568	0.357	2.68441e-37
ARAF	8.12882e-42	0.594944	0.395	0.128	2.77071e-37
HMGN3	8.38194e-42	-0.930903	0.419	0.652	2.85698e-37
DACH1	8.47058e-42	-1.33009	0.115	0.45	2.8872e-37
AMBRA1	1.02416e-41	-0.994839	0.184	0.502	3.49085e-37
SLK	1.11827e-41	0.638506	0.336	0.103	3.81162e-37
PPP2R5C	1.59821e-41	1.05585	0.504	0.209	5.44751e-37
EPHX1	1.83772e-41	1.44864	0.531	0.322	6.26385e-37
IFNAR1	1.8639e-41	0.47355	0.341	0.104	6.35311e-37
TECR	2.16169e-41	-1.07033	0.221	0.52	7.36811e-37
SERPINB1	2.34866e-41	0.555929	0.411	0.14	8.00541e-37
NDUFA12	2.60896e-41	-0.876752	0.413	0.647	8.89262e-37
COX6A1	2.98726e-41	-0.615871	0.632	0.913	1.01821e-36
RTN3	3.13223e-41	0.757909	0.464	0.18	1.06762e-36
SNX12	3.23809e-41	0.420261	0.339	0.103	1.1037e-36
VSTM4	3.96516e-41	0.703905	0.413	0.148	1.35152e-36
FH	4.15371e-41	0.55214	0.373	0.121	1.41579e-36
TMEM109	4.17063e-41	0.634811	0.376	0.124	1.42156e-36
RAD21	4.44898e-41	1.0492	0.565	0.289	1.51644e-36
MT1X	5.35987e-41	1.46625	0.485	0.215	1.82691e-36
SOD2	5.77917e-41	1.00836	0.472	0.185	1.96983e-36
SNAP47	5.84037e-41	0.368433	0.253	0.064	1.99069e-36
NQO1	6.76553e-41	0.4953	0.283	0.078	2.30603e-36
SEC62	7.61191e-41	-0.712207	0.568	0.827	2.59452e-36
FEM1B	9.07924e-41	0.462784	0.269	0.071	3.09466e-36
MAPKAP1	1.05297e-40	0.629123	0.448	0.165	3.58905e-36
SERINC3	1.22394e-40	1.00063	0.509	0.222	4.1718e-36
NCEH1	1.29091e-40	0.429745	0.312	0.091	4.40006e-36
AARS	1.3705e-40	0.573968	0.408	0.14	4.67133e-36
ADAMTS19	1.38031e-40	-1.2705	0	0.337	4.70477e-36
BST2	1.53509e-40	-0.976306	0.4	0.655	5.23234e-36
ROCK2	1.53928e-40	0.576604	0.368	0.12	5.24665e-36
H19	1.59535e-40	-0.267779	0.517	0.942	5.43775e-36
STK24	1.9079e-40	0.812533	0.403	0.137	6.50309e-36
DR1	1.96217e-40	0.406366	0.283	0.077	6.68805e-36
CYC1	2.03693e-40	-0.984571	0.339	0.596	6.94286e-36
ASAH1	3.11214e-40	0.748187	0.445	0.176	1.06077e-35
RPL14	3.11881e-40	-0.392984	0.824	0.988	1.06305e-35
GPR107	3.1526e-40	0.494132	0.267	0.071	1.07456e-35
ZC3HAV1	3.33371e-40	1.17784	0.357	0.119	1.13629e-35
KIF16B	3.40476e-40	0.683827	0.336	0.107	1.16051e-35
METTL26	3.49705e-40	-1.14489	0.179	0.481	1.19197e-35
GNG12	3.52096e-40	0.914706	0.504	0.219	1.20012e-35
CFDP1	3.85382e-40	-0.882492	0.389	0.626	1.31357e-35
PHLPP1	4.1317e-40	-1.0785	0.307	0.568	1.40829e-35
APMAP	4.16359e-40	0.683388	0.389	0.131	1.41916e-35
TAPT1	4.26441e-40	0.302766	0.283	0.077	1.45353e-35
NHP2	5.5376e-40	-0.963103	0.323	0.581	1.88749e-35
PSAT1	6.1665e-40	0.582543	0.36	0.115	2.10185e-35
EIF4H	6.2739e-40	1.20642	0.616	0.389	2.13846e-35
EIF3J	8.55172e-40	-0.895774	0.331	0.588	2.91485e-35
H3F3A	9.46027e-40	-0.568487	0.747	0.961	3.22453e-35
RPS21	1.16705e-39	-0.47099	0.789	0.984	3.97789e-35
MAP3K20	1.93313e-39	0.334345	0.253	0.066	6.58906e-35
ITM2B	2.08186e-39	1.04237	0.747	0.748	7.09601e-35
EBLN3P	2.49363e-39	0.503338	0.307	0.092	8.49953e-35
SNRPF	2.73318e-39	-0.797035	0.339	0.608	9.31603e-35
HPS1	2.80713e-39	0.472637	0.269	0.073	9.56811e-35
PRPS1	2.86983e-39	0.478771	0.283	0.078	9.7818e-35
FAH	3.41233e-39	0.431886	0.371	0.122	1.16309e-34
WWOX	3.72394e-39	-1.17777	0.059	0.386	1.2693e-34
ZBTB44	3.77573e-39	0.473954	0.301	0.087	1.28696e-34
ZFP36L2	4.03646e-39	2.18848	0.528	0.24	1.37583e-34
CYP21A2	4.47812e-39	2.70487	0.667	0.697	1.52637e-34
KIAA1191	4.5318e-39	0.433477	0.304	0.089	1.54466e-34
C9orf78	4.54374e-39	0.763225	0.392	0.134	1.54873e-34
ANXA5	5.86655e-39	1.26992	0.653	0.473	1.99961e-34
KIZ-AS1	6.28612e-39	-0.995226	0	0.326	2.14262e-34
RITA1	7.0186e-39	0.411662	0.28	0.078	2.39229e-34
FLOT1	7.63111e-39	0.869898	0.509	0.238	2.60106e-34
GTF2H5	7.84871e-39	-0.938906	0.397	0.625	2.67523e-34
SERBP1	1.06973e-38	-0.658814	0.512	0.758	3.64618e-34
ADGRL2	1.19707e-38	-1.37993	0.197	0.487	4.08021e-34
KCNQ1	1.26055e-38	0.758839	0.432	0.165	4.29657e-34
EIF2D	1.26862e-38	0.277378	0.251	0.065	4.3241e-34
SNRPG	1.34863e-38	-0.661877	0.539	0.758	4.59679e-34
CPSF2	1.3762e-38	0.378206	0.269	0.074	4.69077e-34
ADD1	1.48545e-38	0.692524	0.451	0.169	5.06315e-34
NR6A1	1.48857e-38	-1.0369	0	0.324	5.07378e-34
AP000462.1	1.54287e-38	-1.30241	0	0.324	5.25888e-34
JADE1	1.57668e-38	0.617188	0.32	0.099	5.37412e-34
ANXA11	1.61872e-38	0.697057	0.328	0.103	5.51741e-34
NDUFA4	1.71495e-38	-0.521279	0.707	0.955	5.84541e-34
S100A10	1.97797e-38	1.18268	0.373	0.14	6.74191e-34
CMTM8	2.07632e-38	-1.16522	0.125	0.436	7.07714e-34
TSPYL2	2.11253e-38	1.0435	0.376	0.13	7.20057e-34
GSN	2.21315e-38	1.58381	0.445	0.177	7.54351e-34
FBXO21	2.533e-38	0.854601	0.48	0.21	8.63372e-34
DPM3	2.94406e-38	-1.10114	0.131	0.436	1.00348e-33
FDFT1	3.15538e-38	-1.0645	0.397	0.63	1.07551e-33
ARMCX2	3.35349e-38	0.522289	0.312	0.098	1.14304e-33
POLR2J	3.37152e-38	-0.954057	0.168	0.47	1.14918e-33
PSMA4	3.45582e-38	-0.912166	0.381	0.612	1.17792e-33
AS3MT	4.18208e-38	1.2152	0.52	0.285	1.42546e-33
SFPQ	4.61534e-38	1.35838	0.637	0.338	1.57314e-33
MRPL52	5.14587e-38	-1.01924	0.267	0.527	1.75397e-33
SERPINA5	5.37706e-38	1.41764	0.555	0.364	1.83277e-33
HSPA4	5.46068e-38	0.618996	0.467	0.181	1.86127e-33
TMEM208	8.51273e-38	-0.994806	0.109	0.426	2.90156e-33
IGF2BP3	1.17606e-37	-0.998824	0	0.318	4.00861e-33
ZNF609	1.27246e-37	-1.0011	0.195	0.498	4.33718e-33
PGM5	1.2982e-37	0.666894	0.437	0.172	4.42493e-33
FBXO9	1.34188e-37	0.759158	0.432	0.171	4.57379e-33
SMIM10L2A	1.35956e-37	0.455884	0.36	0.122	4.63405e-33
FTX	1.4196e-37	-0.953509	0.115	0.434	4.83871e-33
PFDN2	1.58863e-37	-0.97823	0.309	0.56	5.41486e-33
B4GAT1	1.7059e-37	0.308407	0.277	0.078	5.81456e-33
LIMCH1	1.72726e-37	-1.01472	0.363	0.624	5.88738e-33
LPCAT3	1.75254e-37	0.337294	0.312	0.093	5.97355e-33
ACOT2	1.892e-37	0.442651	0.328	0.103	6.4489e-33
HBA1	2.07159e-37	-0.918194	0	0.316	7.06103e-33
SP100	2.11278e-37	0.679583	0.376	0.129	7.20141e-33
UBA5	2.14554e-37	0.361591	0.291	0.084	7.31309e-33
BOD1L1	2.17012e-37	0.669859	0.299	0.089	7.39687e-33
BCHE	2.17495e-37	-1.15473	0.085	0.397	7.4133e-33
IQGAP1	2.34225e-37	1.0466	0.525	0.246	7.98357e-33
RUVBL2	3.11154e-37	-1.22445	0.157	0.451	1.06057e-32
MYL9	4.84356e-37	-0.929129	0.525	0.739	1.65093e-32
CSNK1D	4.84362e-37	0.946836	0.411	0.153	1.65095e-32
TLN1	5.12572e-37	1.18007	0.605	0.373	1.7471e-32
GNA12	5.35686e-37	0.374631	0.288	0.084	1.82589e-32
PURA	8.16606e-37	0.736276	0.435	0.171	2.7834e-32
EMD	8.5453e-37	0.75502	0.44	0.169	2.91267e-32
ACAD9	8.78737e-37	0.459915	0.296	0.087	2.99517e-32
POLR2I	9.94578e-37	-1.08986	0.109	0.411	3.39002e-32
MGARP	1.04395e-36	-0.611669	0.517	0.756	3.55831e-32
GNG5	1.04748e-36	-0.902422	0.323	0.574	3.57035e-32
WIPF2	1.1304e-36	0.610859	0.291	0.087	3.85295e-32
SRSF9	1.13692e-36	-0.696854	0.512	0.736	3.87518e-32
RPN1	1.24821e-36	0.609106	0.443	0.176	4.25451e-32
FBN2	1.36839e-36	-1.04391	0.069	0.383	4.66415e-32
PTOV1	1.43415e-36	-1.02832	0.28	0.533	4.88829e-32
SIRT1	1.48108e-36	0.476874	0.259	0.072	5.04825e-32
HEBP2	1.7959e-36	0.608963	0.413	0.152	6.12132e-32
UBB	1.96479e-36	-0.381598	0.803	0.97	6.69697e-32
TOLLIP	2.09865e-36	0.479576	0.36	0.121	7.15324e-32
FAM49B	2.14716e-36	-0.904492	0.16	0.456	7.31859e-32
ARL8A	2.48092e-36	0.463222	0.307	0.095	8.45622e-32
GLS	2.52666e-36	0.767286	0.493	0.225	8.61214e-32
CCND2	2.66724e-36	0.999862	0.483	0.227	9.09129e-32
CTSD	2.73667e-36	1.07083	0.469	0.247	9.32793e-32
RRM1	2.97987e-36	0.382986	0.267	0.075	1.01569e-31
TAF10	3.24431e-36	0.780806	0.48	0.197	1.10582e-31
SAT1	3.76466e-36	0.988294	0.549	0.264	1.28318e-31
ATP5MC1	3.80106e-36	-0.731827	0.451	0.678	1.29559e-31
ARHGAP24	3.97553e-36	-1.06079	0.003	0.313	1.35506e-31
EIF1AY	4.08088e-36	-0.736667	0.029	0.356	1.39097e-31
COL11A1	4.11218e-36	-1.07385	0.061	0.369	1.40164e-31
USP22	4.64443e-36	0.89778	0.541	0.268	1.58306e-31
TMED5	6.585e-36	0.576941	0.371	0.131	2.2445e-31
NCSTN	7.10098e-36	0.493629	0.325	0.104	2.42037e-31
ALDH3A2	8.10843e-36	1.44735	0.563	0.407	2.76376e-31
SCMH1	1.02472e-35	-1.02813	0.056	0.362	3.49274e-31
JMJD1C	1.06971e-35	-0.82153	0.232	0.526	3.64611e-31
FAM168B	1.07621e-35	0.587932	0.373	0.132	3.66826e-31
CRAT	1.38361e-35	0.401123	0.301	0.092	4.71602e-31
VDR	1.61949e-35	0.847413	0.288	0.093	5.52002e-31
SEC14L1	1.81389e-35	0.870333	0.515	0.249	6.18265e-31
TNIK	1.87318e-35	-1.05222	0.027	0.335	6.38475e-31
THRA	1.88054e-35	0.540686	0.355	0.121	6.40981e-31
ABHD16A	1.95476e-35	0.340367	0.312	0.097	6.66281e-31
HNRNPDL	2.10402e-35	-0.54731	0.549	0.782	7.17157e-31
OPTN	2.10916e-35	0.870475	0.472	0.197	7.18906e-31
SIVA1	2.25793e-35	-1.01291	0.096	0.396	7.69616e-31
CMBL	2.33659e-35	0.403577	0.336	0.11	7.96428e-31
LRRC47	2.48641e-35	0.495491	0.315	0.1	8.47492e-31
FEZ2	3.56747e-35	0.544724	0.392	0.141	1.21597e-30
CALM2	4.08951e-35	-0.627144	0.683	0.941	1.39391e-30
NXF1	4.78762e-35	0.654835	0.293	0.09	1.63186e-30
LIX1L	5.59824e-35	0.490544	0.368	0.131	1.90816e-30
TOR1A	5.81654e-35	0.353387	0.275	0.081	1.98257e-30
APEH	6.13025e-35	0.399714	0.355	0.12	2.0895e-30
RGS2	6.71903e-35	1.4758	0.565	0.321	2.29018e-30
GLUL	7.90046e-35	0.592969	0.312	0.099	2.69287e-30
SLC39A7	8.0542e-35	0.569413	0.395	0.143	2.74527e-30
TMBIM6	8.58801e-35	1.11564	0.685	0.719	2.92722e-30
DNAJC5	8.88383e-35	0.545306	0.315	0.101	3.02805e-30
NAXE	9.89835e-35	0.650885	0.435	0.177	3.37385e-30
SNU13	1.01411e-34	-0.638093	0.555	0.81	3.45659e-30
CCDC12	1.08676e-34	-1.02505	0.163	0.441	3.70422e-30
CCNI	1.11203e-34	1.12515	0.72	0.59	3.79036e-30
MIR4458HG	1.28936e-34	-1.03121	0.112	0.404	4.39478e-30
MBD5	1.30267e-34	-1.07077	0.112	0.403	4.44014e-30
EMP3	1.32566e-34	-1.08276	0.064	0.359	4.51851e-30
LDHB	1.38666e-34	-0.616178	0.6	0.903	4.72644e-30
GSK3A	1.44635e-34	0.322786	0.267	0.077	4.92987e-30
RBM47	1.53628e-34	-0.866518	0.48	0.686	5.23642e-30
ALKBH7	1.58039e-34	-1.01817	0.125	0.414	5.38675e-30
FAM114A1	1.58581e-34	0.875243	0.472	0.203	5.40523e-30
GFM1	1.6811e-34	0.261707	0.291	0.088	5.73003e-30
NOP14	1.88571e-34	0.306531	0.256	0.073	6.42744e-30
SPTBN1	1.89836e-34	1.19786	0.613	0.469	6.47057e-30
UPK3BL1	2.13647e-34	0.394856	0.251	0.07	7.28215e-30
CHCHD5	2.20158e-34	-0.924229	0.051	0.351	7.5041e-30
HES1	2.34537e-34	-0.826327	0.235	0.572	7.99419e-30
GNAI1	2.80957e-34	-1.09355	0.304	0.543	9.57641e-30
LMBRD1	2.91208e-34	0.629765	0.432	0.176	9.92583e-30
CAST	3.01489e-34	1.06929	0.539	0.28	1.02762e-29
PDE8A	3.12255e-34	-1.00592	0.192	0.469	1.06432e-29
TUBA1C	3.71365e-34	0.602703	0.325	0.11	1.2658e-29
RHBDD2	3.71478e-34	-1.00796	0.349	0.564	1.26618e-29
TERF1	3.71695e-34	0.4098	0.275	0.082	1.26692e-29
IRS2	3.76207e-34	1.1016	0.523	0.279	1.2823e-29
UBE2G2	4.21431e-34	0.408362	0.325	0.107	1.43645e-29
ARCN1	4.31432e-34	0.574271	0.339	0.115	1.47054e-29
HSP90AA1	4.3991e-34	1.49517	0.901	0.933	1.49943e-29
ZBED1	5.35532e-34	0.464649	0.291	0.091	1.82536e-29
PSMF1	6.37712e-34	0.707725	0.44	0.175	2.17364e-29
SQLE	6.56174e-34	-0.965696	0.203	0.497	2.23657e-29
BTN3A2	7.23344e-34	1.01644	0.309	0.102	2.46552e-29
IFITM2	7.45525e-34	1.30277	0.291	0.098	2.54112e-29
DAZAP2	8.34594e-34	1.03637	0.603	0.364	2.84471e-29
TOM1L2	9.31457e-34	0.393842	0.344	0.115	3.17487e-29
CTSF	1.01927e-33	0.541888	0.376	0.138	3.47417e-29
PFN1	1.08867e-33	-0.34517	0.704	0.904	3.71074e-29
MYZAP	1.09843e-33	0.447554	0.267	0.08	3.74401e-29
NR2F2	1.27223e-33	0.536279	0.363	0.129	4.3364e-29
PEAK1	1.33169e-33	-1.09588	0.128	0.416	4.53905e-29
AP1S1	1.33284e-33	-0.992614	0.112	0.395	4.54299e-29
GABPB1-IT1	1.40751e-33	0.345525	0.275	0.082	4.79749e-29
CALCOCO2	1.43437e-33	0.430733	0.36	0.127	4.88904e-29
ALDH9A1	1.46755e-33	0.933835	0.475	0.239	5.00213e-29
WNK1	1.47995e-33	0.959421	0.461	0.195	5.04442e-29
SYNGR2	1.49467e-33	0.383937	0.336	0.114	5.09459e-29
FAM162A	1.63588e-33	-0.947199	0.384	0.595	5.57588e-29
ZNF655	1.71546e-33	0.55338	0.272	0.083	5.84714e-29
VPS4A	1.72778e-33	0.500521	0.384	0.14	5.88915e-29
LINC02476	1.83327e-33	-0.98479	0.005	0.298	6.24871e-29
GALNT1	1.86831e-33	0.545815	0.408	0.154	6.36812e-29
PAM16	2.50474e-33	-1.07489	0.133	0.406	8.53739e-29
MRPL41	2.97924e-33	-0.991624	0.288	0.524	1.01547e-28
GTF2I	2.9808e-33	1.05717	0.587	0.368	1.01601e-28
COMMD6	2.99116e-33	-0.602019	0.651	0.881	1.01954e-28
SGCB	3.67147e-33	0.300468	0.251	0.073	1.25142e-28
CARMIL1	3.75936e-33	-1.05326	0.032	0.323	1.28138e-28
CSNK1E	4.20373e-33	0.467503	0.269	0.081	1.43284e-28
SPAG7	4.2356e-33	-0.97737	0.232	0.481	1.4437e-28
RPS16	4.54174e-33	-0.358973	0.827	0.991	1.54805e-28
DHCR24	4.78335e-33	2.10151	0.648	0.728	1.6304e-28
LATS2	4.86529e-33	0.40886	0.285	0.091	1.65834e-28
PLEKHB2	4.89551e-33	0.855759	0.507	0.259	1.66863e-28
TCF12	5.65299e-33	-0.928497	0.2	0.467	1.92682e-28
RBM22	5.72505e-33	0.546967	0.256	0.075	1.95138e-28
FHIT	5.78717e-33	-1.01714	0.243	0.493	1.97256e-28
TMED7	6.8909e-33	0.451246	0.405	0.153	2.34876e-28
SRP9	7.11473e-33	-0.71497	0.435	0.654	2.42505e-28
M6PR	7.26779e-33	0.540627	0.389	0.144	2.47723e-28
NAA60	7.27586e-33	0.27966	0.264	0.077	2.47998e-28
AC114760.2	7.34678e-33	-1.01672	0.003	0.288	2.50415e-28
USP9Y	8.19398e-33	-0.722077	0.027	0.335	2.79292e-28
HMGN2	8.21862e-33	-0.476842	0.645	0.863	2.80132e-28
YBX1	8.99675e-33	-0.428175	0.731	0.912	3.06654e-28
ISCU	9.45949e-33	1.09237	0.632	0.516	3.22427e-28
DCLK1	1.00321e-32	-1.06426	0.005	0.293	3.41943e-28
IFI27L2	1.03109e-32	-0.64749	0.389	0.621	3.51446e-28
IPO5	1.05537e-32	0.282014	0.293	0.092	3.59724e-28
ARF1	1.10111e-32	0.982252	0.664	0.555	3.75315e-28
DAZAP1	1.11017e-32	0.444263	0.357	0.128	3.78403e-28
CLEC11A	1.13076e-32	-0.90958	0.139	0.439	3.85419e-28
NUB1	1.20062e-32	0.707632	0.413	0.162	4.0923e-28
RBM8A	1.22977e-32	-0.674211	0.443	0.662	4.19168e-28
MAN1A2	1.34389e-32	0.849378	0.411	0.16	4.58065e-28
ARL2	1.52786e-32	-0.972962	0.189	0.455	5.2077e-28
PHYH	1.55229e-32	0.542914	0.419	0.168	5.29098e-28
ATP5MC3	1.59652e-32	-0.606022	0.573	0.831	5.44174e-28
DCAF12	1.67065e-32	0.526484	0.344	0.121	5.6944e-28
ZFP91	1.71412e-32	0.890181	0.419	0.169	5.84259e-28
IVD	1.78889e-32	0.727586	0.499	0.246	6.09744e-28
MSMO1	1.9194e-32	-0.668049	0.379	0.634	6.54227e-28
CYSTM1	1.94426e-32	0.874294	0.573	0.317	6.627e-28
AGO1	2.27075e-32	0.370967	0.256	0.076	7.73983e-28
SLC33A1	2.34405e-32	0.367076	0.261	0.078	7.98971e-28
LINC02363	2.44344e-32	0.769731	0.4	0.166	8.32847e-28
LINC01807	2.59037e-32	0.311013	0.315	0.104	8.82929e-28
TXNIP	2.74201e-32	1.28541	0.544	0.33	9.34615e-28
H1FX	2.75756e-32	-0.981515	0.171	0.444	9.39913e-28
SUPT5H	2.91788e-32	0.532971	0.357	0.126	9.94559e-28
RSU1	3e-32	0.585643	0.291	0.094	1.02255e-27
SULT1A1	3.29334e-32	0.366059	0.272	0.084	1.12253e-27
MRPL54	3.30141e-32	-0.955171	0.112	0.387	1.12529e-27
NFAT5	3.60463e-32	-0.903321	0.24	0.496	1.22864e-27
NAV3	3.63415e-32	-0.971861	0.013	0.297	1.2387e-27
SLC2A1	3.83793e-32	-0.926416	0.157	0.437	1.30816e-27
MED12L	4.26143e-32	-1.03769	0.056	0.339	1.45251e-27
RAP1GAP	4.41361e-32	0.445586	0.365	0.135	1.50438e-27
TSPAN31	4.57194e-32	0.553008	0.328	0.114	1.55835e-27
SEC23B	4.88028e-32	0.33336	0.291	0.092	1.66344e-27
EPM2AIP1	5.57681e-32	0.261608	0.251	0.073	1.90086e-27
ACO2	5.58101e-32	0.765755	0.469	0.221	1.90229e-27
RAB22A	5.82159e-32	0.664482	0.419	0.174	1.98429e-27
PDCD5	6.93364e-32	-0.862662	0.325	0.55	2.36333e-27
APLP2	6.93989e-32	0.907089	0.573	0.322	2.36546e-27
THSD7A	7.11007e-32	-0.934615	0.011	0.29	2.42347e-27
ADRM1	9.03946e-32	-0.847297	0.085	0.369	3.0811e-27
PLPBP	9.79749e-32	0.412259	0.296	0.095	3.33947e-27
ADAMTS9-AS2	1.03164e-31	-0.982796	0.027	0.306	3.51634e-27
FOXO3	1.03217e-31	0.526712	0.272	0.086	3.51816e-27
SIPA1L1	1.10052e-31	-1.0322	0.264	0.5	3.75112e-27
ECPAS	1.20375e-31	0.644853	0.387	0.15	4.103e-27
CMSS1	1.28364e-31	-1.27725	0.2	0.447	4.3753e-27
TMEM245	1.31019e-31	0.995764	0.547	0.333	4.46579e-27
PGLS	1.4555e-31	-0.940076	0.075	0.354	4.96106e-27
ZG16B	1.46816e-31	-0.874736	0	0.276	5.00423e-27
ZNF593	1.82354e-31	-0.881112	0.072	0.354	6.21553e-27
DERL1	1.93768e-31	0.579916	0.341	0.122	6.60458e-27
STT3A	2.16613e-31	0.509234	0.28	0.089	7.38325e-27
FKBP8	2.17938e-31	-0.853979	0.011	0.287	7.42842e-27
SDC4	2.25036e-31	0.506113	0.376	0.14	7.67035e-27
HBP1	2.48797e-31	0.703287	0.427	0.177	8.48025e-27
TOMM5	2.67352e-31	-0.743537	0.445	0.633	9.1127e-27
PPP2R1A	2.79624e-31	-0.745722	0.499	0.735	9.53098e-27
IDI1	2.92134e-31	-0.725808	0.453	0.659	9.95738e-27
SF3A3	3.72254e-31	0.453753	0.293	0.095	1.26883e-26
SYNJ2BP	3.92187e-31	0.354835	0.312	0.106	1.33677e-26
BCL2L13	4.15825e-31	0.556228	0.379	0.144	1.41734e-26
PANK3	4.18337e-31	0.378267	0.347	0.125	1.4259e-26
MTCH1	4.20912e-31	1.16749	0.6	0.469	1.43468e-26
ZNF770	4.47691e-31	0.33727	0.28	0.088	1.52595e-26
TMEM138	4.77044e-31	0.534647	0.344	0.125	1.626e-26
CLSTN1	4.86141e-31	0.554192	0.424	0.172	1.65701e-26
EIF2S3	4.89731e-31	0.799374	0.536	0.274	1.66925e-26
LGALS3BP	5.13279e-31	0.911035	0.528	0.314	1.74951e-26
DDT	5.21989e-31	-0.638183	0.501	0.703	1.7792e-26
SYNE1	7.11796e-31	-0.760902	0.253	0.512	2.42616e-26
NDUFA6	7.51654e-31	-0.632031	0.475	0.68	2.56201e-26
THUMPD1	7.53265e-31	0.313827	0.275	0.086	2.5675e-26
ENO3	8.5114e-31	-0.918832	0.008	0.28	2.90111e-26
CHCHD2	8.97675e-31	-0.501428	0.736	0.987	3.05973e-26
TRAK2	9.81002e-31	0.346844	0.277	0.09	3.34375e-26
MFSD14B	1.03518e-30	0.323253	0.251	0.076	3.52842e-26
SNRPB2	1.08716e-30	-0.710331	0.317	0.546	3.7056e-26
LAMC1	1.34739e-30	0.574978	0.264	0.084	4.59258e-26
C2CD2	1.4605e-30	1.05546	0.549	0.335	4.97813e-26
PSME1	1.54589e-30	-0.436253	0.531	0.725	5.26917e-26
PPIL1	1.56238e-30	0.422172	0.315	0.107	5.32537e-26
DGLUCY	1.60579e-30	0.393444	0.336	0.117	5.47335e-26
GRAMD1B	1.66536e-30	-1.04839	0.469	0.701	5.67637e-26
MRPL51	1.76567e-30	-0.695614	0.475	0.663	6.01828e-26
MGST2	1.78999e-30	-0.844387	0.427	0.616	6.10118e-26
SRRT	1.83667e-30	0.610533	0.309	0.107	6.26029e-26
CCNG1	2.04293e-30	0.563305	0.36	0.134	6.96334e-26
RNF7	2.08524e-30	-0.766743	0.451	0.64	7.10753e-26
PSMD8	2.23392e-30	-0.945612	0.219	0.466	7.61432e-26
SLC26A11	2.29163e-30	0.402956	0.315	0.109	7.81101e-26
BIRC7	2.39638e-30	-0.887641	0	0.267	8.16807e-26
SINHCAF	2.50511e-30	-0.979888	0.104	0.38	8.53868e-26
NADK2	2.56256e-30	0.274069	0.259	0.08	8.73448e-26
BLOC1S6	2.6657e-30	0.465403	0.387	0.151	9.08605e-26
C1QBP	2.82443e-30	-0.623752	0.451	0.639	9.62708e-26
SEPHS1	2.91273e-30	0.355886	0.264	0.082	9.92804e-26
COX14	2.98627e-30	-0.655166	0.443	0.619	1.01787e-25
PRELID1	3.06201e-30	-0.862175	0.373	0.56	1.04368e-25
HEBP1	3.24429e-30	0.680611	0.469	0.221	1.10582e-25
AC104827.1	3.41382e-30	-0.908483	0	0.266	1.1636e-25
BSDC1	3.64544e-30	0.578782	0.413	0.167	1.24255e-25
TCEA3	4.12579e-30	-0.909632	0.259	0.495	1.40628e-25
PDIA6	4.15824e-30	-0.69801	0.52	0.735	1.41734e-25
BAZ1B	4.62743e-30	0.730081	0.408	0.165	1.57726e-25
DDX5	5.12669e-30	1.12119	0.781	0.691	1.74743e-25
PRKAR2A	5.43605e-30	0.711594	0.432	0.181	1.85288e-25
ZFAS1	6.43533e-30	-0.352236	0.469	0.717	2.19348e-25
CKAP5	6.43915e-30	0.478172	0.365	0.139	2.19478e-25
ITSN2	6.8708e-30	0.907729	0.381	0.15	2.34191e-25
AL450384.2	7.9274e-30	-0.930733	0.011	0.276	2.70206e-25
FDPS	8.17969e-30	-1.01045	0.368	0.593	2.78805e-25
DYNC1LI2	1.03966e-29	0.526212	0.429	0.178	3.54367e-25
ERC1	1.042e-29	-0.974859	0.197	0.445	3.55165e-25
GNPDA1	1.04694e-29	0.550743	0.373	0.144	3.5685e-25
WDR1	1.09953e-29	0.579137	0.421	0.172	3.74775e-25
SERINC1	1.2331e-29	0.81265	0.52	0.286	4.20302e-25
SELENOS	1.26348e-29	-0.830404	0.387	0.577	4.30656e-25
GARS	1.26622e-29	0.297542	0.283	0.091	4.31591e-25
ASNSD1	1.37148e-29	0.457435	0.267	0.085	4.6747e-25
TXNDC15	1.45129e-29	0.40322	0.357	0.136	4.94671e-25
LACTB	1.69032e-29	0.306298	0.315	0.108	5.76146e-25
PCYT1A	1.95783e-29	0.540438	0.259	0.082	6.67326e-25
ANXA6	2.09928e-29	0.708133	0.389	0.154	7.1554e-25
TOMM6	2.16392e-29	-0.541059	0.568	0.807	7.37574e-25
RBKS	2.40209e-29	0.379442	0.28	0.091	8.18752e-25
DNTTIP2	2.62451e-29	0.507343	0.259	0.082	8.94564e-25
OIP5-AS1	2.99019e-29	0.678212	0.469	0.213	1.01921e-24
ATP2A2	3.03481e-29	0.994862	0.512	0.278	1.03441e-24
EIF5	3.1138e-29	1.18017	0.579	0.344	1.06134e-24
ZNF565	3.16276e-29	-0.845008	0.019	0.283	1.07803e-24
MPPED2	3.50522e-29	-1.01365	0.093	0.354	1.19476e-24
COX4I1	3.6717e-29	-0.450087	0.645	0.911	1.2515e-24
PDCD6IP	3.76782e-29	0.482355	0.36	0.135	1.28426e-24
UQCRC1	4.85387e-29	-0.839535	0.227	0.461	1.65444e-24
C4orf48	4.87331e-29	-0.78223	0.011	0.272	1.66107e-24
ECI2	5.29395e-29	-0.731216	0.459	0.65	1.80444e-24
PLAGL1	5.30137e-29	-0.868462	0.291	0.524	1.80697e-24
SNAP29	5.46125e-29	0.436083	0.267	0.086	1.86147e-24
TTTY14	6.00549e-29	-0.870174	0	0.257	2.04697e-24
RPL4	6.72368e-29	-0.316119	0.768	0.962	2.29177e-24
PNPLA8	6.86649e-29	0.71345	0.464	0.21	2.34044e-24
SBF2	7.34563e-29	-0.920947	0.131	0.391	2.50376e-24
BRPF3	7.4235e-29	0.258313	0.259	0.082	2.5303e-24
CDC16	8.19779e-29	0.525222	0.272	0.089	2.79422e-24
MAGI1	1.07452e-28	-1.00306	0.093	0.354	3.66252e-24
POLDIP3	1.12077e-28	0.41128	0.293	0.098	3.82013e-24
AC092691.1	1.20144e-28	-0.923719	0	0.255	4.09511e-24
PPP1R9A	1.24585e-28	-0.884333	0.328	0.542	4.2465e-24
SUPT3H	1.30622e-28	-0.931486	0.067	0.326	4.45226e-24
NBPF1	1.33528e-28	0.377056	0.288	0.097	4.55129e-24
CNN3	1.38208e-28	0.923943	0.608	0.45	4.71082e-24
CD47	1.43042e-28	0.710635	0.443	0.191	4.87558e-24
RNF10	1.44411e-28	0.808403	0.48	0.229	4.92224e-24
DELE1	1.48438e-28	0.331587	0.315	0.112	5.05949e-24
PDZRN3	1.79514e-28	-1.05308	0.067	0.334	6.11874e-24
MPG	1.93301e-28	-0.774413	0.043	0.304	6.58866e-24
LSAMP	2.09245e-28	-1.07968	0.272	0.489	7.13213e-24
ARHGEF12	2.10424e-28	0.616807	0.448	0.198	7.17229e-24
FIS1	2.17214e-28	-0.695933	0.464	0.65	7.40375e-24
PPP1R13B	2.28323e-28	-0.966945	0.083	0.344	7.7824e-24
SUMO2	2.3945e-28	-0.496351	0.608	0.821	8.16164e-24
PPM1A	2.45462e-28	0.355894	0.283	0.094	8.36658e-24
HBG1	2.7163e-28	-0.779508	0	0.252	9.2585e-24
MIR99AHG	2.81244e-28	-0.944751	0.08	0.34	9.58621e-24
DMPK	2.93709e-28	0.353522	0.272	0.089	1.00111e-23
ILRUN	3.03257e-28	0.52421	0.347	0.132	1.03365e-23
TXN2	3.19005e-28	-0.729282	0.424	0.625	1.08733e-23
CNOT1	3.3077e-28	0.501683	0.331	0.121	1.12743e-23
SEL1L	3.39679e-28	0.421534	0.309	0.109	1.1578e-23
TPMT	3.56414e-28	0.335415	0.269	0.088	1.21484e-23
DPP8	3.93567e-28	0.422384	0.261	0.086	1.34147e-23
LUZP1	4.1288e-28	-0.903857	0.256	0.489	1.4073e-23
ACTG1	4.27257e-28	0.672339	0.84	0.946	1.45631e-23
TAGLN2	4.41865e-28	1.14204	0.403	0.173	1.5061e-23
NDUFS7	4.68017e-28	-0.966095	0.227	0.444	1.59524e-23
ARL15	4.91973e-28	-1.00558	0.16	0.403	1.67689e-23
TIMM17B	5.00122e-28	-0.691051	0.104	0.371	1.70467e-23
SPEN	5.1253e-28	0.770401	0.304	0.108	1.74696e-23
MYDGF	5.26899e-28	-0.834326	0.301	0.507	1.79594e-23
FAM120AOS	5.5823e-28	0.335407	0.28	0.094	1.90273e-23
CLTB	5.6407e-28	-0.908044	0.277	0.486	1.92263e-23
DCAF8	5.97994e-28	0.521947	0.392	0.161	2.03826e-23
MTPN	6.1418e-28	0.837099	0.517	0.27	2.09343e-23
MID1IP1	7.05081e-28	0.410273	0.28	0.096	2.40327e-23
SPATC1L	7.21084e-28	-0.878552	0.061	0.315	2.45781e-23
TRIM16	8.52521e-28	0.359984	0.251	0.08	2.90582e-23
NEU1	8.80923e-28	0.988669	0.507	0.247	3.00263e-23
BBS2	8.89805e-28	0.365111	0.368	0.145	3.0329e-23
ASB3	9.1252e-28	-0.867919	0.069	0.327	3.11033e-23
DANCR	9.29374e-28	-0.726657	0.291	0.519	3.16777e-23
MGAT1	1.07183e-27	0.281896	0.301	0.103	3.65333e-23
SGSH	1.13616e-27	0.287237	0.261	0.085	3.87261e-23
AFF1	1.20095e-27	0.364139	0.283	0.096	4.09343e-23
SIK3	1.29084e-27	-0.84645	0.141	0.392	4.39984e-23
ZYG11B	1.45233e-27	0.326729	0.277	0.094	4.95027e-23
PIN1	1.51144e-27	-0.819767	0.104	0.357	5.15174e-23
STMN3	1.61708e-27	0.462744	0.363	0.14	5.51183e-23
GNAI2	1.67654e-27	0.806104	0.4	0.165	5.71448e-23
RSRC2	1.8963e-27	-0.37843	0.341	0.567	6.46353e-23
IGFBP5	1.92271e-27	1.49154	0.365	0.153	6.55357e-23
FNDC3B	1.99944e-27	-0.810001	0.373	0.559	6.81509e-23
FNIP1	2.1955e-27	-0.87836	0.168	0.417	7.48337e-23
BAIAP2L1	2.35598e-27	-0.920694	0.109	0.356	8.03036e-23
NUS1	2.41791e-27	0.334761	0.291	0.101	8.24146e-23
PET100	2.60526e-27	-0.613173	0.467	0.651	8.88001e-23
RPL22L1	2.64203e-27	-0.911482	0.189	0.423	9.00537e-23
CHMP3	2.74143e-27	0.750313	0.499	0.249	9.34418e-23
CCDC85B	2.77567e-27	-0.916424	0.045	0.298	9.46088e-23
LSM5	2.8598e-27	-0.722474	0.288	0.509	9.74764e-23
PRRC1	2.89902e-27	0.579575	0.291	0.102	9.88132e-23
POLR2F	3.76397e-27	-0.752838	0.328	0.52	1.28295e-22
PPTC7	3.79885e-27	0.469842	0.299	0.107	1.29484e-22
ZNHIT1	3.86319e-27	-0.771792	0.419	0.591	1.31677e-22
FAM122A	4.22569e-27	0.272509	0.251	0.08	1.44033e-22
ADAMTS12	4.60486e-27	-0.754819	0.013	0.265	1.56957e-22
RUFY1	5.10396e-27	0.362252	0.307	0.11	1.73969e-22
ABTB2	5.17847e-27	0.721735	0.331	0.137	1.76508e-22
MLLT10	5.77175e-27	-0.919952	0.123	0.365	1.9673e-22
KIAA1109	6.35223e-27	0.537344	0.264	0.089	2.16516e-22
SORD	8.05353e-27	0.428419	0.304	0.113	2.74504e-22
ALDH7A1	9.17233e-27	0.408723	0.411	0.173	3.12639e-22
SARNP	9.62623e-27	-0.837344	0.32	0.507	3.2811e-22
ENY2	1.03109e-26	-0.826961	0.349	0.528	3.51446e-22
BUD31	1.06947e-26	-0.886175	0.104	0.351	3.64527e-22
COQ8A	1.26864e-26	0.36845	0.32	0.118	4.32418e-22
GINM1	1.392e-26	0.334138	0.357	0.139	4.74463e-22
PITPNA	1.66657e-26	0.378693	0.355	0.138	5.68052e-22
SNRNP200	1.91649e-26	0.581268	0.304	0.109	6.53237e-22
ANAPC5	1.94569e-26	0.706251	0.421	0.183	6.6319e-22
CHPT1	2.01703e-26	0.52744	0.421	0.19	6.87505e-22
ST3GAL4	2.14484e-26	-0.79931	0.256	0.471	7.3107e-22
NUDC	2.18611e-26	-0.779667	0.28	0.491	7.45134e-22
NOSTRIN	2.30876e-26	-0.811807	0.04	0.289	7.8694e-22
SH3GLB1	2.35601e-26	0.413853	0.384	0.155	8.03047e-22
DUSP4	2.40574e-26	1.14918	0.259	0.091	8.19997e-22
AGPAT3	2.47054e-26	0.429665	0.309	0.113	8.42083e-22
CAPN2	2.5473e-26	0.576375	0.352	0.14	8.68247e-22
SELENOK	2.67943e-26	-0.581088	0.496	0.651	9.13282e-22
CCS	2.81239e-26	-0.865546	0.085	0.331	9.58605e-22
CAMK2D	2.94856e-26	0.492749	0.328	0.124	1.00502e-21
SAR1B	2.9787e-26	0.688727	0.44	0.203	1.01529e-21
NAA10	3.11975e-26	-0.750612	0.061	0.31	1.06337e-21
SPARC	3.40405e-26	1.62272	0.763	0.82	1.16027e-21
CDKN1B	3.58977e-26	0.457102	0.315	0.116	1.22357e-21
SNRPB	4.49419e-26	-0.538286	0.493	0.667	1.53184e-21
C19orf48	4.52922e-26	-0.786364	0.027	0.267	1.54378e-21
NRCAM	4.70343e-26	-0.863835	0.424	0.614	1.60316e-21
SLC41A1	6.7497e-26	0.52989	0.312	0.119	2.30064e-21
ANP32B	6.95622e-26	0.975788	0.579	0.377	2.37103e-21
COPS9	7.71704e-26	-0.643757	0.456	0.613	2.63035e-21
PFDN6	8.37229e-26	-0.724974	0.077	0.321	2.85369e-21
NT5C	8.41196e-26	-0.760639	0.051	0.293	2.86721e-21
CCNK	8.99241e-26	0.363428	0.261	0.089	3.06506e-21
CIAO2B	9.09014e-26	-0.60192	0.416	0.591	3.09837e-21
MAOB	1.42781e-25	0.317752	0.341	0.131	4.86667e-21
PFKM	1.46268e-25	0.294518	0.312	0.115	4.98554e-21
AK3	1.5059e-25	0.840686	0.515	0.334	5.13287e-21
DNAJC21	1.58327e-25	0.46975	0.312	0.116	5.39656e-21
TMEM14A	1.80518e-25	-0.913402	0.312	0.503	6.15297e-21
MRPL30	1.94645e-25	0.306439	0.269	0.092	6.63446e-21
ATP5PF	1.99527e-25	-0.535485	0.629	0.885	6.80086e-21
SUMO3	2.00329e-25	0.657095	0.483	0.238	6.82821e-21
STAT3	2.22182e-25	0.810122	0.469	0.222	7.57306e-21
LRRC75A	2.3363e-25	0.348785	0.259	0.088	7.96327e-21
TOB2	2.84249e-25	0.475609	0.275	0.097	9.68861e-21
FBXO31	2.97415e-25	0.261087	0.251	0.083	1.01374e-20
GNG11	3.07742e-25	-0.816837	0.053	0.301	1.04894e-20
ACTR2	3.25609e-25	0.876435	0.445	0.207	1.10984e-20
FAM207A	4.04387e-25	-0.728042	0.024	0.257	1.37835e-20
CTDSP1	4.06396e-25	0.312948	0.301	0.11	1.3852e-20
MAEA	4.1786e-25	0.316187	0.291	0.104	1.42428e-20
KIAA1522	4.33689e-25	0.33475	0.341	0.135	1.47823e-20
PCF11	5.16604e-25	0.814638	0.269	0.096	1.76085e-20
TEX2	5.5715e-25	0.327813	0.331	0.127	1.89905e-20
TMEM259	5.78127e-25	0.731134	0.384	0.163	1.97055e-20
SYNCRIP	6.20767e-25	0.771499	0.461	0.229	2.11588e-20
TAX1BP1	6.52951e-25	1.01042	0.595	0.461	2.22558e-20
MACO1	6.54162e-25	0.449178	0.301	0.111	2.22971e-20
ZKSCAN1	6.67847e-25	0.573631	0.419	0.188	2.27636e-20
PRKD3	6.68445e-25	0.34261	0.312	0.119	2.27839e-20
ISOC2	6.8262e-25	-0.795386	0.056	0.291	2.32671e-20
RABAC1	7.01018e-25	-0.84012	0.123	0.354	2.38942e-20
CASC3	7.2346e-25	0.36376	0.283	0.101	2.46591e-20
SGK1	7.28025e-25	0.65741	0.256	0.091	2.48147e-20
NUFIP2	8.05319e-25	0.666732	0.392	0.169	2.74493e-20
DENND5B	8.39007e-25	-1.04079	0.221	0.427	2.85975e-20
VPS13A	9.24249e-25	0.367801	0.272	0.095	3.1503e-20
SEC22B	9.68813e-25	0.536812	0.448	0.205	3.3022e-20
TBC1D14	9.89589e-25	0.300141	0.341	0.136	3.37301e-20
TSPO	1.01463e-24	0.32634	0.331	0.126	3.45837e-20
NDUFS4	1.01882e-24	-0.753523	0.344	0.532	3.47264e-20
STT3B	1.09914e-24	0.534606	0.352	0.143	3.7464e-20
ANK3	1.11044e-24	-0.710621	0.019	0.258	3.78494e-20
RRAGA	1.11718e-24	0.57578	0.472	0.244	3.80789e-20
ARID1B	1.15435e-24	-0.604793	0.267	0.477	3.93461e-20
GNB2	1.15527e-24	-0.680011	0.213	0.438	3.93773e-20
AP1G1	1.1998e-24	0.350802	0.344	0.135	4.0895e-20
EXOC7	1.23497e-24	0.310127	0.315	0.119	4.20939e-20
ALPL	1.33503e-24	0.39326	0.272	0.1	4.55045e-20
LINC00400	1.51514e-24	-0.810449	0.056	0.287	5.16435e-20
ALG2	1.56147e-24	0.303518	0.336	0.13	5.32227e-20
ZC3H7B	1.75658e-24	0.279824	0.285	0.102	5.9873e-20
DNAJB12	2.04023e-24	0.282433	0.307	0.114	6.95412e-20
BEX4	2.07264e-24	-0.716194	0.397	0.584	7.0646e-20
UST	2.26306e-24	-0.944747	0.232	0.441	7.71363e-20
NDUFV2	2.51577e-24	-0.588132	0.429	0.588	8.575e-20
MRPL28	2.65217e-24	-0.792081	0.059	0.288	9.03991e-20
ZFAND3	2.98094e-24	-0.784465	0.304	0.484	1.01605e-19
RNF115	3.00704e-24	0.345901	0.307	0.114	1.02495e-19
TOMM70	3.19904e-24	0.292002	0.301	0.112	1.09039e-19
ZMPSTE24	3.24928e-24	0.290608	0.304	0.115	1.10752e-19
RANBP2	3.34754e-24	1.01105	0.421	0.203	1.14101e-19
RPL38	3.55502e-24	-0.271514	0.843	0.987	1.21173e-19
SND1	3.85072e-24	0.730368	0.517	0.278	1.31252e-19
CCDC47	3.86317e-24	0.490448	0.429	0.201	1.31676e-19
UQCC3	3.96591e-24	-0.756229	0.056	0.287	1.35178e-19
HSD17B14	4.00963e-24	0.271416	0.277	0.1	1.36668e-19
GGCX	4.05945e-24	0.290802	0.253	0.087	1.38366e-19
PDCD2	4.148e-24	0.44107	0.285	0.104	1.41385e-19
DMAC1	4.45034e-24	-0.627862	0.317	0.506	1.5169e-19
PLEKHJ1	5.03773e-24	-0.791633	0.061	0.29	1.71711e-19
PAFAH1B3	5.15631e-24	-0.73476	0.04	0.269	1.75753e-19
DAD1	5.79385e-24	-0.543815	0.533	0.703	1.97483e-19
ERH	5.80629e-24	-0.499777	0.552	0.716	1.97907e-19
EWSR1	5.81172e-24	0.734944	0.475	0.233	1.98093e-19
HSP90AB1	5.81533e-24	0.552994	0.885	0.973	1.98216e-19
AIFM1	6.22696e-24	0.460555	0.363	0.149	2.12246e-19
NPR3	7.0954e-24	-0.878001	0.115	0.343	2.41847e-19
MGAT5	7.7296e-24	-0.579656	0.128	0.364	2.63463e-19
MRPL47	8.01229e-24	-0.867744	0.131	0.351	2.73099e-19
SNX9	8.65486e-24	0.535755	0.408	0.179	2.95001e-19
PTEN	9.71464e-24	0.577995	0.387	0.169	3.31124e-19
CPNE3	1.02956e-23	0.503178	0.397	0.175	3.50925e-19
PQBP1	1.04219e-23	-0.741907	0.083	0.31	3.5523e-19
EEF1A2	1.08276e-23	0.419646	0.307	0.125	3.69058e-19
PAFAH1B2	1.10273e-23	0.722782	0.432	0.203	3.75867e-19
VAMP2	1.10338e-23	0.97987	0.611	0.424	3.76088e-19
CLIC1	1.17092e-23	-0.583742	0.408	0.584	3.99109e-19
SEM1	1.22225e-23	-0.433101	0.499	0.667	4.16605e-19
TMED1	1.24648e-23	-0.804534	0.072	0.298	4.24863e-19
ACOT13	1.28784e-23	0.264996	0.291	0.107	4.38961e-19
CTR9	1.37122e-23	0.669808	0.325	0.13	4.6738e-19
TBX3	1.38073e-23	1.28057	0.603	0.559	4.70622e-19
CHCHD10	1.55288e-23	-0.740739	0.347	0.512	5.29298e-19
DNAJB1	1.66751e-23	2.62443	0.733	0.556	5.68372e-19
TM9SF1	1.67368e-23	0.339646	0.381	0.161	5.70473e-19
TVP23C	2.06631e-23	-0.787545	0.043	0.267	7.043e-19
RHOA	2.11618e-23	0.848392	0.693	0.659	7.21301e-19
PPP3CA	2.13093e-23	-0.682435	0.368	0.551	7.26326e-19
MTMR4	2.26279e-23	0.329272	0.288	0.11	7.71272e-19
COX16	2.94667e-23	-0.599459	0.339	0.519	1.00437e-18
ATP5F1C	3.96373e-23	-0.454915	0.595	0.825	1.35104e-18
FN3KRP	3.98231e-23	0.361875	0.325	0.127	1.35737e-18
TPGS2	4.04874e-23	0.257088	0.307	0.118	1.38001e-18
DXO	4.13751e-23	0.395043	0.293	0.112	1.41027e-18
SLC39A1	4.48193e-23	0.580098	0.427	0.198	1.52766e-18
MRAS	4.49488e-23	0.696764	0.461	0.249	1.53208e-18
RAB21	4.60053e-23	0.590521	0.355	0.147	1.56809e-18
KLC1	6.18924e-23	0.60412	0.309	0.123	2.1096e-18
MT1E	6.72664e-23	1.08928	0.637	0.469	2.29278e-18
TM2D2	6.81816e-23	0.312515	0.285	0.107	2.32397e-18
ZNF536	6.98635e-23	-0.769681	0.064	0.289	2.3813e-18
NT5DC1	7.59286e-23	0.411456	0.387	0.165	2.58803e-18
LRRC59	7.60792e-23	0.585257	0.48	0.245	2.59316e-18
RHOC	7.68718e-23	-0.764916	0.248	0.444	2.62017e-18
ALKBH5	7.72721e-23	0.510458	0.395	0.174	2.63382e-18
KCMF1	8.0874e-23	0.501758	0.309	0.122	2.75659e-18
CREBRF	8.31871e-23	0.595902	0.336	0.134	2.83543e-18
DNAJC3	8.3227e-23	0.573511	0.347	0.146	2.83679e-18
TRAPPC9	9.31138e-23	-0.669181	0.133	0.356	3.17379e-18
HDHD2	1.24008e-22	0.271922	0.277	0.101	4.22681e-18
MEIS2	1.3346e-22	-0.671741	0.384	0.553	4.54898e-18
CLASP1	1.40215e-22	-0.795725	0.144	0.36	4.77924e-18
CRK	1.46216e-22	0.391798	0.304	0.118	4.98377e-18
INSR	1.51957e-22	-0.697639	0.509	0.71	5.17947e-18
ITGB1	1.53194e-22	1.29489	0.64	0.48	5.22163e-18
CYB5R1	1.68215e-22	0.271	0.256	0.092	5.73361e-18
ZNF428	1.69404e-22	-0.806884	0.152	0.364	5.77415e-18
SDAD1	1.87391e-22	0.289925	0.267	0.097	6.38721e-18
NAMPT	1.88622e-22	0.867322	0.501	0.269	6.4292e-18
TSR2	2.01585e-22	0.4884	0.387	0.168	6.87102e-18
ROBO1	2.10501e-22	-0.964364	0.139	0.349	7.17494e-18
CMIP	2.1305e-22	0.721682	0.387	0.18	7.26179e-18
SMIM30	2.29014e-22	-0.72281	0.299	0.479	7.80596e-18
EIF2S2	2.47944e-22	-0.496767	0.499	0.674	8.45119e-18
CDC42SE1	2.69471e-22	0.78278	0.443	0.21	9.18492e-18
CLPX	2.69818e-22	0.44593	0.296	0.114	9.19673e-18
ST3GAL3	2.71325e-22	-0.71531	0.056	0.273	9.24811e-18
HINT1	2.72413e-22	-0.481346	0.619	0.882	9.28519e-18
MRPL50	3.01037e-22	-0.803409	0.187	0.387	1.02609e-17
MAPK1	3.10416e-22	0.452532	0.376	0.161	1.05805e-17
DYNC1H1	3.47979e-22	0.780757	0.419	0.194	1.18609e-17
SLU7	3.76638e-22	0.431514	0.293	0.112	1.28377e-17
PTMA	3.84303e-22	-0.25721	0.909	0.992	1.3099e-17
DIXDC1	4.93021e-22	0.317068	0.304	0.12	1.68046e-17
DCAF10	5.10777e-22	0.478317	0.411	0.186	1.74098e-17
TRAM1	5.10827e-22	0.684263	0.491	0.278	1.74115e-17
CAB39	5.23293e-22	0.327149	0.293	0.112	1.78365e-17
PRKCA	5.50898e-22	-0.860224	0.189	0.403	1.87774e-17
SLC38A2	5.96648e-22	1.08478	0.539	0.302	2.03368e-17
PRKD1	6.27212e-22	-0.848071	0.091	0.302	2.13785e-17
TLE1	7.00449e-22	-0.78417	0.336	0.51	2.38748e-17
MBNL3	7.06363e-22	0.41299	0.331	0.138	2.40764e-17
SF3B4	7.10634e-22	0.48316	0.293	0.115	2.4222e-17
MTFP1	7.19468e-22	-0.691667	0.04	0.251	2.45231e-17
RHOG	7.43118e-22	0.623305	0.32	0.13	2.53292e-17
FBXO7	7.49478e-22	0.552475	0.448	0.22	2.55459e-17
FARP1	8.09772e-22	-0.680195	0.429	0.582	2.76011e-17
ACTR1A	8.11935e-22	0.328751	0.309	0.122	2.76748e-17
ZNF106	8.66877e-22	0.539553	0.379	0.169	2.95475e-17
EEF1E1	9.00843e-22	-0.730754	0.136	0.35	3.07052e-17
ATP5PO	9.76105e-22	-0.51137	0.501	0.667	3.32705e-17
NAT10	1.02485e-21	0.482246	0.283	0.108	3.49319e-17
ATP6V0C	1.10047e-21	0.883932	0.715	0.701	3.75095e-17
MED29	1.14213e-21	0.301696	0.288	0.11	3.89294e-17
BAD	1.18822e-21	-0.69867	0.043	0.255	4.05004e-17
GYPC	1.19696e-21	-0.764547	0.139	0.348	4.07984e-17
ARMC10	1.23312e-21	0.304872	0.315	0.127	4.20308e-17
DNPH1	1.3423e-21	-0.648369	0.312	0.494	4.57524e-17
PAPSS2	1.35085e-21	1.1006	0.557	0.405	4.60438e-17
KYNU	1.37688e-21	-0.874177	0.048	0.258	4.6931e-17
ZNF711	1.44654e-21	-0.754261	0.227	0.444	4.93054e-17
UBE2L6	1.85107e-21	0.409973	0.328	0.135	6.30937e-17
PSMB6	1.89065e-21	-0.611163	0.421	0.57	6.44427e-17
TM9SF2	1.94295e-21	0.539608	0.464	0.232	6.62255e-17
MYL6B	2.00982e-21	-0.706959	0.112	0.327	6.85046e-17
ATF5	2.01451e-21	0.368063	0.28	0.108	6.86646e-17
CRY1	2.15412e-21	-0.874811	0.131	0.34	7.34233e-17
FCHSD2	2.31519e-21	-0.771747	0.157	0.366	7.89134e-17
IDH3A	2.36284e-21	0.505265	0.413	0.202	8.05376e-17
VCAM1	2.41929e-21	0.944768	0.376	0.187	8.24616e-17
RPS19BP1	2.43796e-21	-0.850009	0.211	0.396	8.30979e-17
RNF213	2.63789e-21	0.961002	0.272	0.108	8.99126e-17
USP48	2.77484e-21	0.618125	0.392	0.183	9.45806e-17
TOMM7	2.85322e-21	-0.383627	0.712	0.954	9.72521e-17
MOSPD3	3.12352e-21	0.394319	0.301	0.123	1.06465e-16
MOB1A	3.1296e-21	0.68182	0.371	0.164	1.06672e-16
SRSF8	3.32886e-21	0.440197	0.317	0.13	1.13464e-16
MIDN	3.36314e-21	0.776248	0.251	0.096	1.14633e-16
SLC25A37	3.55222e-21	0.774613	0.507	0.309	1.21077e-16
KPNA6	4.40993e-21	0.369583	0.352	0.151	1.50312e-16
IFI30	4.59303e-21	0.763103	0.296	0.125	1.56553e-16
MLX	4.71499e-21	0.356	0.333	0.139	1.6071e-16
MAP3K15	5.06582e-21	-0.873601	0.203	0.393	1.72668e-16
ENSA	5.53131e-21	0.640607	0.512	0.273	1.88535e-16
AMFR	5.61204e-21	0.58253	0.419	0.205	1.91286e-16
MAGT1	5.77855e-21	0.316733	0.325	0.134	1.96962e-16
MRPL20	5.96249e-21	-0.537736	0.413	0.569	2.03232e-16
STOML2	7.05557e-21	-0.631494	0.336	0.497	2.40489e-16
PRPF8	7.58176e-21	0.578235	0.408	0.195	2.58424e-16
COX8A	8.15194e-21	-0.368423	0.608	0.826	2.77859e-16
SQSTM1	8.37635e-21	0.856815	0.651	0.636	2.85508e-16
CMTM6	9.13594e-21	0.565556	0.387	0.175	3.11399e-16
RPN2	9.72774e-21	0.789804	0.571	0.387	3.3157e-16
UBE2Q2	1.0806e-20	0.350641	0.275	0.107	3.68321e-16
SPG21	1.13513e-20	0.436213	0.469	0.248	3.86909e-16
GPAT4	1.13776e-20	0.399565	0.317	0.133	3.87805e-16
TRIP11	1.1642e-20	0.526992	0.323	0.137	3.96817e-16
SRPK2	1.22877e-20	-0.715654	0.269	0.439	4.18827e-16
KCNQ1OT1	1.23909e-20	-0.431781	0.045	0.255	4.22344e-16
TTC39C	1.41672e-20	0.297722	0.269	0.103	4.8289e-16
TDG	1.48449e-20	-0.695108	0.144	0.349	5.0599e-16
PCNA	1.49345e-20	0.525368	0.293	0.118	5.09043e-16
USP14	1.60437e-20	0.573826	0.371	0.165	5.4685e-16
HIPK3	1.93141e-20	0.408968	0.32	0.134	6.58319e-16
ZNF503	1.93936e-20	0.632755	0.397	0.198	6.61029e-16
NDEL1	2.01258e-20	0.663548	0.395	0.196	6.85988e-16
YY1	2.06426e-20	0.758467	0.531	0.315	7.03603e-16
SNX1	2.07191e-20	0.498804	0.416	0.198	7.06211e-16
PGRMC2	2.09352e-20	0.586865	0.427	0.212	7.13575e-16
HNRNPU	2.23167e-20	1.03183	0.653	0.496	7.60666e-16
GRB2	2.3569e-20	0.705676	0.443	0.236	8.03349e-16
MRPL17	2.38731e-20	-0.817511	0.256	0.425	8.13714e-16
DYNLT3	2.48414e-20	0.494651	0.379	0.176	8.46721e-16
NRK	2.7347e-20	-0.608391	0.184	0.399	9.32122e-16
ARPC3	3.15435e-20	-0.382369	0.485	0.637	1.07516e-15
MRPS26	3.23361e-20	-0.69933	0.304	0.466	1.10217e-15
XRN2	3.44748e-20	0.498353	0.395	0.181	1.17507e-15
HTATSF1	3.51463e-20	0.363861	0.304	0.123	1.19796e-15
SLC3A2	3.72206e-20	0.567131	0.435	0.214	1.26866e-15
MAP4K3	3.94582e-20	-0.748637	0.107	0.306	1.34493e-15
MRPL55	4.39931e-20	-0.709302	0.115	0.317	1.49951e-15
EIF3G	4.43271e-20	-0.495355	0.251	0.441	1.51089e-15
BCL7B	4.54234e-20	0.49189	0.309	0.128	1.54826e-15
NDUFB5	4.87959e-20	-0.60652	0.432	0.583	1.66321e-15
STOM	5.18197e-20	0.62256	0.403	0.195	1.76628e-15
MAPK13	6.60908e-20	0.334352	0.304	0.127	2.25271e-15
CCNL2	6.95795e-20	0.637832	0.325	0.139	2.37162e-15
RHOBTB3	7.16834e-20	-0.493856	0.483	0.639	2.44333e-15
SIL1	7.54063e-20	-0.791666	0.12	0.313	2.57022e-15
UTP11	7.74704e-20	0.499937	0.307	0.127	2.64058e-15
CHMP1B	8.72366e-20	0.865392	0.437	0.222	2.97346e-15
PCCB	9.11452e-20	0.420904	0.405	0.197	3.10669e-15
SAFB2	9.89892e-20	0.626608	0.293	0.122	3.37405e-15
CIRBP	1.04119e-19	-0.382684	0.677	0.891	3.5489e-15
CCDC107	1.111e-19	-0.744019	0.2	0.387	3.78684e-15
PTBP3	1.16169e-19	0.38437	0.285	0.116	3.95961e-15
POLR2G	1.20275e-19	-0.668606	0.347	0.497	4.09957e-15
RB1CC1	1.30627e-19	0.566846	0.392	0.183	4.45242e-15
SUCLG2	1.37173e-19	0.589261	0.437	0.22	4.67555e-15
DHRS4L2	1.40957e-19	-0.691149	0.112	0.313	4.80452e-15
PSMC3	1.49333e-19	-0.650636	0.147	0.339	5.09002e-15
SLC30A7	1.53682e-19	0.36195	0.261	0.102	5.23826e-15
ANP32E	1.78909e-19	0.362498	0.349	0.153	6.09812e-15
TCAF1	1.79551e-19	0.728875	0.448	0.249	6.12001e-15
NDUFB11	1.8194e-19	-0.275105	0.579	0.777	6.20141e-15
CCT3	1.84821e-19	-0.460619	0.48	0.626	6.29961e-15
CADPS2	1.86675e-19	-0.809225	0.224	0.402	6.3628e-15
PSMB7	2.00728e-19	-0.481738	0.48	0.613	6.84182e-15
SRSF3	2.13802e-19	-0.268583	0.517	0.666	7.28746e-15
SUMO1	2.14458e-19	-0.518392	0.456	0.592	7.3098e-15
MRPL14	2.26604e-19	-0.69541	0.288	0.449	7.72379e-15
ZSCAN16-AS1	2.40181e-19	-0.721913	0.307	0.466	8.18657e-15
GHITM	2.40818e-19	0.873553	0.568	0.484	8.20829e-15
SNRPD3	2.89629e-19	-0.509727	0.307	0.474	9.87201e-15
CLRN1	2.97926e-19	-0.864819	0.128	0.32	1.01548e-14
MED13L	3.03533e-19	-0.64702	0.192	0.385	1.03459e-14
FYTTD1	3.05908e-19	0.327782	0.331	0.141	1.04269e-14
YWHAZ	3.13378e-19	0.9306	0.693	0.614	1.06815e-14
COL15A1	3.2811e-19	-0.359594	0.424	0.646	1.11836e-14
UBE2A	3.42478e-19	0.635111	0.349	0.157	1.16734e-14
CLPP	3.78168e-19	-0.730871	0.091	0.283	1.28898e-14
DFFA	5.3409e-19	0.55975	0.293	0.124	1.82045e-14
EIF6	5.51593e-19	-0.643504	0.397	0.53	1.8801e-14
ZNF827	6.10664e-19	-0.811505	0.224	0.398	2.08145e-14
TADA3	6.2035e-19	0.346737	0.352	0.159	2.11446e-14
PPP4R3B	6.23354e-19	0.595016	0.373	0.174	2.1247e-14
DAP	6.38588e-19	0.528248	0.477	0.262	2.17663e-14
SMDT1	8.02413e-19	-0.435049	0.477	0.6	2.73503e-14
ITGA9	8.23827e-19	-0.801909	0.181	0.363	2.80801e-14
EML4	8.52438e-19	-0.466525	0.205	0.395	2.90554e-14
GOLGA4	8.78877e-19	0.947756	0.515	0.331	2.99565e-14
NCKAP1	8.87734e-19	0.501675	0.424	0.212	3.02584e-14
TMEM134	9.04272e-19	-0.621313	0.16	0.35	3.08221e-14
TCEAL8	9.98123e-19	-0.604276	0.347	0.503	3.4021e-14
EHMT1	1.04187e-18	-0.77645	0.176	0.358	3.55121e-14
SDHA	1.04871e-18	0.585573	0.475	0.267	3.57452e-14
H2AFZ	1.08489e-18	-0.373996	0.419	0.572	3.69785e-14
SNF8	1.10413e-18	-0.625741	0.075	0.266	3.76343e-14
COA4	1.10823e-18	-0.580289	0.411	0.542	3.7774e-14
TRAPPC2L	1.12012e-18	-0.746988	0.341	0.486	3.81793e-14
PSMD5	1.14251e-18	0.257091	0.253	0.098	3.89425e-14
EBAG9	1.17566e-18	0.298394	0.315	0.134	4.00723e-14
TNFRSF10B	1.21745e-18	0.428127	0.267	0.107	4.14967e-14
FMC1	1.23502e-18	-0.736695	0.221	0.392	4.20955e-14
NDUFB6	1.46895e-18	-0.661867	0.293	0.451	5.00691e-14
NDUFV1	1.49865e-18	-0.662178	0.208	0.383	5.10815e-14
CACNA2D1	1.51301e-18	-0.727161	0.24	0.411	5.15708e-14
CACNA1D	1.57322e-18	-0.872045	0.139	0.321	5.36232e-14
PRELID3B	1.61244e-18	0.283685	0.309	0.131	5.49599e-14
PPIF	1.62686e-18	0.98412	0.587	0.52	5.54515e-14
COA3	1.65897e-18	-0.625406	0.368	0.51	5.65461e-14
PUM3	1.69009e-18	-0.644612	0.125	0.319	5.76068e-14
CETN2	1.74479e-18	-0.703905	0.227	0.399	5.94711e-14
HSPB7	1.78489e-18	0.365811	0.267	0.11	6.08381e-14
TMCO1	1.80834e-18	-0.426176	0.451	0.598	6.16372e-14
AKAP7	1.85746e-18	-0.689236	0.293	0.457	6.33114e-14
DDX39B	2.01309e-18	0.846055	0.573	0.367	6.86161e-14
RAPGEF1	2.2969e-18	0.348273	0.291	0.12	7.829e-14
BAZ2A	2.37561e-18	0.352683	0.272	0.109	8.09727e-14
CISD1	2.52e-18	-0.769805	0.205	0.377	8.58943e-14
DGUOK	2.53496e-18	-0.684281	0.301	0.45	8.64042e-14
MED31	2.73729e-18	-0.716079	0.133	0.317	9.33007e-14
DNAJB6	2.74558e-18	-0.473794	0.384	0.531	9.35832e-14
SNHG9	2.83468e-18	-0.690171	0.131	0.318	9.66201e-14
CIB1	2.91342e-18	-0.536841	0.395	0.534	9.93039e-14
ING2	2.91817e-18	-0.696495	0.352	0.495	9.94658e-14
KIF13B	3.07554e-18	0.319192	0.291	0.122	1.0483e-13
COX6C	3.18825e-18	-0.343021	0.645	0.88	1.08672e-13
RNASEH2C	3.28575e-18	-0.601549	0.291	0.45	1.11995e-13
UAP1	3.59685e-18	0.402193	0.256	0.102	1.22599e-13
PITPNC1	3.64687e-18	-0.7328	0.149	0.343	1.24304e-13
SREK1IP1	3.85682e-18	-0.547187	0.181	0.372	1.3146e-13
CASD1	3.89325e-18	0.253075	0.317	0.138	1.32701e-13
REX1BD	4.00629e-18	-0.709501	0.131	0.318	1.36554e-13
TPM4	4.0581e-18	0.862785	0.443	0.229	1.3832e-13
MGST3	4.09472e-18	-0.37549	0.589	0.815	1.39569e-13
DLG1	4.80436e-18	-0.69513	0.195	0.373	1.63757e-13
ALCAM	4.83283e-18	-0.80059	0.133	0.323	1.64727e-13
PSMD11	5.02717e-18	0.432636	0.355	0.165	1.71351e-13
NABP2	5.05134e-18	0.297232	0.291	0.124	1.72175e-13
TSPYL1	5.07251e-18	0.425206	0.453	0.24	1.72897e-13
C11orf58	9.34341e-18	-0.307479	0.509	0.653	3.1847e-13
ACADVL	9.58739e-18	0.957472	0.573	0.582	3.26786e-13
WWC3	9.7254e-18	0.339399	0.296	0.126	3.3149e-13
ADGRV1	9.80887e-18	0.642138	0.469	0.29	3.34335e-13
CASC4	9.83385e-18	0.554154	0.432	0.237	3.35187e-13
GADD45B	1.03344e-17	1.94953	0.291	0.148	3.52246e-13
SSBP4	1.07026e-17	-0.45339	0.165	0.356	3.64799e-13
ROGDI	1.08938e-17	-0.686866	0.093	0.279	3.71317e-13
MYADM	1.18376e-17	1.44006	0.299	0.143	4.03484e-13
REEP3	1.21332e-17	0.364646	0.355	0.161	4.13559e-13
NFIB	1.36207e-17	0.588657	0.464	0.25	4.64263e-13
KARS	1.37313e-17	0.382433	0.384	0.185	4.68033e-13
EIF3A	1.53704e-17	0.933767	0.563	0.368	5.23901e-13
PKM	1.58567e-17	0.658751	0.739	0.797	5.40474e-13
LARP4	1.65882e-17	0.307197	0.328	0.147	5.65407e-13
MTG1	1.72771e-17	-0.598018	0.101	0.285	5.88891e-13
CHD3	1.7309e-17	0.694338	0.251	0.103	5.89976e-13
TBL1X	1.78797e-17	0.371679	0.312	0.136	6.0943e-13
TMEM70	1.83767e-17	0.353179	0.36	0.169	6.26371e-13
GABARAPL2	1.86832e-17	-0.49945	0.523	0.686	6.36816e-13
THUMPD3-AS1	1.89617e-17	-0.621974	0.096	0.281	6.46309e-13
G6PC3	1.92018e-17	0.340033	0.408	0.203	6.54495e-13
ADH5	1.98623e-17	0.462165	0.403	0.198	6.77008e-13
FTO	2.04044e-17	0.331768	0.419	0.207	6.95483e-13
IVNS1ABP	2.15343e-17	0.55975	0.325	0.147	7.33997e-13
STARD10	2.28919e-17	-0.846402	0.165	0.336	7.80269e-13
DCAF11	2.3956e-17	0.342942	0.365	0.173	8.16541e-13
SUGP2	2.64205e-17	0.426011	0.264	0.108	9.00543e-13
PACSIN2	2.79578e-17	0.447422	0.405	0.207	9.5294e-13
CEP350	2.83679e-17	0.769393	0.285	0.125	9.6692e-13
STAG1	2.90082e-17	-0.565904	0.152	0.33	9.88745e-13
PAN3	2.94652e-17	-0.524744	0.096	0.286	1.00432e-12
TMEM161B-AS1	3.0287e-17	-0.557883	0.08	0.264	1.03233e-12
MGST1	3.07465e-17	1.08113	0.619	0.71	1.048e-12
ST3GAL1	3.19796e-17	0.55313	0.373	0.185	1.09003e-12
SHMT2	3.34687e-17	0.291882	0.301	0.13	1.14078e-12
CD276	3.37248e-17	0.414206	0.365	0.175	1.14951e-12
PTGES3	3.48026e-17	-0.380591	0.483	0.632	1.18625e-12
ADIPOR1	3.71426e-17	0.414533	0.395	0.191	1.26601e-12
VAT1L	3.80443e-17	-0.666158	0.16	0.36	1.29674e-12
CHD4	3.81484e-17	0.751823	0.411	0.208	1.30029e-12
SSRP1	4.0369e-17	0.266591	0.325	0.144	1.37598e-12
GPAA1	4.37507e-17	0.319047	0.381	0.184	1.49124e-12
POLD2	4.73104e-17	-0.720817	0.109	0.284	1.61257e-12
C4orf3	4.81504e-17	-0.374543	0.52	0.654	1.64121e-12
LTA4H	4.99439e-17	0.42507	0.419	0.215	1.70234e-12
SRSF10	5.097e-17	-0.532128	0.4	0.524	1.73731e-12
MEIS1	5.31785e-17	-0.732265	0.224	0.385	1.81259e-12
CFL2	5.88707e-17	0.536805	0.445	0.242	2.00661e-12
SLC35F5	5.96752e-17	0.597473	0.451	0.249	2.03403e-12
PRDX1	6.29915e-17	-0.457973	0.563	0.772	2.14706e-12
KIAA2026	6.53158e-17	0.445707	0.299	0.132	2.22629e-12
RGS3	6.81495e-17	-0.647391	0.101	0.28	2.32288e-12
EPRS	6.91413e-17	0.357587	0.28	0.119	2.35668e-12
PTBP2	7.43846e-17	-0.707999	0.107	0.284	2.5354e-12
CYP17A1	8.00995e-17	2.40669	0.627	0.853	2.73019e-12
SCML1	8.65467e-17	-0.752364	0.147	0.316	2.94994e-12
MCFD2	9.53581e-17	0.752962	0.533	0.392	3.25028e-12
RBMS3	9.83736e-17	-0.810523	0.133	0.311	3.35307e-12
CLNS1A	1.02655e-16	-0.436799	0.381	0.525	3.499e-12
KIAA0319L	1.04646e-16	0.262935	0.317	0.142	3.56684e-12
LGALS1	1.11288e-16	0.699588	0.488	0.28	3.79325e-12
OXSR1	1.11858e-16	0.453052	0.285	0.122	3.81269e-12
FKBP3	1.15554e-16	-0.583501	0.261	0.419	3.93865e-12
TXNRD1	1.15635e-16	-0.573456	0.437	0.587	3.94144e-12
KIDINS220	1.19101e-16	0.274993	0.331	0.15	4.05954e-12
TMEM106B	1.20151e-16	0.551485	0.453	0.253	4.09535e-12
RPL7L1	1.20756e-16	0.515519	0.453	0.255	4.11597e-12
MLF1	1.2597e-16	-0.645623	0.085	0.271	4.29367e-12
ARMCX3	1.35719e-16	0.640515	0.472	0.283	4.62597e-12
EIF3K	1.36808e-16	-0.425533	0.477	0.603	4.66311e-12
NREP	1.37265e-16	-0.538806	0.341	0.507	4.67868e-12
PSMD2	1.4034e-16	0.41732	0.443	0.237	4.78348e-12
KRR1	1.4111e-16	0.398113	0.309	0.137	4.80975e-12
MAP3K2	1.4608e-16	0.41212	0.285	0.125	4.97914e-12
ZNF292	1.49198e-16	-0.456079	0.229	0.395	5.0854e-12
CEP85L	1.54474e-16	-0.512359	0.139	0.322	5.26525e-12
PLCB1	1.56348e-16	-0.632839	0.093	0.275	5.32911e-12
KCNK2	1.62884e-16	0.434701	0.339	0.158	5.55191e-12
WWP1	1.64545e-16	0.295727	0.261	0.108	5.6085e-12
NQO2	1.83078e-16	-0.651572	0.211	0.375	6.2402e-12
RDH11	1.83185e-16	0.52404	0.48	0.287	6.24386e-12
ACAT1	1.86962e-16	0.587459	0.445	0.263	6.37259e-12
HSDL2	2.14587e-16	0.600297	0.44	0.246	7.31419e-12
CARHSP1	2.51646e-16	-0.690595	0.315	0.451	8.57737e-12
TAPBP	2.54869e-16	0.606845	0.317	0.147	8.68722e-12
DDX18	2.67634e-16	-0.474804	0.307	0.47	9.12231e-12
DIAPH1	2.72062e-16	0.260949	0.309	0.136	9.27322e-12
CAPRIN1	2.85732e-16	0.521011	0.392	0.195	9.73919e-12
EBP	2.89677e-16	-0.663083	0.347	0.487	9.87363e-12
ERG28	3.06351e-16	-0.600785	0.389	0.512	1.0442e-11
SLC35B2	3.18123e-16	0.301772	0.296	0.131	1.08432e-11
IMMP2L	3.22844e-16	-0.79687	0.181	0.342	1.10042e-11
BRD4	4.15791e-16	0.733975	0.395	0.203	1.41722e-11
MAP1LC3B	4.25562e-16	0.845097	0.555	0.37	1.45053e-11
SGMS1	4.32069e-16	-0.627645	0.203	0.364	1.47271e-11
CNPY2	4.36802e-16	-0.53197	0.373	0.502	1.48884e-11
SMARCA5	4.41249e-16	0.670252	0.475	0.27	1.504e-11
CHCHD3	4.44425e-16	-0.620586	0.245	0.399	1.51482e-11
MAT2B	4.49937e-16	0.350192	0.373	0.18	1.53361e-11
USP10	4.5679e-16	0.257594	0.331	0.151	1.55697e-11
BTBD9	4.63186e-16	-0.72306	0.12	0.292	1.57877e-11
MAPK8	4.73266e-16	-0.751128	0.141	0.306	1.61313e-11
SHISA5	4.74477e-16	0.45963	0.389	0.198	1.61726e-11
HSPA5	4.87254e-16	1.00169	0.629	0.469	1.66081e-11
BLOC1S1	5.09114e-16	-0.674023	0.229	0.39	1.73531e-11
ZNF83	5.40976e-16	-0.431862	0.123	0.299	1.84392e-11
PPP3R1	5.47214e-16	0.354232	0.368	0.176	1.86518e-11
SEC11C	5.60439e-16	0.374923	0.397	0.202	1.91026e-11
CCDC50	5.99522e-16	0.331355	0.32	0.144	2.04347e-11
KPNB1	6.24117e-16	0.762244	0.536	0.348	2.1273e-11
MIA2	6.48508e-16	0.392112	0.328	0.151	2.21044e-11
LDHA	6.83107e-16	-0.268852	0.709	0.94	2.32837e-11
INPP4B	6.94746e-16	-0.538863	0.104	0.286	2.36804e-11
RPS11	7.05031e-16	0.486043	0.904	0.978	2.4031e-11
ARMCX6	7.0762e-16	0.299722	0.347	0.167	2.41192e-11
EP300	7.45342e-16	0.617457	0.336	0.161	2.5405e-11
KDM5A	7.56291e-16	0.801329	0.355	0.177	2.57782e-11
CHD9	7.72974e-16	-0.435503	0.275	0.432	2.63468e-11
NDUFAB1	8.90547e-16	-0.319122	0.523	0.67	3.03543e-11
POLDIP2	1.01864e-15	0.507917	0.469	0.287	3.47202e-11
CMAS	1.20677e-15	0.383288	0.429	0.235	4.11327e-11
SYMPK	1.36711e-15	-0.536246	0.088	0.256	4.65979e-11
TOMM20	1.43101e-15	0.688754	0.595	0.459	4.8776e-11
GALC	1.46537e-15	0.264184	0.328	0.153	4.99471e-11
NDUFA1	1.46596e-15	-0.335525	0.616	0.849	4.99673e-11
MNAT1	1.53658e-15	-0.663526	0.096	0.265	5.23744e-11
KANSL1	1.54478e-15	-0.464998	0.221	0.386	5.26538e-11
PGM1	1.6697e-15	0.431198	0.443	0.249	5.69116e-11
RBM5	1.67535e-15	0.606675	0.259	0.113	5.71043e-11
PSMB10	1.72727e-15	-0.54759	0.083	0.251	5.88741e-11
GLIPR2	1.7663e-15	-0.475509	0.157	0.336	6.02042e-11
ARMCX1	1.88288e-15	0.280295	0.373	0.186	6.41778e-11
G3BP1	1.89286e-15	0.46662	0.453	0.248	6.45181e-11
[truncated: 843 more rows]

## Sheet: ACA-Conn vs.ACA-No
Supplementary Table 5C. Differentially expressed genes (ACA-Conn vs.ACA-No).
Gene	P-value	avg_log2FC	pct.1	pct.2	p_val_adj
RPL36	1.48446e-130	-2.96408	0.645	0.92	5.05977e-126
RPS28	3.83464e-112	-1.79218	0.776	0.936	1.30704e-107
RPS14	1.80056e-108	-2.21031	0.637	0.905	6.13721e-104
RPL18	6.79448e-108	-3.18931	0.432	0.844	2.3159e-103
RARRES2	9.90707e-106	-3.02143	0.493	0.853	3.37683e-101
RPS15	4.81028e-102	-2.46902	0.579	0.868	1.63958e-97
RPLP1	6.06182e-100	-1.70237	0.837	0.946	2.06617e-95
RPL29	9.70639e-97	-1.81711	0.651	0.901	3.30842e-92
IGKC	1.82195e-93	2.01554	0.368	0.008	6.21013e-89
RPL8	2.11659e-93	-2.07823	0.595	0.877	7.21439e-89
RPS19	2.15469e-93	-1.86324	0.648	0.9	7.34425e-89
RPL35	2.01417e-91	-2.40629	0.443	0.823	6.86531e-87
RPL28	1.03338e-90	-2.41108	0.597	0.855	3.52227e-86
FAU	1.44537e-90	-1.92723	0.648	0.876	4.92655e-86
PEG10	2.39257e-85	-2.22966	0.48	0.867	8.15506e-81
HLA-A	1.23892e-84	1.73936	0.899	0.731	4.22286e-80
RPS18	3.70646e-84	-1.28172	0.843	0.959	1.26335e-79
RPS9	1.79136e-81	-2.08643	0.576	0.84	6.10586e-77
RPL41	7.3675e-78	-1.00723	0.955	0.971	2.51121e-73
RPL18A	1.12111e-71	-1.82359	0.525	0.825	3.82129e-67
APOE	1.74081e-71	-2.40202	0.549	0.808	5.93354e-67
RNASEK	1.04466e-70	-2.1513	0.379	0.74	3.56073e-66
MT3	7.23521e-70	-3.39819	0.219	0.672	2.46612e-65
RPL7A	1.86654e-68	-1.16876	0.795	0.929	6.36209e-64
MT2A	3.02115e-65	-1.42482	0.819	0.953	1.02976e-60
C9orf16	1.8817e-64	-2.50583	0.163	0.624	6.41377e-60
NDUFA11	1.51855e-63	-2.33876	0.197	0.631	5.17599e-59
RPL13	6.48183e-62	-1.16843	0.851	0.917	2.20933e-57
PHPT1	1.96886e-61	-2.24643	0.131	0.588	6.71085e-57
PCP4	1.16463e-60	-2.94103	0.115	0.589	3.96964e-56
RPS21	1.32719e-60	-0.993128	0.789	0.911	4.52373e-56
SSR4	1.04463e-58	-1.99993	0.36	0.705	3.56062e-54
PRDX2	1.81967e-58	-1.8517	0.499	0.744	6.20234e-54
MIF	2.83187e-58	-2.19887	0.48	0.736	9.65243e-54
RPLP2	1.20251e-57	-1.07982	0.765	0.888	4.09876e-53
HSPE1	7.99236e-56	-1.48741	0.752	0.893	2.7242e-51
MTRNR2L12	1.04821e-55	1.09606	0.696	0.22	3.57284e-51
RPL39	5.30944e-55	-0.891922	0.925	0.955	1.80972e-50
RPS10	9.90762e-55	-1.21034	0.68	0.853	3.37701e-50
RPL31	6.50589e-53	0.870612	0.955	0.904	2.21753e-48
NDUFA13	3.29224e-52	-2.00994	0.205	0.583	1.12216e-47
GAPDH	3.86388e-51	-1.45869	0.549	0.769	1.317e-46
HLA-C	1.84803e-50	1.67953	0.805	0.561	6.29902e-46
RPS8	8.24224e-49	-0.605731	0.923	0.971	2.80937e-44
MTRNR2L8	9.91357e-49	0.890889	0.52	0.13	3.37904e-44
SLC29A1	1.96787e-48	0.884636	0.435	0.1	6.70748e-44
SUN2	4.41818e-48	0.848891	0.389	0.075	1.50594e-43
GNAS	1.28175e-47	0.865519	0.861	0.81	4.36883e-43
ELOB	1.29905e-47	-1.77682	0.387	0.663	4.4278e-43
RPL10	2.13567e-47	-0.834065	0.92	0.945	7.27943e-43
TPST2	5.32008e-47	0.594162	0.373	0.068	1.81335e-42
AC006115.2	1.17379e-46	-2.24558	0.117	0.498	4.00086e-42
ABTB2	3.80105e-46	0.892012	0.331	0.053	1.29559e-41
UQCR10	3.89457e-46	-1.44056	0.557	0.759	1.32746e-41
TAP1	2.94833e-45	0.766855	0.4	0.085	1.00494e-40
CD74	3.38949e-45	1.43011	0.784	0.421	1.15531e-40
SERF2	6.31108e-45	-0.924335	0.747	0.881	2.15113e-40
PABPC1	1.84359e-44	0.976674	0.875	0.626	6.28387e-40
ATP5F1D	2.45619e-44	-1.88543	0.205	0.547	8.37194e-40
FOXO4	2.2558e-43	0.536587	0.331	0.057	7.6889e-39
RXRA	2.45822e-43	0.724254	0.427	0.105	8.37885e-39
SDC1	1.37414e-41	0.532185	0.32	0.055	4.68374e-37
NAA38	1.57141e-41	-1.72237	0.2	0.526	5.35616e-37
GPX4	2.0873e-41	-1.70375	0.336	0.615	7.11458e-37
UBA52	3.35714e-41	-1.0924	0.715	0.814	1.14428e-36
AOC3	6.20643e-41	0.677072	0.36	0.076	2.11546e-36
ITM2C	7.21053e-41	0.860946	0.272	0.039	2.45771e-36
MYH9	1.1385e-40	1.20422	0.605	0.234	3.88058e-36
PRXL2B	1.48821e-40	0.527385	0.333	0.062	5.07256e-36
SRP14	2.30287e-40	-1.17396	0.621	0.776	7.84932e-36
MRPL33	3.66333e-40	-1.06298	0.608	0.822	1.24865e-35
CFL1	7.61759e-40	1.02118	0.829	0.637	2.59646e-35
IFI27	1.45869e-39	-1.97135	0.483	0.68	4.97194e-35
SEPTIN9	1.96308e-39	1.09326	0.544	0.193	6.69116e-35
RPL12	3.72996e-39	-0.725917	0.875	0.914	1.27136e-34
HNRNPUL1	4.53021e-39	0.957123	0.595	0.246	1.54412e-34
SUGCT	7.8255e-39	0.600391	0.355	0.076	2.66732e-34
MYO1D	1.54973e-38	0.702514	0.36	0.079	5.28225e-34
ATXN2L	3.82836e-38	0.863924	0.445	0.127	1.3049e-33
ILRUN	9.71681e-38	0.652979	0.347	0.077	3.31197e-33
U2AF2	1.48162e-37	0.671011	0.483	0.142	5.05011e-33
GSTP1	1.85207e-37	-1.48086	0.392	0.63	6.31277e-33
PYGO2	1.86133e-37	0.415106	0.344	0.072	6.34436e-33
POLR2L	2.22766e-37	-1.5766	0.333	0.593	7.59297e-33
BST2	9.84825e-37	-1.58479	0.4	0.631	3.35677e-32
RPS27L	1.05915e-36	-1.39682	0.619	0.749	3.61012e-32
APRT	1.28164e-36	-1.54099	0.224	0.523	4.36847e-32
ATOX1	1.32601e-36	-1.49327	0.107	0.445	4.51972e-32
DCN	1.66202e-36	-0.757898	0.211	0.659	5.66498e-32
HSPB7	1.7183e-36	0.610065	0.267	0.042	5.85684e-32
NACA	1.77097e-36	-0.812229	0.749	0.86	6.03634e-32
ACTR1B	1.90077e-36	0.772644	0.461	0.145	6.47879e-32
COX5B	1.93606e-36	-1.27998	0.515	0.697	6.59906e-32
ATP5F1E	2.2528e-36	-0.832628	0.768	0.879	7.67868e-32
CBX7	2.27849e-36	0.566757	0.325	0.067	7.76625e-32
STMN3	4.76805e-36	0.546128	0.363	0.085	1.62519e-31
COX7C	5.49498e-36	-0.835814	0.693	0.849	1.87296e-31
SEC61G	6.34696e-36	-1.44895	0.477	0.688	2.16336e-31
MLXIPL	6.9476e-36	0.250456	0.304	0.056	2.36809e-31
ATP5MPL	8.46208e-36	-1.30124	0.517	0.703	2.8843e-31
NDUFB1	1.19884e-35	-1.26853	0.544	0.725	4.08625e-31
RAB11B	1.75899e-35	0.885817	0.547	0.203	5.99551e-31
NOMO1	2.0997e-35	0.360924	0.291	0.053	7.15682e-31
BAHD1	2.11162e-35	0.507227	0.344	0.077	7.19745e-31
C1S	2.52808e-35	0.89415	0.267	0.045	8.61695e-31
RPL11	3.09327e-35	-0.626421	0.888	0.925	1.05434e-30
CASP9	4.91411e-35	0.736693	0.392	0.101	1.67497e-30
PIK3IP1	4.97497e-35	0.79035	0.275	0.049	1.69572e-30
COX7A2	9.20665e-35	-1.29046	0.6	0.753	3.13809e-30
AC007952.4	9.51798e-35	0.592208	0.32	0.066	3.2442e-30
LUZP2	1.15683e-34	-1.57786	0.232	0.56	3.94304e-30
MRPL41	1.31009e-34	-1.57649	0.288	0.55	4.46544e-30
ORMDL3	2.34216e-34	0.521022	0.317	0.068	7.98325e-30
H2AFJ	2.65393e-34	-1.41409	0.149	0.468	9.04594e-30
C4orf48	3.83551e-34	-1.2331	0.011	0.327	1.30733e-29
ATP5MD	4.61996e-34	-1.26293	0.563	0.724	1.57471e-29
LAMTOR4	5.36465e-34	-1.43636	0.141	0.453	1.82854e-29
EIF4H	5.374e-34	1.02286	0.616	0.298	1.83173e-29
HSD3B2	7.75964e-34	-0.808285	0.605	0.928	2.64487e-29
ETFB	8.1272e-34	-1.52577	0.189	0.484	2.77016e-29
RPL32	8.17569e-34	-0.566858	0.901	0.951	2.78668e-29
RPL19	9.36323e-34	-0.634419	0.877	0.917	3.19146e-29
NDUFA3	9.89159e-34	-1.60841	0.256	0.527	3.37155e-29
FTL	1.08388e-33	-0.958695	0.8	0.884	3.69441e-29
RETSAT	1.17923e-33	0.561916	0.309	0.067	4.01939e-29
RPL36AL	1.62698e-33	-1.07323	0.595	0.738	5.54555e-29
TPM4	1.94904e-33	0.922302	0.443	0.137	6.64332e-29
MAVS	2.11755e-33	0.668424	0.381	0.103	7.21766e-29
PFDN5	2.861e-33	-0.98854	0.656	0.787	9.75172e-29
KREMEN1	3.114e-33	0.380807	0.296	0.061	1.06141e-28
FN3KRP	3.47547e-33	0.450645	0.325	0.073	1.18461e-28
EDF1	4.38937e-33	-1.41703	0.36	0.59	1.49612e-28
ACO1	4.57083e-33	0.580455	0.427	0.136	1.55797e-28
AADAC	6.44667e-33	0.702709	0.373	0.101	2.19735e-28
TOM1L2	1.14689e-32	0.380211	0.344	0.082	3.90916e-28
PC	1.26933e-32	0.295317	0.264	0.047	4.3265e-28
HLA-F	1.98116e-32	1.28906	0.376	0.106	6.7528e-28
CYB5R3	2.56818e-32	0.927845	0.595	0.301	8.75365e-28
SKP1	2.68428e-32	-1.10203	0.589	0.738	9.14938e-28
EEF1D	3.08841e-32	-0.985508	0.619	0.757	1.05269e-27
NDUFB7	3.44082e-32	-1.29684	0.075	0.386	1.1728e-27
PTBP1	4.04154e-32	0.795012	0.517	0.19	1.37756e-27
NDRG1	4.35265e-32	0.788797	0.475	0.166	1.4836e-27
RPS12	4.70402e-32	-0.520855	0.925	0.952	1.60337e-27
APMAP	6.49897e-32	0.642591	0.389	0.111	2.21518e-27
ZBTB7A	7.76969e-32	0.843321	0.491	0.18	2.6483e-27
ESYT2	1.05577e-31	0.631426	0.44	0.141	3.5986e-27
CLSTN1	1.27849e-31	0.540463	0.424	0.135	4.35773e-27
ZBTB4	1.38023e-31	0.949294	0.525	0.213	4.70452e-27
TMEM43	2.96336e-31	0.454515	0.371	0.101	1.01006e-26
RPS5	3.1098e-31	-0.736499	0.752	0.876	1.05997e-26
DLST	3.18734e-31	0.573296	0.448	0.146	1.0864e-26
ATP5ME	3.41858e-31	-1.15711	0.563	0.724	1.16522e-26
CPB1	3.48353e-31	-1.31293	0.275	0.569	1.18736e-26
PPP1R11	4.09089e-31	0.54951	0.373	0.104	1.39438e-26
MYADM	7.55627e-31	1.11786	0.299	0.069	2.57555e-26
RPS26	7.72426e-31	-0.801774	0.765	0.879	2.63281e-26
F11R	8.94099e-31	0.26163	0.301	0.067	3.04754e-26
CALM2	9.81838e-31	-0.885847	0.683	0.803	3.34659e-26
SREBF2	1.04165e-30	0.845294	0.504	0.206	3.55048e-26
CTSD	1.43867e-30	-1.20336	0.469	0.698	4.90371e-26
TRIM8	1.74742e-30	0.577696	0.461	0.159	5.95607e-26
NEAT1	1.86318e-30	-2.17351	0.493	0.653	6.35064e-26
CD99	2.02851e-30	1.23136	0.507	0.196	6.91418e-26
LINC02732	2.6665e-30	0.500908	0.269	0.056	9.08877e-26
ROMO1	2.78913e-30	-1.47683	0.36	0.569	9.50675e-26
SRXN1	2.8206e-30	0.545948	0.36	0.101	9.61402e-26
HLA-E	2.82567e-30	1.17151	0.701	0.372	9.6313e-26
MT1E	2.88856e-30	-0.97255	0.637	0.807	9.84567e-26
COX17	3.68426e-30	-1.13331	0.531	0.712	1.25578e-25
MRPL49	3.76219e-30	0.753351	0.437	0.155	1.28234e-25
GDI1	4.1414e-30	0.680603	0.483	0.169	1.4116e-25
COMMD6	6.88879e-30	-0.932349	0.651	0.782	2.34804e-25
EML2	9.42872e-30	0.356305	0.347	0.093	3.21378e-25
C12orf57	9.46395e-30	-1.38891	0.203	0.478	3.22579e-25
EID1	9.6936e-30	-0.898296	0.624	0.762	3.30406e-25
CIDEB	1.47381e-29	0.473105	0.293	0.068	5.02347e-25
ARMCX6	1.6558e-29	0.472773	0.347	0.094	5.6438e-25
ARAF	1.79846e-29	0.530492	0.395	0.119	6.13004e-25
OS9	2.01272e-29	0.599858	0.461	0.164	6.86034e-25
CCN3	2.11206e-29	-0.66954	0.565	0.92	7.19894e-25
LY6E	2.32532e-29	-1.57317	0.32	0.555	7.92584e-25
SND1	2.8742e-29	0.707269	0.517	0.206	9.7967e-25
CDIPT	3.14197e-29	0.667762	0.515	0.208	1.07094e-24
CACNA1H	3.16339e-29	0.307368	0.283	0.062	1.07824e-24
NGEF	3.32579e-29	0.530689	0.363	0.106	1.1336e-24
ITSN2	4.05551e-29	0.899551	0.381	0.115	1.38232e-24
NUTF2	4.40487e-29	0.62919	0.493	0.185	1.5014e-24
ACOT2	5.47165e-29	0.31114	0.328	0.084	1.86501e-24
NIBAN2	5.58334e-29	0.452601	0.408	0.131	1.90308e-24
RBP1	5.62916e-29	-1.39978	0.373	0.571	1.9187e-24
CREG1	6.57456e-29	0.845983	0.531	0.236	2.24094e-24
NME3	7.721e-29	-1.31013	0.069	0.352	2.6317e-24
TMBIM1	7.84891e-29	0.568296	0.469	0.174	2.6753e-24
SLC1A4	8.77513e-29	0.519614	0.323	0.086	2.991e-24
PAQR5	8.7804e-29	0.347254	0.312	0.077	2.9928e-24
GALNT2	1.11743e-28	0.516504	0.459	0.159	3.80877e-24
KIAA2013	1.13735e-28	0.337913	0.325	0.083	3.87665e-24
COX7B	1.29179e-28	-1.44821	0.381	0.586	4.40308e-24
TMEM258	1.40814e-28	-1.02586	0.576	0.73	4.79964e-24
SEC61B	1.62646e-28	-1.08019	0.544	0.686	5.5438e-24
RNF187	1.7759e-28	0.943684	0.571	0.315	6.05316e-24
MID1IP1	2.06674e-28	0.457506	0.28	0.064	7.0445e-24
DAB2	2.18337e-28	-0.924869	0.469	0.709	7.44202e-24
PDLIM5	2.22778e-28	0.50706	0.429	0.149	7.5934e-24
DPM3	2.6557e-28	-1.33701	0.131	0.404	9.05194e-24
TBC1D10B	2.87534e-28	0.451222	0.325	0.086	9.80058e-24
CAPN1	3.36434e-28	0.570377	0.363	0.107	1.14674e-23
CES2	3.98991e-28	0.570674	0.429	0.15	1.35996e-23
STIM1	4.25104e-28	0.695098	0.264	0.057	1.44897e-23
TXNDC5	4.393e-28	0.409645	0.448	0.155	1.49736e-23
TIMP1	4.40079e-28	-0.909653	0.387	0.637	1.50001e-23
ABHD14B	4.58835e-28	0.430698	0.413	0.138	1.56394e-23
ALPL	5.50379e-28	0.359585	0.272	0.06	1.87597e-23
SMIM10L2A	6.34219e-28	0.461324	0.36	0.107	2.16173e-23
AARS	7.40823e-28	0.509946	0.408	0.133	2.52509e-23
SYNPO	8.00633e-28	0.636922	0.435	0.157	2.72896e-23
PSME3	8.2473e-28	0.621774	0.427	0.147	2.81109e-23
GADD45GIP1	9.2347e-28	-1.19198	0.088	0.367	3.14765e-23
MAPKAPK2	9.57258e-28	0.782498	0.456	0.166	3.26281e-23
HARS2	9.8091e-28	0.324168	0.275	0.062	3.34343e-23
ARL6IP4	1.33534e-27	-1.36386	0.211	0.467	4.55151e-23
SLC39A1	1.40539e-27	0.531715	0.427	0.146	4.79027e-23
BTN3A1	1.91149e-27	0.873518	0.315	0.084	6.51532e-23
NDUFB10	2.08042e-27	-1.31759	0.149	0.416	7.09112e-23
ALDOC	2.14079e-27	0.358434	0.264	0.059	7.29689e-23
NADK	2.33732e-27	0.656164	0.472	0.188	7.96675e-23
PSMF1	2.36032e-27	0.586996	0.44	0.155	8.04516e-23
ULK1	3.18129e-27	0.387018	0.379	0.117	1.08434e-22
TNPO2	3.53209e-27	0.444012	0.376	0.116	1.20391e-22
ABHD16A	5.19195e-27	0.305821	0.312	0.081	1.76968e-22
RELA	7.10157e-27	0.361402	0.384	0.12	2.42057e-22
TMEM109	7.29484e-27	0.583681	0.376	0.12	2.48644e-22
ACO2	1.22012e-26	0.687642	0.469	0.194	4.15877e-22
RPL26	1.29261e-26	-0.482111	0.904	0.95	4.40586e-22
TOMM7	1.3549e-26	-0.657152	0.712	0.848	4.61818e-22
NAXD	1.44694e-26	0.435963	0.392	0.13	4.93189e-22
HNRNPL	1.48884e-26	0.584896	0.504	0.204	5.0747e-22
KDM5C	2.14048e-26	0.429825	0.397	0.133	7.29583e-22
SAMHD1	2.32448e-26	0.562291	0.355	0.108	7.92298e-22
LRRC41	2.33127e-26	0.390763	0.352	0.104	7.94614e-22
TKFC	2.44013e-26	0.736341	0.416	0.148	8.31719e-22
TM7SF3	2.46956e-26	0.491253	0.405	0.139	8.41749e-22
GRB14	2.8171e-26	0.369207	0.315	0.086	9.60207e-22
RPS20	3.03821e-26	0.593298	0.923	0.889	1.03557e-21
EEF1A1	3.17958e-26	0.372375	0.981	0.996	1.08376e-21
B4GALT1	3.46372e-26	0.729236	0.467	0.181	1.18061e-21
NDUFS8	3.56696e-26	-1.3236	0.347	0.542	1.2158e-21
ENSA	3.80908e-26	0.598849	0.512	0.208	1.29833e-21
PEA15	4.71677e-26	0.841829	0.539	0.265	1.60771e-21
KIAA0100	4.97029e-26	0.411724	0.357	0.108	1.69412e-21
TMSB4X	5.26237e-26	0.857525	0.931	0.899	1.79368e-21
GABPB1-IT1	5.36149e-26	0.371062	0.275	0.066	1.82746e-21
SNX1	5.36617e-26	0.462322	0.416	0.143	1.82906e-21
BAG6	5.56392e-26	0.571812	0.44	0.164	1.89646e-21
SAP30L	5.57199e-26	0.362752	0.285	0.071	1.89921e-21
CS	5.60907e-26	0.734808	0.568	0.289	1.91185e-21
MAGED2	6.46077e-26	0.725499	0.509	0.218	2.20215e-21
PXN	6.46466e-26	0.411392	0.347	0.103	2.20348e-21
MLLT6	6.72487e-26	0.828935	0.424	0.153	2.29217e-21
PRXL2A	7.30128e-26	0.390496	0.32	0.088	2.48864e-21
MAPKAPK3	8.67209e-26	0.314471	0.304	0.081	2.95588e-21
UBL5	9.42542e-26	-0.876855	0.637	0.776	3.21265e-21
COL4A2	9.69436e-26	1.73177	0.267	0.068	3.30432e-21
ACTA2	9.77764e-26	1.45885	0.285	0.076	3.33271e-21
ACAD9	1.15286e-25	0.34394	0.296	0.077	3.92952e-21
GSN	1.20785e-25	1.25611	0.445	0.172	4.11695e-21
TP53INP2	1.28346e-25	0.389535	0.36	0.112	4.37466e-21
OAZ2	1.39776e-25	0.38884	0.461	0.179	4.76427e-21
SPARC	1.49345e-25	1.59474	0.763	0.679	5.09042e-21
FAXDC2	1.77381e-25	0.357553	0.253	0.059	6.04602e-21
OXSR1	1.95647e-25	0.587025	0.285	0.074	6.66862e-21
LENG8	1.98269e-25	0.876522	0.413	0.15	6.75799e-21
ATP5MG	2.10152e-25	-0.848858	0.693	0.798	7.16304e-21
HDGF	2.15331e-25	0.669352	0.549	0.252	7.33955e-21
FTO	2.16727e-25	0.390959	0.419	0.145	7.38713e-21
CDKN1C	2.34352e-25	1.20898	0.472	0.208	7.9879e-21
RHOG	2.46391e-25	0.641022	0.32	0.092	8.39824e-21
RITA1	2.49612e-25	0.33641	0.28	0.07	8.50801e-21
YARS	2.50945e-25	0.502218	0.339	0.101	8.55345e-21
GHDC	2.59398e-25	0.435707	0.376	0.12	8.8416e-21
DCAF8	2.90889e-25	0.478351	0.392	0.137	9.91495e-21
UGCG	2.96628e-25	-1.07151	0.435	0.649	1.01106e-20
RAB5B	3.01493e-25	0.610332	0.48	0.193	1.02764e-20
GRK2	3.49776e-25	0.715394	0.304	0.084	1.19221e-20
RPL37A	3.60579e-25	-0.420943	0.912	0.976	1.22903e-20
SLC16A2	4.53415e-25	0.334505	0.267	0.065	1.54546e-20
RPL24	4.71383e-25	-0.573474	0.808	0.873	1.60671e-20
ETF1	4.79544e-25	0.722859	0.469	0.185	1.63453e-20
USB1	6.92716e-25	0.381165	0.304	0.083	2.36112e-20
RTN3	7.40121e-25	0.490476	0.464	0.185	2.5227e-20
SPOCK2	7.59753e-25	0.927191	0.408	0.147	2.58962e-20
PTDSS1	8.06148e-25	0.269981	0.28	0.071	2.74775e-20
SCAND1	8.33743e-25	-1.04165	0.045	0.297	2.84181e-20
STAT6	8.56828e-25	0.656696	0.429	0.162	2.9205e-20
RAPGEF1	1.12578e-24	0.353872	0.291	0.076	3.83724e-20
MTSS1	1.31797e-24	0.511331	0.416	0.153	4.49231e-20
SEPHS2	1.49497e-24	0.532913	0.389	0.133	5.09562e-20
CPT1A	1.50324e-24	0.461632	0.488	0.2	5.12378e-20
RIC8A	1.5897e-24	0.365708	0.304	0.084	5.41848e-20
DNAJC5	1.63925e-24	0.489897	0.315	0.09	5.58738e-20
ANXA11	1.74125e-24	0.630225	0.328	0.101	5.93507e-20
RNF167	1.75317e-24	0.474498	0.389	0.131	5.97568e-20
FBRSL1	1.77555e-24	0.560692	0.307	0.087	6.05196e-20
DDX39B	1.90405e-24	0.677062	0.573	0.274	6.48995e-20
ELAC2	2.02412e-24	0.550526	0.349	0.113	6.89923e-20
KLHL21	2.1277e-24	0.378689	0.304	0.084	7.25226e-20
CD9	2.2807e-24	-0.9772	0.557	0.705	7.77378e-20
GSTT2B	2.56369e-24	0.508534	0.445	0.179	8.73832e-20
CXXC5	2.64338e-24	0.283163	0.285	0.076	9.00997e-20
STK24	2.6833e-24	0.771726	0.403	0.143	9.14601e-20
NDUFB4	2.71893e-24	-0.853477	0.651	0.789	9.26746e-20
COPG1	2.72242e-24	0.566601	0.491	0.205	9.27939e-20
MXI1	2.86627e-24	0.428799	0.435	0.163	9.7697e-20
PDE6D	3.13939e-24	0.278387	0.293	0.08	1.07006e-19
ERCC5	3.2897e-24	0.543459	0.291	0.079	1.12129e-19
45359	3.71526e-24	0.255508	0.304	0.085	1.26635e-19
PKM	4.07893e-24	0.818215	0.739	0.594	1.3903e-19
ECPAS	4.4904e-24	0.389317	0.387	0.134	1.53055e-19
DGLUCY	5.08654e-24	0.378798	0.336	0.101	1.73375e-19
UNC119B	5.09812e-24	0.335657	0.341	0.104	1.73769e-19
SLC11A2	5.3796e-24	0.472256	0.283	0.075	1.83364e-19
CCDC86	5.45157e-24	0.326032	0.285	0.077	1.85817e-19
CIZ1	5.77508e-24	0.306153	0.317	0.094	1.96844e-19
KIF1C	6.11899e-24	0.31947	0.293	0.081	2.08566e-19
ANTXR1	6.37603e-24	0.863398	0.541	0.265	2.17327e-19
LASP1	6.41201e-24	0.661082	0.317	0.096	2.18553e-19
SNX9	6.7025e-24	0.47938	0.408	0.146	2.28455e-19
TNPO3	6.89402e-24	0.295053	0.288	0.077	2.34983e-19
NFIX	7.20773e-24	0.491547	0.309	0.092	2.45675e-19
STAT5B	7.2929e-24	0.400463	0.397	0.142	2.48579e-19
MOB4	7.87145e-24	-1.47117	0.419	0.586	2.68298e-19
ESYT1	9.28193e-24	0.504948	0.371	0.127	3.16375e-19
SLITRK4	9.46463e-24	0.330976	0.352	0.114	3.22602e-19
RPS27A	9.49601e-24	-0.391658	0.92	0.958	3.23671e-19
CD276	1.00715e-23	0.411297	0.365	0.121	3.43289e-19
TPM2	1.07705e-23	-1.19564	0.365	0.555	3.67112e-19
RPS27	1.25738e-23	-0.365351	0.936	0.941	4.28577e-19
IFITM2	1.27065e-23	0.97851	0.291	0.084	4.331e-19
DNASE2	1.38731e-23	0.269163	0.275	0.072	4.72865e-19
BSG	1.39745e-23	-1.25596	0.253	0.467	4.76321e-19
METTL17	1.41569e-23	0.341103	0.339	0.103	4.82538e-19
EFCAB14	1.43009e-23	0.611624	0.435	0.171	4.87445e-19
CTDNEP1	1.562e-23	0.551864	0.475	0.198	5.32407e-19
XPO7	1.6248e-23	0.357726	0.304	0.088	5.53814e-19
C3	1.75355e-23	0.624388	0.448	0.173	5.97699e-19
ATP6V1B2	1.83437e-23	0.456299	0.432	0.169	6.25243e-19
SLC41A1	1.94545e-23	0.5152	0.312	0.094	6.63106e-19
RNF130	2.22499e-23	0.361079	0.405	0.145	7.58389e-19
HDAC7	2.35808e-23	0.460321	0.357	0.117	8.03753e-19
CERK	2.3945e-23	0.432199	0.357	0.119	8.16166e-19
GNA12	2.42336e-23	0.259151	0.288	0.079	8.26001e-19
SLC46A1	2.95377e-23	0.267721	0.275	0.074	1.00679e-18
ZFYVE9	3.30669e-23	0.377057	0.251	0.062	1.12708e-18
RAP1GAP	3.55499e-23	0.366157	0.365	0.123	1.21172e-18
TLCD4	3.93083e-23	0.444764	0.301	0.091	1.33982e-18
MRPL54	3.95555e-23	-1.14265	0.112	0.352	1.34825e-18
POLR3E	4.19807e-23	0.284813	0.291	0.081	1.43091e-18
TBCA	4.21104e-23	-0.88782	0.56	0.703	1.43533e-18
TBL1X	4.34327e-23	0.468335	0.312	0.094	1.4804e-18
KIAA0930	4.39155e-23	0.30693	0.331	0.104	1.49686e-18
AGPAT3	4.52968e-23	0.380058	0.309	0.093	1.54394e-18
RPS23	4.80542e-23	-0.440233	0.912	0.959	1.63793e-18
ATG13	4.996e-23	0.251237	0.309	0.091	1.70289e-18
C16orf58	5.02124e-23	0.305858	0.253	0.063	1.71149e-18
TPRG1L	5.20547e-23	0.369765	0.312	0.094	1.77429e-18
PPA1	5.62198e-23	-1.09643	0.461	0.618	1.91625e-18
YTHDF1	5.65752e-23	0.516371	0.32	0.1	1.92836e-18
TAOK2	5.67887e-23	0.289735	0.296	0.085	1.93564e-18
TMEM138	5.76341e-23	0.428245	0.344	0.112	1.96446e-18
FBXO7	5.90183e-23	0.435011	0.448	0.179	2.01164e-18
GBP2	5.90872e-23	0.571196	0.317	0.1	2.01399e-18
DBNL	6.21301e-23	0.494953	0.291	0.084	2.1177e-18
MRPL10	6.45858e-23	0.291858	0.304	0.088	2.20141e-18
NDUFC1	6.71256e-23	-0.965267	0.552	0.683	2.28798e-18
GALC	6.97603e-23	0.330588	0.328	0.102	2.37778e-18
GNB1	7.03496e-23	0.755625	0.597	0.336	2.39787e-18
RPS13	7.05965e-23	-0.500887	0.824	0.932	2.40628e-18
TRIP10	7.1556e-23	0.286084	0.323	0.098	2.43899e-18
SCAP	7.269e-23	0.286078	0.365	0.124	2.47764e-18
TOLLIP	7.83173e-23	0.404496	0.36	0.12	2.66945e-18
VEGFB	8.34064e-23	0.505724	0.453	0.181	2.84291e-18
RPS15A	8.58195e-23	-0.45792	0.877	0.935	2.92516e-18
CIB1	8.60586e-23	-1.11761	0.395	0.561	2.93331e-18
THRA	9.24133e-23	0.314442	0.355	0.119	3.14991e-18
LSM7	1.00169e-22	-0.972372	0.027	0.256	3.41426e-18
RAB22A	1.28504e-22	0.482443	0.419	0.166	4.38006e-18
DHCR7	1.57161e-22	0.88318	0.451	0.211	5.35682e-18
HLA-DPB1	1.87219e-22	1.1451	0.363	0.137	6.38136e-18
IRAK1	1.94012e-22	0.465643	0.317	0.099	6.61291e-18
ROCK2	2.08364e-22	0.388833	0.368	0.128	7.1021e-18
HLA-B	2.27164e-22	1.32647	0.829	0.696	7.74288e-18
OSBP	2.31799e-22	0.52131	0.48	0.218	7.90088e-18
RETREG2	2.4081e-22	0.554089	0.411	0.159	8.208e-18
FURIN	2.42114e-22	0.446258	0.251	0.065	8.25246e-18
DEXI	3.09173e-22	0.467374	0.459	0.198	1.05382e-17
SLC8B1	3.31073e-22	0.304312	0.336	0.11	1.12846e-17
PLXDC2	3.66959e-22	0.850421	0.413	0.165	1.25078e-17
HINT1	3.74591e-22	-0.817248	0.619	0.758	1.27679e-17
KARS	3.79562e-22	0.340978	0.384	0.14	1.29374e-17
NOB1	4.19473e-22	0.477025	0.424	0.166	1.42977e-17
VPS4A	4.35197e-22	0.413284	0.384	0.14	1.48337e-17
WWC3	4.52378e-22	0.387029	0.296	0.088	1.54193e-17
QSOX1	5.12888e-22	0.328096	0.344	0.119	1.74818e-17
RAB1B	5.15446e-22	0.474003	0.528	0.241	1.7569e-17
LIPA	5.92877e-22	0.365325	0.339	0.11	2.02082e-17
DLG5	6.49536e-22	0.46032	0.421	0.172	2.21394e-17
UACA	6.55814e-22	0.536023	0.283	0.083	2.23534e-17
HSPB1	7.10085e-22	-1.17128	0.485	0.653	2.42032e-17
CTNNB1	8.22793e-22	-1.28911	0.533	0.646	2.80449e-17
FOS	8.39106e-22	-0.288695	0.571	0.826	2.86009e-17
C1QTNF1	8.54387e-22	0.527864	0.387	0.148	2.91218e-17
PTP4A2	1.07037e-21	0.838305	0.565	0.286	3.64835e-17
UBAP1	1.14685e-21	0.390746	0.392	0.142	3.90905e-17
SRRT	1.17737e-21	0.506903	0.309	0.099	4.01308e-17
CNPPD1	1.189e-21	0.572548	0.483	0.222	4.05271e-17
H6PD	1.22223e-21	0.374741	0.331	0.109	4.16598e-17
SLC26A11	1.26409e-21	0.273416	0.315	0.101	4.30864e-17
SUPT5H	1.27003e-21	0.397837	0.357	0.122	4.32891e-17
EMD	1.31738e-21	0.554212	0.44	0.179	4.49028e-17
ANAPC5	1.44334e-21	0.582753	0.421	0.165	4.91963e-17
SOGA1	1.45188e-21	0.271814	0.365	0.131	4.94872e-17
STK17B	1.5858e-21	1.07335	0.264	0.078	5.40521e-17
BTN3A2	1.79785e-21	0.879358	0.309	0.1	6.12799e-17
SKI	1.82537e-21	1.01946	0.267	0.079	6.22177e-17
UBE2L6	1.96037e-21	0.42807	0.328	0.107	6.68191e-17
PEX26	2.41989e-21	0.435313	0.264	0.074	8.24819e-17
MYZAP	2.5415e-21	0.349165	0.267	0.075	8.6627e-17
SUSD6	2.57049e-21	0.353021	0.288	0.086	8.76152e-17
UBE2Q1	2.6386e-21	0.443203	0.389	0.146	8.99367e-17
KHSRP	2.71657e-21	0.503523	0.483	0.21	9.25944e-17
BEX2	2.77765e-21	-1.12778	0.224	0.441	9.46762e-17
WBP1L	2.79994e-21	0.567496	0.459	0.199	9.5436e-17
UQCR11	2.91673e-21	-0.88751	0.56	0.676	9.94168e-17
RAB6A	3.15515e-21	0.457798	0.451	0.186	1.07543e-16
MBNL3	3.26394e-21	0.503857	0.331	0.113	1.11251e-16
SHISA5	3.32562e-21	0.348921	0.389	0.146	1.13354e-16
NT5C2	3.42509e-21	0.318308	0.272	0.078	1.16744e-16
BICD2	3.50897e-21	0.423121	0.261	0.075	1.19603e-16
H1F0	5.1615e-21	0.523772	0.312	0.106	1.7593e-16
H3F3A	5.52692e-21	-0.606743	0.747	0.835	1.88385e-16
ADIPOR1	5.7162e-21	0.424143	0.395	0.147	1.94837e-16
ADD1	6.30288e-21	0.395156	0.451	0.183	2.14834e-16
ARF1	7.60813e-21	0.702073	0.664	0.465	2.59323e-16
TMEM64	8.40172e-21	0.371283	0.336	0.113	2.86373e-16
SLC35B2	8.55974e-21	0.386399	0.296	0.092	2.91759e-16
SLC35E1	8.67981e-21	0.311719	0.293	0.09	2.95851e-16
LRP10	8.93117e-21	0.564208	0.368	0.136	3.04419e-16
EGR1	9.42833e-21	-0.742074	0.419	0.673	3.21365e-16
SEC16A	9.88106e-21	0.299046	0.299	0.094	3.36796e-16
TMEM97	9.89914e-21	0.531011	0.379	0.144	3.37412e-16
RPL21	1.03942e-20	-0.27647	0.912	0.941	3.54285e-16
GPR107	1.07505e-20	0.406996	0.267	0.078	3.66431e-16
KCMF1	1.08086e-20	0.477983	0.309	0.1	3.68413e-16
SNX12	1.1369e-20	0.276803	0.339	0.116	3.87514e-16
RPL30	1.16025e-20	-0.363768	0.899	0.924	3.9547e-16
QARS	1.22299e-20	0.342381	0.355	0.126	4.16856e-16
SF1	1.26484e-20	0.630154	0.595	0.317	4.31122e-16
PLTP	1.47874e-20	0.598879	0.44	0.191	5.04028e-16
FAM168B	1.55416e-20	0.404965	0.373	0.14	5.29734e-16
LAMC1	1.57508e-20	0.498228	0.264	0.076	5.36864e-16
SMIM4	1.63975e-20	-1.17492	0.421	0.562	5.58909e-16
FOXK2	1.67496e-20	0.270756	0.355	0.125	5.70909e-16
PLEKHA2	1.99247e-20	0.740042	0.288	0.091	6.79135e-16
HOXB2	2.17333e-20	0.382759	0.344	0.122	7.4078e-16
POLR2A	2.26194e-20	0.727556	0.464	0.201	7.70981e-16
RSU1	2.51648e-20	0.508971	0.291	0.092	8.57741e-16
LPCAT3	2.57841e-20	0.270805	0.312	0.101	8.78849e-16
ELL2	2.71171e-20	0.550876	0.296	0.097	9.24286e-16
KIF13A	2.7576e-20	0.26738	0.269	0.079	9.39927e-16
CERS2	3.01453e-20	0.762884	0.597	0.388	1.0275e-15
SLC25A23	3.19926e-20	0.272061	0.336	0.116	1.09047e-15
CYP27A1	3.26255e-20	0.311368	0.301	0.094	1.11204e-15
NDUFA4	3.28935e-20	-0.661797	0.707	0.813	1.12117e-15
MAX	3.32844e-20	0.353607	0.365	0.13	1.1345e-15
NSDHL	3.45786e-20	0.329742	0.312	0.104	1.17861e-15
AAMP	3.65544e-20	0.350813	0.448	0.188	1.24596e-15
LAMP1	3.75096e-20	0.528288	0.539	0.265	1.27851e-15
IDH3A	4.5247e-20	0.483971	0.413	0.173	1.54224e-15
SLC25A28	4.57051e-20	0.259431	0.28	0.086	1.55786e-15
MSMO1	4.62466e-20	0.912923	0.379	0.147	1.57632e-15
UBE2Z	4.83027e-20	0.402567	0.384	0.146	1.6464e-15
CCDC85B	5.01749e-20	-1.03441	0.045	0.258	1.71021e-15
GGA2	5.54807e-20	0.639915	0.435	0.184	1.89106e-15
KLC1	5.64832e-20	0.628889	0.309	0.104	1.92523e-15
TYK2	5.65954e-20	0.59697	0.272	0.082	1.92906e-15
AIDA	5.98461e-20	0.345232	0.376	0.144	2.03985e-15
UBE2A	6.2775e-20	0.563425	0.349	0.127	2.13968e-15
RPS3A	6.56995e-20	-0.427518	0.907	0.937	2.23937e-15
RPS3	6.60149e-20	-0.593214	0.821	0.857	2.25012e-15
MBTPS1	6.67105e-20	0.513759	0.376	0.14	2.27383e-15
FLNB	6.76413e-20	0.291986	0.272	0.084	2.30556e-15
COPE	7.01863e-20	-1.11445	0.12	0.337	2.3923e-15
ZDHHC3	9.78108e-20	0.252749	0.371	0.14	3.33388e-15
MGST1	1.03034e-19	-0.700625	0.619	0.834	3.51192e-15
C6orf89	1.05742e-19	0.371966	0.424	0.172	3.60423e-15
DCAF7	1.06838e-19	0.619496	0.389	0.153	3.64159e-15
EIF3L	1.17295e-19	-0.943728	0.067	0.282	3.99799e-15
PBXIP1	1.21299e-19	0.700771	0.52	0.264	4.13447e-15
RPS4X	1.27082e-19	-0.434526	0.899	0.956	4.33158e-15
POLR2I	1.33953e-19	-1.07173	0.109	0.323	4.56579e-15
MT1X	1.37721e-19	-0.894506	0.485	0.66	4.69422e-15
DAZAP1	1.51884e-19	0.255766	0.357	0.131	5.17696e-15
ITPRIPL2	1.54175e-19	0.345347	0.309	0.104	5.25505e-15
EMC8	1.58521e-19	0.330853	0.272	0.081	5.40319e-15
SPEN	1.60114e-19	0.633204	0.304	0.101	5.45749e-15
ATP5PF	1.61558e-19	-0.756703	0.629	0.749	5.50669e-15
CTDSP1	1.63898e-19	0.260426	0.301	0.099	5.58647e-15
LCP1	1.73721e-19	1.1396	0.272	0.088	5.92126e-15
ABCG1	1.84173e-19	0.492244	0.36	0.138	6.27753e-15
YPEL3	1.87883e-19	0.447176	0.416	0.171	6.40398e-15
GSR	1.95703e-19	0.260484	0.253	0.073	6.67053e-15
TBC1D9B	2.1429e-19	0.333335	0.317	0.108	7.30407e-15
IQSEC1	2.35393e-19	0.382895	0.36	0.138	8.02339e-15
SFPQ	2.35954e-19	0.790471	0.637	0.349	8.04251e-15
COPS7A	2.72482e-19	0.46525	0.429	0.181	9.28756e-15
DDR1	2.79935e-19	0.260062	0.341	0.124	9.54158e-15
TSPYL4	3.50254e-19	0.381953	0.376	0.146	1.19384e-14
ITSN1	3.52301e-19	0.430514	0.267	0.082	1.20082e-14
ITGB5	3.74533e-19	0.35827	0.299	0.101	1.27659e-14
HSPB6	4.02475e-19	1.00516	0.651	0.591	1.37184e-14
UQCRB	4.64391e-19	-0.638438	0.675	0.808	1.58288e-14
MRAS	4.77029e-19	0.516235	0.461	0.221	1.62595e-14
TLN1	4.78289e-19	0.740518	0.605	0.37	1.63025e-14
POLR2J	4.96485e-19	-0.937491	0.168	0.376	1.69227e-14
BRD2	5.53956e-19	0.879263	0.573	0.3	1.88816e-14
ACP2	5.62343e-19	0.335541	0.285	0.092	1.91674e-14
ZBTB40	5.74129e-19	0.486485	0.253	0.074	1.95692e-14
ARF3	5.8468e-19	0.545945	0.509	0.253	1.99288e-14
BCL7B	6.12497e-19	0.468809	0.309	0.106	2.0877e-14
ACIN1	6.58773e-19	0.457683	0.395	0.159	2.24543e-14
GABARAPL1	6.64329e-19	0.810869	0.491	0.245	2.26437e-14
DDX23	6.85819e-19	0.407335	0.285	0.094	2.33761e-14
FHL2	6.91577e-19	0.368582	0.397	0.163	2.35724e-14
SRPRA	7.61144e-19	0.569544	0.52	0.259	2.59436e-14
DKC1	1.03221e-18	0.342456	0.323	0.115	3.51827e-14
WDR6	1.24547e-18	0.362406	0.437	0.197	4.24519e-14
DAD1	1.33371e-18	-0.93976	0.533	0.641	4.54594e-14
C19orf53	1.35191e-18	-1.04974	0.312	0.477	4.60799e-14
FKBP5	1.35642e-18	0.896926	0.309	0.111	4.62335e-14
PRDX1	1.57301e-18	-0.859453	0.563	0.683	5.36161e-14
TMEM184C	1.68983e-18	0.279111	0.275	0.087	5.75979e-14
CNDP2	1.73703e-18	0.254022	0.269	0.084	5.92068e-14
WBP1	1.75849e-18	0.503652	0.389	0.157	5.99381e-14
TRAPPC5	1.8087e-18	-0.996503	0.179	0.377	6.16494e-14
BAZ1B	1.87639e-18	0.51396	0.408	0.172	6.39568e-14
LGALS1	2.27818e-18	-0.889744	0.488	0.62	7.76516e-14
SERP1	2.2899e-18	-0.805897	0.541	0.659	7.80513e-14
TMED9	2.31201e-18	0.54733	0.512	0.248	7.8805e-14
ARMCX2	2.31696e-18	0.393646	0.312	0.114	7.89734e-14
SNHG9	2.35558e-18	-1.09134	0.131	0.336	8.02899e-14
POLDIP3	2.36924e-18	0.305635	0.293	0.097	8.07555e-14
TMA7	2.64189e-18	-0.668071	0.643	0.729	9.00487e-14
PARVA	3.00423e-18	0.425726	0.296	0.105	1.02399e-13
PIK3R2	3.13869e-18	0.271267	0.301	0.104	1.06982e-13
ETFDH	3.37964e-18	0.337491	0.323	0.116	1.15195e-13
BET1L	3.48609e-18	0.289156	0.293	0.099	1.18823e-13
DXO	3.6476e-18	0.330346	0.293	0.099	1.24328e-13
AKAP13	3.77045e-18	0.96085	0.371	0.153	1.28516e-13
IDS	3.9048e-18	0.644343	0.451	0.205	1.33095e-13
APH1A	4.42055e-18	0.400273	0.464	0.218	1.50674e-13
RHOQ	4.5957e-18	0.391829	0.419	0.179	1.56645e-13
SNTB1	4.70698e-18	0.420294	0.459	0.224	1.60437e-13
COX6C	4.89816e-18	-0.667607	0.645	0.767	1.66954e-13
ALAD	4.91991e-18	0.679916	0.475	0.245	1.67695e-13
SF3A1	4.98417e-18	0.385568	0.384	0.154	1.69885e-13
DFFA	5.07387e-18	0.506754	0.293	0.102	1.72943e-13
PHC2	5.21747e-18	0.461807	0.381	0.159	1.77838e-13
ATN1	5.61555e-18	0.441539	0.48	0.231	1.91406e-13
MEPCE	5.81037e-18	0.282171	0.285	0.094	1.98046e-13
CDK9	5.86927e-18	0.474177	0.299	0.102	2.00054e-13
NCSTN	6.85759e-18	0.376958	0.325	0.12	2.33741e-13
MAPRE1	6.97406e-18	0.455157	0.376	0.152	2.37711e-13
SDHA	7.68683e-18	0.520183	0.475	0.234	2.62006e-13
VHL	9.02047e-18	0.251904	0.256	0.079	3.07463e-13
EIF4G2	9.59768e-18	0.665089	0.744	0.575	3.27137e-13
AVPI1	1.09559e-17	0.436261	0.28	0.098	3.73431e-13
PLOD2	1.23831e-17	0.343756	0.349	0.135	4.2208e-13
FKBP9	1.27107e-17	0.360146	0.368	0.145	4.33244e-13
PEX19	1.31003e-17	0.280235	0.331	0.121	4.46525e-13
ANP32B	1.32828e-17	0.612252	0.579	0.333	4.52744e-13
SUMO3	1.35091e-17	0.400718	0.483	0.231	4.60458e-13
RPL37	1.39816e-17	-0.283026	0.936	0.958	4.76564e-13
PPIA	1.4804e-17	0.476525	0.821	0.798	5.04595e-13
CLPTM1L	1.51822e-17	0.308245	0.387	0.159	5.17484e-13
VAT1	1.54889e-17	0.713713	0.509	0.295	5.2794e-13
SHFL	1.60883e-17	0.419737	0.275	0.093	5.48371e-13
MXRA7	1.79346e-17	0.758152	0.613	0.484	6.11301e-13
CRAT	1.88034e-17	0.290907	0.301	0.107	6.40913e-13
EIF2AK1	2.01089e-17	0.63636	0.501	0.26	6.85412e-13
ADIPOR2	2.07926e-17	0.414056	0.461	0.223	7.08717e-13
PHLDA1	2.20021e-17	1.20011	0.4	0.185	7.49943e-13
IFNGR2	2.23648e-17	0.320455	0.307	0.11	7.62305e-13
RNF141	2.37639e-17	0.265527	0.392	0.156	8.09993e-13
DBNDD2	2.54971e-17	0.412627	0.253	0.081	8.69067e-13
RBPMS	2.58202e-17	0.383389	0.477	0.23	8.8008e-13
MEA1	2.61489e-17	0.413872	0.381	0.155	8.91284e-13
NEU1	2.81366e-17	0.659458	0.507	0.249	9.59035e-13
RNF220	2.90852e-17	0.258822	0.325	0.121	9.9137e-13
TSR2	2.94781e-17	0.369844	0.387	0.159	1.00476e-12
ACTG1	3.04082e-17	0.546436	0.84	0.882	1.03646e-12
TMEM167B	3.05051e-17	0.326213	0.373	0.149	1.03977e-12
SPG21	3.13619e-17	0.351562	0.469	0.225	1.06897e-12
TIMP2	3.17093e-17	0.936662	0.504	0.263	1.08081e-12
ATP5IF1	3.42192e-17	-0.875989	0.44	0.568	1.16636e-12
DCAF11	3.66517e-17	0.281599	0.365	0.148	1.24927e-12
MAN1A2	4.32212e-17	0.500479	0.411	0.177	1.47319e-12
AIMP2	4.4107e-17	0.391797	0.288	0.101	1.50339e-12
TRUB2	4.55903e-17	0.276464	0.315	0.114	1.55395e-12
FDX1	4.77001e-17	-0.615042	0.667	0.898	1.62586e-12
CPEB4	4.85545e-17	-0.850911	0.483	0.62	1.65498e-12
BSDC1	4.93919e-17	0.402567	0.413	0.182	1.68352e-12
ZNF410	5.39559e-17	0.273624	0.304	0.109	1.83909e-12
SORD	5.95652e-17	0.303943	0.304	0.112	2.03028e-12
NAT10	6.1973e-17	0.448394	0.283	0.099	2.11235e-12
VAPB	6.50513e-17	0.338294	0.363	0.149	2.21727e-12
RPL35A	6.82137e-17	-0.379232	0.901	0.945	2.32506e-12
MEF2D	6.83557e-17	0.550917	0.333	0.131	2.32991e-12
GRB2	7.02721e-17	0.478469	0.443	0.213	2.39522e-12
DCAF12	7.14609e-17	0.326053	0.344	0.135	2.43574e-12
STAU1	7.86834e-17	0.560534	0.493	0.256	2.68192e-12
PGRMC2	8.32002e-17	0.495176	0.427	0.196	2.83588e-12
LAMP5	8.33173e-17	-0.755367	0.064	0.271	2.83987e-12
SUB1	8.70197e-17	-0.772928	0.555	0.636	2.96607e-12
PGM1	8.75552e-17	0.311624	0.443	0.209	2.98432e-12
LDHB	8.95686e-17	-0.673283	0.6	0.761	3.05294e-12
CYB561A3	9.08061e-17	0.461233	0.411	0.189	3.09513e-12
EWSR1	1.05206e-16	0.449463	0.475	0.224	3.58594e-12
HOXA10	1.05752e-16	0.329595	0.251	0.081	3.60456e-12
AHDC1	1.16325e-16	0.413809	0.408	0.182	3.96492e-12
IVD	1.22268e-16	0.364758	0.499	0.261	4.16751e-12
PSMA7	1.23193e-16	-0.878629	0.483	0.597	4.19902e-12
LARP1	1.23336e-16	0.706076	0.544	0.315	4.20391e-12
AURKAIP1	1.25644e-16	-1.10509	0.213	0.388	4.28256e-12
FSTL1	1.34674e-16	0.752498	0.56	0.33	4.59036e-12
DIAPH1	1.42101e-16	0.279978	0.309	0.114	4.84351e-12
C5orf15	1.53501e-16	0.404471	0.371	0.153	5.23207e-12
SYNE2	1.58602e-16	0.98649	0.301	0.113	5.40595e-12
SCARB2	1.58647e-16	0.385357	0.437	0.202	5.40748e-12
ACTN1	1.64412e-16	0.432126	0.381	0.166	5.60397e-12
LRRC47	1.71183e-16	0.323496	0.315	0.12	5.83476e-12
PPP2R5C	1.80184e-16	0.587775	0.504	0.253	6.14156e-12
TADA2B	1.85956e-16	0.355931	0.256	0.084	6.33831e-12
TAF15	1.88138e-16	0.433417	0.424	0.192	6.41267e-12
TXNDC12	1.93313e-16	0.322556	0.392	0.168	6.58906e-12
CST3	1.94645e-16	-0.670738	0.637	0.775	6.63447e-12
MYL9	2.04623e-16	-0.897595	0.525	0.651	6.97458e-12
PSAP	2.23734e-16	0.647786	0.717	0.694	7.62597e-12
CDC42BPA	2.24318e-16	0.352151	0.336	0.132	7.64587e-12
UQCRQ	2.34032e-16	-0.680195	0.632	0.76	7.977e-12
CSNK1D	2.38833e-16	0.653394	0.411	0.186	8.14063e-12
MFSD6	2.51967e-16	0.396205	0.307	0.117	8.5883e-12
DAP	2.59908e-16	0.372751	0.477	0.24	8.85896e-12
TBC1D5	2.60383e-16	0.28131	0.355	0.143	8.87514e-12
PITPNA	2.72149e-16	0.285759	0.355	0.144	9.27619e-12
INSIG1	2.78731e-16	0.676975	0.331	0.133	9.50056e-12
TMEM192	2.85312e-16	0.330669	0.384	0.166	9.72485e-12
ARHGAP1	2.89327e-16	0.495335	0.296	0.11	9.86172e-12
ENAH	3.01568e-16	0.317412	0.515	0.259	1.02789e-11
WIPF2	3.08528e-16	0.420314	0.291	0.107	1.05162e-11
CTDSP2	3.45507e-16	0.409066	0.443	0.209	1.17766e-11
CSNK1G2	3.80978e-16	0.301982	0.251	0.083	1.29856e-11
HSPA4	3.8948e-16	0.293204	0.467	0.218	1.32754e-11
ZRANB1	3.93682e-16	0.455048	0.429	0.198	1.34186e-11
SIGMAR1	4.48245e-16	0.254673	0.264	0.091	1.52784e-11
DAP3	4.60289e-16	0.553617	0.331	0.131	1.5689e-11
AK2	4.77803e-16	0.383003	0.453	0.217	1.62859e-11
HK1	4.84735e-16	0.314007	0.256	0.088	1.65222e-11
CPSF7	4.97996e-16	0.336822	0.291	0.106	1.69742e-11
DMPK	5.0324e-16	0.256587	0.272	0.093	1.7153e-11
MARK3	5.27804e-16	0.263327	0.355	0.143	1.79902e-11
IRF2BPL	5.61542e-16	0.397131	0.389	0.169	1.91402e-11
HMGB1	5.64155e-16	-0.530288	0.669	0.768	1.92292e-11
RABAC1	6.13703e-16	-0.980509	0.123	0.307	2.09181e-11
BABAM2	6.55965e-16	0.559912	0.419	0.198	2.23586e-11
CYBRD1	6.72464e-16	0.621386	0.531	0.29	2.29209e-11
ZC3H7A	7.38917e-16	0.292305	0.261	0.09	2.5186e-11
MZT2B	7.81387e-16	-1.06581	0.389	0.505	2.66336e-11
GLMP	7.86623e-16	0.284807	0.328	0.13	2.6812e-11
POLDIP2	8.47888e-16	0.326486	0.469	0.241	2.89003e-11
HNRNPF	8.60833e-16	0.494679	0.523	0.26	2.93415e-11
COX6B1	9.00829e-16	-0.809088	0.557	0.64	3.07047e-11
RNF114	9.02698e-16	0.267327	0.365	0.151	3.07684e-11
SNAP47	9.56771e-16	0.279659	0.253	0.087	3.26115e-11
CDC42EP4	9.57136e-16	0.320533	0.363	0.152	3.2624e-11
ALDH2	9.70318e-16	0.83053	0.544	0.372	3.30733e-11
ABL1	1.01987e-15	0.251358	0.261	0.089	3.47624e-11
RHOA	1.05332e-15	0.6273	0.693	0.538	3.59024e-11
PPIB	1.09921e-15	-0.862368	0.403	0.538	3.74666e-11
NCOA4	1.10301e-15	0.301577	0.453	0.211	3.75959e-11
RPS7	1.3028e-15	-0.373118	0.829	0.886	4.44059e-11
ANXA6	1.34335e-15	0.478197	0.389	0.171	4.57881e-11
SH3KBP1	1.38563e-15	0.680905	0.307	0.119	4.72291e-11
AP2S1	1.48206e-15	-1.00859	0.205	0.377	5.05159e-11
EIF2S1	1.52901e-15	0.327123	0.339	0.137	5.21164e-11
GLUD1	1.53073e-15	0.577177	0.52	0.284	5.21748e-11
S100A10	1.68755e-15	0.72008	0.373	0.172	5.75201e-11
PCGF3	1.76032e-15	0.313008	0.291	0.11	6.00005e-11
PHIP	1.79798e-15	0.573997	0.315	0.126	6.12842e-11
HEXIM1	1.79974e-15	0.854062	0.419	0.198	6.13442e-11
API5	1.87438e-15	0.288576	0.349	0.142	6.38881e-11
MLLT1	1.90152e-15	0.265339	0.256	0.089	6.48132e-11
RNF10	2.00289e-15	0.527182	0.48	0.245	6.82686e-11
MSN	2.05239e-15	0.728597	0.347	0.146	6.99557e-11
TEX2	2.13301e-15	0.250039	0.331	0.132	7.27037e-11
CTSB	2.26665e-15	0.476885	0.637	0.435	7.72587e-11
HPS1	2.46291e-15	0.308276	0.269	0.097	8.39481e-11
REPIN1	2.47862e-15	0.358724	0.387	0.172	8.44839e-11
BIN1	2.60659e-15	0.286883	0.307	0.122	8.88456e-11
SMIM26	2.69206e-15	-0.997382	0.317	0.468	9.17587e-11
HCFC1	2.73689e-15	0.261921	0.272	0.098	9.32868e-11
PABPC4	3.14853e-15	0.534008	0.581	0.33	1.07318e-10
MAP2K1	4.02701e-15	0.408806	0.309	0.121	1.37261e-10
RPL5	4.12542e-15	-0.356453	0.861	0.924	1.40615e-10
HTATSF1	4.32211e-15	0.268956	0.304	0.118	1.47319e-10
DYNLL2	4.72007e-15	0.661826	0.573	0.349	1.60884e-10
CHMP1B	5.1085e-15	0.633839	0.437	0.209	1.74123e-10
APP	5.40605e-15	0.628194	0.712	0.712	1.84265e-10
HMGN3	5.89587e-15	-0.958972	0.419	0.527	2.00961e-10
COX15	6.01298e-15	0.385883	0.304	0.123	2.04952e-10
TMEM248	6.03062e-15	0.298848	0.459	0.231	2.05554e-10
DDX50	6.13886e-15	0.35218	0.283	0.108	2.09243e-10
TMEM259	6.83244e-15	0.531224	0.384	0.171	2.32884e-10
VKORC1	7.02869e-15	0.400064	0.488	0.247	2.39573e-10
GTF2H5	7.37856e-15	-1.03369	0.397	0.512	2.51498e-10
ATF6	7.83266e-15	0.323573	0.301	0.117	2.66976e-10
RAB7A	7.95152e-15	0.509879	0.589	0.396	2.71028e-10
SSU72	7.95415e-15	0.457491	0.483	0.246	2.71117e-10
NUP62	8.14846e-15	0.274787	0.277	0.103	2.7774e-10
TSC22D3	8.49908e-15	1.69065	0.64	0.412	2.89691e-10
GPD1L	9.40179e-15	0.400948	0.411	0.189	3.2046e-10
TOR1AIP1	1.11531e-14	0.340483	0.347	0.146	3.80152e-10
NUB1	1.14235e-14	0.396723	0.413	0.192	3.89371e-10
ANAPC11	1.32931e-14	-1.04925	0.251	0.401	4.53094e-10
LAPTM4A	1.40407e-14	0.605485	0.659	0.61	4.78578e-10
CCSER2	1.43252e-14	0.65343	0.261	0.1	4.88275e-10
IFI30	1.4488e-14	0.613909	0.296	0.12	4.93823e-10
SURF4	1.45797e-14	0.342311	0.496	0.268	4.9695e-10
CDC42SE1	1.4699e-14	0.539372	0.443	0.211	5.01014e-10
CCDC28A	1.48726e-14	0.388062	0.363	0.159	5.06934e-10
LRRC59	1.49803e-14	0.309902	0.48	0.244	5.10602e-10
CSDE1	1.56863e-14	0.614189	0.661	0.512	5.34669e-10
AMZ2	1.68128e-14	0.26107	0.315	0.126	5.73064e-10
FOXN3	1.70096e-14	0.449376	0.501	0.285	5.79771e-10
KIF3B	1.70663e-14	0.256037	0.304	0.12	5.81706e-10
DR1	1.75728e-14	0.27658	0.283	0.107	5.98967e-10
CTSF	1.79278e-14	0.317808	0.376	0.168	6.1107e-10
GUK1	2.08347e-14	-0.941425	0.203	0.373	7.10149e-10
TAX1BP3	2.24661e-14	0.33093	0.413	0.201	7.65758e-10
DDB1	2.27617e-14	0.73146	0.581	0.428	7.75833e-10
CRTAP	2.37935e-14	0.575933	0.635	0.451	8.11001e-10
UBA2	2.41397e-14	0.28391	0.336	0.141	8.228e-10
RNF149	2.4364e-14	0.576144	0.251	0.089	8.30447e-10
TMX2	2.44555e-14	0.376026	0.427	0.201	8.33566e-10
WAC	2.59315e-14	0.397415	0.536	0.296	8.83876e-10
RDH11	2.63559e-14	0.348656	0.48	0.258	8.98342e-10
GORASP2	2.71052e-14	0.339955	0.435	0.21	9.23881e-10
NR1D1	2.73517e-14	0.337064	0.344	0.148	9.32282e-10
ZMYND11	2.74694e-14	0.442185	0.392	0.174	9.36296e-10
HLA-DPA1	2.85038e-14	0.793812	0.299	0.126	9.71553e-10
ASNSD1	2.95434e-14	0.342292	0.267	0.101	1.00699e-09
SECISBP2L	2.97521e-14	0.310206	0.344	0.149	1.0141e-09
MLXIP	3.00545e-14	0.394216	0.307	0.126	1.02441e-09
CCNI	3.03757e-14	0.649111	0.72	0.562	1.03535e-09
PIM3	3.0414e-14	0.34592	0.331	0.139	1.03666e-09
SMARCA4	3.3277e-14	0.306961	0.301	0.12	1.13425e-09
TTC17	3.35537e-14	0.401854	0.328	0.138	1.14368e-09
ALKBH7	3.40201e-14	-0.861322	0.125	0.295	1.15957e-09
ANXA2	3.59158e-14	0.705038	0.579	0.363	1.22419e-09
PRPS1	3.59906e-14	0.287094	0.283	0.107	1.22674e-09
NDUFC2	3.59931e-14	-0.638161	0.568	0.716	1.22683e-09
SC5D	3.61651e-14	0.508308	0.373	0.169	1.23269e-09
FAM32A	3.70666e-14	0.322913	0.363	0.159	1.26341e-09
CCZ1	3.95994e-14	0.295746	0.352	0.153	1.34975e-09
PRKAR2A	3.98707e-14	0.428041	0.432	0.205	1.35899e-09
TRIM56	4.00334e-14	0.290265	0.352	0.15	1.36454e-09
KANK2	4.21242e-14	0.425966	0.277	0.108	1.4358e-09
RBL2	4.23128e-14	0.389972	0.328	0.136	1.44223e-09
MAPKAP1	4.37838e-14	0.3166	0.448	0.216	1.49237e-09
CDK4	5.63698e-14	0.343626	0.453	0.227	1.92136e-09
COL18A1	5.73607e-14	0.501418	0.299	0.123	1.95514e-09
NDRG4	5.89434e-14	0.704117	0.467	0.283	2.00909e-09
C7	5.92588e-14	0.277865	0.379	0.173	2.01984e-09
CDC16	6.2603e-14	0.362906	0.272	0.105	2.13382e-09
DUSP16	6.8732e-14	0.552763	0.493	0.278	2.34273e-09
NSF	6.95459e-14	0.279035	0.267	0.1	2.37047e-09
NDUFS5	6.96734e-14	-0.603874	0.613	0.692	2.37482e-09
IMPDH2	7.05259e-14	0.340936	0.371	0.168	2.40388e-09
SNHG32	7.37554e-14	0.501158	0.523	0.288	2.51395e-09
KIF1B	7.42237e-14	0.307633	0.365	0.165	2.52991e-09
PLPP1	7.59727e-14	0.316123	0.315	0.13	2.58953e-09
HLA-DRB1	8.38759e-14	1.41972	0.371	0.192	2.85891e-09
INHA	8.78658e-14	0.436857	0.419	0.212	2.99491e-09
CDH2	8.96854e-14	-0.871274	0.477	0.58	3.05693e-09
SF3B4	9.42454e-14	0.368304	0.293	0.118	3.21236e-09
ATG101	9.67542e-14	0.37848	0.269	0.104	3.29787e-09
SUMF2	9.90918e-14	0.304322	0.347	0.157	3.37754e-09
NXF1	1.03702e-13	0.362738	0.293	0.118	3.53469e-09
DTX3	1.06524e-13	0.258863	0.309	0.127	3.63087e-09
TBC1D4	1.09087e-13	0.531659	0.531	0.328	3.71823e-09
MAT2A	1.10184e-13	0.657007	0.563	0.34	3.75564e-09
EIF3D	1.10299e-13	0.29941	0.472	0.232	3.75956e-09
AP3D1	1.15817e-13	0.433069	0.432	0.215	3.94763e-09
TNS1	1.19479e-13	0.406833	0.459	0.232	4.07244e-09
ZBED1	1.25758e-13	0.262319	0.291	0.116	4.28646e-09
OAT	1.26919e-13	0.596283	0.531	0.326	4.32604e-09
MGARP	1.36813e-13	-0.616166	0.517	0.625	4.66326e-09
NOLC1	1.39855e-13	0.29593	0.259	0.099	4.76695e-09
MDFIC	1.45345e-13	0.306701	0.296	0.12	4.95408e-09
USP7	1.47017e-13	0.437658	0.387	0.181	5.01107e-09
RAB31	1.74725e-13	0.497942	0.603	0.391	5.95549e-09
SRGN	1.75515e-13	1.61553	0.283	0.127	5.98244e-09
GNPDA1	1.78743e-13	0.303478	0.373	0.169	6.09247e-09
MAZ	1.7956e-13	0.431507	0.333	0.144	6.12029e-09
TMEM183A	1.83596e-13	0.390931	0.291	0.119	6.25789e-09
GLRX	1.83774e-13	-0.764424	0.384	0.51	6.26393e-09
ABHD2	1.96823e-13	0.493354	0.504	0.291	6.7087e-09
PLP2	1.98119e-13	0.653203	0.541	0.341	6.75288e-09
PRRC1	2.04187e-13	0.391952	0.291	0.118	6.9597e-09
AIFM1	2.15405e-13	0.312014	0.363	0.163	7.34207e-09
PARP4	2.17281e-13	0.343411	0.272	0.105	7.40602e-09
TCEAL9	2.27233e-13	-0.793416	0.525	0.632	7.74524e-09
TUBB	2.30732e-13	0.62421	0.597	0.377	7.86451e-09
WBP11	2.33125e-13	0.49532	0.424	0.211	7.94608e-09
ATP6V1G1	2.38628e-13	-0.741586	0.56	0.631	8.13364e-09
SRP9	2.51352e-13	-0.878174	0.435	0.536	8.56733e-09
NPC1	2.69276e-13	0.290339	0.32	0.136	9.17827e-09
WDR83OS	2.72245e-13	-0.841576	0.464	0.549	9.27949e-09
PTEN	2.79273e-13	0.355071	0.387	0.181	9.51901e-09
MICOS13	3.23709e-13	-0.873936	0.131	0.291	1.10336e-08
NDFIP1	3.3318e-13	0.635282	0.592	0.414	1.13564e-08
KDM2A	3.33789e-13	0.348929	0.28	0.114	1.13772e-08
MPRIP	3.51648e-13	0.379639	0.317	0.135	1.19859e-08
EI24	3.52046e-13	0.260497	0.373	0.17	1.19995e-08
CHCHD10	3.78013e-13	-0.978803	0.347	0.46	1.28846e-08
VIM	4.36559e-13	1.48659	0.704	0.586	1.48801e-08
CHCHD2	4.60301e-13	-0.401724	0.736	0.904	1.56894e-08
FOXO1	4.93068e-13	0.347309	0.301	0.127	1.68062e-08
EIF5	4.99795e-13	0.711653	0.579	0.364	1.70355e-08
KAT6A	5.12883e-13	0.555791	0.296	0.126	1.74816e-08
EIF3I	5.31284e-13	0.449044	0.576	0.367	1.81088e-08
GID8	5.80557e-13	0.289267	0.28	0.113	1.97883e-08
UPF1	5.85838e-13	0.27217	0.291	0.117	1.99683e-08
SRSF2	5.88078e-13	0.796607	0.605	0.372	2.00447e-08
PPP4R3B	6.43806e-13	0.340756	0.373	0.174	2.19441e-08
CBX4	6.77628e-13	0.610037	0.325	0.143	2.30969e-08
FUBP1	6.84731e-13	0.300456	0.381	0.179	2.33391e-08
DCTD	6.96509e-13	0.309015	0.445	0.232	2.37405e-08
PPTC7	7.04074e-13	0.302566	0.299	0.126	2.39984e-08
TUG1	7.08897e-13	0.532536	0.349	0.162	2.41627e-08
HSBP1	7.2277e-13	-0.741908	0.48	0.571	2.46356e-08
EEF2	7.51659e-13	0.633215	0.781	0.688	2.56203e-08
GALNT1	7.67732e-13	0.258992	0.408	0.196	2.61682e-08
USP14	7.72272e-13	0.384648	0.371	0.172	2.63229e-08
NDRG3	8.32971e-13	0.28236	0.357	0.163	2.83918e-08
USP22	8.39908e-13	0.416418	0.541	0.323	2.86283e-08
CMTM6	8.49845e-13	0.338417	0.387	0.185	2.8967e-08
LUC7L2	8.97562e-13	0.337684	0.387	0.181	3.05934e-08
NDUFB3	9.11801e-13	-0.82714	0.485	0.567	3.10787e-08
KDELR2	1.01677e-12	0.4059	0.485	0.256	3.46565e-08
MKNK2	1.10908e-12	0.598325	0.376	0.18	3.78029e-08
RBX1	1.1433e-12	-0.781933	0.424	0.529	3.89693e-08
PTK2	1.20048e-12	0.38856	0.373	0.176	4.09185e-08
HIF1A	1.22462e-12	-0.771554	0.485	0.598	4.17413e-08
NGRN	1.22553e-12	0.385076	0.544	0.333	4.17722e-08
IGF2R	1.34489e-12	0.273035	0.368	0.173	4.58405e-08
TGOLN2	1.39726e-12	0.461796	0.523	0.306	4.76258e-08
SLC39A14	1.43595e-12	0.292385	0.456	0.233	4.89442e-08
RBM22	1.43893e-12	0.329998	0.256	0.101	4.90461e-08
CCDC6	1.51624e-12	0.342284	0.277	0.114	5.1681e-08
TMEM208	1.55588e-12	-0.755611	0.109	0.269	5.30323e-08
SCAMP2	1.6312e-12	0.342324	0.368	0.179	5.55995e-08
PSMC4	1.68355e-12	0.268511	0.357	0.164	5.7384e-08
IL1R1	1.80154e-12	0.62117	0.309	0.143	6.14055e-08
NDEL1	1.81076e-12	0.278276	0.395	0.193	6.17198e-08
ATP5MF	1.91311e-12	-0.655207	0.536	0.605	6.52085e-08
HMBOX1	1.92465e-12	0.301619	0.371	0.172	6.56017e-08
ANKHD1	1.992e-12	0.586514	0.403	0.204	6.78973e-08
UBE3A	2.00175e-12	0.411622	0.427	0.219	6.82296e-08
GANAB	2.03021e-12	0.265391	0.48	0.25	6.91996e-08
AS3MT	2.05524e-12	0.58708	0.52	0.346	7.00529e-08
FAM13B	2.13477e-12	0.410758	0.285	0.12	7.27635e-08
MAP4	2.18186e-12	0.384303	0.285	0.119	7.43686e-08
COX14	2.29774e-12	-0.825774	0.443	0.521	7.83183e-08
ELOVL5	2.41835e-12	0.489943	0.552	0.361	8.24295e-08
FUS	2.8042e-12	0.688307	0.491	0.271	9.55812e-08
SEPHS1	2.86514e-12	0.255007	0.264	0.107	9.76585e-08
ATP5MC3	2.88668e-12	-0.652155	0.573	0.672	9.83925e-08
TPP1	2.97729e-12	0.729937	0.581	0.476	1.01481e-07
VAMP2	3.02011e-12	0.571027	0.611	0.409	1.0294e-07
TCERG1	3.13141e-12	0.372128	0.259	0.104	1.06734e-07
TRIR	3.25578e-12	0.541439	0.643	0.414	1.10973e-07
APOBEC3C	3.3828e-12	0.417367	0.424	0.213	1.15303e-07
RNF5	3.43385e-12	0.413747	0.507	0.295	1.17043e-07
EPB41L1	3.44357e-12	0.55799	0.571	0.408	1.17374e-07
TMEM9B	3.51808e-12	0.26731	0.371	0.179	1.19914e-07
LARP4B	3.83916e-12	0.301409	0.323	0.143	1.30858e-07
ARL8B	3.9291e-12	0.252791	0.453	0.236	1.33923e-07
BCL2L13	3.96481e-12	0.259706	0.379	0.18	1.3514e-07
ATF4	4.00542e-12	0.641792	0.611	0.367	1.36525e-07
ALKBH5	4.1513e-12	0.274625	0.395	0.192	1.41497e-07
CHPT1	4.38032e-12	0.283138	0.421	0.218	1.49303e-07
TWF1	4.51729e-12	0.401198	0.296	0.129	1.53972e-07
NOP56	4.58887e-12	0.5632	0.325	0.151	1.56412e-07
STX16	4.68788e-12	0.496672	0.328	0.15	1.59787e-07
PDHA1	4.9353e-12	0.265593	0.376	0.179	1.6822e-07
RPS2	5.34356e-12	-0.35999	0.883	0.903	1.82135e-07
CHURC1	5.5179e-12	-0.901798	0.416	0.505	1.88078e-07
SMIM10L1	6.3142e-12	0.357065	0.432	0.231	2.15219e-07
KPNA3	6.64174e-12	0.351075	0.272	0.112	2.26384e-07
CD46	6.73013e-12	-0.634583	0.517	0.609	2.29396e-07
GOLGA7	6.93315e-12	0.269649	0.336	0.153	2.36316e-07
CKAP4	7.02129e-12	0.322277	0.493	0.283	2.39321e-07
CAP1	7.0224e-12	0.474362	0.507	0.282	2.39359e-07
WBP2	7.29068e-12	0.5792	0.549	0.371	2.48503e-07
NFE2L1	8.04808e-12	0.402886	0.515	0.317	2.74319e-07
MAP3K5	8.11579e-12	0.467998	0.523	0.349	2.76627e-07
NQO1	8.43721e-12	0.281612	0.283	0.121	2.87582e-07
EXOSC6	8.59972e-12	0.326306	0.408	0.205	2.93122e-07
OST4	9.14349e-12	-0.568942	0.619	0.717	3.11656e-07
SSBP3	9.50795e-12	0.345352	0.309	0.138	3.24078e-07
NDUFB2	9.529e-12	-0.610245	0.587	0.667	3.24796e-07
EIF1B	9.98193e-12	-0.939823	0.328	0.435	3.40234e-07
MBD2	1.03917e-11	0.303738	0.285	0.124	3.542e-07
WASF2	1.05895e-11	0.331205	0.507	0.282	3.60943e-07
ATP6V1A	1.08444e-11	0.508774	0.483	0.298	3.69633e-07
GDI2	1.15905e-11	0.464017	0.576	0.368	3.95063e-07
PTTG1IP	1.18974e-11	0.336468	0.544	0.315	4.05524e-07
SNAP29	1.24136e-11	0.252298	0.267	0.111	4.23116e-07
TMSB10	1.26552e-11	-0.637646	0.285	0.46	4.31354e-07
PPP2CB	1.39368e-11	0.26207	0.347	0.164	4.75037e-07
UBE2E1	1.41077e-11	0.250415	0.32	0.145	4.80862e-07
PNPLA2	1.60835e-11	0.372853	0.464	0.256	5.48205e-07
YPEL5	1.77547e-11	0.68251	0.56	0.323	6.05169e-07
PAPSS2	1.83446e-11	0.802089	0.557	0.43	6.25277e-07
MLF2	1.85199e-11	0.537824	0.576	0.398	6.31251e-07
CDKN1A	2.1499e-11	1.10087	0.512	0.325	7.32792e-07
USF2	2.18887e-11	0.251436	0.429	0.222	7.46076e-07
IVNS1ABP	2.5181e-11	0.403311	0.325	0.152	8.58294e-07
AMFR	2.53038e-11	0.347332	0.419	0.223	8.6248e-07
RSL1D1	2.53296e-11	0.380856	0.501	0.289	8.63361e-07
FOXO3	2.69189e-11	0.323085	0.272	0.12	9.17532e-07
ARIH1	2.69508e-11	0.347096	0.32	0.146	9.18619e-07
ECE1	3.30929e-11	0.371308	0.507	0.314	1.12797e-06
FLOT1	3.41848e-11	0.370214	0.509	0.306	1.16519e-06
TIMM13	3.47196e-11	-0.941838	0.341	0.437	1.18342e-06
PHF10	3.48215e-11	0.339461	0.467	0.256	1.18689e-06
CTNND1	3.55553e-11	0.323193	0.352	0.169	1.2119e-06
TSPAN31	4.15786e-11	0.264597	0.328	0.158	1.41721e-06
SPTAN1	4.51898e-11	0.370468	0.373	0.186	1.5403e-06
ACSL4	4.69248e-11	0.284222	0.368	0.18	1.59943e-06
SEC13	4.73046e-11	0.312574	0.368	0.183	1.61238e-06
LITAF	5.26386e-11	0.475287	0.317	0.149	1.79419e-06
HPCAL1	5.30068e-11	0.336153	0.469	0.269	1.80674e-06
PCF11	5.52631e-11	0.501077	0.269	0.118	1.88364e-06
ST3GAL1	5.59592e-11	0.363939	0.373	0.19	1.90737e-06
INAFM1	5.63511e-11	-0.954034	0.229	0.355	1.92073e-06
DNER	5.76172e-11	0.522562	0.493	0.33	1.96388e-06
KHDRBS1	5.83298e-11	0.426968	0.517	0.307	1.98817e-06
DYNC1H1	6.21054e-11	0.526154	0.419	0.222	2.11686e-06
TSPAN18	6.37382e-11	0.310677	0.277	0.125	2.17252e-06
SETX	6.40544e-11	0.577738	0.309	0.141	2.18329e-06
ARID4B	6.41702e-11	0.600746	0.4	0.209	2.18724e-06
MSL1	7.01898e-11	0.288755	0.288	0.13	2.39242e-06
CCDC107	7.10054e-11	-0.876709	0.2	0.333	2.42022e-06
AZIN1	7.25298e-11	0.253331	0.339	0.162	2.47218e-06
EIF4EBP2	7.54752e-11	0.451754	0.464	0.268	2.57257e-06
SF3B1	7.61196e-11	0.55425	0.507	0.299	2.59454e-06
C1orf43	7.83203e-11	0.446704	0.552	0.36	2.66955e-06
UBA1	7.84129e-11	0.339763	0.504	0.307	2.67271e-06
MGST3	7.86623e-11	-0.546955	0.589	0.689	2.68121e-06
NLK	7.99408e-11	0.287861	0.381	0.192	2.72478e-06
HDAC1	8.47493e-11	0.253506	0.285	0.127	2.88868e-06
CCDC69	8.56892e-11	0.411654	0.485	0.3	2.92072e-06
MPV17	9.53194e-11	0.3446	0.437	0.238	3.24896e-06
STAT3	9.71969e-11	0.485989	0.469	0.263	3.31295e-06
S100A6	9.94514e-11	0.529943	0.571	0.376	3.3898e-06
MDH1	9.95479e-11	-0.664698	0.531	0.64	3.39309e-06
RPS17	1.02084e-10	-0.282766	0.819	0.875	3.47954e-06
CCNL2	1.02129e-10	0.370692	0.325	0.153	3.48107e-06
EIF4B	1.09698e-10	0.473525	0.675	0.528	3.73907e-06
NSD3	1.10746e-10	0.332095	0.304	0.143	3.77479e-06
UBE2D2	1.16784e-10	0.424906	0.485	0.269	3.98059e-06
AC091806.1	1.17482e-10	0.255579	0.296	0.136	4.00437e-06
ARCN1	1.18023e-10	0.291629	0.339	0.164	4.02282e-06
RPL36A	1.1943e-10	-0.300808	0.813	0.862	4.07076e-06
CMPK1	1.20916e-10	0.37173	0.405	0.211	4.12143e-06
PLEKHB2	1.22702e-10	0.422081	0.507	0.321	4.1823e-06
ANAPC16	1.24335e-10	-0.681087	0.453	0.539	4.23795e-06
TRIP12	1.2989e-10	0.452787	0.365	0.189	4.42731e-06
SLIRP	1.29892e-10	-0.640918	0.499	0.555	4.42736e-06
SLC16A9	1.42252e-10	0.60618	0.512	0.346	4.84867e-06
PRKACA	1.43171e-10	0.455849	0.528	0.333	4.87997e-06
ALDH9A1	1.59528e-10	0.470119	0.475	0.304	5.4375e-06
IPO7	1.61237e-10	0.388927	0.48	0.279	5.49578e-06
TGFBR3	1.87851e-10	0.43465	0.509	0.328	6.4029e-06
PSMC1	2.15369e-10	0.262496	0.395	0.2	7.34085e-06
DNAJB4	2.46381e-10	-0.907815	0.411	0.494	8.3979e-06
ATP2A2	2.4658e-10	0.552562	0.512	0.339	8.40469e-06
ANKRD11	2.57824e-10	0.388534	0.395	0.21	8.78792e-06
TUBA1B	2.65322e-10	0.681659	0.584	0.373	9.04351e-06
PRRC2B	2.77759e-10	0.330813	0.384	0.204	9.46743e-06
PSMD8	2.98062e-10	-0.889162	0.219	0.345	1.01594e-05
ENY2	3.04031e-10	-0.953273	0.349	0.435	1.03629e-05
HUWE1	3.05965e-10	0.434895	0.371	0.192	1.04288e-05
TMEM214	3.16838e-10	0.293212	0.261	0.115	1.07994e-05
UBE2H	3.27781e-10	0.319576	0.555	0.354	1.11724e-05
RTF2	3.2826e-10	0.294927	0.411	0.218	1.11887e-05
MAPK1IP1L	3.36965e-10	0.355729	0.437	0.231	1.14854e-05
ATP6V0B	3.45244e-10	-0.821194	0.421	0.508	1.17676e-05
MBNL2	3.52123e-10	-0.88601	0.397	0.479	1.20021e-05
ZNF655	3.59283e-10	0.333773	0.272	0.123	1.22462e-05
CSNK2B	3.69619e-10	0.463759	0.552	0.359	1.25985e-05
FIS1	3.92721e-10	-0.78466	0.464	0.526	1.33859e-05
LEPROTL1	3.93198e-10	0.422424	0.499	0.297	1.34022e-05
EEF1G	4.38288e-10	0.354652	0.787	0.714	1.49391e-05
SUMO2	4.48184e-10	-0.518083	0.608	0.655	1.52764e-05
S1PR3	4.57711e-10	0.290168	0.267	0.123	1.56011e-05
VPS28	5.0978e-10	-0.848246	0.179	0.307	1.73758e-05
ZC3HAV1	5.38985e-10	0.537616	0.357	0.186	1.83713e-05
OAF	5.83941e-10	0.400563	0.48	0.296	1.99036e-05
SEPTIN4	5.89717e-10	0.403031	0.496	0.313	2.01005e-05
ARMC1	6.00479e-10	0.273903	0.272	0.123	2.04673e-05
SLC25A39	7.00675e-10	0.341722	0.456	0.265	2.38825e-05
PDCD4	7.45482e-10	0.433949	0.341	0.172	2.54098e-05
MRPS21	7.52985e-10	-0.640072	0.499	0.548	2.56655e-05
KMT2E	7.67924e-10	0.488262	0.445	0.247	2.61747e-05
KLF9	7.72714e-10	0.329957	0.341	0.173	2.6338e-05
SLC6A6	8.34853e-10	0.31002	0.405	0.217	2.8456e-05
CMIP	8.97946e-10	0.398452	0.387	0.211	3.06065e-05
IRF2BP2	8.99287e-10	0.514339	0.531	0.329	3.06522e-05
TAGLN2	9.20565e-10	0.751742	0.403	0.226	3.13775e-05
URI1	9.43353e-10	0.316372	0.445	0.243	3.21542e-05
PRRC2C	9.53123e-10	0.72059	0.485	0.289	3.24872e-05
CUX1	9.84804e-10	0.278463	0.293	0.139	3.3567e-05
NPC2	1.03534e-09	-0.576695	0.571	0.63	3.52897e-05
GNG5	1.10648e-09	-0.743204	0.323	0.423	3.77143e-05
ACLY	1.1256e-09	0.375335	0.259	0.117	3.83661e-05
SEC62	1.13018e-09	-0.593009	0.568	0.625	3.8522e-05
HDLBP	1.14148e-09	0.420517	0.571	0.406	3.89072e-05
PURB	1.22111e-09	0.261711	0.291	0.138	4.16216e-05
HNRNPA0	1.2491e-09	0.36265	0.576	0.391	4.25757e-05
CITED2	1.28899e-09	0.470202	0.392	0.211	4.39352e-05
VCAM1	1.31525e-09	0.618974	0.376	0.215	4.48303e-05
UAP1	1.38456e-09	0.267025	0.256	0.114	4.71928e-05
SAT2	1.45539e-09	-0.652228	0.509	0.592	4.96069e-05
RBM3	1.7086e-09	0.485576	0.523	0.314	5.82375e-05
NDUFV2	1.74954e-09	-0.685078	0.429	0.494	5.9633e-05
CLPX	1.80485e-09	0.31361	0.296	0.143	6.15182e-05
TRAPPC2L	1.81062e-09	-0.88404	0.341	0.427	6.17151e-05
GSPT1	1.97965e-09	0.42009	0.507	0.31	6.74763e-05
CLTB	2.02508e-09	-0.887327	0.277	0.38	6.9025e-05
C9orf78	2.1069e-09	0.401138	0.392	0.21	7.18137e-05
GNG12	2.1538e-09	0.339404	0.504	0.308	7.34122e-05
APLP2	2.17686e-09	0.34193	0.573	0.382	7.41982e-05
IGFBP7	2.27814e-09	2.4569	0.368	0.217	7.76506e-05
RPSA	2.28799e-09	-0.398452	0.704	0.737	7.79862e-05
PCNA	2.50278e-09	0.346644	0.293	0.143	8.53073e-05
RAB27A	2.54769e-09	0.39522	0.251	0.114	8.68379e-05
MICOS10	2.55683e-09	-0.773338	0.427	0.487	8.71495e-05
PSME2	2.65466e-09	-0.608764	0.448	0.517	9.04841e-05
GPI	2.99058e-09	0.345447	0.581	0.407	0.000101934
CEP350	3.0248e-09	0.531411	0.285	0.138	0.0001031
CFAP97	3.15008e-09	0.297374	0.352	0.18	0.000107371
MGST2	3.22025e-09	-0.822514	0.427	0.488	0.000109762
NDUFB6	3.26751e-09	-0.787983	0.293	0.395	0.000111373
SEC14L1	3.4339e-09	0.345847	0.515	0.334	0.000117045
RTL8A	3.5673e-09	0.257432	0.384	0.208	0.000121592
DDT	3.57663e-09	-0.614834	0.501	0.562	0.000121909
OSBPL9	4.02261e-09	0.269323	0.325	0.166	0.000137111
CLIP1	4.02844e-09	0.549598	0.379	0.205	0.000137309
COPS9	4.15636e-09	-0.74826	0.456	0.51	0.000141669
RNPS1	4.18189e-09	0.367179	0.429	0.237	0.00014254
LRRFIP1	4.29808e-09	0.602004	0.368	0.199	0.0001465
ZMAT2	4.35791e-09	0.415983	0.44	0.25	0.000148539
NME2	4.43326e-09	-0.434458	0.68	0.747	0.000151108
COX8A	4.54218e-09	-0.425595	0.608	0.691	0.00015482
CYP51A1	4.57982e-09	0.446391	0.493	0.314	0.000156103
DNAJC10	4.94482e-09	0.381273	0.251	0.116	0.000168544
CHD3	5.13666e-09	0.54838	0.251	0.118	0.000175083
WDR82	5.55657e-09	0.270667	0.4	0.219	0.000189396
ASB4	5.5646e-09	-0.827954	0.333	0.428	0.000189669
BTG2	6.2953e-09	-0.623027	0.291	0.441	0.000214575
NDUFA5	6.31313e-09	-0.688244	0.499	0.568	0.000215183
KTN1	6.36816e-09	-0.504548	0.565	0.632	0.000217059
KIAA1109	6.38792e-09	0.348918	0.264	0.125	0.000217732
CFLAR	6.43153e-09	0.374915	0.413	0.237	0.000219219
REST	6.64855e-09	0.400223	0.267	0.127	0.000226616
DHCR24	6.70898e-09	0.876069	0.648	0.835	0.000228676
ATP6V0C	6.96032e-09	0.519796	0.715	0.615	0.000237243
NDUFS7	7.59166e-09	-0.928021	0.227	0.328	0.000258762
SSBP1	7.92924e-09	-0.653663	0.427	0.506	0.000270268
NUDC	8.2659e-09	-0.788453	0.28	0.379	0.000281743
PCYT1A	8.35368e-09	0.273961	0.259	0.122	0.000284735
CREBL2	8.61615e-09	0.578778	0.552	0.438	0.000293681
METTL26	8.63532e-09	-0.845579	0.179	0.29	0.000294335
DHX15	8.82697e-09	0.273955	0.357	0.187	0.000300867
TMEM245	9.0028e-09	0.367445	0.547	0.395	0.00030686
ELP1	9.3368e-09	0.424856	0.411	0.245	0.000318245
LRRC8B	9.66745e-09	0.278538	0.28	0.138	0.000329515
NDUFA1	1.02697e-08	-0.517399	0.616	0.713	0.000350043
SLMAP	1.07091e-08	0.272047	0.291	0.142	0.00036502
ECH1	1.10801e-08	0.520431	0.571	0.438	0.000377666
CHIC2	1.12219e-08	0.349167	0.251	0.12	0.000382497
CDC73	1.1261e-08	0.284224	0.288	0.142	0.00038383
NDUFA2	1.14375e-08	-0.587786	0.515	0.581	0.000389847
PRPF8	1.14894e-08	0.279245	0.408	0.231	0.000391616
CDC5L	1.17003e-08	0.370294	0.328	0.171	0.000398804
FAM120A	1.1968e-08	0.474607	0.531	0.344	0.000407928
ID2	1.1981e-08	-0.42202	0.501	0.593	0.000408371
RANBP2	1.20288e-08	0.447505	0.421	0.244	0.000410001
LY6D	1.20619e-08	-0.888545	0.197	0.311	0.00041113
MRPL57	1.32485e-08	-0.694704	0.421	0.485	0.000451574
BRI3	1.39408e-08	-0.578239	0.517	0.597	0.000475172
MRPL52	1.40734e-08	-0.854061	0.267	0.364	0.000479693
EP300	1.61919e-08	0.341108	0.336	0.18	0.000551901
NORAD	1.66684e-08	0.346376	0.517	0.327	0.000568144
PNPLA8	1.76253e-08	0.317988	0.464	0.277	0.000600759
MACF1	1.81466e-08	0.519077	0.456	0.263	0.000618528
GGNBP2	1.81642e-08	0.300564	0.381	0.211	0.000619128
IFI6	1.97698e-08	-0.713934	0.501	0.549	0.000673855
SUPT4H1	2.04533e-08	0.40343	0.501	0.31	0.000697149
CAVIN1	2.10207e-08	0.291984	0.371	0.209	0.00071649
TMX4	2.11547e-08	0.273578	0.395	0.221	0.000721059
TNFRSF10B	2.13018e-08	0.267847	0.267	0.13	0.000726071
UBE2I	2.16474e-08	0.367573	0.509	0.323	0.00073785
TERF2IP	2.20943e-08	0.408866	0.576	0.405	0.000753085
EIF4A1	2.24038e-08	-0.509165	0.509	0.561	0.000763633
BORCS7	2.35475e-08	-0.62017	0.427	0.503	0.000802617
ATP5F1C	2.51689e-08	-0.429702	0.595	0.681	0.000857882
MOB1A	2.52405e-08	0.40082	0.371	0.202	0.000860323
EIF3G	2.58281e-08	-0.649888	0.251	0.354	0.00088035
NCOR1	2.5877e-08	0.49204	0.371	0.205	0.000882017
ZNF638	2.64351e-08	0.317759	0.275	0.136	0.000901042
SDHB	2.74605e-08	0.251011	0.453	0.261	0.000935992
DSTN	3.03967e-08	-0.355273	0.648	0.73	0.00103607
JTB	3.06384e-08	0.349704	0.557	0.372	0.00104431
POMP	3.0909e-08	-0.643329	0.536	0.577	0.00105353
ALDH3A2	3.12689e-08	0.566928	0.563	0.509	0.0010658
MCAM	3.36732e-08	0.563422	0.269	0.14	0.00114775
ERGIC1	3.38575e-08	0.559896	0.576	0.49	0.00115403
PPP1CC	3.39561e-08	0.480166	0.475	0.291	0.00115739
HMGN2	3.76263e-08	0.480373	0.645	0.458	0.00128249
SNHG6	3.79339e-08	-0.518722	0.501	0.553	0.00129298
SRSF7	3.91528e-08	0.638707	0.496	0.305	0.00133452
CTR9	4.09583e-08	0.350034	0.325	0.173	0.00139607
ABLIM1	4.0987e-08	0.512637	0.485	0.337	0.00139704
YY1	4.45703e-08	0.315759	0.531	0.345	0.00151918
SNRPB	4.602e-08	0.335093	0.493	0.304	0.00156859
AHNAK	4.87031e-08	0.667807	0.336	0.198	0.00166005
DPP7	5.12567e-08	-0.810433	0.189	0.291	0.00174709
RBIS	5.31867e-08	-0.773151	0.283	0.378	0.00181287
SCD	5.34362e-08	0.605315	0.48	0.328	0.00182137
WSB1	5.45938e-08	0.311148	0.483	0.296	0.00186083
SYF2	5.70814e-08	-0.742097	0.363	0.429	0.00194562
ZC3H6	6.00157e-08	0.259486	0.275	0.138	0.00204564
SULT2A1	6.28538e-08	1.286	0.477	0.362	0.00214237
SUGP2	6.60725e-08	0.251292	0.264	0.131	0.00225208
GNAI3	6.74187e-08	0.322081	0.293	0.153	0.00229797
RPL22L1	6.95867e-08	-0.747505	0.189	0.293	0.00237186
COX7A1	7.03307e-08	-0.69177	0.408	0.483	0.00239722
PSMA2	7.0459e-08	-0.686503	0.384	0.451	0.00240159
PET100	7.07182e-08	-0.61779	0.467	0.522	0.00241043
CDK2AP2	7.08846e-08	-0.677162	0.368	0.454	0.0024161
ZNF207	7.45427e-08	0.296094	0.397	0.221	0.00254079
DDX5	7.81386e-08	-0.297543	0.781	0.806	0.00266336
AKAP7	7.92312e-08	-0.733715	0.293	0.383	0.0027006
HLA-DRA	8.104e-08	0.866117	0.4	0.265	0.00276225
XRCC6	8.58231e-08	0.346427	0.499	0.334	0.00292528
NDRG2	9.02052e-08	-0.746977	0.435	0.49	0.00307464
MAGED1	9.24225e-08	0.292506	0.536	0.352	0.00315022
PPP2CA	9.86531e-08	0.325429	0.501	0.308	0.00336259
ANKRD12	1.10605e-07	0.669343	0.373	0.218	0.00376996
SET	1.13637e-07	0.406639	0.707	0.605	0.00387333
SF3B6	1.16946e-07	-0.657617	0.344	0.41	0.0039861
CLDND1	1.17421e-07	0.251144	0.269	0.136	0.0040023
PFN1	1.28899e-07	0.624038	0.704	0.547	0.00439351
IFI27L2	1.32805e-07	-0.582771	0.389	0.462	0.00452667
SNCG	1.33108e-07	-1.01388	0.296	0.376	0.00453699
TPM3	1.42637e-07	0.468611	0.624	0.459	0.00486177
RYBP	1.44587e-07	0.383026	0.307	0.165	0.00492824
ARPC2	1.466e-07	0.514118	0.637	0.471	0.00499685
BRD4	1.47093e-07	0.402735	0.395	0.23	0.00501367
LGALS3BP	1.5051e-07	0.342101	0.528	0.393	0.00513012
AOX1	1.6251e-07	0.55283	0.528	0.449	0.00553917
RAB10	1.66857e-07	0.312897	0.464	0.292	0.00568733
WNK1	1.69184e-07	0.407536	0.461	0.283	0.00576664
SEC11A	1.96101e-07	-0.610715	0.536	0.555	0.0066841
DYNLL1	2.06298e-07	-0.465965	0.539	0.575	0.00703167
SLC9A3R1	2.15446e-07	0.397963	0.469	0.301	0.00734347
CAST	2.2164e-07	0.416843	0.539	0.382	0.00755461
RBM5	2.22775e-07	0.395252	0.259	0.134	0.00759329
ARMCX3	2.32507e-07	0.361954	0.472	0.315	0.00792502
PPP1R14A	2.39417e-07	-0.729857	0.208	0.308	0.00816053
DAZAP2	2.4582e-07	0.343461	0.603	0.443	0.00837877
CYP17A1	2.54577e-07	1.25772	0.627	0.805	0.00867727
NONO	2.61144e-07	0.318174	0.539	0.383	0.0089011
ARF6	2.64059e-07	0.491797	0.435	0.256	0.00900046
NSA2	2.76394e-07	-0.412572	0.533	0.57	0.0094209
MZT2A	2.84398e-07	-0.649105	0.211	0.308	0.00969371
GABARAPL2	2.90653e-07	-0.592017	0.523	0.568	0.0099069
AK3	2.99519e-07	0.327228	0.515	0.392	0.0102091
EIF3A	3.01326e-07	0.482621	0.563	0.386	0.0102707
NDUFA7	3.16238e-07	-0.628143	0.397	0.461	0.010779
ATP5MC1	3.17831e-07	-0.569129	0.451	0.51	0.0108333
SARAF	3.27582e-07	0.475738	0.656	0.549	0.0111656
SDC3	3.35738e-07	0.477124	0.541	0.431	0.0114436
YWHAQ	3.48664e-07	0.28653	0.581	0.411	0.0118842
CHD2	3.52e-07	0.355062	0.277	0.15	0.0119979
SELENOS	3.55699e-07	-0.748938	0.387	0.44	0.012124
RPS19BP1	3.56673e-07	-0.869068	0.211	0.296	0.0121572
COX20	3.7591e-07	-0.511379	0.52	0.57	0.0128129
KPNB1	3.97413e-07	0.279997	0.536	0.36	0.0135458
PTMA	4.08594e-07	0.475896	0.909	0.87	0.0139269
BEX3	4.34518e-07	-0.390717	0.627	0.769	0.0148106
HADHB	5.00009e-07	0.478613	0.552	0.487	0.0170428
FADS1	5.55547e-07	0.317754	0.493	0.34	0.0189358
ZFR	5.63301e-07	0.278854	0.408	0.246	0.0192001
PPIF	6.0329e-07	0.502589	0.587	0.511	0.0205631
NAA50	6.16916e-07	0.343547	0.387	0.233	0.0210276
RBM25	6.42165e-07	0.64624	0.419	0.257	0.0218882
IL6ST	6.46218e-07	0.334469	0.533	0.374	0.0220264
CTNNA1	6.56721e-07	0.283961	0.499	0.331	0.0223843
SF3B5	6.73492e-07	-0.778011	0.405	0.445	0.022956
HNRNPU	7.06298e-07	0.450534	0.653	0.492	0.0240742
SMIM14	8.33106e-07	0.443173	0.568	0.458	0.0283964
MYL6	8.66504e-07	-0.294036	0.749	0.808	0.0295348
ATP1B3	8.84083e-07	0.53516	0.629	0.551	0.030134
MTCH1	8.99188e-07	0.425249	0.6	0.536	0.0306488
STK4	9.00168e-07	0.527625	0.267	0.143	0.0306822
UTRN	9.42988e-07	0.773463	0.312	0.175	0.0321417
SMDT1	9.56432e-07	-0.497895	0.477	0.501	0.0326
KMT2C	9.69255e-07	0.373239	0.341	0.192	0.033037
HNRNPA1	1.03974e-06	0.380694	0.773	0.639	0.0354394
CKS2	1.07505e-06	-0.820586	0.293	0.38	0.0366432
DDX24	1.1129e-06	-0.354959	0.565	0.615	0.0379331
NCL	1.17223e-06	0.314387	0.685	0.566	0.0399553
PRPF40A	1.17715e-06	0.333113	0.437	0.269	0.0401232
AKR1B1	1.17931e-06	0.666258	0.685	0.869	0.0401968
NRCAM	1.22587e-06	0.253587	0.424	0.269	0.0417839
CNOT6L	1.23999e-06	0.590139	0.341	0.206	0.042265
NQO2	1.28481e-06	-0.682	0.211	0.3	0.0437927
IFITM3	1.37077e-06	-0.311716	0.571	0.622	0.0467226
ILF2	1.39667e-06	0.291736	0.427	0.258	0.0476054
ATPAF1	1.43894e-06	0.305805	0.379	0.228	0.0490461
LDHA	1.46794e-06	0.473774	0.709	0.685	0.0500348
DDX3X	1.60067e-06	0.502471	0.611	0.439	0.0545587
EZR	1.92476e-06	0.595253	0.619	0.489	0.0656054
ARL6IP1	1.97309e-06	-0.422723	0.568	0.647	0.0672529
JAK1	2.00502e-06	0.261189	0.392	0.237	0.0683412
ACTB	2.08429e-06	0.447414	0.872	0.867	0.0710429
MYL12B	2.21488e-06	-0.380472	0.659	0.726	0.0754941
LSM5	2.24155e-06	-0.592377	0.288	0.367	0.0764031
SEM1	2.30449e-06	-0.464968	0.499	0.536	0.0785485
HNRNPC	2.41885e-06	0.355247	0.701	0.581	0.0824464
ANKRD17	2.64758e-06	0.333665	0.288	0.163	0.0902426
PRR13	2.93044e-06	0.270224	0.496	0.329	0.0998839
BHLHE40	3.11735e-06	0.551884	0.349	0.22	0.106255
EIF2S2	3.19719e-06	-0.504855	0.499	0.546	0.108976
JPT1	3.25757e-06	-0.594983	0.32	0.387	0.111034
THRAP3	3.36573e-06	0.420273	0.464	0.303	0.114721
TIAL1	3.5868e-06	0.268217	0.315	0.182	0.122256
DNAJB1	3.7467e-06	0.290187	0.733	0.777	0.127706
ARL2	3.78166e-06	-0.65679	0.189	0.276	0.128898
MAPRE2	3.89643e-06	0.393935	0.515	0.372	0.13281
ZFP91	4.03961e-06	0.352366	0.419	0.259	0.13769
RPL10A	4.04453e-06	-0.260206	0.824	0.879	0.137858
NDUFAF8	4.08882e-06	-0.632659	0.344	0.399	0.139367
CREM	4.25886e-06	0.572673	0.584	0.425	0.145163
CBR1	4.64433e-06	-0.697928	0.355	0.417	0.158302
PAM	4.70716e-06	0.28887	0.547	0.382	0.160444
SNRPE	4.95554e-06	-0.502283	0.421	0.463	0.16891
TMCO1	4.96914e-06	-0.585092	0.451	0.492	0.169373
SNHG8	5.02399e-06	-0.47373	0.475	0.518	0.171243
KMT2A	5.06931e-06	0.475192	0.355	0.214	0.172787
ISCA1	5.17008e-06	0.327667	0.413	0.253	0.176222
HSPA5	5.24862e-06	0.40396	0.629	0.477	0.178899
MRPS34	5.42115e-06	-0.700558	0.259	0.327	0.18478
IDI1	5.4945e-06	0.346254	0.453	0.288	0.18728
METTL7A	5.7496e-06	0.295387	0.507	0.354	0.195975
GNS	6.01903e-06	0.330235	0.541	0.442	0.205158
LAMTOR5	6.58982e-06	-0.60112	0.419	0.448	0.224614
HSP90B1	6.90233e-06	-0.368455	0.675	0.75	0.235266
ASXL1	6.9434e-06	0.414045	0.261	0.148	0.236666
APOC1	7.05049e-06	1.195	0.528	0.426	0.240316
RBPJ	7.62787e-06	0.318343	0.32	0.189	0.259996
CYSTM1	7.68114e-06	-0.52096	0.573	0.592	0.261812
UQCC2	8.02951e-06	-0.689468	0.187	0.269	0.273686
TSPYL2	8.58404e-06	0.299979	0.376	0.233	0.292587
GPAM	8.60287e-06	0.264508	0.352	0.219	0.293229
CHD4	8.88291e-06	0.279674	0.411	0.255	0.302774
ZC3H13	8.94831e-06	0.28974	0.331	0.194	0.305003
USP8	8.95945e-06	0.257034	0.371	0.218	0.305383
DDX6	9.97244e-06	0.383118	0.333	0.202	0.339911
DUSP4	1.03723e-05	0.67114	0.259	0.152	0.353541
FAM102A	1.0454e-05	0.471556	0.259	0.147	0.356326
FMC1	1.09429e-05	-0.68245	0.221	0.293	0.372989
FKBP1A	1.12869e-05	0.392919	0.613	0.51	0.384714
PCM1	1.13063e-05	0.262594	0.389	0.238	0.385377
RAC1	1.14489e-05	0.32145	0.672	0.609	0.390234
BPTF	1.24178e-05	0.268364	0.432	0.271	0.423262
NIPBL	1.29371e-05	0.294941	0.325	0.194	0.440962
ACADVL	1.37177e-05	0.375748	0.573	0.572	0.467568
TXN	1.41749e-05	-0.544787	0.491	0.505	0.483153
LINC01807	1.44768e-05	-0.723701	0.315	0.369	0.493442
MRPS36	1.46568e-05	-0.700645	0.272	0.337	0.499578
STAR	1.5543e-05	0.680302	0.691	0.928	0.529782
EIF4A2	1.83601e-05	0.342911	0.709	0.661	0.625804
DYNLT3	1.98239e-05	-0.590674	0.379	0.425	0.675697
HMGCS1	2.00229e-05	0.31467	0.277	0.162	0.682481
CANX	2.06843e-05	0.353674	0.64	0.559	0.705023
HNRNPAB	2.20106e-05	0.335528	0.597	0.463	0.750232
DANCR	2.37432e-05	-0.53515	0.291	0.361	0.809286
ITGA2	2.39596e-05	-0.526876	0.197	0.282	0.816664
MC2R	2.41069e-05	-0.524796	0.395	0.461	0.821685
RPL4	2.49336e-05	0.433043	0.768	0.698	0.84986
UQCRH	2.53114e-05	-0.42559	0.584	0.601	0.862739
RGN	2.63369e-05	0.38622	0.499	0.4	0.897694
MRFAP1	2.66037e-05	0.317471	0.629	0.535	0.906788
NUPR1	2.98014e-05	-0.715561	0.245	0.316	1
BUB3	2.99127e-05	0.267466	0.44	0.285	1
BANF1	3.5839e-05	0.273726	0.579	0.449	1
SGK1	3.59066e-05	-0.483098	0.256	0.337	1
COX16	3.99268e-05	-0.537528	0.339	0.387	1
TCEAL4	4.07742e-05	-0.494729	0.507	0.537	1
OSBPL8	4.18518e-05	0.308606	0.323	0.197	1
S100A11	4.24164e-05	0.692951	0.285	0.185	1
POLR2K	4.73403e-05	-0.683307	0.371	0.405	1
TSPAN7	4.9611e-05	-0.430198	0.381	0.475	1
NEDD8	4.9754e-05	-0.35421	0.528	0.551	1
ATP1B1	5.12531e-05	-0.40663	0.464	0.521	1
VAMP5	5.51783e-05	-0.644462	0.216	0.281	1
DYNLRB1	5.63713e-05	-0.55013	0.467	0.477	1
PAPOLA	5.66722e-05	0.367929	0.544	0.408	1
COL15A1	5.68256e-05	0.433914	0.424	0.301	1
NR5A1	5.80239e-05	-0.732207	0.352	0.387	1
RBM4	5.96916e-05	0.271881	0.469	0.318	1
TOB1	6.14088e-05	-0.39419	0.475	0.506	1
FGF12	6.30818e-05	-0.483417	0.368	0.444	1
SSR2	6.54137e-05	-0.28966	0.587	0.622	1
VCAN	6.78881e-05	-0.260827	0.208	0.321	1
TUSC3	6.85464e-05	-0.564706	0.376	0.407	1
DDRGK1	7.02885e-05	-0.718339	0.213	0.276	1
TAX1BP1	7.07816e-05	0.300911	0.595	0.525	1
SLC39A10	7.78165e-05	-0.544843	0.192	0.26	1
TCP1	7.8338e-05	0.302582	0.453	0.313	1
PSMB4	7.9676e-05	0.285852	0.549	0.398	1
ENO1	8.23457e-05	0.451737	0.581	0.478	1
YBX1	8.39043e-05	0.406756	0.731	0.612	1
ADGRV1	8.86932e-05	-0.548398	0.469	0.519	1
FAM210B	9.35752e-05	0.431367	0.573	0.497	1
SENP6	9.4915e-05	0.380954	0.325	0.204	1
LINC01578	9.91879e-05	0.268911	0.413	0.269	1
DUSP1	9.98311e-05	0.488377	0.368	0.517	1
CTSA	0.000100819	0.289774	0.528	0.396	1
MCOLN3	0.000103041	-0.559973	0.2	0.274	1
MRPL51	0.000103429	-0.541919	0.475	0.486	1
KRT10	0.000104637	-0.505822	0.349	0.387	1
CHCHD1	0.000104904	-0.553253	0.245	0.305	1
RTF1	0.00010542	-0.401012	0.392	0.434	1
RND3	0.000107201	-0.381344	0.251	0.331	1
YWHAB	0.000108414	0.34894	0.68	0.617	1
CYC1	0.000110374	-0.605168	0.339	0.378	1
POR	0.000116211	-0.54213	0.437	0.473	1
BTF3	0.000119579	-0.258156	0.696	0.74	1
EIF3K	0.000124098	-0.486442	0.477	0.487	1
CYP11B1	0.000129171	0.484966	0.659	0.872	1
TIMM8B	0.00013008	-0.516623	0.395	0.428	1
PDIA3	0.0001311	0.25375	0.557	0.417	1
DBI	0.000136397	-0.519641	0.464	0.469	1
GOLPH3	0.000141836	0.261975	0.251	0.15	1
LRRC75A	0.000143226	-0.696869	0.259	0.311	1
TRA2B	0.000155673	0.390017	0.499	0.348	1
ITGB1	0.000177781	0.57658	0.64	0.536	1
SREK1IP1	0.000210524	-0.373089	0.181	0.253	1
PGK1	0.000210771	0.312392	0.571	0.458	1
TXNDC17	0.000223853	-0.566921	0.4	0.418	1
RWDD1	0.000225226	-0.46303	0.445	0.463	1
NPM1	0.000248844	0.308993	0.803	0.761	1
ARID1A	0.000259587	0.500548	0.288	0.185	1
SLC40A1	0.000260973	0.597802	0.443	0.35	1
ARPC3	0.000288425	-0.387138	0.485	0.494	1
MRPL20	0.000295743	-0.526113	0.413	0.433	1
NOP10	0.000300958	-0.636214	0.435	0.444	1
CBX3	0.000311765	-0.362401	0.552	0.584	1
THOC2	0.000329564	0.256461	0.371	0.24	1
TPM1	0.000333321	0.531587	0.349	0.236	1
TMEM167A	0.000339344	-0.54046	0.437	0.464	1
DDX17	0.000340934	0.265817	0.624	0.475	1
NCOA7	0.000358524	-0.460111	0.437	0.458	1
KCNK3	0.000369708	0.427048	0.576	0.583	1
RAB34	0.000423047	-0.654338	0.251	0.302	1
MAP3K13	0.000519362	-0.386036	0.275	0.327	1
QPRT	0.000534896	0.421299	0.4	0.309	1
SELENOW	0.000536423	-0.289454	0.253	0.323	1
ETV1	0.000579092	-0.560575	0.213	0.269	1
SNHG19	0.000616715	-0.647356	0.216	0.266	1
SEMA6A	0.000735541	0.313129	0.501	0.406	1
UBE2B	0.000749651	-0.391336	0.467	0.46	1
NDUFA12	0.000811117	-0.511385	0.413	0.424	1
TSPO	0.000818491	-0.631946	0.331	0.351	1
OTUD6B-AS1	0.000825523	-0.544136	0.315	0.347	1
RORA	0.000826441	-0.363809	0.488	0.51	1
RHOBTB3	0.000863368	-0.482009	0.483	0.483	1
SCD5	0.000899983	0.291026	0.568	0.52	1
TOMM6	0.000926762	-0.277083	0.568	0.601	1
C18orf32	0.00100865	-0.512738	0.467	0.471	1
ME1	0.00113789	-0.439352	0.352	0.375	1
PNKD	0.00115384	-0.571473	0.341	0.368	1
SNRPG	0.00116759	-0.360979	0.539	0.541	1
FAM107B	0.0011768	-0.377185	0.405	0.43	1
TECR	0.00119542	-0.61447	0.221	0.269	1
LSM3	0.00121493	-0.45875	0.317	0.348	1
C1QBP	0.00122797	-0.412908	0.451	0.448	1
HP1BP3	0.00132606	0.299004	0.525	0.393	1
FTH1	0.00134409	0.387694	0.893	0.941	1
RNF7	0.00134612	-0.516431	0.451	0.45	1
RGS2	0.00136973	0.390998	0.565	0.471	1
GNB2	0.00141823	-0.352814	0.213	0.264	1
NDUFS6	0.00145573	-0.452968	0.475	0.476	1
RNF213	0.00151931	0.416899	0.272	0.183	1
NPTX2	0.00158216	-0.267399	0.267	0.342	1
CCND2	0.00161851	-0.433465	0.483	0.518	1
PRDX6	0.00170669	0.316743	0.608	0.517	1
CHMP2A	0.00172899	-0.430666	0.44	0.446	1
GAS5	0.00179585	-0.278706	0.549	0.549	1
NDUFAB1	0.0018225	-0.314905	0.523	0.529	1
MYDGF	0.00183229	-0.559549	0.301	0.327	1
POLR1D	0.00185202	-0.551339	0.451	0.442	1
VDR	0.00187385	0.321036	0.288	0.201	1
HTRA1	0.00195818	0.295206	0.333	0.231	1
ANXA5	0.00199193	0.264056	0.653	0.619	1
GSTA4	0.00205894	0.353988	0.568	0.558	1
HIGD2A	0.00210554	-0.367413	0.413	0.423	1
SPCS2	0.00219156	-0.328141	0.547	0.542	1
MCL1	0.00239443	0.500901	0.587	0.436	1
CALM1	0.00240696	0.508955	0.707	0.583	1
EIF1AX	0.00246721	-0.390092	0.485	0.497	1
SERPINA5	0.00253079	0.316029	0.555	0.543	1
CYCS	0.00260421	-0.451858	0.48	0.481	1
LUC7L3	0.0026802	0.310755	0.365	0.262	1
SERINC3	0.00287479	0.261059	0.509	0.391	1
EIF3M	0.00302874	-0.416347	0.427	0.432	1
SDCBP	0.00304122	0.35614	0.592	0.485	1
SNRPB2	0.00306722	-0.360948	0.317	0.343	1
LSP1	0.00313119	-0.572225	0.352	0.363	1
HIST1H4C	0.00317591	-0.463914	0.315	0.334	1
H19	0.00320236	0.983715	0.517	0.494	1
TUBB4B	0.00320241	0.338091	0.376	0.267	1
GATA6	0.00330927	-0.592447	0.355	0.368	1
PDCD5	0.00385327	-0.527793	0.325	0.344	1
LMAN1	0.00440919	-0.526242	0.461	0.453	1
RNF181	0.00443809	-0.433762	0.301	0.321	1
TLE5	0.00459893	-0.38856	0.48	0.495	1
HES1	0.00461191	-0.279447	0.235	0.304	1
PDK4	0.00469305	-0.438537	0.475	0.491	1
MGP	0.00475265	1.16038	0.733	0.765	1
MRPS18C	0.00488654	-0.540335	0.336	0.344	1
PTMS	0.00546983	-0.43774	0.232	0.272	1
DNPH1	0.00550104	-0.485628	0.312	0.334	1
GRPEL1	0.00574172	-0.418335	0.451	0.455	1
ATP6V1D	0.00584756	-0.329163	0.499	0.508	1
CCND1	0.00585652	-0.253529	0.288	0.341	1
RNASEH2C	0.00595634	-0.450614	0.291	0.314	1
CNBP	0.00608806	-0.313053	0.565	0.577	1
ZMYND8	0.00675526	-0.370141	0.32	0.34	1
CXCR4	0.0071231	1.38352	0.485	0.551	1
SULT1A1	0.00724716	-0.467044	0.272	0.175	1
SERBP1	0.00740009	-0.287844	0.512	0.507	1
SNX6	0.00797909	-0.382465	0.349	0.36	1
NHP2	0.00805369	-0.451036	0.323	0.338	1
PPP1R12A	0.00857919	0.288706	0.277	0.193	1
RAB9A	0.00868154	-0.44344	0.301	0.321	1
OCIAD1	0.00880256	-0.396797	0.448	0.448	1
YTHDC1	0.00922711	0.312764	0.261	0.181	1
TMEM120A	0.0100287	-0.633014	0.349	0.35	1
MEF2C	0.0100599	-0.470351	0.304	0.327	1
LINC02363	0.0103131	-0.569358	0.4	0.41	1
TOMM5	0.0103555	-0.405835	0.445	0.432	1
SELENOK	0.0110514	-0.290062	0.496	0.473	1
MEG8	0.0113058	-0.338368	0.253	0.168	1
NDUFB5	0.012156	-0.474066	0.432	0.426	1
FAM162A	0.0135696	-0.581612	0.384	0.38	1
MRPS28	0.0136439	-0.591972	0.365	0.359	1
NKTR	0.0138196	0.438317	0.259	0.185	1
SNU13	0.0145187	-0.252521	0.555	0.578	1
HSPA9	0.0153809	0.275759	0.616	0.607	1
DAPL1	0.015565	-0.294856	0.211	0.25	1
DDX18	0.0156622	-0.410029	0.307	0.33	1
ATP5PO	0.0174814	-0.385689	0.501	0.484	1
CHMP5	0.0177529	-0.46294	0.363	0.359	1
SH3BP5	0.0179584	0.290608	0.587	0.649	1
AP2M1	0.0181299	-0.345138	0.539	0.528	1
TCF25	0.0184025	-0.404312	0.429	0.414	1
GADD45B	0.0184993	0.431726	0.291	0.392	1
SPCS1	0.0189814	-0.321159	0.523	0.548	1
NFIA	0.0204365	-0.458897	0.472	0.465	1
FOSB	0.020593	1.15577	0.424	0.562	1
BBX	0.0226094	-0.260957	0.509	0.505	1
PDIA6	0.022938	-0.408398	0.52	0.516	1
KDM5A	0.0230352	0.268296	0.355	0.261	1
C1orf122	0.0241708	-0.378683	0.331	0.333	1
CYP11A1	0.0246414	0.618359	0.533	0.71	1
PRDX3	0.0250555	0.35541	0.544	0.614	1
RSF1	0.0252347	-0.364497	0.435	0.425	1
CYP21A2	0.0254436	0.610094	0.667	0.896	1
CD151	0.026228	-0.38129	0.288	0.198	1
RTRAF	0.0274748	-0.419165	0.411	0.401	1
CIAO2B	0.0291434	-0.31966	0.416	0.398	1
MIR202HG	0.0294364	-0.425345	0.429	0.438	1
NDUFS4	0.0329462	-0.445142	0.344	0.345	1
ZNF275	0.0329986	0.267508	0.531	0.562	1
MRPS33	0.0335146	-0.543753	0.371	0.361	1
TM7SF2	0.034693	-0.31589	0.432	0.451	1
OSTC	0.0350709	-0.458377	0.379	0.37	1
YWHAZ	0.0382502	0.258989	0.693	0.641	1
TMEM14C	0.0388361	-0.430215	0.467	0.434	1
DST	0.0392965	-0.34886	0.413	0.403	1
MEG3	0.0392979	-0.731248	0.483	0.497	1
DPYSL2	0.041184	-0.319064	0.413	0.406	1
TRUB1	0.0414546	-0.276619	0.269	0.19	1
JUND	0.0438643	0.46983	0.731	0.697	1
IFITM10	0.0457885	-0.325484	0.32	0.229	1
SNRPF	0.0475528	-0.256174	0.339	0.341	1
SELENOH	0.0509672	-0.371673	0.517	0.475	1
IRS1	0.0524767	-0.376859	0.272	0.281	1
LYPLA1	0.0531225	-0.418799	0.288	0.289	1
PSMB5	0.0538487	-0.276476	0.435	0.319	1
AAMDC	0.0566475	-0.388542	0.488	0.468	1
ECHS1	0.0572224	-0.425061	0.411	0.381	1
HSPA1B	0.0579047	0.578966	0.827	0.845	1
TSHZ2	0.0609636	-0.474295	0.357	0.346	1
GTF3C6	0.0619366	-0.461462	0.251	0.258	1
TFDP2	0.0703531	-0.316618	0.331	0.237	1
TXNL4A	0.0709732	-0.43391	0.261	0.261	1
ZSCAN16-AS1	0.0710416	-0.454756	0.307	0.301	1
DNAJC12	0.0735457	-0.38878	0.392	0.377	1
CYP11B2	0.0745487	1.1986	0.315	0.409	1
SNHG14	0.078071	-0.464101	0.309	0.302	1
HSD17B10	0.0796143	-0.40262	0.357	0.338	1
COA4	0.0832933	-0.389208	0.411	0.386	1
KRTCAP2	0.0839896	-0.296125	0.552	0.54	1
DLK1	0.0887201	0.715049	0.611	0.824	1
CTSL	0.0892173	-0.340816	0.355	0.263	1
SPART	0.0955785	-0.315039	0.373	0.354	1
PAIP2	0.0955959	-0.277318	0.509	0.477	1
TCEAL8	0.0968876	-0.39323	0.347	0.334	1
TSTD1	0.0982751	-0.431511	0.325	0.31	1
NEK7	0.0999316	-0.474849	0.307	0.3	1
XIAP	0.100662	-0.271521	0.291	0.216	1
KIF16B	0.105264	-0.361549	0.336	0.329	1
ARF4	0.107525	-0.271145	0.547	0.517	1
SNRPD1	0.108913	-0.367739	0.261	0.264	1
PIGP	0.109441	-0.489418	0.347	0.33	1
DGUOK	0.114658	-0.255758	0.301	0.221	1
ZNHIT1	0.115513	-0.467802	0.419	0.386	1
LYRM2	0.119809	-0.38082	0.264	0.267	1
ECI2	0.122762	-0.36024	0.459	0.424	1
LRMDA	0.123632	-0.362194	0.253	0.258	1
KLF6	0.126663	0.83698	0.328	0.299	1
VPS29	0.128274	-0.407833	0.256	0.256	1
GNPTG	0.128793	-0.343743	0.331	0.32	1
PSMA4	0.134176	-0.381225	0.381	0.356	1
IGBP1	0.135376	-0.339843	0.288	0.212	1
TMEM256	0.145437	-0.478612	0.384	0.354	1
MTIF3	0.149576	-0.313079	0.371	0.342	1
GRINA	0.150813	-0.253076	0.304	0.229	1
NDUFV3	0.152369	-0.431218	0.312	0.302	1
ARRDC3	0.157083	-0.259879	0.381	0.36	1
SNRPD3	0.159958	-0.276348	0.307	0.296	1
EIF4E	0.1635	-0.310633	0.317	0.237	1
METAP2	0.166756	-0.288218	0.451	0.409	1
PROX1	0.167115	-0.320848	0.304	0.236	1
APPL1	0.168216	-0.271533	0.309	0.232	1
CAMK1	0.177853	-0.497712	0.432	0.39	1
GTF2F2	0.181126	-0.255776	0.261	0.196	1
SNHG25	0.189795	-0.261834	0.453	0.45	1
RER1	0.194176	-0.397643	0.477	0.438	1
MRPS23	0.198255	-0.26261	0.253	0.192	1
ZFHX3	0.201357	-0.351691	0.28	0.275	1
OXR1	0.205842	-0.309531	0.445	0.412	1
TIMP3	0.208408	0.516652	0.571	0.665	1
CCT7	0.213657	-0.372961	0.365	0.341	1
LONP1	0.214819	-0.563471	0.317	0.289	1
SYNE1	0.222936	0.329984	0.253	0.207	1
IER3IP1	0.22833	-0.304978	0.331	0.251	1
CFDP1	0.23037	-0.343921	0.389	0.356	1
MCTS1	0.230587	-0.351668	0.264	0.252	1
REXO2	0.230591	-0.420074	0.339	0.313	1
SPSB3	0.231458	-0.259835	0.339	0.263	1
COA6	0.233998	-0.317099	0.288	0.218	1
UFL1	0.240993	-0.298029	0.309	0.235	1
GTF2A2	0.241716	-0.281297	0.331	0.308	1
POLR2F	0.24195	-0.387882	0.328	0.303	1
MRPL17	0.255931	-0.428363	0.256	0.246	1
MOCS2	0.263943	-0.483432	0.347	0.315	1
ZFAS1	0.264675	0.250754	0.469	0.397	1
TMEM14A	0.281943	-0.472806	0.312	0.289	1
ETFRF1	0.285902	-0.304368	0.275	0.215	1
MMP24OS	0.296301	-0.283832	0.283	0.219	1
UFSP2	0.296418	-0.37315	0.296	0.277	1
RPL26L1	0.309328	-0.323837	0.288	0.221	1
TIMM17A	0.315348	-0.261295	0.4	0.314	1
BBS2	0.318181	-0.276709	0.368	0.289	1
ATP6AP1	0.325597	-0.383422	0.299	0.278	1
RHEB	0.337587	-0.298425	0.456	0.402	1
SMIM19	0.341307	-0.254816	0.293	0.232	1
GLRX5	0.345709	-0.336935	0.435	0.381	1
CLDN1	0.347327	-0.339967	0.355	0.337	1
TSPYL1	0.351399	-0.338949	0.453	0.406	1
CASC4	0.354073	-0.25965	0.432	0.406	1
HSPA1A	0.360774	0.581548	0.792	0.869	1
TXN2	0.376038	-0.374249	0.424	0.388	1
LLPH	0.377197	-0.419672	0.347	0.315	1
C11orf96	0.399388	0.789248	0.485	0.414	1
TCEAL1	0.404858	-0.264122	0.264	0.212	1
CAMTA1	0.406433	-0.259455	0.459	0.414	1
EIF3J	0.40813	-0.2651	0.331	0.302	1
MRPL36	0.413153	-0.415571	0.272	0.253	1
CHMP2B	0.413752	-0.297314	0.307	0.245	1
PSMB3	0.417865	-0.258186	0.421	0.376	1
IAH1	0.419033	-0.30221	0.336	0.265	1
S100A13	0.421896	-0.39284	0.28	0.224	1
TMEM123	0.422977	-0.263789	0.392	0.363	1
PSMA3	0.427488	-0.301432	0.389	0.353	1
SARNP	0.432529	-0.297473	0.32	0.251	1
BAG3	0.436567	-0.329474	0.325	0.309	1
TFAM	0.450386	-0.30951	0.285	0.225	1
MRPL27	0.478792	-0.325551	0.331	0.301	1
PLAAT3	0.513183	-0.378046	0.384	0.334	1
UGP2	0.513661	-0.277039	0.403	0.357	1
AK6	0.5193	-0.280683	0.328	0.258	1
PDP1	0.547648	-0.272727	0.333	0.269	1
MRPL18	0.554015	-0.290703	0.36	0.323	1
TMEM165	0.559844	-0.258024	0.285	0.234	1
BTG1	0.561041	0.566606	0.669	0.583	1
DCTN3	0.567209	-0.251439	0.349	0.28	1
RAB13	0.575551	-0.29296	0.397	0.319	1
CTBP1	0.593785	-0.345662	0.293	0.237	1
ANAPC13	0.597593	-0.312669	0.376	0.305	1
ZFP36L1	0.60032	0.343905	0.592	0.516	1
AIMP1	0.602872	-0.301686	0.325	0.286	1
ATP6V0D1	0.603703	-0.406371	0.323	0.283	1
TMEM205	0.618003	-0.36752	0.443	0.385	1
RHBDD2	0.619659	-0.343699	0.349	0.28	1
CISD3	0.644124	-0.472465	0.28	0.225	1
SSB	0.644384	-0.250909	0.453	0.388	1
COX5A	0.646525	-0.251439	0.483	0.418	1
BEX4	0.651673	-0.353037	0.397	0.351	1
ZFP36L2	0.66099	0.910416	0.528	0.478	1
SRP19	0.684564	-0.266033	0.315	0.28	1
RANBP1	0.686142	-0.313782	0.299	0.267	1
CNPY2	0.689524	-0.278175	0.373	0.324	1
EBLN3P	0.693309	-0.298643	0.307	0.26	1
SERPINB1	0.700876	-0.378034	0.411	0.326	1
GSTO1	0.702282	-0.32894	0.501	0.437	1
EAPP	0.703457	-0.308513	0.333	0.274	1
FAM3C	0.703735	-0.312985	0.296	0.245	1
PREPL	0.707073	-0.481891	0.347	0.277	1
CCDC90B	0.715548	-0.274717	0.328	0.276	1
DNAJC19	0.71691	-0.32066	0.405	0.333	1
MRPS22	0.730888	-0.304167	0.339	0.28	1
ZFP36	0.742672	0.972778	0.413	0.474	1
CCT6A	0.746403	-0.314089	0.424	0.347	1
DNAJB9	0.770449	-0.35528	0.395	0.339	1
PSD3	0.773207	-0.280934	0.347	0.294	1
NME1	0.776128	-0.331794	0.397	0.327	1
ATP6V1E1	0.781386	-0.269338	0.483	0.427	1
SLC25A4	0.782266	-0.320141	0.32	0.283	1
NAPA	0.785564	-0.354024	0.421	0.347	1
ERLEC1	0.7993	-0.276663	0.424	0.373	1
FADS2	0.811739	-0.280565	0.395	0.33	1
CARHSP1	0.815218	-0.399213	0.315	0.261	1
AIG1	0.831058	-0.288371	0.28	0.239	1
LUZP1	0.836727	-0.262205	0.256	0.224	1
ZC3H15	0.843189	-0.346022	0.413	0.35	1
HSPA8	0.86297	0.432298	0.797	0.746	1
MRPS26	0.86308	-0.331835	0.304	0.262	1
DDX1	0.863353	-0.314145	0.333	0.28	1
PRELID1	0.880026	-0.366314	0.373	0.309	1
RPRD1A	0.884998	-0.305226	0.261	0.227	1
PFDN2	0.895088	-0.291097	0.309	0.268	1
SCOC	0.904085	-0.284102	0.365	0.304	1
RRBP1	0.911781	-0.359359	0.355	0.292	1
TSC22D1	0.936192	0.297626	0.355	0.335	1
CLK1	0.949008	0.445246	0.317	0.307	1
FKBP3	0.950716	-0.307951	0.261	0.23	1
SEC11C	0.965868	-0.258692	0.397	0.336	1
TST	0.969986	-0.309169	0.376	0.332	1
RSL24D1	0.974541	-0.286652	0.421	0.351	1
TMEM126B	0.977525	-0.251345	0.269	0.237	1
MSRB2	0.991833	-0.314575	0.344	0.293	1
PTOV1	0.994418	-0.355655	0.28	0.24	1
OSBPL1A	0.994451	-0.295035	0.261	0.229	1
RWDD4	1	-0.331526	0.392	0.334	1
