# Supplementary material for: Single‐Cell Atlas Reveals Tumorigenic Profiles and Immune Dynamics of Adrenal Incidentalomas
Source: Adv Sci (Weinh). 2025 Apr 7;12(22):2413493. doi: 10.1002/advs.202413493 (PMC12165089; doi:10.1002/advs.202413493)
Supplement: Supplementary file 7 — Supplemental Table 6 [file ADVS-12-2413493-s007.xlsx]

## Sheet: ACA-No vs. FAD
Supplementary Table 6A. GO functional analysis (ACA-No vs. FAD).
Direction	ONTOLOGY	ID	Description	BgRatio	pvalue	p.adjust	qvalue	geneID	Count	enrichType
Down	BP	GO:0002181	cytoplasmic translation	26/212	161/18903	7.81022e-23	2.39852e-19	2.14e-19	RACK1/RPL10/RPL10A/RPL13/RPL13A/RPL15/RPL18A/RPL21/RPL23A/RPL27A/RPL35/RPL36A/RPL7/RPL8/RPLP0/RPLP2/RPS14/RPS15/RPS17/RPS18/RPS19/RPS2/RPS3/RPS5/RPS7/YBX1	26	GO
Down	BP	GO:0016126	sterol biosynthetic process	8/212	65/18903	6.39598e-07	0.000982102	0.000876249	APOA1/FDFT1/FDPS/HMGCS1/IDI1/MSMO1/POR/SQLE	8	GO
Down	BP	GO:0006695	cholesterol biosynthetic process	7/212	58/18903	3.74173e-06	0.0019736	0.00176088	APOA1/FDFT1/FDPS/HMGCS1/IDI1/MSMO1/POR	7	GO
Down	BP	GO:1902653	secondary alcohol biosynthetic process	7/212	58/18903	3.74173e-06	0.0019736	0.00176088	APOA1/FDFT1/FDPS/HMGCS1/IDI1/MSMO1/POR	7	GO
Down	BP	GO:0086012	membrane depolarization during cardiac muscle cell action potential	5/212	22/18903	3.81557e-06	0.0019736	0.00176088	ANK3/CACNA1D/CACNA2D1/CACNB2/SLC8A1	5	GO
Down	BP	GO:0008203	cholesterol metabolic process	10/212	139/18903	3.85594e-06	0.0019736	0.00176088	APOA1/APOC1/FDFT1/FDPS/HMGCS1/IDI1/MSMO1/POR/SQLE/SULT2A1	10	GO
Down	BP	GO:0042255	ribosome assembly	7/212	61/18903	5.27689e-06	0.00231505	0.00206553	RPL10/RPL23A/RPLP0/RPS14/RPS15/RPS19/RPS5	7	GO
Down	BP	GO:1902652	secondary alcohol metabolic process	10/212	149/18903	7.17037e-06	0.00275253	0.00245585	APOA1/APOC1/FDFT1/FDPS/HMGCS1/IDI1/MSMO1/POR/SQLE/SULT2A1	10	GO
Down	BP	GO:0016125	sterol metabolic process	10/212	154/18903	9.59957e-06	0.00295992	0.00264089	APOA1/APOC1/FDFT1/FDPS/HMGCS1/IDI1/MSMO1/POR/SQLE/SULT2A1	10	GO
Down	BP	GO:0007409	axonogenesis	17/212	438/18903	9.63829e-06	0.00295992	0.00264089	ALCAM/ANK3/AUTS2/CNTN5/DCLK1/EFNA5/EXT1/IGF1R/LRRC4C/NDN/NRCAM/PARD3/PTK2/ROBO1/SIPA1L1/STMN1/UST	17	GO
Down	BP	GO:0008299	isoprenoid biosynthetic process	5/212	30/18903	1.91939e-05	0.00535858	0.00478102	ALDH1A2/FDPS/HMGCS1/IDI1/RBP1	5	GO
Down	BP	GO:0016114	terpenoid biosynthetic process	4/212	17/18903	3.26396e-05	0.00835302	0.00745271	ALDH1A2/FDPS/HMGCS1/RBP1	4	GO
Down	BP	GO:0022613	ribonucleoprotein complex biogenesis	17/212	489/18903	3.92227e-05	0.00882569	0.00787443	RAN/RPL10/RPL10A/RPL13A/RPL23A/RPL35/RPL7/RPLP0/RPS14/RPS15/RPS17/RPS19/RPS5/RPS7/RUVBL2/SNRPB/SNRPD1	17	GO
Down	BP	GO:0061564	axon development	17/212	490/18903	4.02343e-05	0.00882569	0.00787443	ALCAM/ANK3/AUTS2/CNTN5/DCLK1/EFNA5/EXT1/IGF1R/LRRC4C/NDN/NRCAM/PARD3/PTK2/ROBO1/SIPA1L1/STMN1/UST	17	GO
Down	BP	GO:0086010	membrane depolarization during action potential	5/212	36/18903	4.80746e-05	0.00943486	0.00841795	ANK3/CACNA1D/CACNA2D1/CACNB2/SLC8A1	5	GO
Down	BP	GO:0042254	ribosome biogenesis	13/212	310/18903	5.04166e-05	0.00943486	0.00841795	RAN/RPL10/RPL10A/RPL23A/RPL35/RPL7/RPLP0/RPS14/RPS15/RPS17/RPS19/RPS5/RPS7	13	GO
Down	BP	GO:0000028	ribosomal small subunit assembly	4/212	19/18903	5.22281e-05	0.00943486	0.00841795	RPS14/RPS15/RPS19/RPS5	4	GO
Down	BP	GO:0022618	ribonucleoprotein complex assembly	11/212	234/18903	6.9977e-05	0.0119388	0.010652	RPL10/RPL13A/RPL23A/RPLP0/RPS14/RPS15/RPS19/RPS5/RUVBL2/SNRPB/SNRPD1	11	GO
Down	BP	GO:0071826	ribonucleoprotein complex subunit organization	11/212	242/18903	9.4457e-05	0.0152672	0.0136217	RPL10/RPL13A/RPL23A/RPLP0/RPS14/RPS15/RPS19/RPS5/RUVBL2/SNRPB/SNRPD1	11	GO
Down	BP	GO:0050808	synapse organization	15/212	432/18903	0.000114154	0.0175283	0.015639	ADGRB3/ADGRL3/ANK3/CACNB2/CNTN5/DNM3/EFNA5/ERC1/GPC6/IGF1R/LRRC4C/NRCAM/PFN1/SIPA1L1/SNCG	15	GO
Down	BP	GO:0010975	regulation of neuron projection development	15/212	446/18903	0.000161784	0.0236589	0.0211089	ADGRB3/DNM3/EFNA5/IGF1R/ITM2C/LRRC4C/MAGI2/MDK/NRCAM/PPP3CA/ROBO1/SIPA1L1/TENM3/TNIK/UST	15	GO
Down	BP	GO:0006694	steroid biosynthetic process	9/212	178/18903	0.000186011	0.0259654	0.0231668	APOA1/FDFT1/FDPS/HMGCS1/IDI1/IGF1R/MSMO1/POR/SQLE	9	GO
Down	BP	GO:0042273	ribosomal large subunit biogenesis	6/212	76/18903	0.000210885	0.0263788	0.0235357	RPL10/RPL10A/RPL23A/RPL35/RPL7/RPLP0	6	GO
Down	BP	GO:0046165	alcohol biosynthetic process	8/212	143/18903	0.000213522	0.0263788	0.0235357	APOA1/FDFT1/FDPS/HMGCS1/IDI1/MSMO1/POR/PTS	8	GO
Down	BP	GO:0070934	CRD-mediated mRNA stabilization	3/212	11/18903	0.000214741	0.0263788	0.0235357	IGF2BP2/IGF2BP3/YBX1	3	GO
Down	BP	GO:0042274	ribosomal small subunit biogenesis	6/212	78/18903	0.00024321	0.0287269	0.0256306	RPS14/RPS15/RPS17/RPS19/RPS5/RPS7	6	GO
Down	BP	GO:0086001	cardiac muscle cell action potential	6/212	79/18903	0.00026077	0.029571	0.0263837	ANK3/CACNA1D/CACNA2D1/CACNB2/DMD/SLC8A1	6	GO
Down	BP	GO:0006066	alcohol metabolic process	13/212	367/18903	0.000269615	0.029571	0.0263837	ALDH1A2/APOA1/APOC1/FDFT1/FDPS/HMGCS1/IDI1/MSMO1/POR/PTS/SQLE/SULT2A1/TPI1	13	GO
Down	BP	GO:0006163	purine nucleotide metabolic process	15/212	476/18903	0.000324862	0.0343197	0.0306207	ENO1/ENO3/FHIT/GAPDH/H19/HMGCS1/NDUFA11/NDUFB9/NME4/PDE10A/PDE8A/RAN/SULT2A1/TPI1/ZBTB20	15	GO
Down	BP	GO:0045940	positive regulation of steroid metabolic process	4/212	30/18903	0.000335263	0.0343197	0.0306207	APOA1/APOC1/IGF1R/POR	4	GO
Down	BP	GO:0051899	membrane depolarization	6/212	84/18903	0.000364066	0.036066	0.0321787	ANK3/CACNA1D/CACNA2D1/CACNB2/RACK1/SLC8A1	6	GO
Down	BP	GO:0009205	purine ribonucleoside triphosphate metabolic process	10/212	242/18903	0.000419746	0.0402825	0.0359407	ENO1/ENO3/GAPDH/H19/NDUFA11/NDUFB9/NME4/RAN/TPI1/ZBTB20	10	GO
Down	BP	GO:0015670	carbon dioxide transport	3/212	14/18903	0.000462097	0.043003	0.0383681	HBA1/HBA2/HBG2	3	GO
Down	BP	GO:0009144	purine nucleoside triphosphate metabolic process	10/212	247/18903	0.000492633	0.0444964	0.0397005	ENO1/ENO3/GAPDH/H19/NDUFA11/NDUFB9/NME4/RAN/TPI1/ZBTB20	10	GO
Down	BP	GO:0044089	positive regulation of cellular component biogenesis	15/212	498/18903	0.000520727	0.0447504	0.0399271	ADGRB3/AMBRA1/APOA1/AUTS2/BAIAP2L1/DNM3/EFNA5/FCHSD2/LIMCH1/NAV3/PFN1/PPM1E/PRKCA/RACK1/RPS3	15	GO
Down	BP	GO:0009199	ribonucleoside triphosphate metabolic process	10/212	249/18903	0.000524589	0.0447504	0.0399271	ENO1/ENO3/GAPDH/H19/NDUFA11/NDUFB9/NME4/RAN/TPI1/ZBTB20	10	GO
Down	BP	GO:0009150	purine ribonucleotide metabolic process	14/212	447/18903	0.000544824	0.0452204	0.0403464	ENO1/ENO3/GAPDH/H19/HMGCS1/NDUFA11/NDUFB9/NME4/PDE10A/PDE8A/RAN/SULT2A1/TPI1/ZBTB20	14	GO
Down	BP	GO:0032273	positive regulation of protein polymerization	6/212	92/18903	0.00059306	0.0477196	0.0425763	AMBRA1/BAIAP2L1/FCHSD2/NAV3/PFN1/RPS3	6	GO
Down	BP	GO:0009612	response to mechanical stimulus	9/212	211/18903	0.000647063	0.0477196	0.0425763	BNIP3/CITED2/COL11A1/DMD/IGF1R/MDK/PTK2/SLC2A1/SLC8A1	9	GO
Down	BP	GO:0051492	regulation of stress fiber assembly	6/212	94/18903	0.000664772	0.0477196	0.0425763	APOA1/DLC1/LIMCH1/PFN1/PPM1E/STMN1	6	GO
Down	BP	GO:0042542	response to hydrogen peroxide	7/212	130/18903	0.000666232	0.0477196	0.0425763	BNIP3/HBA1/HBA2/PDE8A/RACK1/RPS3/SLC8A1	7	GO
Down	BP	GO:0006735	NADH regeneration	3/212	16/18903	0.000699246	0.0477196	0.0425763	ENO1/ENO3/TPI1	3	GO
Down	BP	GO:0015671	oxygen transport	3/212	16/18903	0.000699246	0.0477196	0.0425763	HBA1/HBA2/HBG2	3	GO
Down	BP	GO:0061621	canonical glycolysis	3/212	16/18903	0.000699246	0.0477196	0.0425763	ENO1/ENO3/TPI1	3	GO
Down	BP	GO:0061718	glucose catabolic process to pyruvate	3/212	16/18903	0.000699246	0.0477196	0.0425763	ENO1/ENO3/TPI1	3	GO
Down	BP	GO:0051893	regulation of focal adhesion assembly	5/212	64/18903	0.000754113	0.0492741	0.0439632	DLC1/EFNA5/LIMCH1/PEAK1/PTK2	5	GO
Down	BP	GO:0090109	regulation of cell-substrate junction assembly	5/212	64/18903	0.000754113	0.0492741	0.0439632	DLC1/EFNA5/LIMCH1/PEAK1/PTK2	5	GO
Down	CC	GO:0022626	cytosolic ribosome	28/218	105/19869	2.66751e-31	9.49635e-29	7.86214e-29	HBA1/HBA2/RACK1/RPL10/RPL10A/RPL13/RPL13A/RPL15/RPL18A/RPL21/RPL23A/RPL27A/RPL35/RPL36A/RPL7/RPL8/RPLP0/RPLP2/RPS14/RPS15/RPS17/RPS18/RPS19/RPS2/RPS3/RPS4Y1/RPS5/RPS7	28	GO
Down	CC	GO:0044391	ribosomal subunit	29/218	188/19869	5.06376e-25	9.01348e-23	7.46238e-23	GADD45GIP1/HBA1/HBA2/RACK1/RPL10/RPL10A/RPL13/RPL13A/RPL15/RPL18A/RPL21/RPL23A/RPL27A/RPL35/RPL36A/RPL7/RPL8/RPLP0/RPLP2/RPS14/RPS15/RPS17/RPS18/RPS19/RPS2/RPS3/RPS4Y1/RPS5/RPS7	29	GO
Down	CC	GO:0005840	ribosome	29/218	232/19869	2.35008e-22	2.78876e-20	2.30885e-20	GADD45GIP1/HBA1/HBA2/RACK1/RPL10/RPL10A/RPL13/RPL13A/RPL15/RPL18A/RPL21/RPL23A/RPL27A/RPL35/RPL36A/RPL7/RPL8/RPLP0/RPLP2/RPS14/RPS15/RPS17/RPS18/RPS19/RPS2/RPS3/RPS4Y1/RPS5/RPS7	29	GO
Down	CC	GO:0022625	cytosolic large ribosomal subunit	15/218	59/19869	6.44706e-17	5.73788e-15	4.75046e-15	RPL10/RPL10A/RPL13/RPL13A/RPL15/RPL18A/RPL21/RPL23A/RPL27A/RPL35/RPL36A/RPL7/RPL8/RPLP0/RPLP2	15	GO
Down	CC	GO:0022627	cytosolic small ribosomal subunit	13/218	45/19869	1.24852e-15	8.88945e-14	7.35968e-14	HBA1/HBA2/RACK1/RPS14/RPS15/RPS17/RPS18/RPS19/RPS2/RPS3/RPS4Y1/RPS5/RPS7	13	GO
Down	CC	GO:0015934	large ribosomal subunit	16/218	115/19869	1.45785e-13	8.64993e-12	7.16139e-12	GADD45GIP1/RPL10/RPL10A/RPL13/RPL13A/RPL15/RPL18A/RPL21/RPL23A/RPL27A/RPL35/RPL36A/RPL7/RPL8/RPLP0/RPLP2	16	GO
Down	CC	GO:0015935	small ribosomal subunit	13/218	77/19869	2.3089e-12	1.17424e-10	9.72169e-11	HBA1/HBA2/RACK1/RPS14/RPS15/RPS17/RPS18/RPS19/RPS2/RPS3/RPS4Y1/RPS5/RPS7	13	GO
Down	CC	GO:0014069	postsynaptic density	22/218	321/19869	8.9115e-12	3.96562e-10	3.28319e-10	BNIP3/CADM1/DCLK1/DLGAP1/DNM3/LRRC4C/MAGI2/NRCAM/PLEKHA5/PPP1R9A/PSD3/RPL10A/RPL7/RPL8/RPLP0/RPS14/RPS18/RPS19/RPS3/SIPA1L1/SLC8A1/TNIK	22	GO
Down	CC	GO:0032279	asymmetric synapse	22/218	327/19869	1.28219e-11	5.07177e-10	4.19898e-10	BNIP3/CADM1/DCLK1/DLGAP1/DNM3/LRRC4C/MAGI2/NRCAM/PLEKHA5/PPP1R9A/PSD3/RPL10A/RPL7/RPL8/RPLP0/RPS14/RPS18/RPS19/RPS3/SIPA1L1/SLC8A1/TNIK	22	GO
Down	CC	GO:0099572	postsynaptic specialization	22/218	342/19869	3.07732e-11	1.09552e-09	9.06998e-10	BNIP3/CADM1/DCLK1/DLGAP1/DNM3/LRRC4C/MAGI2/NRCAM/PLEKHA5/PPP1R9A/PSD3/RPL10A/RPL7/RPL8/RPLP0/RPS14/RPS18/RPS19/RPS3/SIPA1L1/SLC8A1/TNIK	22	GO
Down	CC	GO:0098984	neuron to neuron synapse	22/218	351/19869	5.09063e-11	1.64751e-09	1.364e-09	BNIP3/CADM1/DCLK1/DLGAP1/DNM3/LRRC4C/MAGI2/NRCAM/PLEKHA5/PPP1R9A/PSD3/RPL10A/RPL7/RPL8/RPLP0/RPS14/RPS18/RPS19/RPS3/SIPA1L1/SLC8A1/TNIK	22	GO
Down	CC	GO:0030055	cell-substrate junction	24/218	432/19869	7.88346e-11	2.33876e-09	1.93629e-09	ALCAM/AMBRA1/ARHGAP24/CD99/DLC1/DMD/PEAK1/PFN1/PTK2/RPL10A/RPL13A/RPL7/RPL8/RPLP0/RPLP2/RPS14/RPS15/RPS17/RPS18/RPS19/RPS2/RPS3/RPS5/RPS7	24	GO
Down	CC	GO:0005925	focal adhesion	23/218	422/19869	2.91727e-10	7.98884e-09	6.61406e-09	ALCAM/AMBRA1/ARHGAP24/CD99/DLC1/PEAK1/PFN1/PTK2/RPL10A/RPL13A/RPL7/RPL8/RPLP0/RPLP2/RPS14/RPS15/RPS17/RPS18/RPS19/RPS2/RPS3/RPS5/RPS7	23	GO
Down	CC	GO:0042383	sarcolemma	9/218	136/19869	1.96035e-05	0.000498489	0.000412705	ANK3/CACNA1D/CACNA2D1/CACNB2/DMD/IGF1R/PPP3CA/SLC2A1/SLC8A1	9	GO
Down	CC	GO:0030315	T-tubule	6/218	52/19869	2.17598e-05	0.000516433	0.000427561	ANK3/CACNA1D/CACNA2D1/CACNB2/IGF1R/SLC8A1	6	GO
Down	CC	GO:0005844	polysome	6/218	66/19869	8.54797e-05	0.00190192	0.00157463	RPL10A/RPL18A/RPL36A/RPL8/RPS3/RPS4Y1	6	GO
Down	CC	GO:0030017	sarcomere	10/218	214/19869	0.000132001	0.00276426	0.00228857	ANK3/CACNA1D/DMD/ENO1/PPP3CA/RPL15/SLC2A1/SLC8A1/SYNE1/TNNI3	10	GO
Down	CC	GO:0031838	haptoglobin-hemoglobin complex	3/218	11/19869	0.000201431	0.00377418	0.00312469	HBA1/HBA2/HBG2	3	GO
Down	CC	GO:1990454	L-type voltage-gated calcium channel complex	3/218	11/19869	0.000201431	0.00377418	0.00312469	CACNA1D/CACNA2D1/CACNB2	3	GO
Down	CC	GO:0030016	myofibril	10/218	233/19869	0.000262751	0.00451617	0.00373899	ANK3/CACNA1D/DMD/ENO1/PPP3CA/RPL15/SLC2A1/SLC8A1/SYNE1/TNNI3	10	GO
Down	CC	GO:0005833	hemoglobin complex	3/218	12/19869	0.000266403	0.00451617	0.00373899	HBA1/HBA2/HBG2	3	GO
Down	CC	GO:0042788	polysomal ribosome	4/218	31/19869	0.000351562	0.00549665	0.00455074	RPL10A/RPL18A/RPL36A/RPL8	4	GO
Down	CC	GO:0043292	contractile fiber	10/218	242/19869	0.000355121	0.00549665	0.00455074	ANK3/CACNA1D/DMD/ENO1/PPP3CA/RPL15/SLC2A1/SLC8A1/SYNE1/TNNI3	10	GO
Down	CC	GO:0005938	cell cortex	11/218	312/19869	0.000693449	0.0102862	0.00851603	DLC1/DMD/ENO1/ERC1/GNAI1/OOEP/PARD3/PFN1/PPP1R9A/PTK2/SLC2A1	11	GO
Down	CC	GO:0072562	blood microparticle	7/218	145/19869	0.00111755	0.015914	0.0131754	APOA1/BCHE/HBA1/HBA2/HBG2/PFN1/SLC2A1	7	GO
Down	CC	GO:0071682	endocytic vesicle lumen	3/218	23/19869	0.00196192	0.0268632	0.0222404	APOA1/HBA1/HBA2	3	GO
Down	CC	GO:0005901	caveola	5/218	82/19869	0.00208901	0.027544	0.022804	DLC1/EFNA5/IGF1R/KCNMA1/SLC2A1	5	GO
Down	CC	GO:0030018	Z disc	6/218	130/19869	0.00314384	0.0390811	0.0323557	ANK3/CACNA1D/DMD/PPP3CA/SLC2A1/SLC8A1	6	GO
Down	CC	GO:0098978	glutamatergic synapse	10/218	324/19869	0.00318357	0.0390811	0.0323557	ADGRL3/CADPS2/DLGAP1/DNM3/LRRC4C/NRCAM/PFN1/PLEKHA5/PPP3CA/TNIK	10	GO
Down	CC	GO:0005912	adherens junction	7/218	179/19869	0.00367935	0.0436616	0.036148	ARHGAP24/BAIAP2L1/EFNA5/FRMD5/MAGI1/PARD3/PLEKHA7	7	GO
Down	CC	GO:0005689	U12-type spliceosomal complex	3/218	29/19869	0.00385694	0.0442926	0.0366704	SNRPB/SNRPD1/YBX1	3	GO
Down	CC	GO:0005640	nuclear outer membrane	3/218	30/19869	0.00425117	0.0472943	0.0391555	ENO1/NAV3/SYNE1	3	GO
Down	MF	GO:0003735	structural constituent of ribosome	25/216	176/18432	4.09491e-20	1.9287e-17	1.7371e-17	RPL10/RPL10A/RPL13/RPL13A/RPL15/RPL18A/RPL21/RPL23A/RPL27A/RPL35/RPL36A/RPL7/RPL8/RPLP0/RPLP2/RPS14/RPS15/RPS17/RPS18/RPS19/RPS2/RPS3/RPS4Y1/RPS5/RPS7	25	GO
Down	MF	GO:0019843	rRNA binding	8/216	67/18432	1.12549e-06	0.000265052	0.000238722	RPL23A/RPL8/RPLP0/RPS14/RPS18/RPS3/RPS4Y1/RPS5	8	GO
Down	MF	GO:0031720	haptoglobin binding	3/216	10/18432	0.000179232	0.0263708	0.0237511	HBA1/HBA2/HBG2	3	GO
Down	MF	GO:0048027	mRNA 5'-UTR binding	4/216	26/18432	0.000223955	0.0263708	0.0237511	IGF2BP2/IGF2BP3/RPS14/RPS7	4	GO
Down	MF	GO:0005344	oxygen carrier activity	3/216	14/18432	0.000525149	0.049469	0.0445548	HBA1/HBA2/HBG2	3	GO
Up	BP	GO:0010038	response to metal ion	25/237	360/18903	4.4744e-12	1.70967e-08	1.25189e-08	ADGRV1/AHCYL1/APP/B2M/CALM1/CAT/CLDN1/CYBRD1/CYP11B1/CYP11B2/FOS/FOSB/HIF1A/IQGAP1/JUNB/JUND/KCNK3/MT1E/MT1F/MT1X/MT2A/SLC40A1/SOD2/TSPO/TXNIP	25	GO
Up	BP	GO:0071248	cellular response to metal ion	18/237	198/18903	6.4074e-11	1.22413e-07	8.96361e-08	ADGRV1/APP/B2M/CLDN1/CYP11B1/CYP11B2/FOS/FOSB/IQGAP1/JUNB/JUND/KCNK3/MT1E/MT1F/MT1X/MT2A/SLC40A1/TSPO	18	GO
Up	BP	GO:0071241	cellular response to inorganic substance	18/237	229/18903	6.96073e-10	8.86565e-07	6.4918e-07	ADGRV1/APP/B2M/CLDN1/CYP11B1/CYP11B2/FOS/FOSB/IQGAP1/JUNB/JUND/KCNK3/MT1E/MT1F/MT1X/MT2A/SLC40A1/TSPO	18	GO
Up	BP	GO:0097193	intrinsic apoptotic signaling pathway	20/237	298/18903	1.23813e-09	1.18272e-06	8.6604e-07	CD74/CDKN1A/CEBPB/CLU/DDX3X/DDX5/HIF1A/HSPA1A/IFI6/MCL1/NUPR1/PINK1/PPP1R15A/RPS27L/RRM2B/SEPTIN4/SLC9A3R1/SOD2/TMBIM6/TPT1	20	GO
Up	BP	GO:0120178	steroid hormone biosynthetic process	9/237	41/18903	1.62518e-09	1.24196e-06	9.09417e-07	AKR1B1/CYP11B1/CYP11B2/CYP17A1/CYP21A2/DAB2/EGR1/HSD3B2/TSPO	9	GO
Up	BP	GO:0042446	hormone biosynthetic process	10/237	68/18903	1.22143e-08	7.17218e-06	5.25177e-06	AKR1B1/CYP11B1/CYP11B2/CYP17A1/CYP21A2/DAB2/EGR1/HIF1A/HSD3B2/TSPO	10	GO
Up	BP	GO:0008207	C21-steroid hormone metabolic process	8/237	37/18903	1.53095e-08	7.17218e-06	5.25177e-06	AKR1B1/CYP11B1/CYP11B2/CYP17A1/DAB2/EGR1/HSD3B2/TSPO	8	GO
Up	BP	GO:0031330	negative regulation of cellular catabolic process	17/237	247/18903	1.55303e-08	7.17218e-06	5.25177e-06	ANXA2/CSDE1/CST3/DAPL1/EIF4G2/HNRNPAB/MCL1/NUPR1/PABPC1/PINK1/RGN/RPL23/TENT5A/TIMP2/TOB1/TSPO/ZFP36	17	GO
Up	BP	GO:0016032	viral process	22/237	421/18903	1.82964e-08	7.17218e-06	5.25177e-06	CANX/CD46/CD55/CD74/CD81/CLDN1/CSDE1/CTSB/CXCR4/DDB1/DDX3X/HSPA1A/HSPA1B/IFI27/IFITM3/ITGA2/LGALS1/NFIA/NUCKS1/PABPC1/STAT1/ZFP36	22	GO
Up	BP	GO:0061077	chaperone-mediated protein folding	10/237	71/18903	1.87704e-08	7.17218e-06	5.25177e-06	CD74/CLU/CRTAP/DNAJB1/DNAJB4/HSPA1A/HSPA1B/HSPA6/HSPB6/HSPH1	10	GO
Up	BP	GO:0019883	antigen processing and presentation of endogenous antigen	7/237	26/18903	2.39336e-08	8.31366e-06	6.0876e-06	B2M/CD74/HLA-A/HLA-B/HLA-C/HLA-DRA/HLA-E	7	GO
Up	BP	GO:2001242	regulation of intrinsic apoptotic signaling pathway	14/237	172/18903	3.69861e-08	1.1777e-05	8.62359e-06	CD74/CLU/DDX3X/HIF1A/HSPA1A/MCL1/NUPR1/PINK1/RRM2B/SEPTIN4/SLC9A3R1/SOD2/TMBIM6/TPT1	14	GO
Up	BP	GO:2001243	negative regulation of intrinsic apoptotic signaling pathway	11/237	101/18903	5.62638e-08	1.65372e-05	1.21092e-05	CD74/CLU/DDX3X/HIF1A/HSPA1A/MCL1/PINK1/RRM2B/SOD2/TMBIM6/TPT1	11	GO
Up	BP	GO:0002483	antigen processing and presentation of endogenous peptide antigen	6/237	19/18903	8.63028e-08	2.35545e-05	1.72476e-05	B2M/HLA-A/HLA-B/HLA-C/HLA-DRA/HLA-E	6	GO
Up	BP	GO:0045646	regulation of erythrocyte differentiation	8/237	47/18903	1.11931e-07	2.58981e-05	1.89636e-05	B2M/FAM210B/HIF1A/HOXA5/HSPA1A/HSPA1B/STAT1/ZFP36	8	GO
Up	BP	GO:0051085	chaperone cofactor-dependent protein refolding	7/237	32/18903	1.14864e-07	2.58981e-05	1.89636e-05	CD74/DNAJB1/DNAJB4/HSPA1A/HSPA1B/HSPA6/HSPH1	7	GO
Up	BP	GO:0019058	viral life cycle	18/237	319/18903	1.21932e-07	2.58981e-05	1.89636e-05	CD46/CD55/CD74/CD81/CLDN1/CTSB/CXCR4/DDB1/DDX3X/HSPA1A/HSPA1B/IFI27/IFITM3/ITGA2/LGALS1/NFIA/NUCKS1/PABPC1	18	GO
Up	BP	GO:0006700	C21-steroid hormone biosynthetic process	6/237	20/18903	1.22001e-07	2.58981e-05	1.89636e-05	AKR1B1/CYP11B1/CYP11B2/DAB2/EGR1/TSPO	6	GO
Up	BP	GO:0070997	neuron death	19/237	368/18903	2.14826e-07	4.32027e-05	3.16348e-05	APP/CEBPB/CLU/CPEB4/CTSZ/DDR2/DHCR24/EGR1/FOS/HIF1A/IL6ST/MCL1/NCOA7/NR4A2/NUPR1/PINK1/SET/SOD2/TMBIM6	19	GO
Up	BP	GO:1901653	cellular response to peptide	19/237	373/18903	2.64339e-07	5.0502e-05	3.69797e-05	AHCYL1/APP/CYP11B1/CYP11B2/DDR2/FOS/GJA1/IRS2/LEPROT/NR4A1/NR4A2/NUCKS1/PDK4/RAB31/RARRES2/RPL23/SREBF1/STAT1/VIM	19	GO
Up	BP	GO:0051084	'de novo' post-translational protein folding	7/237	37/18903	3.33093e-07	6.06071e-05	4.4379e-05	CD74/DNAJB1/DNAJB4/HSPA1A/HSPA1B/HSPA6/HSPH1	7	GO
Up	BP	GO:0071294	cellular response to zinc ion	6/237	24/18903	4.06223e-07	7.05535e-05	5.16622e-05	KCNK3/MT1E/MT1F/MT1X/MT2A/TSPO	6	GO
Up	BP	GO:0046718	viral entry into host cell	12/237	151/18903	4.60671e-07	7.65315e-05	5.60396e-05	CD46/CD55/CD74/CD81/CLDN1/CTSB/CXCR4/HSPA1A/HSPA1B/IFITM3/ITGA2/LGALS1	12	GO
Up	BP	GO:0044000	movement in host	13/237	183/18903	5.55457e-07	8.70353e-05	6.37309e-05	CD46/CD55/CD74/CD81/CLDN1/CTSB/CXCR4/DDB1/HSPA1A/HSPA1B/IFITM3/ITGA2/LGALS1	13	GO
Up	BP	GO:0050729	positive regulation of inflammatory response	12/237	154/18903	5.69454e-07	8.70353e-05	6.37309e-05	APP/CAMK2N1/CD81/CEBPB/HLA-E/IL6ST/ITGA2/LGALS1/NEAT1/NFKBIA/NUPR1/PDE2A	12	GO
Up	BP	GO:0045926	negative regulation of growth	15/237	249/18903	6.20521e-07	9.11927e-05	6.6775e-05	CCN3/CDKN1A/DAB2/DDX3X/GJA1/HIF1A/HSPA1A/HSPA1B/MT1E/MT1F/MT1X/MT2A/RGS2/RTN4/SLIT2	15	GO
Up	BP	GO:0009636	response to toxic substance	15/237	250/18903	6.52857e-07	9.12462e-05	6.68143e-05	ABCB1/ALDH1A1/CAT/CLDN1/EPHX1/FOS/MGST1/MT1E/MT1F/MT1X/MT2A/NUPR1/PINK1/SLC47A1/SOD2	15	GO
Up	BP	GO:0009266	response to temperature stimulus	13/237	186/18903	6.68645e-07	9.12462e-05	6.68143e-05	BAG3/CXCR4/DNAJB1/DNAJB4/FOS/HSP90AA1/HSPA1A/HSPA1B/HSPA6/HSPB6/NFKBIA/PRKACA/SOD2	13	GO
Up	BP	GO:0006458	'de novo' protein folding	7/237	41/18903	6.96994e-07	9.18349e-05	6.72453e-05	CD74/DNAJB1/DNAJB4/HSPA1A/HSPA1B/HSPA6/HSPH1	7	GO
Up	BP	GO:0044409	entry into host	12/237	158/18903	7.49751e-07	9.54933e-05	6.99241e-05	CD46/CD55/CD74/CD81/CLDN1/CTSB/CXCR4/HSPA1A/HSPA1B/IFITM3/ITGA2/LGALS1	12	GO
Up	BP	GO:1901214	regulation of neuron death	17/237	325/18903	7.96922e-07	9.82271e-05	7.19259e-05	CEBPB/CLU/CPEB4/CTSZ/DDR2/DHCR24/EGR1/FOS/HIF1A/IL6ST/MCL1/NCOA7/NR4A2/NUPR1/PINK1/SET/SOD2	17	GO
Up	BP	GO:0042026	protein refolding	6/237	27/18903	8.65689e-07	0.000103369	7.56908e-05	B2M/HSP90AA1/HSPA1A/HSPA1B/HSPA6/HSPB6	6	GO
Up	BP	GO:0006457	protein folding	14/237	223/18903	9.05625e-07	0.00010486	7.67831e-05	B2M/BAG3/CANX/CD74/CLU/CRTAP/DNAJB1/DNAJB4/HSP90AA1/HSPA1A/HSPA1B/HSPA6/HSPB6/HSPH1	14	GO
Up	BP	GO:0035966	response to topologically incorrect protein	12/237	163/18903	1.04524e-06	0.000116709	8.54592e-05	BAG3/CLU/DNAJB1/DNAJB4/HSP90AA1/HSPA1A/HSPA1B/HSPA6/HSPH1/PPP1R15A/SERP1/TMBIM6	12	GO
Up	BP	GO:0009895	negative regulation of catabolic process	17/237	332/18903	1.06904e-06	0.000116709	8.54592e-05	ANXA2/CSDE1/CST3/DAPL1/EIF4G2/HNRNPAB/MCL1/NUPR1/PABPC1/PINK1/RGN/RPL23/TENT5A/TIMP2/TOB1/TSPO/ZFP36	17	GO
Up	BP	GO:2001233	regulation of apoptotic signaling pathway	18/237	374/18903	1.24833e-06	0.000132497	9.70196e-05	CD74/CLU/DDX3X/HIF1A/HSPA1A/HSPA1B/IFI6/MCL1/NR4A2/NUPR1/PINK1/RRM2B/SEPTIN4/SLC9A3R1/SOD2/TMBIM6/TPD52L1/TPT1	18	GO
Up	BP	GO:0048002	antigen processing and presentation of peptide antigen	8/237	64/18903	1.31162e-06	0.000135451	9.91831e-05	B2M/CD74/CTSD/HLA-A/HLA-B/HLA-C/HLA-DRA/HLA-E	8	GO
Up	BP	GO:2001234	negative regulation of apoptotic signaling pathway	14/237	233/18903	1.526e-06	0.000153443	0.000112357	CD74/CLU/DDX3X/HIF1A/HSPA1A/HSPA1B/IFI6/MCL1/NR4A2/PINK1/RRM2B/SOD2/TMBIM6/TPT1	14	GO
Up	BP	GO:0019885	antigen processing and presentation of endogenous peptide antigen via MHC class I	5/237	17/18903	1.62521e-06	0.000159229	0.000116594	B2M/HLA-A/HLA-B/HLA-C/HLA-E	5	GO
Up	BP	GO:0006986	response to unfolded protein	11/237	141/18903	1.67762e-06	0.000160254	0.000117345	BAG3/DNAJB1/DNAJB4/HSP90AA1/HSPA1A/HSPA1B/HSPA6/HSPH1/PPP1R15A/SERP1/TMBIM6	11	GO
Up	BP	GO:0051701	biological process involved in interaction with host	13/237	203/18903	1.7923e-06	0.000167034	0.000122309	CD46/CD55/CD74/CD81/CLDN1/CTSB/CXCR4/DDB1/HSPA1A/HSPA1B/IFITM3/ITGA2/LGALS1	13	GO
Up	BP	GO:0055076	transition metal ion homeostasis	11/237	143/18903	1.92727e-06	0.000175335	0.000128388	APP/B2M/CYBRD1/HIF1A/ISCU/MT1E/MT1F/MT1X/MT2A/SLC40A1/SOD2	11	GO
Up	BP	GO:0061687	detoxification of inorganic compound	5/237	18/18903	2.22735e-06	0.000197923	0.000144927	CAT/MT1E/MT1F/MT1X/MT2A	5	GO
Up	BP	GO:0006694	steroid biosynthetic process	12/237	178/18903	2.64123e-06	0.000229367	0.000167952	AKR1B1/ASAH1/CYP11B1/CYP11B2/CYP17A1/CYP21A2/DAB2/DHCR24/EGR1/HSD3B2/SREBF1/TSPO	12	GO
Up	BP	GO:0009612	response to mechanical stimulus	13/237	211/18903	2.75351e-06	0.000233804	0.000171201	ADGRV1/BAG3/CXCR4/DDR2/FOS/FOSB/ITGA2/JUND/NFKBIA/PDE2A/SLC38A2/STAT1/TXNIP	13	GO
Up	BP	GO:0008202	steroid metabolic process	16/237	323/18903	3.42189e-06	0.00028424	0.000208132	AKR1B1/APP/ASAH1/CAT/CBR1/CYP11B1/CYP11B2/CYP17A1/CYP21A2/DAB2/DHCR24/EGR1/HSD3B2/NPC2/SREBF1/TSPO	16	GO
Up	BP	GO:0010043	response to zinc ion	7/237	52/18903	3.68902e-06	0.000299909	0.000219606	KCNK3/MT1E/MT1F/MT1X/MT2A/SOD2/TSPO	7	GO
Up	BP	GO:0042180	cellular ketone metabolic process	13/237	218/18903	3.94432e-06	0.000313984	0.000229912	AKR1B1/CBR1/CD74/CYP11B1/CYP11B2/CYP17A1/DAB2/EGR1/IRS2/KDSR/PDK4/RGN/SREBF1	13	GO
Up	BP	GO:0051346	negative regulation of hydrolase activity	17/237	373/18903	5.14544e-06	0.00040124	0.000293804	ANXA2/APP/CST3/CTSB/DDX3X/DHCR24/IFI6/NR4A1/PEBP1/PPP1R15A/RDX/RGN/RGS2/SERPINA5/SERPINB1/TIMP2/TMBIM6	17	GO
Up	BP	GO:0043434	response to peptide hormone	18/237	421/18903	6.54202e-06	0.000499941	0.000366077	AHCYL1/CAT/CYP11B1/CYP11B2/DDR2/EGR1/FOS/IRS2/JUND/LEPROT/NR4A1/NR4A2/NUCKS1/PDK4/RAB31/RARRES2/SREBF1/STAT1	18	GO
Up	BP	GO:0071375	cellular response to peptide hormone stimulus	15/237	306/18903	7.88632e-06	0.000579498	0.000424333	AHCYL1/CYP11B1/CYP11B2/DDR2/FOS/IRS2/LEPROT/NR4A1/NR4A2/NUCKS1/PDK4/RAB31/RARRES2/SREBF1/STAT1	15	GO
Up	BP	GO:0062197	cellular response to chemical stress	16/237	345/18903	7.8864e-06	0.000579498	0.000424333	AKR1B1/CAT/DDR2/DDX3X/FOS/HIF1A/HSPA1A/HSPA1B/MCL1/MGST1/NCOA7/NR4A2/PINK1/RHOB/SOD2/TSPO	16	GO
Up	BP	GO:0044403	biological process involved in symbiotic interaction	15/237	307/18903	8.20018e-06	0.000591187	0.000432891	CD46/CD55/CD74/CD81/CLDN1/CTSB/CXCR4/DDB1/HSPA1A/HSPA1B/IFI27/IFITM3/ITGA2/LGALS1/NUCKS1	15	GO
Up	BP	GO:0002711	positive regulation of T cell mediated immunity	7/237	60/18903	9.78056e-06	0.000663709	0.000485995	B2M/CD55/CD81/HLA-A/HLA-B/HLA-DRA/HLA-E	7	GO
Up	BP	GO:0046686	response to cadmium ion	7/237	60/18903	9.78056e-06	0.000663709	0.000485995	CAT/FOS/MT1E/MT1F/MT1X/MT2A/SOD2	7	GO
Up	BP	GO:0002478	antigen processing and presentation of exogenous peptide antigen	6/237	40/18903	9.79551e-06	0.000663709	0.000485995	B2M/CD74/CTSD/HLA-A/HLA-DRA/HLA-E	6	GO
Up	BP	GO:0006979	response to oxidative stress	18/237	434/18903	9.90092e-06	0.000663709	0.000485995	APP/CAT/DDR2/DHCR24/FOS/HIF1A/HSPA1A/HSPA1B/MCL1/MGST1/NCOA7/NR4A2/PINK1/RHOB/RRM2B/SOD2/STAT1/TXNIP	18	GO
Up	BP	GO:0034250	positive regulation of cellular amide metabolic process	11/237	170/18903	1.02426e-05	0.000672937	0.000492752	CLU/CSDE1/DDX3X/ITGA2/PABPC1/PINK1/PPP1R15A/RPS27L/SERP1/TOB1/VIM	11	GO
Up	BP	GO:0070841	inclusion body assembly	5/237	24/18903	1.03908e-05	0.000672937	0.000492752	BAG3/CLU/DNAJB1/HSPA1A/HSPA1B	5	GO
Up	BP	GO:0006705	mineralocorticoid biosynthetic process	4/237	12/18903	1.10198e-05	0.000701775	0.000513868	CYP11B1/CYP11B2/CYP21A2/DAB2	4	GO
Up	BP	GO:0034754	cellular hormone metabolic process	10/237	141/18903	1.16806e-05	0.000719908	0.000527146	AKR1B1/ALDH1A1/CYP11B1/CYP11B2/CYP17A1/CYP21A2/DAB2/EGR1/HSD3B2/TSPO	10	GO
Up	BP	GO:0042445	hormone metabolic process	13/237	241/18903	1.16813e-05	0.000719908	0.000527146	AKR1B1/ALDH1A1/CTSB/CTSZ/CYP11B1/CYP11B2/CYP17A1/CYP21A2/DAB2/EGR1/HIF1A/HSD3B2/TSPO	13	GO
Up	BP	GO:0001819	positive regulation of cytokine production	19/237	486/18903	1.28526e-05	0.00076756	0.000562039	APP/B2M/CD46/CD55/CD74/CD81/CEBPB/CLU/DDX3X/EGR1/HIF1A/HLA-A/HLA-E/HSP90AA1/HSPA1A/HSPA1B/IL6ST/SPTBN1/STAT1	19	GO
Up	BP	GO:0008211	glucocorticoid metabolic process	5/237	25/18903	1.28563e-05	0.00076756	0.000562039	CBR1/CYP11B1/CYP11B2/CYP17A1/CYP21A2	5	GO
Up	BP	GO:0045727	positive regulation of translation	10/237	143/18903	1.32188e-05	0.000777065	0.000568999	CSDE1/DDX3X/ITGA2/PABPC1/PINK1/PPP1R15A/RPS27L/SERP1/TOB1/VIM	10	GO
Up	BP	GO:0009408	response to heat	9/237	114/18903	1.36012e-05	0.000787424	0.000576585	BAG3/DNAJB1/DNAJB4/HSP90AA1/HSPA1A/HSPA1B/HSPA6/HSPB6/PRKACA	9	GO
Up	BP	GO:0046916	cellular transition metal ion homeostasis	9/237	116/18903	1.56542e-05	0.000885308	0.00064826	APP/CYBRD1/HIF1A/ISCU/MT1E/MT1F/MT1X/MT2A/SLC40A1	9	GO
Up	BP	GO:1900151	regulation of nuclear-transcribed mRNA catabolic process, deadenylation-dependent decay	5/237	26/18903	1.57553e-05	0.000885308	0.00064826	CSDE1/PABPC1/TOB1/ZFP36/ZFP36L2	5	GO
Up	BP	GO:0030099	myeloid cell differentiation	17/237	407/18903	1.6046e-05	0.000888577	0.000650653	ALAS1/ANXA2/APP/B2M/CD74/CD81/CEBPB/FAM210B/FOS/HIF1A/HOXA5/HSPA1A/HSPA1B/JUNB/NFKBIA/STAT1/ZFP36	17	GO
Up	BP	GO:0002064	epithelial cell development	12/237	213/18903	1.65079e-05	0.000901096	0.00065982	AKR1B1/CLDN1/CXCR4/EZR/FOSL2/HIF1A/HOXA5/IL6ST/IQGAP1/PDE2A/RDX/VIM	12	GO
Up	BP	GO:0045637	regulation of myeloid cell differentiation	12/237	214/18903	1.72974e-05	0.000930894	0.000681639	B2M/CD74/CEBPB/FAM210B/FOS/HIF1A/HOXA5/HSPA1A/HSPA1B/NFKBIA/STAT1/ZFP36	12	GO
Up	BP	GO:0034605	cellular response to heat	7/237	66/18903	1.85042e-05	0.000982009	0.000719068	BAG3/DNAJB1/HSP90AA1/HSPA1A/HSPA1B/HSPA6/PRKACA	7	GO
Up	BP	GO:0044342	type B pancreatic cell proliferation	5/237	27/18903	1.91393e-05	0.00098584	0.000721873	CCN3/IRS2/NR4A1/NUPR1/SERPINB1	5	GO
Up	BP	GO:0071280	cellular response to copper ion	5/237	27/18903	1.91393e-05	0.00098584	0.000721873	APP/MT1E/MT1F/MT1X/MT2A	5	GO
Up	BP	GO:1903706	regulation of hemopoiesis	17/237	413/18903	1.93504e-05	0.00098584	0.000721873	B2M/CD46/CD74/CEBPB/FAM210B/FOS/HIF1A/HLA-B/HLA-DRA/HOXA5/HSPA1A/HSPA1B/JUNB/NFKBIA/STAT1/ZFP36/ZFP36L2	17	GO
Up	BP	GO:0050727	regulation of inflammatory response	17/237	414/18903	1.99566e-05	0.00100334	0.000734689	APP/CAMK2N1/CCN3/CD81/CEBPB/FNDC4/HLA-E/IL6ST/ITGA2/LGALS1/NEAT1/NFKBIA/NUPR1/PDE2A/PSMB4/TMSB4X/ZFP36	17	GO
Up	BP	GO:0008212	mineralocorticoid metabolic process	4/237	14/18903	2.18484e-05	0.00108419	0.000793889	CYP11B1/CYP11B2/CYP21A2/DAB2	4	GO
Up	BP	GO:0062013	positive regulation of small molecule metabolic process	10/237	152/18903	2.24971e-05	0.00110207	0.000806982	APP/CD74/DAB2/DDB1/HIF1A/IRS2/PINK1/RGN/SREBF1/TMSB4X	10	GO
Up	BP	GO:0032103	positive regulation of response to external stimulus	18/237	464/18903	2.42e-05	0.00117048	0.000857075	APP/CAMK2N1/CD74/CD81/CEBPB/CXCR4/HLA-E/HSP90AA1/IL6ST/ITGA2/LGALS1/NEAT1/NFKBIA/NUPR1/PDE2A/RARRES2/SLIT2/TMSB4X	18	GO
Up	BP	GO:0098754	detoxification	10/237	154/18903	2.51871e-05	0.001203	0.000880885	ABCB1/ALDH1A1/CAT/MGST1/MT1E/MT1F/MT1X/MT2A/SLC47A1/SOD2	10	GO
Up	BP	GO:0048545	response to steroid hormone	15/237	339/18903	2.63293e-05	0.00124203	0.000909465	CLDN1/DAB2/DDX5/FOS/FOSB/HSD3B2/HSPA1A/HSPA1B/SGK1/SLIT2/SREBF1/TSPO/TXNIP/ZFP36/ZFP36L2	15	GO
Up	BP	GO:0014823	response to activity	7/237	70/18903	2.72986e-05	0.00125672	0.000920224	CAT/CXCR4/FOS/HIF1A/ITGA2/SLC38A2/SOD2	7	GO
Up	BP	GO:0051881	regulation of mitochondrial membrane potential	7/237	70/18903	2.72986e-05	0.00125672	0.000920224	DCN/HEBP2/IFI6/NDUFS1/PINK1/SOD2/TSPO	7	GO
Up	BP	GO:0010273	detoxification of copper ion	4/237	15/18903	2.95005e-05	0.00131071	0.000959758	MT1E/MT1F/MT1X/MT2A	4	GO
Up	BP	GO:1900153	positive regulation of nuclear-transcribed mRNA catabolic process, deadenylation-dependent decay	4/237	15/18903	2.95005e-05	0.00131071	0.000959758	PABPC1/TOB1/ZFP36/ZFP36L2	4	GO
Up	BP	GO:1990169	stress response to copper ion	4/237	15/18903	2.95005e-05	0.00131071	0.000959758	MT1E/MT1F/MT1X/MT2A	4	GO
Up	BP	GO:0019884	antigen processing and presentation of exogenous antigen	6/237	49/18903	3.24805e-05	0.00142266	0.00104173	B2M/CD74/CTSD/HLA-A/HLA-DRA/HLA-E	6	GO
Up	BP	GO:0002474	antigen processing and presentation of peptide antigen via MHC class I	5/237	30/18903	3.27647e-05	0.00142266	0.00104173	B2M/HLA-A/HLA-B/HLA-C/HLA-E	5	GO
Up	BP	GO:0009410	response to xenobiotic stimulus	17/237	432/18903	3.41783e-05	0.0014464	0.00105911	ABCB1/ABCC3/AOX1/CAT/CBR1/CXCR4/EPHX1/FOS/FOSB/HSP90AA1/ITGA2/KCNK3/SOD2/SREBF1/STAT1/TSPO/TXNIP	17	GO
Up	BP	GO:0030218	erythrocyte differentiation	9/237	128/18903	3.4374e-05	0.0014464	0.00105911	ALAS1/B2M/FAM210B/HIF1A/HOXA5/HSPA1A/HSPA1B/STAT1/ZFP36	9	GO
Up	BP	GO:0019216	regulation of lipid metabolic process	15/237	347/18903	3.44471e-05	0.0014464	0.00105911	ASAH1/CD74/CD81/CERS2/CREBL2/DAB2/EGR1/IRS2/NPC2/PDK4/PSAP/RARRES2/RGN/SREBF1/TSPO	15	GO
Up	BP	GO:0120254	olefinic compound metabolic process	10/237	160/18903	3.49744e-05	0.00145258	0.00106364	AKR1B1/ALDH1A1/CBR1/CYP11B1/CYP11B2/CYP17A1/DAB2/EGR1/EPHX1/FADS1	10	GO
Up	BP	GO:0036293	response to decreased oxygen levels	14/237	309/18903	3.78863e-05	0.0015566	0.00113981	CAT/CPEB4/CXCR4/DDR2/EGR1/FOS/HIF1A/ITGA2/JUND/KCNK3/NR4A2/PINK1/SOD2/TMBIM6	14	GO
Up	BP	GO:0001916	positive regulation of T cell mediated cytotoxicity	5/237	31/18903	3.86685e-05	0.00156651	0.00114707	B2M/HLA-A/HLA-B/HLA-DRA/HLA-E	5	GO
Up	BP	GO:0006704	glucocorticoid biosynthetic process	4/237	16/18903	3.89476e-05	0.00156651	0.00114707	CYP11B1/CYP11B2/CYP17A1/CYP21A2	4	GO
Up	BP	GO:0008630	intrinsic apoptotic signaling pathway in response to DNA damage	8/237	102/18903	4.319e-05	0.00171905	0.00125876	CD74/CDKN1A/CLU/MCL1/NUPR1/RPS27L/SOD2/TPT1	8	GO
Up	BP	GO:0032388	positive regulation of intracellular transport	11/237	199/18903	4.42865e-05	0.00174452	0.00127741	ANXA2/BAG3/CAMK1/CD81/DAB2/EZR/HSP90AA1/LEPROT/PINK1/PRKACA/RDX	11	GO
Up	BP	GO:0045639	positive regulation of myeloid cell differentiation	8/237	103/18903	4.63274e-05	0.0018063	0.00132265	CD74/FAM210B/FOS/HIF1A/HOXA5/HSPA1A/HSPA1B/STAT1	8	GO
Up	BP	GO:0090083	regulation of inclusion body assembly	4/237	17/18903	5.04314e-05	0.00194645	0.00142527	CLU/DNAJB1/HSPA1A/HSPA1B	4	GO
Up	BP	GO:0042176	regulation of protein catabolic process	15/237	361/18903	5.40541e-05	0.00206541	0.00151238	ANXA2/CD81/CLU/CST3/DAB2/DDB1/EZR/HSP90AA1/HSPA1A/HSPA1B/NUPR1/PINK1/PRKACA/RDX/TIMP2	15	GO
Up	BP	GO:0007568	aging	10/237	169/18903	5.5672e-05	0.00210616	0.00154222	CANX/CAT/CLDN1/FOS/JUND/RGN/SERP1/SOD2/SREBF1/TSPO	10	GO
Up	BP	GO:0034101	erythrocyte homeostasis	9/237	137/18903	5.86047e-05	0.00219538	0.00160755	ALAS1/B2M/FAM210B/HIF1A/HOXA5/HSPA1A/HSPA1B/STAT1/ZFP36	9	GO
Up	BP	GO:0045648	positive regulation of erythrocyte differentiation	5/237	34/18903	6.14154e-05	0.00227833	0.00166829	FAM210B/HIF1A/HSPA1A/HSPA1B/STAT1	5	GO
Up	BP	GO:0019882	antigen processing and presentation	8/237	108/18903	6.50106e-05	0.002378	0.00174127	B2M/CD74/CTSD/HLA-A/HLA-B/HLA-C/HLA-DRA/HLA-E	8	GO
Up	BP	GO:0031647	regulation of protein stability	14/237	325/18903	6.53467e-05	0.002378	0.00174127	ADGRV1/BAG3/CD81/CLU/CREBL2/CRTAP/HSP90AA1/HSPA1A/HSPA1B/PINK1/RPL23/RTN4/SREBF1/TBX3	14	GO
Up	BP	GO:0001649	osteoblast differentiation	12/237	246/18903	6.75521e-05	0.00243506	0.00178305	CAT/CEBPB/CEBPD/CLTC/DDR2/DDX5/IL6ST/JUNB/JUND/PRKACA/TENT5A/TOB1	12	GO
Up	BP	GO:0071496	cellular response to external stimulus	14/237	328/18903	7.20874e-05	0.00257426	0.00188498	BAG3/CDKN1A/CPEB4/DAPL1/FADS1/FOS/ITGA2/MAP1LC3B/NR4A2/PDE2A/PDK4/SLC38A2/SREBF1/TLE5	14	GO
Up	BP	GO:0045667	regulation of osteoblast differentiation	9/237	141/18903	7.32852e-05	0.0025928	0.00189856	CEBPB/CEBPD/DDR2/DDX5/IL6ST/JUND/PRKACA/TENT5A/TOB1	9	GO
Up	BP	GO:0034599	cellular response to oxidative stress	13/237	288/18903	7.45104e-05	0.00261197	0.00191259	CAT/DDR2/FOS/HIF1A/HSPA1A/HSPA1B/MCL1/MGST1/NCOA7/NR4A2/PINK1/RHOB/SOD2	13	GO
Up	BP	GO:0051098	regulation of binding	15/237	372/18903	7.57518e-05	0.00263134	0.00192678	ANXA2/APP/B2M/CALM1/CAMK1/CDKN1A/CTSZ/DAB2/ITGA2/NFKBIA/NUCKS1/PRKACA/TLE5/TMBIM6/TMSB4X	15	GO
Up	BP	GO:0097501	stress response to metal ion	4/237	19/18903	8.05273e-05	0.00277202	0.00202979	MT1E/MT1F/MT1X/MT2A	4	GO
Up	BP	GO:0002456	T cell mediated immunity	8/237	113/18903	8.95715e-05	0.00305583	0.0022376	B2M/CD46/CD55/CD81/HLA-A/HLA-B/HLA-DRA/HLA-E	8	GO
Up	BP	GO:0071276	cellular response to cadmium ion	5/237	37/18903	9.33091e-05	0.00315517	0.00231035	FOS/MT1E/MT1F/MT1X/MT2A	5	GO
Up	BP	GO:0051402	neuron apoptotic process	12/237	255/18903	9.51168e-05	0.00316485	0.00231744	APP/CEBPB/CPEB4/HIF1A/IL6ST/MCL1/NR4A2/NUPR1/PINK1/SET/SOD2/TMBIM6	12	GO
Up	BP	GO:0050671	positive regulation of lymphocyte proliferation	9/237	146/18903	9.58761e-05	0.00316485	0.00231744	CD46/CD55/CD74/CD81/CDKN1A/HLA-A/HLA-E/IL6ST/IRS2	9	GO
Up	BP	GO:0070482	response to oxygen levels	14/237	337/18903	9.60804e-05	0.00316485	0.00231744	CAT/CPEB4/CXCR4/DDR2/EGR1/FOS/HIF1A/ITGA2/JUND/KCNK3/NR4A2/PINK1/SOD2/TMBIM6	14	GO
Up	BP	GO:0001666	response to hypoxia	13/237	296/18903	9.81625e-05	0.00317864	0.00232753	CAT/CXCR4/DDR2/EGR1/FOS/HIF1A/ITGA2/JUND/KCNK3/NR4A2/PINK1/SOD2/TMBIM6	13	GO
Up	BP	GO:0048872	homeostasis of number of cells	13/237	296/18903	9.81625e-05	0.00317864	0.00232753	ALAS1/B2M/CCN3/CD74/FAM210B/HIF1A/HOXA5/HSPA1A/HSPA1B/SEPTIN4/SLC40A1/STAT1/ZFP36	13	GO
Up	BP	GO:0051592	response to calcium ion	9/237	147/18903	0.000101032	0.00324405	0.00237543	ADGRV1/AHCYL1/CALM1/FOS/FOSB/IQGAP1/JUNB/JUND/TXNIP	9	GO
Up	BP	GO:0062012	regulation of small molecule metabolic process	14/237	339/18903	0.000102269	0.0032564	0.00238447	APP/CD74/DAB2/DDB1/EGR1/HIF1A/IRS2/NUPR1/PDK4/PINK1/RGN/SREBF1/TMSB4X/TSPO	14	GO
Up	BP	GO:0006970	response to osmotic stress	7/237	86/18903	0.000103265	0.00326096	0.00238781	ABCB1/AKR1B1/CLDN1/DDX3X/HSP90AA1/ITGA2/TSPO	7	GO
Up	BP	GO:0001503	ossification	16/237	429/18903	0.000109024	0.00341458	0.0025003	ADGRV1/CAT/CEBPB/CEBPD/CLTC/DDR2/DDX5/HIF1A/IL6ST/JUNB/JUND/MGP/PRKACA/SLC26A2/TENT5A/TOB1	16	GO
Up	BP	GO:0048145	regulation of fibroblast proliferation	7/237	87/18903	0.000111118	0.00345189	0.00252761	CD74/CDKN1A/DDR2/FOSL2/NUPR1/S100A6/SOD2	7	GO
Up	BP	GO:0032946	positive regulation of mononuclear cell proliferation	9/237	149/18903	0.000112042	0.00345252	0.00252808	CD46/CD55/CD74/CD81/CDKN1A/HLA-A/HLA-E/IL6ST/IRS2	9	GO
Up	BP	GO:0010821	regulation of mitochondrion organization	9/237	150/18903	0.000117913	0.00360438	0.00263927	CLU/DCN/HIF1A/HSPA1A/PDE2A/PINK1/SREBF1/TSPO/VAT1	9	GO
Up	BP	GO:0032570	response to progesterone	5/237	39/18903	0.00012076	0.00363327	0.00266043	FOS/FOSB/SREBF1/TSPO/TXNIP	5	GO
Up	BP	GO:0043618	regulation of transcription from RNA polymerase II promoter in response to stress	5/237	39/18903	0.00012076	0.00363327	0.00266043	BAG3/CEBPB/EGR1/HIF1A/TMBIM6	5	GO
Up	BP	GO:0010466	negative regulation of peptidase activity	12/237	263/18903	0.000127252	0.00379866	0.00278154	ANXA2/APP/CST3/CTSB/DDX3X/DHCR24/IFI6/NR4A1/PEBP1/SERPINA5/SERPINB1/TIMP2	12	GO
Up	BP	GO:0002709	regulation of T cell mediated immunity	7/237	89/18903	0.000128281	0.0037997	0.0027823	B2M/CD55/CD81/HLA-A/HLA-B/HLA-DRA/HLA-E	7	GO
Up	BP	GO:0030308	negative regulation of cell growth	10/237	188/18903	0.000135126	0.00395417	0.00289541	CCN3/CDKN1A/DAB2/DDX3X/GJA1/HSPA1A/HSPA1B/RGS2/RTN4/SLIT2	10	GO
Up	BP	GO:0002821	positive regulation of adaptive immune response	8/237	120/18903	0.000136457	0.00395417	0.00289541	B2M/CD55/CD81/HLA-A/HLA-B/HLA-DRA/HLA-E/IL6ST	8	GO
Up	BP	GO:0140467	integrated stress response signaling	5/237	40/18903	0.000136612	0.00395417	0.00289541	CEBPB/CEBPD/FOS/JUNB/PPP1R15A	5	GO
Up	BP	GO:0051591	response to cAMP	7/237	90/18903	0.000137635	0.00395417	0.00289541	APP/EZR/FOS/FOSB/PDE2A/SREBF1/STAT1	7	GO
Up	BP	GO:0031349	positive regulation of defense response	13/237	307/18903	0.00014113	0.00402431	0.00294676	APP/CAMK2N1/CD81/CEBPB/HLA-E/HSP90AA1/IL6ST/ITGA2/LGALS1/NEAT1/NFKBIA/NUPR1/PDE2A	13	GO
Up	BP	GO:0006417	regulation of translation	17/237	486/18903	0.000144223	0.00408204	0.00298904	APP/CPEB4/CSDE1/DDX3X/EIF4B/EIF4G2/ITGA2/PABPC1/PINK1/PPP1R15A/RGS2/RPS27L/SERP1/TOB1/VIM/ZFP36/ZFP36L2	17	GO
Up	BP	GO:0045861	negative regulation of proteolysis	14/237	352/18903	0.000151604	0.0042594	0.00311891	ANXA2/APP/CST3/CTSB/CTSZ/DDX3X/DHCR24/IFI6/NR4A1/PEBP1/RPL23/SERPINA5/SERPINB1/TIMP2	14	GO
Up	BP	GO:0001914	regulation of T cell mediated cytotoxicity	5/237	41/18903	0.000154009	0.00426427	0.00312247	B2M/HLA-A/HLA-B/HLA-DRA/HLA-E	5	GO
Up	BP	GO:0046688	response to copper ion	5/237	41/18903	0.000154009	0.00426427	0.00312247	APP/MT1E/MT1F/MT1X/MT2A	5	GO
Up	BP	GO:0016049	cell growth	17/237	493/18903	0.000170886	0.00469752	0.00343972	APP/CCN3/CDKN1A/CXCR4/DAB2/DDX3X/DPYSL2/EIF4G2/GJA1/HSP90AA1/HSPA1A/HSPA1B/IQGAP1/RGS2/RTN4/SGK1/SLIT2	17	GO
Up	BP	GO:1900542	regulation of purine nucleotide metabolic process	7/237	94/18903	0.000180748	0.00493313	0.00361224	APP/HIF1A/NUPR1/PDK4/PINK1/TMSB4X/TSPO	7	GO
Up	BP	GO:0036294	cellular response to decreased oxygen levels	9/237	159/18903	0.000183338	0.00496832	0.00363801	CPEB4/DDR2/EGR1/FOS/HIF1A/JUND/KCNK3/PINK1/TMBIM6	9	GO
Up	BP	GO:0071364	cellular response to epidermal growth factor stimulus	5/237	43/18903	0.000193835	0.00521581	0.00381923	DAB2/FOS/IQGAP1/ZFP36/ZFP36L2	5	GO
Up	BP	GO:0032091	negative regulation of protein binding	7/237	96/18903	0.000206068	0.00546873	0.00400443	B2M/CAMK1/CDKN1A/CTSZ/DAB2/TLE5/TMBIM6	7	GO
Up	BP	GO:0002819	regulation of adaptive immune response	10/237	198/18903	0.000206097	0.00546873	0.00400443	B2M/CD46/CD55/CD81/HLA-A/HLA-B/HLA-DRA/HLA-E/IL6ST/JUNB	10	GO
Up	BP	GO:0120255	olefinic compound biosynthetic process	4/237	24/18903	0.000210157	0.0055204	0.00404226	CYP11B1/CYP11B2/DAB2/EGR1	4	GO
Up	BP	GO:0050792	regulation of viral process	9/237	162/18903	0.000210934	0.0055204	0.00404226	CD74/CXCR4/DDB1/DDX3X/IFITM3/LGALS1/PABPC1/STAT1/ZFP36	9	GO
Up	BP	GO:0014075	response to amine	5/237	44/18903	0.000216471	0.00561133	0.00410885	ITGA2/NR4A1/NR4A2/RGS2/RRM2B	5	GO
Up	BP	GO:0042939	tripeptide transport	3/237	10/18903	0.000218814	0.00561133	0.00410885	GJA1/MGST1/SLC9A3R1	3	GO
Up	BP	GO:0046886	positive regulation of hormone biosynthetic process	3/237	10/18903	0.000218814	0.00561133	0.00410885	DAB2/EGR1/HIF1A	3	GO
Up	BP	GO:0043393	regulation of protein binding	10/237	200/18903	0.000223516	0.00569371	0.00416917	ANXA2/APP/B2M/CAMK1/CDKN1A/CTSZ/DAB2/PRKACA/TLE5/TMBIM6	10	GO
Up	BP	GO:0051100	negative regulation of binding	9/237	164/18903	0.000231184	0.00585003	0.00428363	B2M/CAMK1/CDKN1A/CTSZ/DAB2/NFKBIA/TLE5/TMBIM6/TMSB4X	9	GO
Up	BP	GO:0006066	alcohol metabolic process	14/237	367/18903	0.000232994	0.00585705	0.00428878	AKR1B1/ALDH1A1/ALDH2/ALDH3A2/APP/ASAH1/CAT/CYP11B1/CYP11B2/DAB2/DHCR24/NPC2/NUDT4/SREBF1	14	GO
Up	BP	GO:0043620	regulation of DNA-templated transcription in response to stress	5/237	45/18903	0.000241064	0.0060203	0.00440832	BAG3/CEBPB/EGR1/HIF1A/TMBIM6	5	GO
Up	BP	GO:0006081	cellular aldehyde metabolic process	6/237	70/18903	0.000244652	0.00603107	0.0044162	ALDH1A1/ALDH2/ALDH3A2/CYP11B1/CYP11B2/DAB2	6	GO
Up	BP	GO:1902373	negative regulation of mRNA catabolic process	6/237	70/18903	0.000244652	0.00603107	0.0044162	CSDE1/HNRNPAB/PABPC1/TENT5A/TOB1/ZFP36	6	GO
Up	BP	GO:0046641	positive regulation of alpha-beta T cell proliferation	4/237	25/18903	0.000247739	0.00606801	0.00444325	CD55/CD81/HLA-A/HLA-E	4	GO
Up	BP	GO:0006140	regulation of nucleotide metabolic process	7/237	99/18903	0.000249344	0.00606842	0.00444355	APP/HIF1A/NUPR1/PDK4/PINK1/TMSB4X/TSPO	7	GO
Up	BP	GO:0007009	plasma membrane organization	9/237	166/18903	0.000253023	0.00611899	0.00448058	ANXA2/CD9/CLU/CXCR4/SERP1/SERPINA5/SLC9A3R1/SPTBN1/UGCG	9	GO
Up	BP	GO:0070665	positive regulation of leukocyte proliferation	9/237	167/18903	0.000264568	0.00633553	0.00463914	CD46/CD55/CD74/CD81/CDKN1A/HLA-A/HLA-E/IL6ST/IRS2	9	GO
Up	BP	GO:0034620	cellular response to unfolded protein	7/237	100/18903	0.000265293	0.00633553	0.00463914	BAG3/HSPA1A/HSPA1B/HSPA6/PPP1R15A/SERP1/TMBIM6	7	GO
Up	BP	GO:0045444	fat cell differentiation	11/237	244/18903	0.000268886	0.00638145	0.00467276	CEBPB/CEBPD/CREBL2/NR4A1/NR4A2/RARRES2/RGS2/SOD2/SREBF1/ZFP36/ZFP36L2	11	GO
Up	BP	GO:0006875	cellular metal ion homeostasis	15/237	420/18903	0.000284498	0.0067103	0.00491356	APP/CALM1/CYBRD1/HIF1A/ISCU/MCOLN3/MT1E/MT1F/MT1X/MT2A/PRKACA/RGN/SLC40A1/TMBIM6/TPT1	15	GO
Up	BP	GO:0002262	myeloid cell homeostasis	9/237	169/18903	0.000288971	0.00675472	0.00494609	ALAS1/B2M/FAM210B/HIF1A/HOXA5/HSPA1A/HSPA1B/STAT1/ZFP36	9	GO
Up	BP	GO:0002726	positive regulation of T cell cytokine production	4/237	26/18903	0.000289917	0.00675472	0.00494609	B2M/CD55/CD81/HLA-A	4	GO
Up	BP	GO:0070849	response to epidermal growth factor	5/237	47/18903	0.000296565	0.0068203	0.00499411	DAB2/FOS/IQGAP1/ZFP36/ZFP36L2	5	GO
Up	BP	GO:0032342	aldosterone biosynthetic process	3/237	11/18903	0.000298087	0.0068203	0.00499411	CYP11B1/CYP11B2/DAB2	3	GO
Up	BP	GO:0090084	negative regulation of inclusion body assembly	3/237	11/18903	0.000298087	0.0068203	0.00499411	DNAJB1/HSPA1A/HSPA1B	3	GO
Up	BP	GO:0046635	positive regulation of alpha-beta T cell activation	6/237	73/18903	0.000307878	0.00694474	0.00508523	CD55/CD81/HLA-A/HLA-DRA/HLA-E/HSPH1	6	GO
Up	BP	GO:1903578	regulation of ATP metabolic process	6/237	73/18903	0.000307878	0.00694474	0.00508523	APP/HIF1A/NUPR1/PINK1/TMSB4X/TSPO	6	GO
Up	BP	GO:0006402	mRNA catabolic process	11/237	248/18903	0.000308978	0.00694474	0.00508523	CSDE1/DDX5/HNRNPAB/HSPA1A/HSPA1B/PABPC1/TENT5A/TOB1/VIM/ZFP36/ZFP36L2	11	GO
Up	BP	GO:0045732	positive regulation of protein catabolic process	10/237	209/18903	0.000317981	0.00706718	0.00517488	CD81/CLU/DAB2/DDB1/EZR/HSP90AA1/HSPA1A/HSPA1B/NUPR1/RDX	10	GO
Up	BP	GO:0048144	fibroblast proliferation	7/237	103/18903	0.000318125	0.00706718	0.00517488	CD74/CDKN1A/DDR2/FOSL2/NUPR1/S100A6/SOD2	7	GO
Up	BP	GO:0071214	cellular response to abiotic stimulus	13/237	335/18903	0.000329773	0.00724174	0.0053027	AKR1B1/BAG3/CCND2/CDKN1A/DDB1/DDX3X/EGR1/ITGA2/NUCKS1/PDE2A/RHOB/SLC38A2/TSPO	13	GO
Up	BP	GO:0104004	cellular response to environmental stimulus	13/237	335/18903	0.000329773	0.00724174	0.0053027	AKR1B1/BAG3/CCND2/CDKN1A/DDB1/DDX3X/EGR1/ITGA2/NUCKS1/PDE2A/RHOB/SLC38A2/TSPO	13	GO
Up	BP	GO:0006626	protein targeting to mitochondrion	7/237	104/18903	0.000337499	0.00736229	0.00539097	BAG3/HSP90AA1/LEPROT/PINK1/SREBF1/TOMM20/TSPO	7	GO
Up	BP	GO:0032386	regulation of intracellular transport	13/237	336/18903	0.000339298	0.00736229	0.00539097	ANXA2/BAG3/CAMK1/CD81/DAB2/EZR/HSP90AA1/IFI27/LEPROT/PINK1/PRKACA/RDX/SREBF1	13	GO
Up	BP	GO:0050870	positive regulation of T cell activation	11/237	251/18903	0.000342254	0.00736229	0.00539097	B2M/CD46/CD55/CD74/CD81/HLA-A/HLA-DRA/HLA-E/HSPH1/IL6ST/LGALS1	11	GO
Up	BP	GO:0042594	response to starvation	10/237	211/18903	0.00034297	0.00736229	0.00539097	CDKN1A/CPEB4/DAPL1/FADS1/FOS/MAP1LC3B/PDK4/SLC38A2/SREBF1/ZFP36	10	GO
Up	BP	GO:0010951	negative regulation of endopeptidase activity	11/237	252/18903	0.000353996	0.00752976	0.0055136	ANXA2/APP/CST3/DDX3X/DHCR24/IFI6/NR4A1/PEBP1/SERPINA5/SERPINB1/TIMP2	11	GO
Up	BP	GO:0031331	positive regulation of cellular catabolic process	15/237	429/18903	0.00035595	0.00752976	0.0055136	APP/BAG3/CLU/CSDE1/DAB2/DCN/HIF1A/HSPA1A/HSPA1B/IRS2/PABPC1/PINK1/TOB1/ZFP36/ZFP36L2	15	GO
Up	BP	GO:0045669	positive regulation of osteoblast differentiation	6/237	75/18903	0.000356683	0.00752976	0.0055136	CEBPB/CEBPD/DDR2/IL6ST/JUND/TENT5A	6	GO
Up	BP	GO:0097305	response to alcohol	11/237	253/18903	0.000366074	0.00768554	0.00562767	CAT/CLDN1/FOS/FOSB/HSD3B2/RGS2/SGK1/SLIT2/SOD2/SREBF1/TSPO	11	GO
Up	BP	GO:0009267	cellular response to starvation	9/237	175/18903	0.000373611	0.00775852	0.00568111	CDKN1A/CPEB4/DAPL1/FADS1/FOS/MAP1LC3B/PDK4/SLC38A2/SREBF1	9	GO
Up	BP	GO:0071453	cellular response to oxygen levels	9/237	175/18903	0.000373611	0.00775852	0.00568111	CPEB4/DDR2/EGR1/FOS/HIF1A/JUND/KCNK3/PINK1/TMBIM6	9	GO
Up	BP	GO:0042886	amide transport	12/237	296/18903	0.00037686	0.00778368	0.00569953	ABCB1/CCN3/CD74/GJA1/HIF1A/IRS2/MGST1/PSAP/SERP1/SLC47A1/SLC9A3R1/SREBF1	12	GO
Up	BP	GO:0050821	protein stabilization	10/237	214/18903	0.000383512	0.00787849	0.00576895	BAG3/CLU/CREBL2/CRTAP/HSP90AA1/HSPA1A/HSPA1B/PINK1/RPL23/RTN4	10	GO
Up	BP	GO:0071107	response to parathyroid hormone	3/237	12/18903	0.000393776	0.0079781	0.0058419	FOS/ITGA2/PRKACA	3	GO
Up	BP	GO:1900152	negative regulation of nuclear-transcribed mRNA catabolic process, deadenylation-dependent decay	3/237	12/18903	0.000393776	0.0079781	0.0058419	CSDE1/PABPC1/TOB1	3	GO
Up	BP	GO:0050673	epithelial cell proliferation	16/237	481/18903	0.000394625	0.0079781	0.0058419	B2M/CCN3/CEBPB/CLDN1/DAB2/HIF1A/HOXA5/IRS2/NEAT1/NR4A1/NUPR1/RGN/RTN4/SERPINB1/STAT1/ZFP36	16	GO
Up	BP	GO:0034308	primary alcohol metabolic process	7/237	108/18903	0.000424673	0.00854039	0.00625363	AKR1B1/ALDH1A1/ALDH2/ALDH3A2/CYP11B1/CYP11B2/DAB2	7	GO
Up	BP	GO:0001913	T cell mediated cytotoxicity	5/237	51/18903	0.000436063	0.00872353	0.00638773	B2M/HLA-A/HLA-B/HLA-DRA/HLA-E	5	GO
Up	BP	GO:0043523	regulation of neuron apoptotic process	10/237	218/18903	0.000443711	0.0088303	0.00646591	CEBPB/CPEB4/HIF1A/IL6ST/MCL1/NR4A2/NUPR1/PINK1/SET/SOD2	10	GO
Up	BP	GO:1902175	regulation of oxidative stress-induced intrinsic apoptotic signaling pathway	4/237	29/18903	0.000447214	0.0088539	0.00648319	HIF1A/MCL1/PINK1/SOD2	4	GO
Up	BP	GO:0002720	positive regulation of cytokine production involved in immune response	6/237	79/18903	0.000472333	0.00926305	0.00678279	B2M/CD55/CD74/CD81/HLA-A/HLA-E	6	GO
Up	BP	GO:0006636	unsaturated fatty acid biosynthetic process	5/237	52/18903	0.000477577	0.00926305	0.00678279	CBR1/CD74/FADS1/SCD/SCD5	5	GO
Up	BP	GO:0010823	negative regulation of mitochondrion organization	5/237	52/18903	0.000477577	0.00926305	0.00678279	CLU/HSPA1A/PINK1/TSPO/VAT1	5	GO
Up	BP	GO:0010939	regulation of necrotic cell death	5/237	52/18903	0.000477577	0.00926305	0.00678279	ASAH1/DDR2/HEBP2/NUPR1/TSPO	5	GO
Up	BP	GO:0031668	cellular response to extracellular stimulus	11/237	262/18903	0.000491244	0.00943205	0.00690654	CDKN1A/CPEB4/DAPL1/FADS1/FOS/MAP1LC3B/NR4A2/PDK4/SLC38A2/SREBF1/TLE5	11	GO
Up	BP	GO:0002822	regulation of adaptive immune response based on somatic recombination of immune receptors built from immunoglobulin superfamily domains	9/237	182/18903	0.000497205	0.00943205	0.00690654	B2M/CD46/CD55/CD81/HLA-A/HLA-B/HLA-DRA/HLA-E/JUNB	9	GO
Up	BP	GO:0046890	regulation of lipid biosynthetic process	9/237	182/18903	0.000497205	0.00943205	0.00690654	ASAH1/CD74/CREBL2/DAB2/EGR1/PDK4/RGN/SREBF1/TSPO	9	GO
Up	BP	GO:1903201	regulation of oxidative stress-induced cell death	6/237	80/18903	0.000505355	0.00943205	0.00690654	DDR2/HIF1A/MCL1/NCOA7/PINK1/SOD2	6	GO
Up	BP	GO:0032341	aldosterone metabolic process	3/237	13/18903	0.000507181	0.00943205	0.00690654	CYP11B1/CYP11B2/DAB2	3	GO
Up	BP	GO:0060213	positive regulation of nuclear-transcribed mRNA poly(A) tail shortening	3/237	13/18903	0.000507181	0.00943205	0.00690654	PABPC1/TOB1/ZFP36	3	GO
Up	BP	GO:1901857	positive regulation of cellular respiration	3/237	13/18903	0.000507181	0.00943205	0.00690654	ISCU/NUPR1/PINK1	3	GO
Up	BP	GO:1903651	positive regulation of cytoplasmic transport	3/237	13/18903	0.000507181	0.00943205	0.00690654	DAB2/EZR/RDX	3	GO
Up	BP	GO:0019886	antigen processing and presentation of exogenous peptide antigen via MHC class II	4/237	30/18903	0.000510975	0.00943205	0.00690654	B2M/CD74/CTSD/HLA-DRA	4	GO
Up	BP	GO:1903203	regulation of oxidative stress-induced neuron death	4/237	30/18903	0.000510975	0.00943205	0.00690654	HIF1A/MCL1/NCOA7/PINK1	4	GO
Up	BP	GO:0009409	response to cold	5/237	53/18903	0.000521997	0.00954331	0.00698801	FOS/HSP90AA1/NFKBIA/PRKACA/SOD2	5	GO
Up	BP	GO:0048146	positive regulation of fibroblast proliferation	5/237	53/18903	0.000521997	0.00954331	0.00698801	CD74/CDKN1A/DDR2/FOSL2/S100A6	5	GO
Up	BP	GO:0072332	intrinsic apoptotic signaling pathway by p53 class mediator	6/237	81/18903	0.000540146	0.00982809	0.00719653	CD74/CDKN1A/DDX5/NUPR1/RPS27L/RRM2B	6	GO
Up	BP	GO:0006631	fatty acid metabolic process	14/237	400/18903	0.000552252	0.0100007	0.00732295	ACADSB/AKR1B1/ALDH3A2/ASAH1/CBR1/CD74/EPHX1/FADS1/IRS2/PDK4/RGN/SCD/SCD5/SREBF1	14	GO
Up	BP	GO:0060395	SMAD protein signal transduction	6/237	82/18903	0.000576771	0.0103246	0.00756012	CCN3/DAB2/FOS/SPTBN1/TOB1/VIM	6	GO
Up	BP	GO:1902369	negative regulation of RNA catabolic process	6/237	82/18903	0.000576771	0.0103246	0.00756012	CSDE1/HNRNPAB/PABPC1/TENT5A/TOB1/ZFP36	6	GO
Up	BP	GO:0010039	response to iron ion	4/237	31/18903	0.000580946	0.0103246	0.00756012	B2M/CYBRD1/HIF1A/SLC40A1	4	GO
Up	BP	GO:0060390	regulation of SMAD protein signal transduction	4/237	31/18903	0.000580946	0.0103246	0.00756012	CCN3/DAB2/SPTBN1/TOB1	4	GO
Up	BP	GO:0002824	positive regulation of adaptive immune response based on somatic recombination of immune receptors built from immunoglobulin superfamily domains	7/237	114/18903	0.000588252	0.0104061	0.00761975	B2M/CD55/CD81/HLA-A/HLA-B/HLA-DRA/HLA-E	7	GO
Up	BP	GO:0033559	unsaturated fatty acid metabolic process	7/237	115/18903	0.000619811	0.0107695	0.0078859	AKR1B1/CBR1/CD74/EPHX1/FADS1/SCD/SCD5	7	GO
Up	BP	GO:0046634	regulation of alpha-beta T cell activation	7/237	115/18903	0.000619811	0.0107695	0.0078859	CD55/CD81/HLA-A/HLA-DRA/HLA-E/HSPH1/JUNB	7	GO
Up	BP	GO:0010761	fibroblast migration	5/237	55/18903	0.000620073	0.0107695	0.0078859	CCN3/DDR2/IQGAP1/SLC9A3R1/ZFAND5	5	GO
Up	BP	GO:1903202	negative regulation of oxidative stress-induced cell death	5/237	55/18903	0.000620073	0.0107695	0.0078859	DDR2/HIF1A/NCOA7/PINK1/SOD2	5	GO
Up	BP	GO:0034309	primary alcohol biosynthetic process	3/237	14/18903	0.000639544	0.0110076	0.00806026	CYP11B1/CYP11B2/DAB2	3	GO
Up	BP	GO:1902947	regulation of tau-protein kinase activity	3/237	14/18903	0.000639544	0.0110076	0.00806026	CLU/EGR1/HSP90AA1	3	GO
Up	BP	GO:0071456	cellular response to hypoxia	8/237	151/18903	0.000647361	0.0110922	0.00812219	DDR2/EGR1/FOS/HIF1A/JUND/KCNK3/PINK1/TMBIM6	8	GO
Up	BP	GO:0006839	mitochondrial transport	9/237	189/18903	0.000652564	0.0111157	0.00813937	BAG3/HEBP2/HSP90AA1/HSPA1A/LEPROT/PINK1/SREBF1/TOMM20/TSPO	9	GO
Up	BP	GO:0046825	regulation of protein export from nucleus	4/237	32/18903	0.000657458	0.0111157	0.00813937	BAG3/CAMK1/IFI27/PRKACA	4	GO
Up	BP	GO:1903715	regulation of aerobic respiration	4/237	32/18903	0.000657458	0.0111157	0.00813937	HIF1A/ISCU/NUPR1/PINK1	4	GO
Up	BP	GO:0002707	negative regulation of lymphocyte mediated immunity	5/237	56/18903	0.000673992	0.0112953	0.00827087	CD46/CD55/HLA-A/HLA-B/HLA-E	5	GO
Up	BP	GO:0042908	xenobiotic transport	5/237	56/18903	0.000673992	0.0112953	0.00827087	ABCB1/ABCC3/CLDN1/GJA1/SLC47A1	5	GO
Up	BP	GO:0052547	regulation of peptidase activity	15/237	459/18903	0.00071631	0.0119521	0.0087518	ANXA2/APP/CST3/CTSB/CTSD/DDX3X/DHCR24/IFI6/NR4A1/PEBP1/PINK1/RPS27L/SERPINA5/SERPINB1/TIMP2	15	GO
Up	BP	GO:0031099	regeneration	9/237	192/18903	0.000730298	0.0120796	0.00884518	CCN3/CD81/CD9/CDKN1A/CEBPB/CERS2/CLDN1/RGN/TSPO	9	GO
Up	BP	GO:1903039	positive regulation of leukocyte cell-cell adhesion	11/237	275/18903	0.000733825	0.0120796	0.00884518	B2M/CD46/CD55/CD74/CD81/HLA-A/HLA-DRA/HLA-E/HSPH1/IL6ST/LGALS1	11	GO
Up	BP	GO:0016125	sterol metabolic process	8/237	154/18903	0.000736599	0.0120796	0.00884518	APP/CAT/CYP11B1/CYP11B2/CYP21A2/DHCR24/NPC2/SREBF1	8	GO
Up	BP	GO:0043524	negative regulation of neuron apoptotic process	8/237	154/18903	0.000736599	0.0120796	0.00884518	CEBPB/CPEB4/HIF1A/IL6ST/NR4A2/PINK1/SET/SOD2	8	GO
Up	BP	GO:0036475	neuron death in response to oxidative stress	4/237	33/18903	0.000740842	0.0120973	0.00885812	HIF1A/MCL1/NCOA7/PINK1	4	GO
Up	BP	GO:0002708	positive regulation of lymphocyte mediated immunity	7/237	119/18903	0.000759744	0.0123531	0.00904546	B2M/CD55/CD81/HLA-A/HLA-B/HLA-DRA/HLA-E	7	GO
Up	BP	GO:0071356	cellular response to tumor necrosis factor	10/237	234/18903	0.000768664	0.0124368	0.00910674	ASAH1/CLDN1/FOS/HSPA1A/HSPA1B/NFKBIA/STAT1/TMSB4X/ZFP36/ZFP36L2	10	GO
Up	BP	GO:0010507	negative regulation of autophagy	6/237	87/18903	0.000789743	0.0124368	0.00910674	DAPL1/EIF4G2/MCL1/NUPR1/PINK1/TSPO	6	GO
Up	BP	GO:0071277	cellular response to calcium ion	6/237	87/18903	0.000789743	0.0124368	0.00910674	ADGRV1/FOS/FOSB/IQGAP1/JUNB/JUND	6	GO
Up	BP	GO:0032352	positive regulation of hormone metabolic process	3/237	15/18903	0.000792055	0.0124368	0.00910674	DAB2/EGR1/HIF1A	3	GO
Up	BP	GO:0060211	regulation of nuclear-transcribed mRNA poly(A) tail shortening	3/237	15/18903	0.000792055	0.0124368	0.00910674	PABPC1/TOB1/ZFP36	3	GO
Up	BP	GO:0060576	intestinal epithelial cell development	3/237	15/18903	0.000792055	0.0124368	0.00910674	HIF1A/HOXA5/IL6ST	3	GO
Up	BP	GO:0001961	positive regulation of cytokine-mediated signaling pathway	5/237	58/18903	0.000792265	0.0124368	0.00910674	CD74/CXCR4/HIF1A/HSPA1A/HSPA1B	5	GO
Up	BP	GO:0006826	iron ion transport	5/237	58/18903	0.000792265	0.0124368	0.00910674	B2M/CLTC/CYBRD1/ISCU/SLC40A1	5	GO
Up	BP	GO:0072593	reactive oxygen species metabolic process	10/237	235/18903	0.000794185	0.0124368	0.00910674	CAT/CBR1/CDKN1A/HIF1A/IFI6/NDUFS1/PDK4/PINK1/SOD2/TSPO	10	GO
Up	BP	GO:0035967	cellular response to topologically incorrect protein	7/237	120/18903	0.000798354	0.0124511	0.00911719	BAG3/HSPA1A/HSPA1B/HSPA6/PPP1R15A/SERP1/TMBIM6	7	GO
Up	BP	GO:0002495	antigen processing and presentation of peptide antigen via MHC class II	4/237	34/18903	0.000831433	0.0129142	0.00945635	B2M/CD74/CTSD/HLA-DRA	4	GO
Up	BP	GO:0055072	iron ion homeostasis	6/237	88/18903	0.000838789	0.0129758	0.00950139	B2M/CYBRD1/HIF1A/ISCU/SLC40A1/SOD2	6	GO
Up	BP	GO:0050867	positive regulation of cell activation	15/237	467/18903	0.000853298	0.0130968	0.00958999	B2M/CD46/CD55/CD74/CD81/CDKN1A/DDR2/HLA-A/HLA-DRA/HLA-E/HSPH1/IL6ST/IRS2/JUND/LGALS1	15	GO
Up	BP	GO:0001912	positive regulation of leukocyte mediated cytotoxicity	5/237	59/18903	0.000856893	0.0130968	0.00958999	B2M/HLA-A/HLA-B/HLA-DRA/HLA-E	5	GO
Up	BP	GO:0006611	protein export from nucleus	5/237	59/18903	0.000856893	0.0130968	0.00958999	AHCYL1/BAG3/CAMK1/IFI27/PRKACA	5	GO
Up	BP	GO:0050670	regulation of lymphocyte proliferation	10/237	239/18903	0.000903347	0.0137517	0.0100696	CD46/CD55/CD74/CD81/CDKN1A/CEBPB/HLA-A/HLA-E/IL6ST/IRS2	10	GO
Up	BP	GO:0072655	establishment of protein localization to mitochondrion	7/237	123/18903	0.000923565	0.0138745	0.0101594	BAG3/HSP90AA1/LEPROT/PINK1/SREBF1/TOMM20/TSPO	7	GO
Up	BP	GO:0001558	regulation of cell growth	14/237	422/18903	0.00092862	0.0138745	0.0101594	CCN3/CDKN1A/CXCR4/DAB2/DDX3X/DPYSL2/EIF4G2/GJA1/HSPA1A/HSPA1B/RGS2/RTN4/SGK1/SLIT2	14	GO
Up	BP	GO:0010737	protein kinase A signaling	4/237	35/18903	0.000929563	0.0138745	0.0101594	ADGRV1/EZR/PRKACA/RDX	4	GO
Up	BP	GO:1901099	negative regulation of signal transduction in absence of ligand	4/237	35/18903	0.000929563	0.0138745	0.0101594	HSPA1A/HSPA1B/IFI6/MCL1	4	GO
Up	BP	GO:2001240	negative regulation of extrinsic apoptotic signaling pathway in absence of ligand	4/237	35/18903	0.000929563	0.0138745	0.0101594	HSPA1A/HSPA1B/IFI6/MCL1	4	GO
Up	BP	GO:0046184	aldehyde biosynthetic process	3/237	16/18903	0.000965849	0.0141477	0.0103595	CYP11B1/CYP11B2/DAB2	3	GO
Up	BP	GO:0061469	regulation of type B pancreatic cell proliferation	3/237	16/18903	0.000965849	0.0141477	0.0103595	IRS2/NR4A1/NUPR1	3	GO
Up	BP	GO:0061684	chaperone-mediated autophagy	3/237	16/18903	0.000965849	0.0141477	0.0103595	BAG3/CLU/HSP90AA1	3	GO
Up	BP	GO:0070431	nucleotide-binding oligomerization domain containing 2 signaling pathway	3/237	16/18903	0.000965849	0.0141477	0.0103595	HSPA1A/HSPA1B/NFKBIA	3	GO
Up	BP	GO:0050863	regulation of T cell activation	13/237	376/18903	0.00096821	0.0141477	0.0103595	B2M/CD46/CD55/CD74/CD81/CEBPB/HLA-A/HLA-DRA/HLA-E/HSPH1/IL6ST/JUNB/LGALS1	13	GO
Up	BP	GO:0044772	mitotic cell cycle phase transition	15/237	473/18903	0.000970086	0.0141477	0.0103595	ABCB1/APP/CALM1/CCND2/CDK2AP2/CDKN1A/DDB1/DDR2/DDX3X/RAD21/RDX/RPS27L/RRM2B/TPD52L1/ZFP36L2	15	GO
Up	BP	GO:0031667	response to nutrient levels	15/237	474/18903	0.000990809	0.0143405	0.0105007	CAT/CDKN1A/CPEB4/DAPL1/FADS1/FOS/ITGA2/MAP1LC3B/PDK4/SLC38A2/SOD2/SREBF1/STAT1/TSPO/ZFP36	15	GO
Up	BP	GO:0044270	cellular nitrogen compound catabolic process	15/237	474/18903	0.000990809	0.0143405	0.0105007	CSDE1/DDX5/HNRNPAB/HSPA1A/HSPA1B/NUDT4/PABPC1/PDE2A/RGN/TENT5A/TOB1/TST/VIM/ZFP36/ZFP36L2	15	GO
Up	BP	GO:1901216	positive regulation of neuron death	6/237	91/18903	0.00100012	0.0144205	0.0105593	CLU/DDR2/EGR1/FOS/MCL1/NUPR1	6	GO
Up	BP	GO:0032271	regulation of protein polymerization	9/237	201/18903	0.00100996	0.0145078	0.0106232	HSP90AA1/HSPA1A/HSPA1B/PINK1/RDX/SLIT2/SPTBN1/TMSB4X/TUBB4A	9	GO
Up	BP	GO:0000956	nuclear-transcribed mRNA catabolic process	7/237	125/18903	0.00101529	0.0145297	0.0106392	CSDE1/DDX5/HNRNPAB/PABPC1/TOB1/ZFP36/ZFP36L2	7	GO
Up	BP	GO:0032944	regulation of mononuclear cell proliferation	10/237	243/18903	0.00102454	0.0145474	0.0106522	CD46/CD55/CD74/CD81/CDKN1A/CEBPB/HLA-A/HLA-E/IL6ST/IRS2	10	GO
Up	BP	GO:0002504	antigen processing and presentation of peptide or polysaccharide antigen via MHC class II	4/237	36/18903	0.00103557	0.0145474	0.0106522	B2M/CD74/CTSD/HLA-DRA	4	GO
Up	BP	GO:0010922	positive regulation of phosphatase activity	4/237	36/18903	0.00103557	0.0145474	0.0106522	CALM1/ITGA2/PPP1R15A/RGN	4	GO
Up	BP	GO:1903146	regulation of autophagy of mitochondrion	4/237	36/18903	0.00103557	0.0145474	0.0106522	HIF1A/PINK1/SREBF1/TSPO	4	GO
Up	BP	GO:1903580	positive regulation of ATP metabolic process	4/237	36/18903	0.00103557	0.0145474	0.0106522	APP/HIF1A/PINK1/TMSB4X	4	GO
Up	BP	GO:0034655	nucleobase-containing compound catabolic process	14/237	428/18903	0.0010626	0.0148344	0.0108624	CSDE1/DDX5/HNRNPAB/HSPA1A/HSPA1B/NUDT4/PABPC1/PDE2A/RGN/TENT5A/TOB1/VIM/ZFP36/ZFP36L2	14	GO
Up	BP	GO:0032411	positive regulation of transporter activity	7/237	126/18903	0.00106376	0.0148344	0.0108624	ABCB1/CALM1/KCNK3/PINK1/RGN/SGK1/TMSB4X	7	GO
Up	BP	GO:0045428	regulation of nitric oxide biosynthetic process	5/237	62/18903	0.00107442	0.0148745	0.0108917	CLU/HSP90AA1/RGN/SOD2/TSPO	5	GO
Up	BP	GO:0061614	miRNA transcription	5/237	62/18903	0.00107442	0.0148745	0.0108917	DDX5/EGR1/FOS/HIF1A/SREBF1	5	GO
Up	BP	GO:0050886	endocrine process	6/237	93/18903	0.00112023	0.0154003	0.0112768	CTSZ/CYP11B2/DAB2/GJA1/TBX3/TSPO	6	GO
Up	BP	GO:0000302	response to reactive oxygen species	9/237	204/18903	0.00112046	0.0154003	0.0112768	CAT/DDR2/FOS/HIF1A/PINK1/RHOB/SOD2/STAT1/TXNIP	9	GO
Up	BP	GO:0051385	response to mineralocorticoid	4/237	37/18903	0.00114978	0.0154717	0.0113291	FOS/FOSB/HSD3B2/SGK1	4	GO
Up	BP	GO:0031960	response to corticosteroid	8/237	165/18903	0.00115212	0.0154717	0.0113291	CLDN1/FOS/FOSB/HSD3B2/SGK1/SLIT2/ZFP36/ZFP36L2	8	GO
Up	BP	GO:0070542	response to fatty acid	5/237	63/18903	0.00115529	0.0154717	0.0113291	CAT/CLDN1/PDK4/SCD/SREBF1	5	GO
Up	BP	GO:1901654	response to ketone	9/237	205/18903	0.0011594	0.0154717	0.0113291	CLDN1/FOS/FOSB/HSD3B2/SGK1/SLIT2/SREBF1/TSPO/TXNIP	9	GO
Up	BP	GO:0006857	oligopeptide transport	3/237	17/18903	0.00116201	0.0154717	0.0113291	GJA1/MGST1/SLC9A3R1	3	GO
Up	BP	GO:0020027	hemoglobin metabolic process	3/237	17/18903	0.00116201	0.0154717	0.0113291	ALAS1/CAT/HIF1A	3	GO
Up	BP	GO:0051412	response to corticosterone	3/237	17/18903	0.00116201	0.0154717	0.0113291	FOS/FOSB/HSD3B2	3	GO
Up	BP	GO:0090713	immunological memory process	3/237	17/18903	0.00116201	0.0154717	0.0113291	CD46/CD81/HLA-DRA	3	GO
Up	BP	GO:0046683	response to organophosphorus	7/237	128/18903	0.00116615	0.0154717	0.0113291	APP/EZR/FOS/FOSB/PDE2A/SREBF1/STAT1	7	GO
Up	BP	GO:0070585	protein localization to mitochondrion	7/237	128/18903	0.00116615	0.0154717	0.0113291	BAG3/HSP90AA1/LEPROT/PINK1/SREBF1/TOMM20/TSPO	7	GO
Up	BP	GO:1903312	negative regulation of mRNA metabolic process	6/237	94/18903	0.00118429	0.015658	0.0114655	CSDE1/HNRNPAB/PABPC1/TENT5A/TOB1/ZFP36	6	GO
Up	BP	GO:0045931	positive regulation of mitotic cell cycle	7/237	129/18903	0.00122016	0.0160767	0.011772	APP/CCND2/DDR2/DDX3X/DYNLT3/RDX/RRM2B	7	GO
Up	BP	GO:0034284	response to monosaccharide	9/237	207/18903	0.00124055	0.0161233	0.0118061	CAT/EGR1/HIF1A/IRS2/ITGA2/PRKACA/SOD2/SREBF1/TXNIP	9	GO
Up	BP	GO:0035306	positive regulation of dephosphorylation	5/237	64/18903	0.00124058	0.0161233	0.0118061	CALM1/ITGA2/PINK1/PPP1R15A/RGN	5	GO
Up	BP	GO:0048524	positive regulation of viral process	5/237	64/18903	0.00124058	0.0161233	0.0118061	CD74/DDB1/DDX3X/LGALS1/PABPC1	5	GO
Up	BP	GO:0050891	multicellular organismal water homeostasis	5/237	64/18903	0.00124058	0.0161233	0.0118061	AKR1B1/CLDN1/CYP11B2/PRKACA/UGCG	5	GO
Up	BP	GO:1900407	regulation of cellular response to oxidative stress	6/237	95/18903	0.00125111	0.0161994	0.0118619	DDR2/HIF1A/MCL1/NCOA7/PINK1/SOD2	6	GO
Up	BP	GO:0051222	positive regulation of protein transport	11/237	294/18903	0.00126115	0.0161994	0.0118619	BAG3/CAMK1/CD81/EZR/HIF1A/HSP90AA1/IRS2/LEPROT/PINK1/PRKACA/SERP1	11	GO
Up	BP	GO:0002369	T cell cytokine production	4/237	38/18903	0.00127254	0.0161994	0.0118619	B2M/CD55/CD81/HLA-A	4	GO
Up	BP	GO:0002724	regulation of T cell cytokine production	4/237	38/18903	0.00127254	0.0161994	0.0118619	B2M/CD55/CD81/HLA-A	4	GO
Up	BP	GO:0072337	modified amino acid transport	4/237	38/18903	0.00127254	0.0161994	0.0118619	GJA1/MGST1/SLC38A2/SLC9A3R1	4	GO
Up	BP	GO:0019079	viral genome replication	7/237	130/18903	0.00127611	0.0161994	0.0118619	DDB1/DDX3X/IFI27/IFITM3/NFIA/NUCKS1/PABPC1	7	GO
Up	BP	GO:0042542	response to hydrogen peroxide	7/237	130/18903	0.00127611	0.0161994	0.0118619	CAT/DDR2/PINK1/RHOB/SOD2/STAT1/TXNIP	7	GO
Up	BP	GO:0045807	positive regulation of endocytosis	6/237	96/18903	0.00132078	0.016711	0.0122365	ANXA2/B2M/CLU/DAB2/ITGA2/RAB31	6	GO
Up	BP	GO:0060760	positive regulation of response to cytokine stimulus	5/237	65/18903	0.00133043	0.0167222	0.0122447	CD74/CXCR4/HIF1A/HSPA1A/HSPA1B	5	GO
Up	BP	GO:0080164	regulation of nitric oxide metabolic process	5/237	65/18903	0.00133043	0.0167222	0.0122447	CLU/HSP90AA1/RGN/SOD2/TSPO	5	GO
Up	BP	GO:1903320	regulation of protein modification by small protein conjugation or removal	10/237	252/18903	0.00134638	0.0168518	0.0123396	DDX3X/EGR1/HIF1A/HSP90AA1/HSPA1A/HSPA1B/PINK1/RPL23/SEPTIN4/TSPO	10	GO
Up	BP	GO:0019439	aromatic compound catabolic process	15/237	489/18903	0.00134956	0.0168518	0.0123396	CSDE1/DDX5/EPHX1/HNRNPAB/HSPA1A/HSPA1B/NUDT4/PABPC1/PDE2A/RGN/TENT5A/TOB1/VIM/ZFP36/ZFP36L2	15	GO
Up	BP	GO:0045936	negative regulation of phosphate metabolic process	14/237	440/18903	0.00137974	0.0169742	0.0124292	CALM1/CAMK2N1/CDKN1A/DDR2/GADD45B/IQGAP1/IRS2/NUPR1/PPP1R15A/RGN/RGS2/SLIT2/TSPO/YWHAB	14	GO
Up	BP	GO:0046827	positive regulation of protein export from nucleus	3/237	18/18903	0.00138157	0.0169742	0.0124292	BAG3/CAMK1/PRKACA	3	GO
Up	BP	GO:0051900	regulation of mitochondrial depolarization	3/237	18/18903	0.00138157	0.0169742	0.0124292	DCN/IFI6/TSPO	3	GO
Up	BP	GO:0060644	mammary gland epithelial cell differentiation	3/237	18/18903	0.00138157	0.0169742	0.0124292	CEBPB/HIF1A/HOXA5	3	GO
Up	BP	GO:2000641	regulation of early endosome to late endosome transport	3/237	18/18903	0.00138157	0.0169742	0.0124292	DAB2/EZR/RDX	3	GO
Up	BP	GO:0010506	regulation of autophagy	12/237	344/18903	0.0013976	0.0171161	0.0125331	BAG3/DAPL1/DCN/EIF4G2/HIF1A/MCL1/NUPR1/PINK1/PRKACA/PSAP/SREBF1/TSPO	12	GO
Up	BP	GO:0010563	negative regulation of phosphorus metabolic process	14/237	441/18903	0.00140941	0.0172056	0.0125986	CALM1/CAMK2N1/CDKN1A/DDR2/GADD45B/IQGAP1/IRS2/NUPR1/PPP1R15A/RGN/RGS2/SLIT2/TSPO/YWHAB	14	GO
Up	BP	GO:0031343	positive regulation of cell killing	5/237	66/18903	0.00142499	0.0173224	0.0126842	B2M/HLA-A/HLA-B/HLA-DRA/HLA-E	5	GO
Up	BP	GO:0034612	response to tumor necrosis factor	10/237	254/18903	0.00142804	0.0173224	0.0126842	ASAH1/CLDN1/FOS/HSPA1A/HSPA1B/NFKBIA/STAT1/TMSB4X/ZFP36/ZFP36L2	10	GO
Up	BP	GO:0001667	ameboidal-type cell migration	15/237	492/18903	0.00143307	0.0173283	0.0126885	CCN3/DCN/DDR2/GJA1/HIF1A/IQGAP1/IRS2/ITGA2/NR4A1/RHOB/RTN4/SLC9A3R1/SLIT2/TMSB4X/ZFAND5	15	GO
Up	BP	GO:0006401	RNA catabolic process	11/237	299/18903	0.00144254	0.0173878	0.0127321	CSDE1/DDX5/HNRNPAB/HSPA1A/HSPA1B/PABPC1/TENT5A/TOB1/VIM/ZFP36/ZFP36L2	11	GO
Up	BP	GO:0035303	regulation of dephosphorylation	7/237	133/18903	0.0014561	0.0174961	0.0128113	CALM1/IQGAP1/ITGA2/PINK1/PPP1R15A/RGN/YWHAB	7	GO
Up	BP	GO:0070661	leukocyte proliferation	12/237	348/18903	0.00154048	0.0183745	0.0134546	CD46/CD55/CD74/CD81/CDKN1A/CEBPB/CLU/HLA-A/HLA-E/IL6ST/IRS2/JUNB	12	GO
Up	BP	GO:0006882	cellular zinc ion homeostasis	4/237	40/18903	0.00154501	0.0183745	0.0134546	MT1E/MT1F/MT1X/MT2A	4	GO
Up	BP	GO:0019221	cytokine-mediated signaling pathway	15/237	496/18903	0.00155113	0.0183745	0.0134546	CD74/CXCR4/EGR1/HIF1A/HSPA1A/HSPA1B/IFI27/IFITM3/IL6ST/NFKBIA/PRKACA/SLIT2/STAT1/TMSB4X/UGCG	15	GO
Up	BP	GO:0033674	positive regulation of kinase activity	15/237	496/18903	0.00155113	0.0183745	0.0134546	ALKAL2/CALM1/CAMK1/CCND2/CD74/CD81/CDKN1A/CLU/DDR2/DDX3X/EGR1/HSP90AA1/IQGAP1/PINK1/TPD52L1	15	GO
Up	BP	GO:0072331	signal transduction by p53 class mediator	8/237	173/18903	0.00155797	0.0183745	0.0134546	CD74/CDKN1A/DDX5/NUPR1/RPL23/RPS27L/RRM2B/SGK1	8	GO
Up	BP	GO:0006898	receptor-mediated endocytosis	10/237	257/18903	0.00155806	0.0183745	0.0134546	ANXA2/B2M/CANX/CD81/CD9/CLTC/CLU/DAB2/EZR/RAB31	10	GO
Up	BP	GO:0045953	negative regulation of natural killer cell mediated cytotoxicity	3/237	19/18903	0.00162552	0.0187542	0.0137326	HLA-A/HLA-B/HLA-E	3	GO
Up	BP	GO:1902176	negative regulation of oxidative stress-induced intrinsic apoptotic signaling pathway	3/237	19/18903	0.00162552	0.0187542	0.0137326	HIF1A/PINK1/SOD2	3	GO
Up	BP	GO:0000288	nuclear-transcribed mRNA catabolic process, deadenylation-dependent decay	5/237	68/18903	0.00162885	0.0187542	0.0137326	CSDE1/PABPC1/TOB1/ZFP36/ZFP36L2	5	GO
Up	BP	GO:0002704	negative regulation of leukocyte mediated immunity	5/237	68/18903	0.00162885	0.0187542	0.0137326	CD46/CD55/HLA-A/HLA-B/HLA-E	5	GO
Up	BP	GO:0038034	signal transduction in absence of ligand	5/237	68/18903	0.00162885	0.0187542	0.0137326	BAG3/HSPA1A/HSPA1B/IFI6/MCL1	5	GO
Up	BP	GO:0097192	extrinsic apoptotic signaling pathway in absence of ligand	5/237	68/18903	0.00162885	0.0187542	0.0137326	BAG3/HSPA1A/HSPA1B/IFI6/MCL1	5	GO
Up	BP	GO:0036473	cell death in response to oxidative stress	6/237	100/18903	0.00162952	0.0187542	0.0137326	DDR2/HIF1A/MCL1/NCOA7/PINK1/SOD2	6	GO
Up	BP	GO:1901992	positive regulation of mitotic cell cycle phase transition	6/237	100/18903	0.00162952	0.0187542	0.0137326	APP/CCND2/DDR2/DDX3X/RDX/RRM2B	6	GO
Up	BP	GO:0030003	cellular cation homeostasis	15/237	499/18903	0.00164494	0.0188748	0.0138209	APP/CALM1/CYBRD1/HIF1A/ISCU/MCOLN3/MT1E/MT1F/MT1X/MT2A/PRKACA/RGN/SLC40A1/TMBIM6/TPT1	15	GO
Up	BP	GO:0010565	regulation of cellular ketone metabolic process	7/237	136/18903	0.0016553	0.0189369	0.0138664	CD74/DAB2/EGR1/IRS2/PDK4/RGN/SREBF1	7	GO
Up	BP	GO:0051251	positive regulation of lymphocyte activation	13/237	400/18903	0.00168517	0.019221	0.0140744	B2M/CD46/CD55/CD74/CD81/CDKN1A/HLA-A/HLA-DRA/HLA-E/HSPH1/IL6ST/IRS2/LGALS1	13	GO
Up	BP	GO:0002696	positive regulation of leukocyte activation	14/237	450/18903	0.00170126	0.0193468	0.0141665	B2M/CD46/CD55/CD74/CD81/CDKN1A/HLA-A/HLA-DRA/HLA-E/HSPH1/IL6ST/IRS2/JUND/LGALS1	14	GO
Up	BP	GO:0046034	ATP metabolic process	9/237	217/18903	0.00171794	0.0194785	0.014263	APP/HIF1A/HSPA1A/HSPA1B/NDUFS1/NUPR1/PINK1/TMSB4X/TSPO	9	GO
Up	BP	GO:1903829	positive regulation of protein localization	14/237	451/18903	0.00173659	0.0195371	0.0143059	BAG3/CAMK1/CD81/EZR/HIF1A/HSP90AA1/IRS2/LEPROT/PINK1/PRKACA/RDX/RTN4/SERP1/SPTBN1	14	GO
Up	BP	GO:0030104	water homeostasis	5/237	69/18903	0.00173845	0.0195371	0.0143059	AKR1B1/CLDN1/CYP11B2/PRKACA/UGCG	5	GO
Up	BP	GO:0061180	mammary gland epithelium development	5/237	69/18903	0.00173845	0.0195371	0.0143059	CEBPB/HIF1A/HOXA5/RTN4/TBX3	5	GO
Up	BP	GO:1901215	negative regulation of neuron death	9/237	218/18903	0.00177281	0.0198563	0.0145396	CEBPB/CPEB4/HIF1A/IL6ST/NCOA7/NR4A2/PINK1/SET/SOD2	9	GO
Up	BP	GO:1901990	regulation of mitotic cell cycle phase transition	12/237	354/18903	0.00177725	0.0198563	0.0145396	APP/CCND2/CDK2AP2/CDKN1A/DDB1/DDR2/DDX3X/RAD21/RDX/RPS27L/RRM2B/ZFP36L2	12	GO
Up	BP	GO:0030879	mammary gland development	7/237	138/18903	0.00179946	0.0200275	0.014665	CEBPB/HIF1A/HOXA5/IRS2/ITGA2/RTN4/TBX3	7	GO
Up	BP	GO:0031341	regulation of cell killing	6/237	102/18903	0.00180306	0.0200275	0.014665	B2M/CD55/HLA-A/HLA-B/HLA-DRA/HLA-E	6	GO
Up	BP	GO:0032722	positive regulation of chemokine production	5/237	70/18903	0.00185336	0.0204333	0.0149621	APP/CD74/DDX3X/EGR1/HIF1A	5	GO
Up	BP	GO:0045022	early endosome to late endosome transport	4/237	42/18903	0.00185563	0.0204333	0.0149621	DAB2/EZR/KIF16B/RDX	4	GO
Up	BP	GO:0055069	zinc ion homeostasis	4/237	42/18903	0.00185563	0.0204333	0.0149621	MT1E/MT1F/MT1X/MT2A	4	GO
Up	BP	GO:0003158	endothelium development	7/237	139/18903	0.0018751	0.0205112	0.0150191	CLDN1/CXCR4/EZR/PDE2A/RDX/RHOB/SLC40A1	7	GO
Up	BP	GO:0008203	cholesterol metabolic process	7/237	139/18903	0.0018751	0.0205112	0.0150191	APP/CAT/CYP11B1/CYP11B2/DHCR24/NPC2/SREBF1	7	GO
Up	BP	GO:0002716	negative regulation of natural killer cell mediated immunity	3/237	20/18903	0.00189478	0.0205112	0.0150191	HLA-A/HLA-B/HLA-E	3	GO
Up	BP	GO:0010288	response to lead ion	3/237	20/18903	0.00189478	0.0205112	0.0150191	APP/CAT/CLDN1	3	GO
Up	BP	GO:0051882	mitochondrial depolarization	3/237	20/18903	0.00189478	0.0205112	0.0150191	DCN/IFI6/TSPO	3	GO
Up	BP	GO:0070167	regulation of biomineral tissue development	6/237	103/18903	0.00189491	0.0205112	0.0150191	ADGRV1/CEBPB/DDR2/HIF1A/MGP/TENT5A	6	GO
Up	BP	GO:1904951	positive regulation of establishment of protein localization	11/237	310/18903	0.00191757	0.0206978	0.0151558	BAG3/CAMK1/CD81/EZR/HIF1A/HSP90AA1/IRS2/LEPROT/PINK1/PRKACA/SERP1	11	GO
Up	BP	GO:0002706	regulation of lymphocyte mediated immunity	8/237	179/18903	0.00193088	0.0207244	0.0151753	B2M/CD46/CD55/CD81/HLA-A/HLA-B/HLA-DRA/HLA-E	8	GO
Up	BP	GO:0048659	smooth muscle cell proliferation	8/237	179/18903	0.00193088	0.0207244	0.0151753	CCN3/CDKN1A/DDR2/GJA1/ITGA2/NDRG2/SOD2/STAT1	8	GO
Up	BP	GO:0002705	positive regulation of leukocyte mediated immunity	7/237	140/18903	0.00195318	0.0208467	0.0152648	B2M/CD55/CD81/HLA-A/HLA-B/HLA-DRA/HLA-E	7	GO
Up	BP	GO:0060048	cardiac muscle contraction	7/237	140/18903	0.00195318	0.0208467	0.0152648	CALM1/CXCR4/GJA1/HSP90AA1/KCNJ5/PRKACA/RGS2	7	GO
Up	BP	GO:1902882	regulation of response to oxidative stress	6/237	104/18903	0.00199026	0.0211832	0.0155112	DDR2/HIF1A/MCL1/NCOA7/PINK1/SOD2	6	GO
Up	BP	GO:0002237	response to molecule of bacterial origin	12/237	360/18903	0.00204318	0.0216861	0.0158794	B2M/CD55/CEBPB/CLDN1/FOS/JUND/NFKBIA/NR4A1/SOD2/TSPO/VIM/ZFP36	12	GO
Up	BP	GO:0009141	nucleoside triphosphate metabolic process	10/237	267/18903	0.00206253	0.0218309	0.0159855	APP/HIF1A/HSPA1A/HSPA1B/NDUFS1/NUPR1/PINK1/RRM2B/TMSB4X/TSPO	10	GO
Up	BP	GO:0006941	striated muscle contraction	8/237	181/18903	0.00206971	0.0218463	0.0159968	CALM1/CXCR4/GJA1/HSP90AA1/KCNJ5/NR4A1/PRKACA/RGS2	8	GO
Up	BP	GO:0110149	regulation of biomineralization	6/237	105/18903	0.00208919	0.02198	0.0160947	ADGRV1/CEBPB/DDR2/HIF1A/MGP/TENT5A	6	GO
Up	BP	GO:0035914	skeletal muscle cell differentiation	5/237	72/18903	0.00209971	0.02198	0.0160947	DDX5/EGR1/FOS/NR4A1/NUPR1	5	GO
Up	BP	GO:0070265	necrotic cell death	5/237	72/18903	0.00209971	0.02198	0.0160947	ASAH1/DDR2/HEBP2/NUPR1/TSPO	5	GO
Up	BP	GO:0000086	G2/M transition of mitotic cell cycle	7/237	142/18903	0.00211689	0.02198	0.0160947	ABCB1/APP/CALM1/CDKN1A/RAD21/RRM2B/TPD52L1	7	GO
Up	BP	GO:0014074	response to purine-containing compound	7/237	142/18903	0.00211689	0.02198	0.0160947	APP/EZR/FOS/FOSB/PDE2A/SREBF1/STAT1	7	GO
Up	BP	GO:0051384	response to glucocorticoid	7/237	142/18903	0.00211689	0.02198	0.0160947	CLDN1/FOS/FOSB/HSD3B2/SLIT2/ZFP36/ZFP36L2	7	GO
Up	BP	GO:0032868	response to insulin	10/237	269/18903	0.0021777	0.0223097	0.0163361	CAT/EGR1/FOS/IRS2/NUCKS1/PDK4/RAB31/RARRES2/SREBF1/STAT1	10	GO
Up	BP	GO:0070663	regulation of leukocyte proliferation	10/237	269/18903	0.0021777	0.0223097	0.0163361	CD46/CD55/CD74/CD81/CDKN1A/CEBPB/HLA-A/HLA-E/IL6ST/IRS2	10	GO
Up	BP	GO:1903204	negative regulation of oxidative stress-induced neuron death	3/237	21/18903	0.00219026	0.0223097	0.0163361	HIF1A/NCOA7/PINK1	3	GO
Up	BP	GO:0042102	positive regulation of T cell proliferation	6/237	106/18903	0.0021918	0.0223097	0.0163361	CD46/CD55/CD81/HLA-A/HLA-E/IL6ST	6	GO
Up	BP	GO:0033157	regulation of intracellular protein transport	9/237	225/18903	0.00219742	0.0223097	0.0163361	BAG3/CAMK1/CD81/HSP90AA1/IFI27/LEPROT/PINK1/PRKACA/SREBF1	9	GO
Up	BP	GO:0042181	ketone biosynthetic process	4/237	44/18903	0.00220703	0.0223097	0.0163361	CYP11B1/CYP11B2/DAB2/EGR1	4	GO
Up	BP	GO:0042771	intrinsic apoptotic signaling pathway in response to DNA damage by p53 class mediator	4/237	44/18903	0.00220703	0.0223097	0.0163361	CD74/CDKN1A/NUPR1/RPS27L	4	GO
Up	BP	GO:0046640	regulation of alpha-beta T cell proliferation	4/237	44/18903	0.00220703	0.0223097	0.0163361	CD55/CD81/HLA-A/HLA-E	4	GO
Up	BP	GO:1903214	regulation of protein targeting to mitochondrion	4/237	44/18903	0.00220703	0.0223097	0.0163361	BAG3/LEPROT/PINK1/SREBF1	4	GO
Up	BP	GO:1903573	negative regulation of response to endoplasmic reticulum stress	4/237	44/18903	0.00220703	0.0223097	0.0163361	CLU/HSPA1A/PPP1R15A/TMBIM6	4	GO
Up	BP	GO:0007159	leukocyte cell-cell adhesion	13/237	414/18903	0.00227643	0.0228901	0.0167611	B2M/CD46/CD55/CD74/CD81/CEBPB/EZR/HLA-A/HLA-DRA/HLA-E/HSPH1/IL6ST/LGALS1	13	GO
Up	BP	GO:0050678	regulation of epithelial cell proliferation	13/237	414/18903	0.00227643	0.0228901	0.0167611	B2M/CLDN1/DAB2/HIF1A/HOXA5/IRS2/NEAT1/NR4A1/NUPR1/RGN/RTN4/STAT1/ZFP36	13	GO
Up	BP	GO:0032963	collagen metabolic process	6/237	107/18903	0.00229816	0.023048	0.0168767	CST3/CTSB/DDR2/HIF1A/ITGA2/VIM	6	GO
Up	BP	GO:1903050	regulation of proteolysis involved in protein catabolic process	9/237	227/18903	0.00233254	0.0233315	0.0170843	CLU/DAB2/HSPA1A/HSPA1B/NUPR1/PINK1/PRKACA/RGN/RPL23	9	GO
Up	BP	GO:0010639	negative regulation of organelle organization	12/237	366/18903	0.0023409	0.023354	0.0171007	CLU/HSPA1A/NUPR1/PINK1/RAD21/RDX/SLIT2/SPTBN1/TMSB4X/TSPO/TUBB4A/VAT1	12	GO
Up	BP	GO:0008631	intrinsic apoptotic signaling pathway in response to oxidative stress	4/237	45/18903	0.00239883	0.0236236	0.0172982	HIF1A/MCL1/PINK1/SOD2	4	GO
Up	BP	GO:0010712	regulation of collagen metabolic process	4/237	45/18903	0.00239883	0.0236236	0.0172982	CST3/DDR2/ITGA2/VIM	4	GO
Up	BP	GO:0030890	positive regulation of B cell proliferation	4/237	45/18903	0.00239883	0.0236236	0.0172982	CD74/CD81/CDKN1A/IRS2	4	GO
Up	BP	GO:0062208	positive regulation of pattern recognition receptor signaling pathway	4/237	45/18903	0.00239883	0.0236236	0.0172982	DDX3X/HSPA1A/HSPA1B/RTN4	4	GO
Up	BP	GO:0098927	vesicle-mediated transport between endosomal compartments	4/237	45/18903	0.00239883	0.0236236	0.0172982	DAB2/EZR/KIF16B/RDX	4	GO
Up	BP	GO:0008637	apoptotic mitochondrial changes	6/237	108/18903	0.00240837	0.0236565	0.0173223	CLU/HSPA1A/IFI6/NDUFS1/PINK1/SOD2	6	GO
Up	BP	GO:0046700	heterocycle catabolic process	14/237	468/18903	0.00243713	0.0238776	0.0174842	CSDE1/DDX5/HNRNPAB/HSPA1A/HSPA1B/NUDT4/PABPC1/PDE2A/RGN/TENT5A/TOB1/VIM/ZFP36/ZFP36L2	14	GO
Up	BP	GO:0006109	regulation of carbohydrate metabolic process	8/237	186/18903	0.0024513	0.023955	0.0175408	APP/CLTC/DDB1/HIF1A/IRS2/NUPR1/PDK4/RGN	8	GO
Up	BP	GO:0031333	negative regulation of protein-containing complex assembly	7/237	146/18903	0.00247598	0.0241249	0.0176653	CLU/DDX3X/RDX/SLIT2/SPTBN1/TMSB4X/TUBB4A	7	GO
Up	BP	GO:0002070	epithelial cell maturation	3/237	22/18903	0.00251279	0.0241249	0.0176653	AKR1B1/HIF1A/HOXA5	3	GO
Up	BP	GO:0010042	response to manganese ion	3/237	22/18903	0.00251279	0.0241249	0.0176653	APP/SOD2/TSPO	3	GO
Up	BP	GO:0051220	cytoplasmic sequestering of protein	3/237	22/18903	0.00251279	0.0241249	0.0176653	NFKBIA/TMSB4X/YWHAB	3	GO
Up	BP	GO:1902644	tertiary alcohol metabolic process	3/237	22/18903	0.00251279	0.0241249	0.0176653	AKR1B1/CYP11B1/CYP11B2	3	GO
Up	BP	GO:0050810	regulation of steroid biosynthetic process	5/237	75/18903	0.00251288	0.0241249	0.0176653	ASAH1/DAB2/EGR1/SREBF1/TSPO	5	GO
Up	BP	GO:0071479	cellular response to ionizing radiation	5/237	75/18903	0.00251288	0.0241249	0.0176653	CCND2/CDKN1A/EGR1/NUCKS1/RHOB	5	GO
Up	BP	GO:0022409	positive regulation of cell-cell adhesion	11/237	322/18903	0.00257387	0.0246208	0.0180284	B2M/CD46/CD55/CD74/CD81/HLA-A/HLA-DRA/HLA-E/HSPH1/IL6ST/LGALS1	11	GO
Up	BP	GO:0045860	positive regulation of protein kinase activity	13/237	420/18903	0.00257742	0.0246208	0.0180284	ALKAL2/CALM1/CAMK1/CCND2/CDKN1A/CLU/DDR2/DDX3X/EGR1/HSP90AA1/IQGAP1/PINK1/TPD52L1	13	GO
Up	BP	GO:2001239	regulation of extrinsic apoptotic signaling pathway in absence of ligand	4/237	46/18903	0.0026018	0.0247917	0.0181535	HSPA1A/HSPA1B/IFI6/MCL1	4	GO
Up	BP	GO:0031669	cellular response to nutrient levels	9/237	231/18903	0.00262259	0.0249276	0.018253	CDKN1A/CPEB4/DAPL1/FADS1/FOS/MAP1LC3B/PDK4/SLC38A2/SREBF1	9	GO
Up	BP	GO:0072503	cellular divalent inorganic cation homeostasis	11/237	323/18903	0.00263588	0.0249918	0.0183001	APP/CALM1/MCOLN3/MT1E/MT1F/MT1X/MT2A/PRKACA/RGN/TMBIM6/TPT1	11	GO
Up	BP	GO:0006809	nitric oxide biosynthetic process	5/237	76/18903	0.00266286	0.0251851	0.0184416	CLU/HSP90AA1/RGN/SOD2/TSPO	5	GO
Up	BP	GO:0045862	positive regulation of proteolysis	12/237	372/18903	0.00267317	0.0252202	0.0184673	ANXA2/APP/CLU/CTSD/DAB2/DDX3X/HSPA1A/HSPA1B/NUPR1/PINK1/RGN/RPS27L	12	GO
Up	BP	GO:0007565	female pregnancy	8/237	189/18903	0.00270542	0.0254616	0.018644	CTSB/FOS/FOSB/GJA1/ITGA2/JUNB/RGS2/SLC38A2	8	GO
Up	BP	GO:1902652	secondary alcohol metabolic process	7/237	149/18903	0.00277474	0.0260499	0.0190748	APP/CAT/CYP11B1/CYP11B2/DHCR24/NPC2/SREBF1	7	GO
Up	BP	GO:0061013	regulation of mRNA catabolic process	8/237	190/18903	0.00279455	0.0261715	0.0191639	CSDE1/HNRNPAB/PABPC1/TENT5A/TOB1/VIM/ZFP36/ZFP36L2	8	GO
Up	BP	GO:0046633	alpha-beta T cell proliferation	4/237	47/18903	0.00281624	0.026246	0.0192184	CD55/CD81/HLA-A/HLA-E	4	GO
Up	BP	GO:1902895	positive regulation of miRNA transcription	4/237	47/18903	0.00281624	0.026246	0.0192184	EGR1/FOS/HIF1A/SREBF1	4	GO
Up	BP	GO:0032409	regulation of transporter activity	11/237	326/18903	0.0028292	0.0263026	0.0192599	ABCB1/AHCYL1/APP/CALM1/KCNK3/PINK1/PRKACA/RGN/SGK1/SLC9A3R1/TMSB4X	11	GO
Up	BP	GO:0009743	response to carbohydrate	9/237	234/18903	0.00285833	0.0264896	0.0193968	CAT/EGR1/HIF1A/IRS2/ITGA2/PRKACA/SOD2/SREBF1/TXNIP	9	GO
Up	BP	GO:0051131	chaperone-mediated protein complex assembly	3/237	23/18903	0.00286318	0.0264896	0.0193968	CLU/HSP90AA1/HSPA1A	3	GO
Up	BP	GO:1903037	regulation of leukocyte cell-cell adhesion	12/237	377/18903	0.00297854	0.0273256	0.0200089	B2M/CD46/CD55/CD74/CD81/CEBPB/HLA-A/HLA-DRA/HLA-E/HSPH1/IL6ST/LGALS1	12	GO
Up	BP	GO:0045913	positive regulation of carbohydrate metabolic process	5/237	78/18903	0.0029821	0.0273256	0.0200089	APP/DDB1/HIF1A/IRS2/RGN	5	GO
Up	BP	GO:0140115	export across plasma membrane	5/237	78/18903	0.0029821	0.0273256	0.0200089	ABCB1/CALM1/GJA1/SLC40A1/SLC47A1	5	GO
Up	BP	GO:0032412	regulation of ion transmembrane transporter activity	10/237	281/18903	0.00298215	0.0273256	0.0200089	ABCB1/AHCYL1/APP/CALM1/KCNK3/PINK1/PRKACA/RGN/SLC9A3R1/TMSB4X	10	GO
Up	BP	GO:0052548	regulation of endopeptidase activity	13/237	428/18903	0.00302878	0.027548	0.0201718	ANXA2/APP/CST3/CTSD/DDX3X/DHCR24/IFI6/NR4A1/PEBP1/RPS27L/SERPINA5/SERPINB1/TIMP2	13	GO
Up	BP	GO:0035305	negative regulation of dephosphorylation	4/237	48/18903	0.00304247	0.027548	0.0201718	IQGAP1/PPP1R15A/RGN/YWHAB	4	GO
Up	BP	GO:0045981	positive regulation of nucleotide metabolic process	4/237	48/18903	0.00304247	0.027548	0.0201718	APP/HIF1A/PINK1/TMSB4X	4	GO
Up	BP	GO:0061028	establishment of endothelial barrier	4/237	48/18903	0.00304247	0.027548	0.0201718	CLDN1/EZR/PDE2A/RDX	4	GO
Up	BP	GO:1900544	positive regulation of purine nucleotide metabolic process	4/237	48/18903	0.00304247	0.027548	0.0201718	APP/HIF1A/PINK1/TMSB4X	4	GO
Up	BP	GO:0034764	positive regulation of transmembrane transport	9/237	237/18903	0.00311053	0.0280977	0.0205743	ABCB1/CALM1/CREBL2/IRS2/KCNK3/PINK1/RGN/SLC9A3R1/TMSB4X	9	GO
Up	BP	GO:0003091	renal water homeostasis	3/237	24/18903	0.00324219	0.0291492	0.0213442	AKR1B1/CYP11B2/PRKACA	3	GO
Up	BP	GO:0014850	response to muscle activity	3/237	24/18903	0.00324219	0.0291492	0.0213442	HIF1A/ITGA2/SLC38A2	3	GO
Up	BP	GO:0043457	regulation of cellular respiration	4/237	49/18903	0.0032808	0.0294271	0.0215477	HIF1A/ISCU/NUPR1/PINK1	4	GO
Up	BP	GO:0032414	positive regulation of ion transmembrane transporter activity	6/237	115/18903	0.00329476	0.0294397	0.021557	ABCB1/CALM1/KCNK3/PINK1/RGN/TMSB4X	6	GO
Up	BP	GO:0034249	negative regulation of cellular amide metabolic process	10/237	285/18903	0.00329761	0.0294397	0.021557	CLU/CPEB4/CSDE1/DDX3X/PABPC1/RGS2/RTN4/TOB1/ZFP36/ZFP36L2	10	GO
Up	BP	GO:0045834	positive regulation of lipid metabolic process	7/237	154/18903	0.00333327	0.0296886	0.0217392	CD74/CD81/CREBL2/DAB2/IRS2/RGN/SREBF1	7	GO
Up	BP	GO:0032272	negative regulation of protein polymerization	5/237	81/18903	0.00351152	0.0312036	0.0228485	RDX/SLIT2/SPTBN1/TMSB4X/TUBB4A	5	GO
Up	BP	GO:1903747	regulation of establishment of protein localization to mitochondrion	4/237	50/18903	0.00353153	0.0313086	0.0229254	BAG3/LEPROT/PINK1/SREBF1	4	GO
Up	BP	GO:0009205	purine ribonucleoside triphosphate metabolic process	9/237	242/18903	0.00356959	0.0315727	0.0231188	APP/HIF1A/HSPA1A/HSPA1B/NDUFS1/NUPR1/PINK1/TMSB4X/TSPO	9	GO
Up	BP	GO:0043270	positive regulation of ion transport	10/237	289/18903	0.00363911	0.0317737	0.023266	ABCB1/AHCYL1/CALM1/CEBPB/KCNK3/PINK1/RGN/SLC9A3R1/TMSB4X/TSPO	10	GO
Up	BP	GO:0001911	negative regulation of leukocyte mediated cytotoxicity	3/237	25/18903	0.00365052	0.0317737	0.023266	HLA-A/HLA-B/HLA-E	3	GO
Up	BP	GO:0046885	regulation of hormone biosynthetic process	3/237	25/18903	0.00365052	0.0317737	0.023266	DAB2/EGR1/HIF1A	3	GO
Up	BP	GO:0060575	intestinal epithelial cell differentiation	3/237	25/18903	0.00365052	0.0317737	0.023266	HIF1A/HOXA5/IL6ST	3	GO
Up	BP	GO:0070423	nucleotide-binding oligomerization domain containing signaling pathway	3/237	25/18903	0.00365052	0.0317737	0.023266	HSPA1A/HSPA1B/NFKBIA	3	GO
Up	BP	GO:0086064	cell communication by electrical coupling involved in cardiac conduction	3/237	25/18903	0.00365052	0.0317737	0.023266	CALM1/GJA1/PRKACA	3	GO
Up	BP	GO:2000209	regulation of anoikis	3/237	25/18903	0.00365052	0.0317737	0.023266	MCL1/PDK4/TLE5	3	GO
Up	BP	GO:0022407	regulation of cell-cell adhesion	14/237	490/18903	0.00367519	0.0318325	0.0233091	B2M/CD46/CD55/CD74/CD81/CD9/CEBPB/HLA-A/HLA-DRA/HLA-E/HSPH1/IL6ST/LGALS1/RDX	14	GO
Up	BP	GO:0006446	regulation of translational initiation	5/237	82/18903	0.00370209	0.0318325	0.0233091	CSDE1/DDX3X/EIF4B/EIF4G2/PPP1R15A	5	GO
Up	BP	GO:0046209	nitric oxide metabolic process	5/237	82/18903	0.00370209	0.0318325	0.0233091	CLU/HSP90AA1/RGN/SOD2/TSPO	5	GO
Up	BP	GO:1905897	regulation of response to endoplasmic reticulum stress	5/237	82/18903	0.00370209	0.0318325	0.0233091	CLU/HSPA1A/NUPR1/PPP1R15A/TMBIM6	5	GO
Up	BP	GO:0044839	cell cycle G2/M phase transition	7/237	157/18903	0.00370727	0.0318325	0.0233091	ABCB1/APP/CALM1/CDKN1A/RAD21/RRM2B/TPD52L1	7	GO
Up	BP	GO:0090316	positive regulation of intracellular protein transport	7/237	157/18903	0.00370727	0.0318325	0.0233091	BAG3/CAMK1/CD81/HSP90AA1/LEPROT/PINK1/PRKACA	7	GO
Up	BP	GO:0002718	regulation of cytokine production involved in immune response	6/237	118/18903	0.00374111	0.032051	0.0234691	B2M/CD55/CD74/CD81/HLA-A/HLA-E	6	GO
Up	BP	GO:0032496	response to lipopolysaccharide	11/237	339/18903	0.00380344	0.0325122	0.0238068	CD55/CEBPB/CLDN1/FOS/JUND/NFKBIA/NR4A1/SOD2/TSPO/VIM/ZFP36	11	GO
Up	BP	GO:0022898	regulation of transmembrane transporter activity	10/237	291/18903	0.00382008	0.0325815	0.0238575	ABCB1/AHCYL1/APP/CALM1/KCNK3/PINK1/PRKACA/RGN/SLC9A3R1/TMSB4X	10	GO
Up	BP	GO:0048732	gland development	13/237	441/18903	0.0038985	0.0329537	0.0241301	CEBPB/CLDN1/HIF1A/HOXA5/IRS2/ITGA2/PSAP/RGN/RTN4/SLC9A3R1/SOD2/TBX3/TSPO	13	GO
Up	BP	GO:0030500	regulation of bone mineralization	5/237	83/18903	0.00389996	0.0329537	0.0241301	ADGRV1/DDR2/HIF1A/MGP/TENT5A	5	GO
Up	BP	GO:0061515	myeloid cell development	5/237	83/18903	0.00389996	0.0329537	0.0241301	ALAS1/ANXA2/APP/CEBPB/FAM210B	5	GO
Up	BP	GO:2001057	reactive nitrogen species metabolic process	5/237	83/18903	0.00389996	0.0329537	0.0241301	CLU/HSP90AA1/RGN/SOD2/TSPO	5	GO
Up	BP	GO:0050878	regulation of body fluid levels	12/237	390/18903	0.00390684	0.0329537	0.0241301	AKR1B1/ANXA2/ANXA5/CD9/CLDN1/CYP11B2/GNAS/HIF1A/IL6ST/ITGA2/PRKACA/UGCG	12	GO
Up	BP	GO:0002367	cytokine production involved in immune response	6/237	120/18903	0.00406262	0.0340382	0.0249242	B2M/CD55/CD74/CD81/HLA-A/HLA-E	6	GO
Up	BP	GO:0009144	purine nucleoside triphosphate metabolic process	9/237	247/18903	0.00408028	0.0340382	0.0249242	APP/HIF1A/HSPA1A/HSPA1B/NDUFS1/NUPR1/PINK1/TMSB4X/TSPO	9	GO
Up	BP	GO:0033002	muscle cell proliferation	9/237	247/18903	0.00408028	0.0340382	0.0249242	CCN3/CDKN1A/DDR2/FOS/GJA1/ITGA2/NDRG2/SOD2/STAT1	9	GO
Up	BP	GO:0033598	mammary gland epithelial cell proliferation	3/237	26/18903	0.00408886	0.0340382	0.0249242	CEBPB/HOXA5/RTN4	3	GO
Up	BP	GO:0035872	nucleotide-binding domain, leucine rich repeat containing receptor signaling pathway	3/237	26/18903	0.00408886	0.0340382	0.0249242	HSPA1A/HSPA1B/NFKBIA	3	GO
Up	BP	GO:0035994	response to muscle stretch	3/237	26/18903	0.00408886	0.0340382	0.0249242	DDR2/FOS/NFKBIA	3	GO
Up	BP	GO:0031623	receptor internalization	6/237	121/18903	0.00423084	0.0351435	0.0257336	ANXA2/CD81/CD9/CLTC/EZR/RAB31	6	GO
Up	BP	GO:0009199	ribonucleoside triphosphate metabolic process	9/237	249/18903	0.00429987	0.0356395	0.0260967	APP/HIF1A/HSPA1A/HSPA1B/NDUFS1/NUPR1/PINK1/TMSB4X/TSPO	9	GO
Up	BP	GO:0048260	positive regulation of receptor-mediated endocytosis	4/237	53/18903	0.00436118	0.0360072	0.0263659	ANXA2/B2M/CLU/DAB2	4	GO
Up	BP	GO:0009150	purine ribonucleotide metabolic process	13/237	447/18903	0.00436308	0.0360072	0.0263659	APP/HIF1A/HSPA1A/HSPA1B/NDUFS1/NUDT4/NUPR1/PDE2A/PDK4/PINK1/SLC26A2/TMSB4X/TSPO	13	GO
Up	BP	GO:0002698	negative regulation of immune effector process	6/237	122/18903	0.00440414	0.0361898	0.0264996	CD46/CD55/HLA-A/HLA-B/HLA-E/TMBIM6	6	GO
Up	BP	GO:1901989	positive regulation of cell cycle phase transition	6/237	122/18903	0.00440414	0.0361898	0.0264996	APP/CCND2/DDR2/DDX3X/RDX/RRM2B	6	GO
Up	BP	GO:0072594	establishment of protein localization to organelle	13/237	449/18903	0.00452752	0.0370543	0.0271327	BAG3/CDKN1A/CLU/HSP90AA1/LAMP5/LEPROT/NFKBIA/PINK1/RPL23/SREBF1/TOMM20/TSPO/TXNIP	13	GO
Up	BP	GO:0006665	sphingolipid metabolic process	7/237	163/18903	0.00455013	0.0370543	0.0271327	ASAH1/CERS2/KDSR/PSAP/SERINC1/ST3GAL5/UGCG	7	GO
Up	BP	GO:0031639	plasminogen activation	3/237	27/18903	0.00455784	0.0370543	0.0271327	ANXA2/CTSZ/DHCR24	3	GO
Up	BP	GO:0032967	positive regulation of collagen biosynthetic process	3/237	27/18903	0.00455784	0.0370543	0.0271327	DDR2/ITGA2/VIM	3	GO
Up	BP	GO:2000737	negative regulation of stem cell differentiation	3/237	27/18903	0.00455784	0.0370543	0.0271327	TBX3/ZFP36/ZFP36L2	3	GO
Up	BP	GO:0006633	fatty acid biosynthetic process	7/237	164/18903	0.0047036	0.0381581	0.0279409	CBR1/CD74/FADS1/PDK4/RGN/SCD/SCD5	7	GO
Up	BP	GO:0001910	regulation of leukocyte mediated cytotoxicity	5/237	87/18903	0.00476753	0.0385948	0.0282607	B2M/HLA-A/HLA-B/HLA-DRA/HLA-E	5	GO
Up	BP	GO:0015833	peptide transport	9/237	254/18903	0.00488933	0.0394971	0.0289214	CCN3/CD74/GJA1/HIF1A/IRS2/MGST1/SERP1/SLC9A3R1/SREBF1	9	GO
Up	BP	GO:0003014	renal system process	6/237	125/18903	0.00495553	0.0399475	0.0292512	AKR1B1/CYP11B2/PRKACA/RRM2B/SGK1/SLC9A3R1	6	GO
Up	BP	GO:0044703	multi-organism reproductive process	8/237	209/18903	0.00496666	0.0399528	0.0292551	CTSB/FOS/FOSB/GJA1/ITGA2/JUNB/RGS2/SLC38A2	8	GO
Up	BP	GO:1900087	positive regulation of G1/S transition of mitotic cell cycle	4/237	55/18903	0.00498173	0.0399899	0.0292822	CCND2/DDR2/DDX3X/RDX	4	GO
Up	BP	GO:0046889	positive regulation of lipid biosynthetic process	5/237	88/18903	0.0050042	0.0400861	0.0293527	CD74/CREBL2/DAB2/RGN/SREBF1	5	GO
Up	BP	GO:0010714	positive regulation of collagen metabolic process	3/237	28/18903	0.00505806	0.0401806	0.0294219	DDR2/ITGA2/VIM	3	GO
Up	BP	GO:0031342	negative regulation of cell killing	3/237	28/18903	0.00505806	0.0401806	0.0294219	HLA-A/HLA-B/HLA-E	3	GO
Up	BP	GO:1902883	negative regulation of response to oxidative stress	3/237	28/18903	0.00505806	0.0401806	0.0294219	DDR2/NCOA7/PINK1	3	GO
Up	BP	GO:1903649	regulation of cytoplasmic transport	3/237	28/18903	0.00505806	0.0401806	0.0294219	DAB2/EZR/RDX	3	GO
Up	BP	GO:0031396	regulation of protein ubiquitination	8/237	210/18903	0.00510907	0.0405015	0.0296569	DDX3X/HSP90AA1/HSPA1A/HSPA1B/PINK1/RPL23/SEPTIN4/TSPO	8	GO
Up	BP	GO:0046651	lymphocyte proliferation	10/237	305/18903	0.00529542	0.0416865	0.0305246	CD46/CD55/CD74/CD81/CDKN1A/CEBPB/HLA-A/HLA-E/IL6ST/IRS2	10	GO
Up	BP	GO:0001836	release of cytochrome c from mitochondria	4/237	56/18903	0.00531309	0.0416865	0.0305246	CLU/IFI6/PINK1/SOD2	4	GO
Up	BP	GO:0060986	endocrine hormone secretion	4/237	56/18903	0.00531309	0.0416865	0.0305246	DAB2/GJA1/TBX3/TSPO	4	GO
Up	BP	GO:0072348	sulfur compound transport	4/237	56/18903	0.00531309	0.0416865	0.0305246	GJA1/MGST1/SLC26A2/SLC9A3R1	4	GO
Up	BP	GO:2000630	positive regulation of miRNA metabolic process	4/237	56/18903	0.00531309	0.0416865	0.0305246	EGR1/FOS/HIF1A/SREBF1	4	GO
Up	BP	GO:0072507	divalent inorganic cation homeostasis	11/237	356/18903	0.00546378	0.042781	0.031326	APP/CALM1/MCOLN3/MT1E/MT1F/MT1X/MT2A/PRKACA/RGN/TMBIM6/TPT1	11	GO
Up	BP	GO:0010586	miRNA metabolic process	5/237	90/18903	0.00550233	0.0429947	0.0314825	DDX5/EGR1/FOS/HIF1A/SREBF1	5	GO
Up	BP	GO:0045471	response to ethanol	6/237	128/18903	0.00555603	0.0433257	0.0317249	CAT/CLDN1/FOS/RGS2/SOD2/SREBF1	6	GO
Up	BP	GO:0097421	liver regeneration	3/237	29/18903	0.00559008	0.0434141	0.0317896	CEBPB/CLDN1/RGN	3	GO
Up	BP	GO:2000765	regulation of cytoplasmic translation	3/237	29/18903	0.00559008	0.0434141	0.0317896	CPEB4/CSDE1/PABPC1	3	GO
Up	BP	GO:0008347	glial cell migration	4/237	57/18903	0.00565888	0.0438592	0.0321155	CD9/CERS2/RTN4/TSPO	4	GO
Up	BP	GO:2000117	negative regulation of cysteine-type endopeptidase activity	5/237	91/18903	0.00576409	0.0445842	0.0326464	CST3/DDX3X/DHCR24/IFI6/NR4A1	5	GO
Up	BP	GO:1903311	regulation of mRNA metabolic process	10/237	309/18903	0.00578987	0.0446931	0.0327262	AHCYL1/CSDE1/DDX5/HNRNPAB/PABPC1/TENT5A/TOB1/VIM/ZFP36/ZFP36L2	10	GO
Up	BP	GO:0002699	positive regulation of immune effector process	9/237	261/18903	0.00581798	0.0447294	0.0327527	B2M/CD46/CD55/CD74/CD81/HLA-A/HLA-B/HLA-DRA/HLA-E	9	GO
Up	BP	GO:0034976	response to endoplasmic reticulum stress	9/237	261/18903	0.00581798	0.0447294	0.0327527	CANX/CEBPB/CLU/DDX3X/HSPA1A/NUPR1/PPP1R15A/SERP1/TMBIM6	9	GO
Up	BP	GO:0016064	immunoglobulin mediated immune response	8/237	215/18903	0.00586857	0.0450277	0.0329712	B2M/CD46/CD55/CD74/CD81/CLU/HLA-DRA/HLA-E	8	GO
Up	BP	GO:0042063	gliogenesis	10/237	310/18903	0.00591895	0.0453233	0.0331876	APP/CD9/CERS2/CLU/CXCR4/DNER/IL6ST/RTN4/TSPO/VIM	10	GO
Up	BP	GO:0048008	platelet-derived growth factor receptor signaling pathway	4/237	58/18903	0.00601937	0.0460001	0.0336832	IQGAP1/SLC9A3R1/TXNIP/ZFAND5	4	GO
Up	BP	GO:0009259	ribonucleotide metabolic process	13/237	466/18903	0.00613676	0.0466589	0.0341656	APP/HIF1A/HSPA1A/HSPA1B/NDUFS1/NUDT4/NUPR1/PDE2A/PDK4/PINK1/SLC26A2/TMSB4X/TSPO	13	GO
Up	BP	GO:0001975	response to amphetamine	3/237	30/18903	0.00615443	0.0466589	0.0341656	NR4A1/NR4A2/RGS2	3	GO
Up	BP	GO:0009651	response to salt stress	3/237	30/18903	0.00615443	0.0466589	0.0341656	AKR1B1/CLDN1/HSP90AA1	3	GO
Up	BP	GO:1902230	negative regulation of intrinsic apoptotic signaling pathway in response to DNA damage	3/237	30/18903	0.00615443	0.0466589	0.0341656	CD74/CLU/TPT1	3	GO
Up	BP	GO:0032943	mononuclear cell proliferation	10/237	312/18903	0.00618384	0.046789	0.0342609	CD46/CD55/CD74/CD81/CDKN1A/CEBPB/HLA-A/HLA-E/IL6ST/IRS2	10	GO
Up	BP	GO:0000422	autophagy of mitochondrion	5/237	93/18903	0.00631372	0.0473034	0.0346375	HIF1A/MAP1LC3B/PINK1/SREBF1/TSPO	5	GO
Up	BP	GO:0044070	regulation of anion transport	5/237	93/18903	0.00631372	0.0473034	0.0346375	ABCB1/AHCYL1/CEBPB/RGS2/SLC38A2	5	GO
Up	BP	GO:0045185	maintenance of protein location	5/237	93/18903	0.00631372	0.0473034	0.0346375	NFKBIA/PINK1/TMSB4X/TSPO/YWHAB	5	GO
Up	BP	GO:0061726	mitochondrion disassembly	5/237	93/18903	0.00631372	0.0473034	0.0346375	HIF1A/MAP1LC3B/PINK1/SREBF1/TSPO	5	GO
Up	BP	GO:1904705	regulation of vascular associated smooth muscle cell proliferation	5/237	93/18903	0.00631372	0.0473034	0.0346375	CDKN1A/DDR2/GJA1/NDRG2/SOD2	5	GO
Up	BP	GO:0019724	B cell mediated immunity	8/237	218/18903	0.00636381	0.0474924	0.0347759	B2M/CD46/CD55/CD74/CD81/CLU/HLA-DRA/HLA-E	8	GO
Up	BP	GO:0044706	multi-multicellular organism process	8/237	218/18903	0.00636381	0.0474924	0.0347759	CTSB/FOS/FOSB/GJA1/ITGA2/JUNB/RGS2/SLC38A2	8	GO
Up	BP	GO:0050890	cognition	10/237	314/18903	0.00645788	0.0475959	0.0348517	APP/B2M/CAMK2N1/CCND2/CEBPB/FOS/HIF1A/HLA-DRA/NPTX2/SGK1	10	GO
Up	BP	GO:0046631	alpha-beta T cell activation	7/237	174/18903	0.00646134	0.0475959	0.0348517	CD55/CD81/HLA-A/HLA-DRA/HLA-E/HSPH1/JUNB	7	GO
Up	BP	GO:0006702	androgen biosynthetic process	2/237	10/18903	0.00659202	0.0475959	0.0348517	CYP17A1/HSD3B2	2	GO
Up	BP	GO:0007191	adenylate cyclase-activating dopamine receptor signaling pathway	2/237	10/18903	0.00659202	0.0475959	0.0348517	GNAS/SLC9A3R1	2	GO
Up	BP	GO:0014012	peripheral nervous system axon regeneration	2/237	10/18903	0.00659202	0.0475959	0.0348517	CERS2/TSPO	2	GO
Up	BP	GO:0030450	regulation of complement activation, classical pathway	2/237	10/18903	0.00659202	0.0475959	0.0348517	CD46/CD55	2	GO
Up	BP	GO:0033483	gas homeostasis	2/237	10/18903	0.00659202	0.0475959	0.0348517	HIF1A/SOD2	2	GO
Up	BP	GO:0034651	cortisol biosynthetic process	2/237	10/18903	0.00659202	0.0475959	0.0348517	CYP11B1/CYP11B2	2	GO
Up	BP	GO:0051342	regulation of cyclic-nucleotide phosphodiesterase activity	2/237	10/18903	0.00659202	0.0475959	0.0348517	CALM1/RGN	2	GO
Up	BP	GO:0060452	positive regulation of cardiac muscle contraction	2/237	10/18903	0.00659202	0.0475959	0.0348517	HSP90AA1/RGS2	2	GO
Up	BP	GO:0070099	regulation of chemokine-mediated signaling pathway	2/237	10/18903	0.00659202	0.0475959	0.0348517	HIF1A/SLIT2	2	GO
Up	BP	GO:0072203	cell proliferation involved in metanephros development	2/237	10/18903	0.00659202	0.0475959	0.0348517	EGR1/STAT1	2	GO
Up	BP	GO:0097201	negative regulation of transcription from RNA polymerase II promoter in response to stress	2/237	10/18903	0.00659202	0.0475959	0.0348517	BAG3/TMBIM6	2	GO
Up	BP	GO:1902645	tertiary alcohol biosynthetic process	2/237	10/18903	0.00659202	0.0475959	0.0348517	CYP11B1/CYP11B2	2	GO
Up	BP	GO:1902946	protein localization to early endosome	2/237	10/18903	0.00659202	0.0475959	0.0348517	EZR/RDX	2	GO
Up	BP	GO:1904181	positive regulation of membrane depolarization	2/237	10/18903	0.00659202	0.0475959	0.0348517	DCN/TSPO	2	GO
Up	BP	GO:2000563	positive regulation of CD4-positive, alpha-beta T cell proliferation	2/237	10/18903	0.00659202	0.0475959	0.0348517	CD55/CD81	2	GO
Up	BP	GO:0035304	regulation of protein dephosphorylation	5/237	94/18903	0.0066019	0.0475959	0.0348517	CALM1/PINK1/PPP1R15A/RGN/YWHAB	5	GO
Up	BP	GO:0043488	regulation of mRNA stability	7/237	175/18903	0.00666076	0.0478355	0.0350271	CSDE1/PABPC1/TENT5A/TOB1/VIM/ZFP36/ZFP36L2	7	GO
Up	BP	GO:0048660	regulation of smooth muscle cell proliferation	7/237	175/18903	0.00666076	0.0478355	0.0350271	CDKN1A/DDR2/GJA1/ITGA2/NDRG2/SOD2/STAT1	7	GO
Up	BP	GO:0002702	positive regulation of production of molecular mediator of immune response	6/237	133/18903	0.00667268	0.0478355	0.0350271	B2M/CD55/CD74/CD81/HLA-A/HLA-E	6	GO
Up	BP	GO:0035767	endothelial cell chemotaxis	3/237	31/18903	0.00675159	0.0483105	0.035375	CCN3/NR4A1/TMSB4X	3	GO
Up	BP	GO:1990874	vascular associated smooth muscle cell proliferation	5/237	95/18903	0.00689916	0.0492356	0.0360523	CDKN1A/DDR2/GJA1/NDRG2/SOD2	5	GO
Up	BP	GO:0043467	regulation of generation of precursor metabolites and energy	6/237	134/18903	0.0069142	0.0492356	0.0360523	APP/HIF1A/IRS2/ISCU/NUPR1/PINK1	6	GO
Up	BP	GO:1903131	mononuclear cell differentiation	13/237	473/18903	0.00691953	0.0492356	0.0360523	B2M/CD46/CD74/CEBPB/EGR1/FOS/HLA-B/HLA-DRA/IRF2BP2/JUNB/LGALS1/LY6D/ZFP36L2	13	GO
Up	CC	GO:1904813	ficolin-1-rich granule lumen	14/247	124/19869	4.708e-10	1.81258e-07	1.32815e-07	ASAH1/CAT/CST3/CTSB/CTSD/CTSZ/DDX3X/GNS/HSP90AA1/HSPA1A/HSPA1B/HSPA6/QPCT/TIMP2	14	GO
Up	CC	GO:0030134	COPII-coated ER to Golgi transport vesicle	12/247	95/19869	2.29019e-09	4.22669e-07	3.09707e-07	APP/B2M/CD74/CTSZ/ERGIC1/HLA-A/HLA-B/HLA-C/HLA-DRA/HLA-E/MCFD2/SREBF1	12	GO
Up	CC	GO:0043202	lysosomal lumen	12/247	98/19869	3.29352e-09	4.22669e-07	3.09707e-07	ASAH1/CD74/CTSB/CTSD/DCN/GNS/HSP90AA1/NPC2/PLBD2/PSAP/SDC3/TPP1	12	GO
Up	CC	GO:0005775	vacuolar lumen	15/247	176/19869	5.7701e-09	5.55372e-07	4.06944e-07	ANXA2/ASAH1/CD74/CTSB/CTSD/DCN/GNS/HEBP2/HSP90AA1/NPC2/PLBD2/PSAP/SDC3/TPP1/VAT1	15	GO
Up	CC	GO:0101002	ficolin-1-rich granule	15/247	185/19869	1.13853e-08	8.76672e-07	6.42373e-07	ASAH1/CAT/CD55/CST3/CTSB/CTSD/CTSZ/DDX3X/GNS/HSP90AA1/HSPA1A/HSPA1B/HSPA6/QPCT/TIMP2	15	GO
Up	CC	GO:0042611	MHC protein complex	7/247	25/19869	1.67389e-08	9.27309e-07	6.79478e-07	B2M/CD74/HLA-A/HLA-B/HLA-C/HLA-DRA/HLA-E	7	GO
Up	CC	GO:0005925	focal adhesion	22/247	422/19869	1.68602e-08	9.27309e-07	6.79478e-07	ACTR3/ANXA5/B2M/CAT/CD46/CD81/CD9/CLTC/DAB2/DDR2/EZR/GJA1/HSPA1A/HSPA1B/IQGAP1/ITGA2/PABPC1/RDX/RHOB/RPL23/VIM/YWHAB	22	GO
Up	CC	GO:0034774	secretory granule lumen	19/247	322/19869	2.35855e-08	1.05313e-06	7.71669e-07	ANXA2/APP/B2M/CAT/CLU/CTSD/CTSZ/DDX3X/GNS/HEBP2/HSP90AA1/HSPA6/NPC2/QPCT/RARRES2/SERPINB1/TIMP2/TMSB4X/VAT1	19	GO
Up	CC	GO:0030055	cell-substrate junction	22/247	432/19869	2.56174e-08	1.05313e-06	7.71669e-07	ACTR3/ANXA5/B2M/CAT/CD46/CD81/CD9/CLTC/DAB2/DDR2/EZR/GJA1/HSPA1A/HSPA1B/IQGAP1/ITGA2/PABPC1/RDX/RHOB/RPL23/VIM/YWHAB	22	GO
Up	CC	GO:0060205	cytoplasmic vesicle lumen	19/247	325/19869	2.73539e-08	1.05313e-06	7.71669e-07	ANXA2/APP/B2M/CAT/CLU/CTSD/CTSZ/DDX3X/GNS/HEBP2/HSP90AA1/HSPA6/NPC2/QPCT/RARRES2/SERPINB1/TIMP2/TMSB4X/VAT1	19	GO
Up	CC	GO:0031983	vesicle lumen	19/247	327/19869	3.01663e-08	1.05582e-06	7.73643e-07	ANXA2/APP/B2M/CAT/CLU/CTSD/CTSZ/DDX3X/GNS/HEBP2/HSP90AA1/HSPA6/NPC2/QPCT/RARRES2/SERPINB1/TIMP2/TMSB4X/VAT1	19	GO
Up	CC	GO:0071556	integral component of lumenal side of endoplasmic reticulum membrane	7/247	29/19869	5.20925e-08	1.54274e-06	1.13043e-06	CANX/CD74/HLA-A/HLA-B/HLA-C/HLA-DRA/HLA-E	7	GO
Up	CC	GO:0098553	lumenal side of endoplasmic reticulum membrane	7/247	29/19869	5.20925e-08	1.54274e-06	1.13043e-06	CANX/CD74/HLA-A/HLA-B/HLA-C/HLA-DRA/HLA-E	7	GO
Up	CC	GO:0012507	ER to Golgi transport vesicle membrane	9/247	63/19869	8.08613e-08	2.22369e-06	1.62939e-06	B2M/CD74/HLA-A/HLA-B/HLA-C/HLA-DRA/HLA-E/MCFD2/SREBF1	9	GO
Up	CC	GO:0098576	lumenal side of membrane	7/247	35/19869	2.10613e-07	5.40573e-06	3.961e-06	CANX/CD74/HLA-A/HLA-B/HLA-C/HLA-DRA/HLA-E	7	GO
Up	CC	GO:0062023	collagen-containing extracellular matrix	19/247	433/19869	2.21968e-06	5.3411e-05	3.91365e-05	ANXA2/ANXA5/CCN3/CLU/CTSB/CTSD/CTSZ/DCN/HSP90AA1/LGALS1/MGP/MXRA7/PSAP/RARRES2/S100A6/SDC3/SERPINA5/SERPINB1/TIMP2	19	GO
Up	CC	GO:1904724	tertiary granule lumen	7/247	55/19869	5.14398e-06	0.000116496	8.53613e-05	ASAH1/B2M/CST3/CTSD/METTL7A/QPCT/TIMP2	7	GO
Up	CC	GO:0030176	integral component of endoplasmic reticulum membrane	11/247	164/19869	6.76595e-06	0.000144716	0.00010604	B2M/CANX/CD74/ERGIC1/HLA-A/HLA-B/HLA-C/HLA-DRA/HLA-E/RTN4/SCD	11	GO
Up	CC	GO:0030662	coated vesicle membrane	12/247	198/19869	7.32195e-06	0.000148366	0.000108714	B2M/CD74/CD9/CLTC/DAB2/HLA-A/HLA-B/HLA-C/HLA-DRA/HLA-E/MCFD2/SREBF1	12	GO
Up	CC	GO:0030135	coated vesicle	15/247	310/19869	8.42361e-06	0.000162155	0.000118817	APP/B2M/CD74/CD9/CLTC/CTSZ/DAB2/ERGIC1/HLA-A/HLA-B/HLA-C/HLA-DRA/HLA-E/MCFD2/SREBF1	15	GO
Up	CC	GO:0031227	intrinsic component of endoplasmic reticulum membrane	11/247	172/19869	1.06444e-05	0.000195147	0.000142992	B2M/CANX/CD74/ERGIC1/HLA-A/HLA-B/HLA-C/HLA-DRA/HLA-E/RTN4/SCD	11	GO
Up	CC	GO:0005769	early endosome	17/247	414/19869	1.81504e-05	0.000317633	0.000232743	ANXA2/APP/B2M/CXCR4/DNER/HLA-A/HLA-B/HLA-C/HLA-DRA/HLA-E/IFITM3/KIF16B/LAMP5/MCOLN3/RAB31/RHOB/SERPINB1	17	GO
Up	CC	GO:0031901	early endosome membrane	11/247	183/19869	1.90547e-05	0.000318959	0.000233714	B2M/HLA-A/HLA-B/HLA-C/HLA-DRA/HLA-E/IFITM3/KIF16B/LAMP5/MCOLN3/RAB31	11	GO
Up	CC	GO:0005741	mitochondrial outer membrane	11/247	207/19869	5.90422e-05	0.000947135	0.000694004	FAM210B/IFI27/MCL1/MGST1/PDE2A/PINK1/PPP1R15A/SEPTIN4/TOMM20/TSPO/VAT1	11	GO
Up	CC	GO:0042470	melanosome	8/247	110/19869	7.00683e-05	0.00103755	0.000760255	ANXA2/CANX/CLTC/CTSB/CTSD/HSP90AA1/TPP1/YWHAB	8	GO
Up	CC	GO:0048770	pigment granule	8/247	110/19869	7.00683e-05	0.00103755	0.000760255	ANXA2/CANX/CLTC/CTSB/CTSD/HSP90AA1/TPP1/YWHAB	8	GO
Up	CC	GO:0030658	transport vesicle membrane	11/247	222/19869	0.00011034	0.00157337	0.00115287	B2M/CD74/CLTC/HLA-A/HLA-B/HLA-C/HLA-DRA/HLA-E/LAMP5/MCFD2/SREBF1	11	GO
Up	CC	GO:0030667	secretory granule membrane	13/247	313/19869	0.000158347	0.00217624	0.00159462	BRI3/CD46/CD55/CD9/CYSTM1/HLA-B/HLA-C/IQGAP1/MGST1/PHACTR2/PSAP/RAB31/SERPINA5	13	GO
Up	CC	GO:0030666	endocytic vesicle membrane	10/247	194/19869	0.000163924	0.00217624	0.00159462	B2M/CD74/CD9/CLTC/HLA-A/HLA-B/HLA-C/HLA-DRA/HLA-E/RAB31	10	GO
Up	CC	GO:0031968	organelle outer membrane	11/247	235/19869	0.000181769	0.0023327	0.00170927	FAM210B/IFI27/MCL1/MGST1/PDE2A/PINK1/PPP1R15A/SEPTIN4/TOMM20/TSPO/VAT1	11	GO
Up	CC	GO:0019867	outer membrane	11/247	237/19869	0.000195648	0.00242982	0.00178043	FAM210B/IFI27/MCL1/MGST1/PDE2A/PINK1/PPP1R15A/SEPTIN4/TOMM20/TSPO/VAT1	11	GO
Up	CC	GO:0070820	tertiary granule	9/247	164/19869	0.000218042	0.00258427	0.0018936	ASAH1/B2M/CD55/CST3/CTSD/CYSTM1/METTL7A/QPCT/TIMP2	9	GO
Up	CC	GO:0016324	apical plasma membrane	14/247	368/19869	0.000221509	0.00258427	0.0018936	ABCB1/AHCYL1/CLDN1/CTSB/CYBRD1/DDR2/EZR/GJA1/GNAS/HSP90AA1/RDX/SLC26A2/SLC47A1/SLC9A3R1	14	GO
Up	CC	GO:0031252	cell leading edge	15/247	421/19869	0.000269013	0.00304617	0.00223206	ABLIM1/ACTR3/ADGRV1/APP/CXCR4/DDX3X/EZR/IQGAP1/LAMP5/PABPC1/RDX/S100A6/SLC9A3R1/SPTBN1/VIM	15	GO
Up	CC	GO:0030133	transport vesicle	15/247	423/19869	0.000282909	0.003112	0.00228029	APP/B2M/CD55/CD74/CLTC/HLA-A/HLA-B/HLA-C/HLA-DRA/HLA-E/LAMP5/MCFD2/SEPTIN4/SLC40A1/SREBF1	15	GO
Up	CC	GO:0045177	apical part of cell	15/247	435/19869	0.000380004	0.00393097	0.00288038	ABCB1/AHCYL1/APP/CLDN1/CTSB/CYBRD1/DDR2/EZR/GJA1/GNAS/HSP90AA1/RDX/SLC26A2/SLC47A1/SLC9A3R1	15	GO
Up	CC	GO:0030139	endocytic vesicle	13/247	343/19869	0.0003836	0.00393097	0.00288038	B2M/CD74/CD9/CLTC/HLA-A/HLA-B/HLA-C/HLA-DRA/HLA-E/HSP90AA1/HSPH1/RAB31/VIM	13	GO
Up	CC	GO:0030670	phagocytic vesicle membrane	6/247	77/19869	0.000394055	0.00393097	0.00288038	B2M/HLA-A/HLA-B/HLA-C/HLA-E/RAB31	6	GO
Up	CC	GO:0031301	integral component of organelle membrane	14/247	390/19869	0.000398202	0.00393097	0.00288038	B2M/CANX/CD74/ERGIC1/HLA-A/HLA-B/HLA-C/HLA-DRA/HLA-E/ITM2B/PINK1/RTN4/SCD/TOMM20	14	GO
Up	CC	GO:0005774	vacuolar membrane	15/247	461/19869	0.000692294	0.00666333	0.0048825	ANXA2/BRI3/CD74/CLTC/CTSD/CYBRD1/DAB2/HLA-DRA/IFITM3/LAMP5/MAP1LC3B/MCOLN3/MGST1/PSAP/YWHAB	15	GO
Up	CC	GO:0005766	primary lysosome	8/247	155/19869	0.000729596	0.00668796	0.00490054	ANXA2/BRI3/GNS/HEBP2/MGST1/NPC2/PSAP/VAT1	8	GO
Up	CC	GO:0042582	azurophil granule	8/247	155/19869	0.000729596	0.00668796	0.00490054	ANXA2/BRI3/GNS/HEBP2/MGST1/NPC2/PSAP/VAT1	8	GO
Up	CC	GO:0031300	intrinsic component of organelle membrane	14/247	420/19869	0.000823573	0.00737385	0.00540313	B2M/CANX/CD74/ERGIC1/HLA-A/HLA-B/HLA-C/HLA-DRA/HLA-E/ITM2B/PINK1/RTN4/SCD/TOMM20	14	GO
Up	CC	GO:0031091	platelet alpha granule	6/247	91/19869	0.000959129	0.00839237	0.00614944	APP/CD9/CLU/PHACTR2/SERPINA5/TMSB4X	6	GO
Up	CC	GO:0035580	specific granule lumen	5/247	62/19869	0.00103601	0.00886368	0.00649478	B2M/CTSD/CTSZ/QPCT/TIMP2	5	GO
Up	CC	GO:0042613	MHC class II protein complex	3/247	17/19869	0.00113447	0.00930568	0.00681866	B2M/CD74/HLA-DRA	3	GO
Up	CC	GO:0031970	organelle envelope lumen	6/247	94/19869	0.00113602	0.00930568	0.00681866	APP/CAT/HSD3B2/NDUFS1/PINK1/TXNIP	6	GO
Up	CC	GO:0090575	RNA polymerase II transcription regulator complex	10/247	249/19869	0.00116025	0.00930613	0.00681899	ANXA2/CEBPB/CEBPD/FOS/FOSL2/HIF1A/HNRNPAB/JUNB/JUND/STAT1	10	GO
Up	CC	GO:0055038	recycling endosome membrane	6/247	97/19869	0.0013369	0.0105042	0.00769684	B2M/HLA-A/HLA-B/HLA-C/HLA-E/LAMP5	6	GO
Up	CC	GO:0005903	brush border	6/247	102/19869	0.00173064	0.0133259	0.00976444	ACTR3/CYBRD1/EZR/HSP90AA1/SLC38A2/SLC9A3R1	6	GO
Up	CC	GO:0045335	phagocytic vesicle	7/247	139/19869	0.00179137	0.0135231	0.00990892	B2M/HLA-A/HLA-B/HLA-C/HLA-E/RAB31/VIM	7	GO
Up	CC	GO:0044233	mitochondria-associated endoplasmic reticulum membrane	3/247	21/19869	0.00213897	0.0158366	0.0116042	AHCYL1/CANX/TOMM20	3	GO
Up	CC	GO:0005765	lysosomal membrane	13/247	418/19869	0.00231174	0.0164819	0.0120769	ANXA2/BRI3/CD74/CLTC/CTSD/CYBRD1/DAB2/HLA-DRA/IFITM3/LAMP5/MCOLN3/MGST1/PSAP	13	GO
Up	CC	GO:0098852	lytic vacuole membrane	13/247	418/19869	0.00231174	0.0164819	0.0120769	ANXA2/BRI3/CD74/CLTC/CTSD/CYBRD1/DAB2/HLA-DRA/IFITM3/LAMP5/MCOLN3/MGST1/PSAP	13	GO
Up	CC	GO:0016234	inclusion body	5/247	76/19869	0.00257044	0.0179931	0.0131843	BAG3/CLU/HSPA1A/HSPA1B/PINK1	5	GO
Up	CC	GO:0043209	myelin sheath	4/247	47/19869	0.00273375	0.0187945	0.0137715	ANXA2/CALM1/HSP90AA1/TUBB4A	4	GO
Up	CC	GO:0033116	endoplasmic reticulum-Golgi intermediate compartment membrane	5/247	80/19869	0.00321358	0.0217058	0.0159047	CD55/CTSZ/ERGIC1/LAMP5/MCFD2	5	GO
Up	CC	GO:0005770	late endosome	10/247	288/19869	0.00335695	0.0220019	0.0161217	ANXA2/CD74/CXCR4/HLA-DRA/IFITM3/LAMP5/MCOLN3/PSAP/RHOB/TPT1	10	GO
Up	CC	GO:0055037	recycling endosome	8/247	198/19869	0.00342258	0.0220019	0.0161217	APP/B2M/HLA-A/HLA-B/HLA-C/HLA-E/LAMP5/TPP1	8	GO
Up	CC	GO:0097225	sperm midpiece	4/247	50/19869	0.00342887	0.0220019	0.0161217	CALM1/HSP90AA1/SLC9A3R1/TOMM20	4	GO
Up	CC	GO:0098862	cluster of actin-based cell projections	7/247	159/19869	0.0038022	0.0239975	0.0175839	ACTR3/ADGRV1/CYBRD1/EZR/HSP90AA1/SLC38A2/SLC9A3R1	7	GO
Up	CC	GO:0005758	mitochondrial intermembrane space	5/247	84/19869	0.00396524	0.0246229	0.0180422	CAT/HSD3B2/NDUFS1/PINK1/TXNIP	5	GO
Up	CC	GO:0031528	microvillus membrane	3/247	28/19869	0.00494215	0.0298771	0.0218922	EZR/SLC26A2/SLC9A3R1	3	GO
Up	CC	GO:0030426	growth cone	7/247	167/19869	0.00496658	0.0298771	0.0218922	APP/CPEB4/HSP90AA1/IQGAP1/LAMP5/NDRG2/PINK1	7	GO
Up	CC	GO:0035578	azurophil granule lumen	5/247	91/19869	0.00557043	0.0329941	0.0241761	ANXA2/GNS/HEBP2/NPC2/VAT1	5	GO
Up	CC	GO:0005874	microtubule	13/247	466/19869	0.0057558	0.0335755	0.0246022	CALM1/CDK2AP2/CLTC/DPYSL2/DYNLL2/DYNLT3/HSPH1/IQGAP1/KIF16B/MAP1LC3B/SERP1/TPT1/TUBB4A	13	GO
Up	CC	GO:0030427	site of polarized growth	7/247	173/19869	0.00600232	0.0340514	0.0249508	APP/CPEB4/HSP90AA1/IQGAP1/LAMP5/NDRG2/PINK1	7	GO
Up	CC	GO:0005790	smooth endoplasmic reticulum	3/247	30/19869	0.00601427	0.0340514	0.0249508	APP/CANX/HSD3B2	3	GO
Up	CC	GO:0045178	basal part of cell	9/247	272/19869	0.00717624	0.0400413	0.0293399	ABCC3/ANXA2/CD81/CLDN1/EZR/HSP90AA1/ITGA2/SLC40A1/SLC47A1	9	GO
Up	CC	GO:1904090	peptidase inhibitor complex	2/247	11/19869	0.0078619	0.0425784	0.031199	CTSB/SERPINA5	2	GO
Up	CC	GO:0045121	membrane raft	10/247	326/19869	0.00787454	0.0425784	0.031199	ANXA2/APP/CD55/CTSD/EZR/GJA1/IL6ST/PRKACA/SLC9A3R1/TPP1	10	GO
Up	CC	GO:0098857	membrane microdomain	10/247	327/19869	0.00803695	0.0425784	0.031199	ANXA2/APP/CD55/CTSD/EZR/GJA1/IL6ST/PRKACA/SLC9A3R1/TPP1	10	GO
Up	CC	GO:0016323	basolateral plasma membrane	8/247	229/19869	0.00807331	0.0425784	0.031199	ABCC3/ANXA2/CD81/CLDN1/EZR/HSP90AA1/SLC40A1/SLC47A1	8	GO
Up	CC	GO:0032588	trans-Golgi network membrane	5/247	101/19869	0.00858983	0.0446903	0.0327464	APP/CD74/CLTC/HLA-DRA/RAB31	5	GO
Up	CC	GO:0031904	endosome lumen	3/247	35/19869	0.0092645	0.0474027	0.0347339	APP/B2M/CTSB	3	GO
Up	CC	GO:0016281	eukaryotic translation initiation factor 4F complex	2/247	12/19869	0.00935742	0.0474027	0.0347339	EIF4B/EIF4G2	2	GO
Up	CC	GO:0072562	blood microparticle	6/247	145/19869	0.00963454	0.0481727	0.0352981	ANXA5/CLU/HSPA1A/HSPA1B/HSPA6/ZBTB38	6	GO
Up	CC	GO:0016235	aggresome	3/247	36/19869	0.0100154	0.0494351	0.0362231	BAG3/HSPA1A/HSPA1B	3	GO
Up	MF	GO:0044389	ubiquitin-like protein ligase binding	20/240	318/18432	7.16124e-09	3.90288e-06	3.12833e-06	ABCB1/ASB4/CDKN1A/CEBPB/CLU/CXCR4/HIF1A/HSP90AA1/HSPA1A/HSPA1B/HSPA6/MAP1LC3B/NFKBIA/PINK1/PRKACA/RPL23/RTN4/STAT1/TMBIM6/TXNIP	20	GO
Up	MF	GO:0031625	ubiquitin protein ligase binding	18/240	299/18432	8.0793e-08	2.20161e-05	1.76469e-05	ABCB1/ASB4/CDKN1A/CLU/CXCR4/HIF1A/HSP90AA1/HSPA1A/HSPA1B/HSPA6/MAP1LC3B/NFKBIA/PINK1/PRKACA/RPL23/RTN4/TMBIM6/TXNIP	18	GO
Up	MF	GO:0004857	enzyme inhibitor activity	20/240	395/18432	2.54451e-07	4.62252e-05	3.70516e-05	ADGRV1/ANXA2/ANXA5/APP/CAMK2N1/CDKN1A/CST3/IQGAP1/PEBP1/PHACTR2/RGS2/RPL23/SERPINA5/SERPINB1/SET/SLIT2/TIMP2/TMBIM6/TXNIP/YWHAB	20	GO
Up	MF	GO:0044548	S100 protein binding	5/240	14/18432	6.5308e-07	8.89821e-05	7.13232e-05	ANXA2/EZR/IQGAP1/KCNK3/S100A6	5	GO
Up	MF	GO:0044183	protein folding chaperone	8/240	68/18432	2.77252e-06	0.000302204	0.00024223	CD74/DNAJB1/HSP90AA1/HSPA1A/HSPA1B/HSPA6/HSPB6/HSPH1	8	GO
Up	MF	GO:0051082	unfolded protein binding	10/240	124/18432	5.17761e-06	0.000389618	0.000312297	CANX/CLU/DNAJB1/DNAJB4/HSP90AA1/HSPA1A/HSPA1B/HSPA6/HSPB6/TOMM20	10	GO
Up	MF	GO:0033218	amide binding	18/240	408/18432	7.1239e-06	0.000389618	0.000312297	CAT/CD74/CLU/CST3/DHCR24/HLA-A/HLA-B/HLA-C/HLA-DRA/HLA-E/ITGA2/ITM2B/MAP1LC3B/NFKBIA/PSAP/SLC40A1/TOMM20/TPP1	18	GO
Up	MF	GO:0001618	virus receptor activity	8/240	77/18432	7.13662e-06	0.000389618	0.000312297	CD46/CD55/CD81/CLDN1/CXCR4/HSPA1A/HSPA1B/ITGA2	8	GO
Up	MF	GO:0042277	peptide binding	16/240	330/18432	7.22648e-06	0.000389618	0.000312297	CAT/CD74/CLU/CST3/DHCR24/HLA-A/HLA-B/HLA-C/HLA-DRA/HLA-E/ITGA2/ITM2B/NFKBIA/SLC40A1/TOMM20/TPP1	16	GO
Up	MF	GO:0042605	peptide antigen binding	6/240	37/18432	7.59064e-06	0.000389618	0.000312297	DHCR24/HLA-A/HLA-B/HLA-C/HLA-DRA/HLA-E	6	GO
Up	MF	GO:0140272	exogenous protein binding	8/240	78/18432	7.86386e-06	0.000389618	0.000312297	CD46/CD55/CD81/CLDN1/CXCR4/HSPA1A/HSPA1B/ITGA2	8	GO
Up	MF	GO:0023026	MHC class II protein complex binding	5/240	27/18432	2.29328e-05	0.00104153	0.000834834	B2M/CD74/CD81/HLA-DRA/HSP90AA1	5	GO
Up	MF	GO:0045296	cadherin binding	15/240	333/18432	3.30306e-05	0.00138475	0.00110994	ANXA2/BAG3/CD46/COBLL1/DDX3X/DNAJB1/EIF4G2/EZR/HSPA1A/IQGAP1/RDX/RTN4/SPTBN1/STAT1/YWHAB	15	GO
Up	MF	GO:0001228	DNA-binding transcription activator activity, RNA polymerase II-specific	18/240	468/18432	4.42819e-05	0.00163911	0.00131382	CEBPB/CEBPD/EGR1/FOS/FOSB/FOSL2/GTF2I/HIF1A/HOXA5/JUNB/JUND/NFIA/NFIC/NR4A1/NR4A2/PBX3/SREBF1/TBX3	18	GO
Up	MF	GO:0010851	cyclase regulator activity	4/240	16/18432	4.51132e-05	0.00163911	0.00131382	ADGRV1/CALM1/GNAS/RGS2	4	GO
Up	MF	GO:0001216	DNA-binding transcription activator activity	18/240	472/18432	4.94267e-05	0.0016836	0.00134948	CEBPB/CEBPD/EGR1/FOS/FOSB/FOSL2/GTF2I/HIF1A/HOXA5/JUNB/JUND/NFIA/NFIC/NR4A1/NR4A2/PBX3/SREBF1/TBX3	18	GO
Up	MF	GO:0097718	disordered domain specific binding	5/240	35/18432	8.47127e-05	0.00271579	0.00217683	CALM1/CLTC/EZR/HSP90AA1/HSPA1A	5	GO
Up	MF	GO:0023023	MHC protein complex binding	5/240	36/18432	9.7339e-05	0.00294721	0.00236232	B2M/CD74/CD81/HLA-DRA/HSP90AA1	5	GO
Up	MF	GO:0140662	ATP-dependent protein folding chaperone	5/240	41/18432	0.000183517	0.00526404	0.00421937	HSP90AA1/HSPA1A/HSPA1B/HSPA6/HSPH1	5	GO
Up	MF	GO:0016717	oxidoreductase activity, acting on paired donors, with oxidation of a pair of donors resulting in the reduction of molecular oxygen to two molecules of water	3/240	10/18432	0.000244518	0.00634582	0.00508646	FADS1/SCD/SCD5	3	GO
Up	MF	GO:0042608	T cell receptor binding	3/240	10/18432	0.000244518	0.00634582	0.00508646	HLA-A/HLA-DRA/HLA-E	3	GO
Up	MF	GO:0016903	oxidoreductase activity, acting on the aldehyde or oxo group of donors	5/240	47/18432	0.000352555	0.00873374	0.00700049	AKR1B1/ALDH1A1/ALDH2/ALDH3A2/AOX1	5	GO
Up	MF	GO:0016922	nuclear receptor binding	8/240	139/18432	0.000478745	0.0113442	0.00909286	CEBPB/DDX5/HIF1A/JUND/NCOA7/NR4A1/NR4A2/STAT1	8	GO
Up	MF	GO:0051787	misfolded protein binding	4/240	29/18432	0.000515453	0.0115668	0.00927131	CLU/HSPA1A/HSPA1B/HSPA6	4	GO
Up	MF	GO:0140297	DNA-binding transcription factor binding	16/240	476/18432	0.000530587	0.0115668	0.00927131	CEBPB/DDX5/FOS/GTF2I/HIF1A/IFI27/JUND/NCOA7/NFIA/NFKBIA/NR4A1/NR4A2/NUCKS1/STAT1/TBX3/TPT1	16	GO
Up	MF	GO:0035259	nuclear glucocorticoid receptor binding	3/240	13/18432	0.000566148	0.0118673	0.0095122	CEBPB/NR4A1/NR4A2	3	GO
Up	MF	GO:0061629	RNA polymerase II-specific DNA-binding transcription factor binding	13/240	350/18432	0.000708769	0.0143066	0.0114674	CEBPB/DDX5/FOS/GTF2I/HIF1A/IFI27/JUND/NCOA7/NFKBIA/NR4A1/NR4A2/STAT1/TBX3	13	GO
Up	MF	GO:0004029	aldehyde dehydrogenase (NAD+) activity	3/240	15/18432	0.00088351	0.0169219	0.0135637	ALDH1A1/ALDH2/ALDH3A2	3	GO
Up	MF	GO:0005506	iron ion binding	8/240	153/18432	0.000900434	0.0169219	0.0135637	AOX1/CYP11B1/CYP11B2/CYP17A1/CYP21A2/ISCU/SCD/SCD5	8	GO
Up	MF	GO:0004030	aldehyde dehydrogenase [NAD(P)+] activity	3/240	17/18432	0.00129526	0.0235305	0.0188608	ALDH1A1/ALDH2/ALDH3A2	3	GO
Up	MF	GO:0008395	steroid hydroxylase activity	4/240	38/18432	0.00146174	0.0256984	0.0205984	CYP11B1/CYP11B2/CYP17A1/CYP21A2	4	GO
Up	MF	GO:0016620	oxidoreductase activity, acting on the aldehyde or oxo group of donors, NAD or NADP as acceptor	4/240	39/18432	0.00161234	0.0274602	0.0220106	AKR1B1/ALDH1A1/ALDH2/ALDH3A2	4	GO
Up	MF	GO:0005518	collagen binding	5/240	69/18432	0.00204905	0.0338189	0.0271074	CRTAP/CTSB/DCN/DDR2/ITGA2	5	GO
Up	MF	GO:0000979	RNA polymerase II core promoter sequence-specific DNA binding	3/240	20/18432	0.0021098	0.0338189	0.0271074	CEBPB/FOS/STAT1	3	GO
Up	MF	GO:0002020	protease binding	7/240	139/18432	0.00231713	0.0360811	0.0289206	ANXA2/CLTC/CST3/PINK1/PSAP/SERPINA5/TIMP2	7	GO
Up	MF	GO:0051087	chaperone binding	6/240	105/18432	0.00252075	0.0381614	0.0305881	BAG3/CLU/DNAJB1/DNAJB4/HLA-B/HSPB6	6	GO
Up	MF	GO:0001221	transcription coregulator binding	6/240	109/18432	0.00303879	0.0447606	0.0358776	FOS/HIF1A/JUND/RPL23/SREBF1/STAT1	6	GO
Up	MF	GO:0035035	histone acetyltransferase binding	3/240	23/18432	0.00318471	0.0456754	0.0366109	CEBPB/EGR1/STAT1	3	GO
Up	MF	GO:0061134	peptidase regulator activity	9/240	232/18432	0.00346188	0.04792	0.0384101	ANXA2/APP/CST3/PEBP1/PINK1/RPS27L/SERPINA5/SERPINB1/TIMP2	9	GO
Up	MF	GO:0050750	low-density lipoprotein particle receptor binding	3/240	24/18432	0.00360499	0.04792	0.0384101	CLTC/CLU/DAB2	3	GO
Up	MF	GO:0051537	2 iron, 2 sulfur cluster binding	3/240	24/18432	0.00360499	0.04792	0.0384101	AOX1/ISCU/NDUFS1	3	GO

## Sheet: ACA-Conn vs. FAD
Supplementary Table 6B. GO functional analysis (ACA-Conn vs. FAD).
Direction	ONTOLOGY	ID	Description	GeneRatio	BgRatio	pvalue	p.adjust	qvalue	geneID	Count	enrichType
Down	BP	GO:0002181	cytoplasmic translation	55/391	161/18903	3.67237e-52	1.33564e-48	1.2544e-48	EIF3E/EIF3J/EIF3L/EIF4A1/FAU/RACK1/RPL10/RPL10A/RPL11/RPL12/RPL13/RPL13A/RPL15/RPL17/RPL18/RPL18A/RPL19/RPL21/RPL22L1/RPL23A/RPL28/RPL29/RPL32/RPL35/RPL35A/RPL36/RPL36A/RPL39/RPL41/RPL7/RPL7A/RPL8/RPLP0/RPLP1/RPLP2/RPS10/RPS12/RPS14/RPS15/RPS15A/RPS17/RPS18/RPS19/RPS2/RPS23/RPS25/RPS27/RPS28/RPS3/RPS5/RPS7/RPS8/RPS9/RPSA/UBA52	55	GO
Down	BP	GO:0006119	oxidative phosphorylation	28/391	147/18903	2.84096e-19	5.16629e-16	4.85206e-16	ATP5F1D/ATP5ME/ATP5MF/COX5B/COX6B1/COX7A2/COX7B/COX7C/CYC1/NDUFA11/NDUFA12/NDUFA13/NDUFA3/NDUFA7/NDUFB1/NDUFB10/NDUFB7/NDUFB9/NDUFC1/NDUFS5/NDUFS7/NDUFS8/UQCC2/UQCR10/UQCR11/UQCRC1/UQCRH/UQCRQ	28	GO
Down	BP	GO:0045333	cellular respiration	33/391	240/18903	5.68637e-18	6.18391e-15	5.80779e-15	ARL2/ATP5F1D/ATP5ME/ATP5MF/BNIP3/CHCHD5/COX5B/COX6B1/COX7A2/COX7B/COX7C/CYC1/ETFB/NDUFA11/NDUFA12/NDUFA13/NDUFA3/NDUFA7/NDUFB1/NDUFB10/NDUFB7/NDUFB9/NDUFC1/NDUFS5/NDUFS7/NDUFS8/PRELID1/UQCC2/UQCR10/UQCR11/UQCRC1/UQCRH/UQCRQ	33	GO
Down	BP	GO:0009060	aerobic respiration	30/391	194/18903	6.80111e-18	6.18391e-15	5.80779e-15	ARL2/ATP5F1D/ATP5ME/ATP5MF/BNIP3/COX5B/COX6B1/COX7A2/COX7B/COX7C/CYC1/NDUFA11/NDUFA12/NDUFA13/NDUFA3/NDUFA7/NDUFB1/NDUFB10/NDUFB7/NDUFB9/NDUFC1/NDUFS5/NDUFS7/NDUFS8/UQCC2/UQCR10/UQCR11/UQCRC1/UQCRH/UQCRQ	30	GO
Down	BP	GO:0042773	ATP synthesis coupled electron transport	22/391	101/18903	1.02862e-16	6.23516e-14	5.85592e-14	COX5B/COX6B1/COX7A2/COX7B/COX7C/CYC1/NDUFA12/NDUFA3/NDUFA7/NDUFB1/NDUFB10/NDUFB7/NDUFB9/NDUFC1/NDUFS5/NDUFS7/NDUFS8/UQCR10/UQCR11/UQCRC1/UQCRH/UQCRQ	22	GO
Down	BP	GO:0042775	mitochondrial ATP synthesis coupled electron transport	22/391	101/18903	1.02862e-16	6.23516e-14	5.85592e-14	COX5B/COX6B1/COX7A2/COX7B/COX7C/CYC1/NDUFA12/NDUFA3/NDUFA7/NDUFB1/NDUFB10/NDUFB7/NDUFB9/NDUFC1/NDUFS5/NDUFS7/NDUFS8/UQCR10/UQCR11/UQCRC1/UQCRH/UQCRQ	22	GO
Down	BP	GO:0019646	aerobic electron transport chain	21/391	93/18903	2.36178e-16	1.22712e-13	1.15248e-13	COX5B/COX6B1/COX7A2/COX7B/COX7C/CYC1/NDUFA3/NDUFA7/NDUFB1/NDUFB10/NDUFB7/NDUFB9/NDUFC1/NDUFS5/NDUFS7/NDUFS8/UQCR10/UQCR11/UQCRC1/UQCRH/UQCRQ	21	GO
Down	BP	GO:0015980	energy derivation by oxidation of organic compounds	36/391	333/18903	4.41001e-16	2.0049e-13	1.88296e-13	ARL2/ATP5F1D/ATP5ME/ATP5MF/BNIP3/CHCHD5/COX5B/COX6B1/COX7A2/COX7B/COX7C/CYC1/ETFB/MT3/NDUFA11/NDUFA12/NDUFA13/NDUFA3/NDUFA7/NDUFB1/NDUFB10/NDUFB7/NDUFB9/NDUFC1/NDUFS5/NDUFS7/NDUFS8/PPP1CA/PRELID1/SELENOS/UQCC2/UQCR10/UQCR11/UQCRC1/UQCRH/UQCRQ	36	GO
Down	BP	GO:0022904	respiratory electron transport chain	23/391	122/18903	6.0227e-16	2.43384e-13	2.28581e-13	COX5B/COX6B1/COX7A2/COX7B/COX7C/CYC1/ETFB/NDUFA12/NDUFA3/NDUFA7/NDUFB1/NDUFB10/NDUFB7/NDUFB9/NDUFC1/NDUFS5/NDUFS7/NDUFS8/UQCR10/UQCR11/UQCRC1/UQCRH/UQCRQ	23	GO
Down	BP	GO:0015986	proton motive force-driven ATP synthesis	17/391	76/18903	2.06349e-13	7.5049e-11	7.04844e-11	ATP5F1D/ATP5MC2/ATP5ME/ATP5MF/NDUFA11/NDUFA12/NDUFA13/NDUFA3/NDUFA7/NDUFB1/NDUFB10/NDUFB7/NDUFB9/NDUFC1/NDUFS5/NDUFS7/NDUFS8	17	GO
Down	BP	GO:0022900	electron transport chain	24/391	176/18903	2.5687e-13	8.49307e-11	7.9765e-11	COX5B/COX6B1/COX7A2/COX7B/COX7C/CYC1/ETFB/NDUFA12/NDUFA3/NDUFA7/NDUFB1/NDUFB10/NDUFB7/NDUFB9/NDUFC1/NDUFS5/NDUFS7/NDUFS8/POR/UQCR10/UQCR11/UQCRC1/UQCRH/UQCRQ	24	GO
Down	BP	GO:0009206	purine ribonucleoside triphosphate biosynthetic process	20/391	117/18903	3.43764e-13	9.95118e-11	9.34593e-11	ATP5F1D/ATP5MC2/ATP5ME/ATP5MF/ENO1/NDUFA11/NDUFA12/NDUFA13/NDUFA3/NDUFA7/NDUFB1/NDUFB10/NDUFB7/NDUFB9/NDUFC1/NDUFS5/NDUFS7/NDUFS8/NME3/NME4	20	GO
Down	BP	GO:0042776	proton motive force-driven mitochondrial ATP synthesis	16/391	67/18903	3.55692e-13	9.95118e-11	9.34593e-11	ATP5F1D/ATP5ME/ATP5MF/NDUFA11/NDUFA12/NDUFA13/NDUFA3/NDUFA7/NDUFB1/NDUFB10/NDUFB7/NDUFB9/NDUFC1/NDUFS5/NDUFS7/NDUFS8	16	GO
Down	BP	GO:0009145	purine nucleoside triphosphate biosynthetic process	20/391	118/18903	4.06172e-13	1.05518e-10	9.91e-11	ATP5F1D/ATP5MC2/ATP5ME/ATP5MF/ENO1/NDUFA11/NDUFA12/NDUFA13/NDUFA3/NDUFA7/NDUFB1/NDUFB10/NDUFB7/NDUFB9/NDUFC1/NDUFS5/NDUFS7/NDUFS8/NME3/NME4	20	GO
Down	BP	GO:0009201	ribonucleoside triphosphate biosynthetic process	20/391	123/18903	9.12148e-13	2.21165e-10	2.07714e-10	ATP5F1D/ATP5MC2/ATP5ME/ATP5MF/ENO1/NDUFA11/NDUFA12/NDUFA13/NDUFA3/NDUFA7/NDUFB1/NDUFB10/NDUFB7/NDUFB9/NDUFC1/NDUFS5/NDUFS7/NDUFS8/NME3/NME4	20	GO
Down	BP	GO:0009205	purine ribonucleoside triphosphate metabolic process	27/391	242/18903	1.1119e-12	2.52749e-10	2.37376e-10	ARL2/ATP5F1D/ATP5IF1/ATP5MC2/ATP5ME/ATP5MF/ENO1/ENO3/GAPDH/NDUFA11/NDUFA12/NDUFA13/NDUFA3/NDUFA7/NDUFB1/NDUFB10/NDUFB7/NDUFB9/NDUFC1/NDUFS5/NDUFS7/NDUFS8/NME3/NME4/RAN/TPI1/ZBTB20	27	GO
Down	BP	GO:0009144	purine nucleoside triphosphate metabolic process	27/391	247/18903	1.81409e-12	3.8811e-10	3.64504e-10	ARL2/ATP5F1D/ATP5IF1/ATP5MC2/ATP5ME/ATP5MF/ENO1/ENO3/GAPDH/NDUFA11/NDUFA12/NDUFA13/NDUFA3/NDUFA7/NDUFB1/NDUFB10/NDUFB7/NDUFB9/NDUFC1/NDUFS5/NDUFS7/NDUFS8/NME3/NME4/RAN/TPI1/ZBTB20	27	GO
Down	BP	GO:0009199	ribonucleoside triphosphate metabolic process	27/391	249/18903	2.19877e-12	4.44273e-10	4.17252e-10	ARL2/ATP5F1D/ATP5IF1/ATP5MC2/ATP5ME/ATP5MF/ENO1/ENO3/GAPDH/NDUFA11/NDUFA12/NDUFA13/NDUFA3/NDUFA7/NDUFB1/NDUFB10/NDUFB7/NDUFB9/NDUFC1/NDUFS5/NDUFS7/NDUFS8/NME3/NME4/RAN/TPI1/ZBTB20	27	GO
Down	BP	GO:0009142	nucleoside triphosphate biosynthetic process	20/391	134/18903	4.73339e-12	9.06071e-10	8.50961e-10	ATP5F1D/ATP5MC2/ATP5ME/ATP5MF/ENO1/NDUFA11/NDUFA12/NDUFA13/NDUFA3/NDUFA7/NDUFB1/NDUFB10/NDUFB7/NDUFB9/NDUFC1/NDUFS5/NDUFS7/NDUFS8/NME3/NME4	20	GO
Down	BP	GO:0006754	ATP biosynthetic process	18/391	106/18903	5.96412e-12	1.08458e-09	1.01861e-09	ATP5F1D/ATP5MC2/ATP5ME/ATP5MF/ENO1/NDUFA11/NDUFA12/NDUFA13/NDUFA3/NDUFA7/NDUFB1/NDUFB10/NDUFB7/NDUFB9/NDUFC1/NDUFS5/NDUFS7/NDUFS8	18	GO
Down	BP	GO:0009141	nucleoside triphosphate metabolic process	27/391	267/18903	1.1414e-11	1.97679e-09	1.85656e-09	ARL2/ATP5F1D/ATP5IF1/ATP5MC2/ATP5ME/ATP5MF/ENO1/ENO3/GAPDH/NDUFA11/NDUFA12/NDUFA13/NDUFA3/NDUFA7/NDUFB1/NDUFB10/NDUFB7/NDUFB9/NDUFC1/NDUFS5/NDUFS7/NDUFS8/NME3/NME4/RAN/TPI1/ZBTB20	27	GO
Down	BP	GO:0046034	ATP metabolic process	24/391	217/18903	2.48984e-11	4.11616e-09	3.86581e-09	ARL2/ATP5F1D/ATP5IF1/ATP5MC2/ATP5ME/ATP5MF/ENO1/ENO3/GAPDH/NDUFA11/NDUFA12/NDUFA13/NDUFA3/NDUFA7/NDUFB1/NDUFB10/NDUFB7/NDUFB9/NDUFC1/NDUFS5/NDUFS7/NDUFS8/TPI1/ZBTB20	24	GO
Down	BP	GO:0009150	purine ribonucleotide metabolic process	34/391	447/18903	6.81771e-11	1.07809e-08	1.01252e-08	APRT/ARL2/ATP5F1D/ATP5IF1/ATP5MC2/ATP5ME/ATP5MF/ENO1/ENO3/GAPDH/GUK1/HMGCS1/NDUFA11/NDUFA12/NDUFA13/NDUFA3/NDUFA7/NDUFB1/NDUFB10/NDUFB7/NDUFB9/NDUFC1/NDUFS5/NDUFS7/NDUFS8/NME3/NME4/PDE10A/PDE8A/RAN/RORA/TECR/TPI1/ZBTB20	34	GO
Down	BP	GO:0006163	purine nucleotide metabolic process	35/391	476/18903	8.96119e-11	1.35799e-08	1.2754e-08	APRT/ARL2/ATP5F1D/ATP5IF1/ATP5MC2/ATP5ME/ATP5MF/ENO1/ENO3/FHIT/GAPDH/GUK1/HMGCS1/NDUFA11/NDUFA12/NDUFA13/NDUFA3/NDUFA7/NDUFB1/NDUFB10/NDUFB7/NDUFB9/NDUFC1/NDUFS5/NDUFS7/NDUFS8/NME3/NME4/PDE10A/PDE8A/RAN/RORA/TECR/TPI1/ZBTB20	35	GO
Down	BP	GO:0009259	ribonucleotide metabolic process	34/391	466/18903	2.07262e-10	3.01524e-08	2.83185e-08	APRT/ARL2/ATP5F1D/ATP5IF1/ATP5MC2/ATP5ME/ATP5MF/ENO1/ENO3/GAPDH/GUK1/HMGCS1/NDUFA11/NDUFA12/NDUFA13/NDUFA3/NDUFA7/NDUFB1/NDUFB10/NDUFB7/NDUFB9/NDUFC1/NDUFS5/NDUFS7/NDUFS8/NME3/NME4/PDE10A/PDE8A/RAN/RORA/TECR/TPI1/ZBTB20	34	GO
Down	BP	GO:0019693	ribose phosphate metabolic process	34/391	475/18903	3.43447e-10	4.8043e-08	4.51209e-08	APRT/ARL2/ATP5F1D/ATP5IF1/ATP5MC2/ATP5ME/ATP5MF/ENO1/ENO3/GAPDH/GUK1/HMGCS1/NDUFA11/NDUFA12/NDUFA13/NDUFA3/NDUFA7/NDUFB1/NDUFB10/NDUFB7/NDUFB9/NDUFC1/NDUFS5/NDUFS7/NDUFS8/NME3/NME4/PDE10A/PDE8A/RAN/RORA/TECR/TPI1/ZBTB20	34	GO
Down	BP	GO:0009152	purine ribonucleotide biosynthetic process	22/391	220/18903	1.18751e-09	1.59962e-07	1.50232e-07	APRT/ATP5F1D/ATP5MC2/ATP5ME/ATP5MF/ENO1/NDUFA11/NDUFA12/NDUFA13/NDUFA3/NDUFA7/NDUFB1/NDUFB10/NDUFB7/NDUFB9/NDUFC1/NDUFS5/NDUFS7/NDUFS8/NME3/NME4/TECR	22	GO
Down	BP	GO:0006164	purine nucleotide biosynthetic process	23/391	242/18903	1.3474e-09	1.75018e-07	1.64373e-07	APRT/ATP5F1D/ATP5MC2/ATP5ME/ATP5MF/ENO1/GUK1/NDUFA11/NDUFA12/NDUFA13/NDUFA3/NDUFA7/NDUFB1/NDUFB10/NDUFB7/NDUFB9/NDUFC1/NDUFS5/NDUFS7/NDUFS8/NME3/NME4/TECR	23	GO
Down	BP	GO:0010257	NADH dehydrogenase complex assembly	12/391	59/18903	2.4171e-09	2.93033e-07	2.7521e-07	NDUFA11/NDUFA12/NDUFA13/NDUFA3/NDUFB1/NDUFB10/NDUFB7/NDUFB9/NDUFC1/NDUFS5/NDUFS7/NDUFS8	12	GO
Down	BP	GO:0032981	mitochondrial respiratory chain complex I assembly	12/391	59/18903	2.4171e-09	2.93033e-07	2.7521e-07	NDUFA11/NDUFA12/NDUFA13/NDUFA3/NDUFB1/NDUFB10/NDUFB7/NDUFB9/NDUFC1/NDUFS5/NDUFS7/NDUFS8	12	GO
Down	BP	GO:0072522	purine-containing compound biosynthetic process	23/391	251/18903	2.73968e-09	3.17459e-07	2.98151e-07	APRT/ATP5F1D/ATP5MC2/ATP5ME/ATP5MF/ENO1/GUK1/NDUFA11/NDUFA12/NDUFA13/NDUFA3/NDUFA7/NDUFB1/NDUFB10/NDUFB7/NDUFB9/NDUFC1/NDUFS5/NDUFS7/NDUFS8/NME3/NME4/TECR	23	GO
Down	BP	GO:0022613	ribonucleoprotein complex biogenesis	33/391	489/18903	2.79315e-09	3.17459e-07	2.98151e-07	EIF3E/EIF3J/EIF3L/GTF2H5/NHP2/NOP10/RAN/RPL10/RPL10A/RPL11/RPL13A/RPL23A/RPL35/RPL35A/RPL7/RPL7A/RPLP0/RPS14/RPS15/RPS17/RPS19/RPS25/RPS27/RPS28/RPS5/RPS7/RPS8/RPSA/RUVBL2/SF3B5/SF3B6/SNRPD1/SNRPE	33	GO
Down	BP	GO:0009260	ribonucleotide biosynthetic process	22/391	234/18903	3.78712e-09	4.17386e-07	3.92e-07	APRT/ATP5F1D/ATP5MC2/ATP5ME/ATP5MF/ENO1/NDUFA11/NDUFA12/NDUFA13/NDUFA3/NDUFA7/NDUFB1/NDUFB10/NDUFB7/NDUFB9/NDUFC1/NDUFS5/NDUFS7/NDUFS8/NME3/NME4/TECR	22	GO
Down	BP	GO:0046390	ribose phosphate biosynthetic process	22/391	241/18903	6.54238e-09	6.99842e-07	6.57276e-07	APRT/ATP5F1D/ATP5MC2/ATP5ME/ATP5MF/ENO1/NDUFA11/NDUFA12/NDUFA13/NDUFA3/NDUFA7/NDUFB1/NDUFB10/NDUFB7/NDUFB9/NDUFC1/NDUFS5/NDUFS7/NDUFS8/NME3/NME4/TECR	22	GO
Down	BP	GO:0033108	mitochondrial respiratory chain complex assembly	14/391	99/18903	1.60594e-08	1.6688e-06	1.5673e-06	COX17/NDUFA11/NDUFA12/NDUFA13/NDUFA3/NDUFB1/NDUFB10/NDUFB7/NDUFB9/NDUFC1/NDUFS5/NDUFS7/NDUFS8/UQCC2	14	GO
Down	BP	GO:0009165	nucleotide biosynthetic process	24/391	304/18903	2.31507e-08	2.33886e-06	2.19661e-06	APRT/ATP5F1D/ATP5MC2/ATP5ME/ATP5MF/ENO1/GUK1/KYNU/NDUFA11/NDUFA12/NDUFA13/NDUFA3/NDUFA7/NDUFB1/NDUFB10/NDUFB7/NDUFB9/NDUFC1/NDUFS5/NDUFS7/NDUFS8/NME3/NME4/TECR	24	GO
Down	BP	GO:1901293	nucleoside phosphate biosynthetic process	24/391	306/18903	2.62548e-08	2.58077e-06	2.42381e-06	APRT/ATP5F1D/ATP5MC2/ATP5ME/ATP5MF/ENO1/GUK1/KYNU/NDUFA11/NDUFA12/NDUFA13/NDUFA3/NDUFA7/NDUFB1/NDUFB10/NDUFB7/NDUFB9/NDUFC1/NDUFS5/NDUFS7/NDUFS8/NME3/NME4/TECR	24	GO
Down	BP	GO:0042254	ribosome biogenesis	24/391	310/18903	3.36558e-08	3.22122e-06	3.02529e-06	GTF2H5/NHP2/NOP10/RAN/RPL10/RPL10A/RPL11/RPL23A/RPL35/RPL35A/RPL7/RPL7A/RPLP0/RPS14/RPS15/RPS17/RPS19/RPS25/RPS27/RPS28/RPS5/RPS7/RPS8/RPSA	24	GO
Down	BP	GO:0042255	ribosome assembly	11/391	61/18903	4.26351e-08	3.976e-06	3.73417e-06	RPL10/RPL11/RPL23A/RPLP0/RPS14/RPS15/RPS19/RPS27/RPS28/RPS5/RPSA	11	GO
Down	BP	GO:0000028	ribosomal small subunit assembly	7/391	19/18903	6.24453e-08	5.67784e-06	5.3325e-06	RPS14/RPS15/RPS19/RPS27/RPS28/RPS5/RPSA	7	GO
Down	BP	GO:0042274	ribosomal small subunit biogenesis	12/391	78/18903	6.58346e-08	5.84001e-06	5.48481e-06	GTF2H5/RPS14/RPS15/RPS17/RPS19/RPS25/RPS27/RPS28/RPS5/RPS7/RPS8/RPSA	12	GO
Down	BP	GO:0006120	mitochondrial electron transport, NADH to ubiquinone	10/391	51/18903	7.6708e-08	6.64254e-06	6.23853e-06	NDUFA3/NDUFA7/NDUFB1/NDUFB10/NDUFB7/NDUFB9/NDUFC1/NDUFS5/NDUFS7/NDUFS8	10	GO
Down	BP	GO:0022618	ribonucleoprotein complex assembly	20/391	234/18903	9.59992e-08	8.11975e-06	7.62589e-06	EIF3E/EIF3J/EIF3L/RPL10/RPL11/RPL13A/RPL23A/RPLP0/RPS14/RPS15/RPS19/RPS27/RPS28/RPS5/RPSA/RUVBL2/SF3B5/SF3B6/SNRPD1/SNRPE	20	GO
Down	BP	GO:0071826	ribonucleoprotein complex subunit organization	20/391	242/18903	1.66344e-07	1.37498e-05	1.29135e-05	EIF3E/EIF3J/EIF3L/RPL10/RPL11/RPL13A/RPL23A/RPLP0/RPS14/RPS15/RPS19/RPS27/RPS28/RPS5/RPSA/RUVBL2/SF3B5/SF3B6/SNRPD1/SNRPE	20	GO
Down	BP	GO:0006122	mitochondrial electron transport, ubiquinol to cytochrome c	6/391	14/18903	1.96742e-07	1.59012e-05	1.4934e-05	CYC1/UQCR10/UQCR11/UQCRC1/UQCRH/UQCRQ	6	GO
Down	BP	GO:1902600	proton transmembrane transport	16/391	160/18903	2.2326e-07	1.76521e-05	1.65785e-05	ATP5F1D/ATP5MC2/ATP5ME/ATP5MF/ATP6V0B/ATP6V1G1/COX17/COX5B/COX6B1/COX7B/CYC1/NDUFS7/RNASEK/UQCR10/UQCRC1/UQCRH	16	GO
Down	BP	GO:0006364	rRNA processing	18/391	229/18903	1.43398e-06	0.000110966	0.000104216	GTF2H5/NHP2/NOP10/RPL10A/RPL11/RPL35/RPL35A/RPL7/RPL7A/RPS14/RPS15/RPS17/RPS19/RPS25/RPS27/RPS28/RPS7/RPS8	18	GO
Down	BP	GO:0042273	ribosomal large subunit biogenesis	10/391	76/18903	3.61881e-06	0.0002742	0.000257523	NHP2/RPL10/RPL10A/RPL11/RPL23A/RPL35/RPL35A/RPL7/RPL7A/RPLP0	10	GO
Down	BP	GO:1990748	cellular detoxification	12/391	115/18903	4.70183e-06	0.000348991	0.000327765	APOE/CCS/ESD/GPX4/GSTP1/HBA1/HBA2/HBG2/MGST2/MT3/PRDX2/SELENOS	12	GO
Down	BP	GO:0098869	cellular oxidant detoxification	11/391	100/18903	7.02329e-06	0.000510874	0.000479802	APOE/CCS/GPX4/GSTP1/HBA1/HBA2/HBG2/MGST2/MT3/PRDX2/SELENOS	11	GO
Down	BP	GO:0007006	mitochondrial membrane organization	12/391	120/18903	7.32719e-06	0.000522529	0.000490748	ALKBH7/ATP5IF1/BNIP3/MICOS10/MICOS13/NDUFA13/PDCD5/ROMO1/SLC25A6/TIMM13/TIMM8B/TMEM14A	12	GO
Down	BP	GO:0097237	cellular response to toxic substance	12/391	123/18903	9.45599e-06	0.000661374	0.000621147	APOE/CCS/ESD/GPX4/GSTP1/HBA1/HBA2/HBG2/MGST2/MT3/PRDX2/SELENOS	12	GO
Down	BP	GO:0016072	rRNA metabolic process	18/391	268/18903	1.293e-05	0.000887292	0.000833325	GTF2H5/NHP2/NOP10/RPL10A/RPL11/RPL35/RPL35A/RPL7/RPL7A/RPS14/RPS15/RPS17/RPS19/RPS25/RPS27/RPS28/RPS7/RPS8	18	GO
Down	BP	GO:0032543	mitochondrial translation	12/391	131/18903	1.79854e-05	0.00121135	0.00113768	AURKAIP1/GADD45GIP1/MRPL12/MRPL17/MRPL41/MRPL47/MRPL50/MRPL52/MRPL54/MRPL57/NDUFA7/UQCC2	12	GO
Down	BP	GO:0098754	detoxification	12/391	154/18903	8.86804e-05	0.00586419	0.00550752	APOE/CCS/ESD/GPX4/GSTP1/HBA1/HBA2/HBG2/MGST2/MT3/PRDX2/SELENOS	12	GO
Down	BP	GO:0043281	regulation of cysteine-type endopeptidase activity involved in apoptotic process	14/391	205/18903	9.85048e-05	0.00639754	0.00600842	BEX3/BIRC7/DLC1/FAM162A/FNIP1/HSPE1/LAMTOR5/MT3/NDUFA13/PDCD5/POR/RACK1/ROBO1/RPS3	14	GO
Down	BP	GO:0045039	protein insertion into mitochondrial inner membrane	4/391	13/18903	0.000111161	0.00699135	0.00656612	NDUFA13/ROMO1/TIMM13/TIMM8B	4	GO
Down	BP	GO:0006979	response to oxidative stress	22/391	434/18903	0.00011156	0.00699135	0.00656612	APOE/ATOX1/BNIP3/CCS/GAS5/GPX4/GSTP1/HBA1/HBA2/HSPB1/MT3/NDUFA12/NDUFS8/PDE8A/PRDX2/PRKD1/PSMB5/RACK1/ROMO1/RPS3/SELENOS/SLC8A1	22	GO
Down	BP	GO:0006123	mitochondrial electron transport, cytochrome c to oxygen	5/391	24/18903	0.000113415	0.00699135	0.00656612	COX5B/COX6B1/COX7A2/COX7B/COX7C	5	GO
Down	BP	GO:0140053	mitochondrial gene expression	12/391	163/18903	0.000152234	0.00922789	0.00866663	AURKAIP1/GADD45GIP1/MRPL12/MRPL17/MRPL41/MRPL47/MRPL50/MRPL52/MRPL54/MRPL57/NDUFA7/UQCC2	12	GO
Down	BP	GO:0007007	inner mitochondrial membrane organization	6/391	40/18903	0.000159572	0.00951414	0.00893547	MICOS10/MICOS13/NDUFA13/ROMO1/TIMM13/TIMM8B	6	GO
Down	BP	GO:0006413	translational initiation	10/391	123/18903	0.00024078	0.0141245	0.0132654	EIF3E/EIF3J/EIF3L/EIF4A1/HSPB1/PPP1CA/RPL13A/RPS17/RPS3/RPS5	10	GO
Down	BP	GO:0000470	maturation of LSU-rRNA	5/391	28/18903	0.000245002	0.014144	0.0132838	NHP2/RPL10A/RPL35/RPL7/RPL7A	5	GO
Down	BP	GO:0000302	response to reactive oxygen species	13/391	204/18903	0.000341061	0.0190955	0.0179341	APOE/BNIP3/CCS/GSTP1/HBA1/HBA2/MT3/PDE8A/PRDX2/RACK1/ROMO1/RPS3/SLC8A1	13	GO
Down	BP	GO:0042744	hydrogen peroxide catabolic process	5/391	30/18903	0.000343394	0.0190955	0.0179341	HBA1/HBA2/HBG2/MT3/PRDX2	5	GO
Down	BP	GO:0016114	terpenoid biosynthetic process	4/391	17/18903	0.000346523	0.0190955	0.0179341	ALDH1A2/FDPS/HMGCS1/RBP1	4	GO
Down	BP	GO:0016126	sterol biosynthetic process	7/391	65/18903	0.000380816	0.020672	0.0194147	APOA1/APOE/FDFT1/FDPS/HMGCS1/POR/SQLE	7	GO
Down	BP	GO:2000116	regulation of cysteine-type endopeptidase activity	14/391	235/18903	0.000405108	0.0216673	0.0203495	BEX3/BIRC7/DLC1/FAM162A/FNIP1/HSPE1/LAMTOR5/MT3/NDUFA13/PDCD5/POR/RACK1/ROBO1/RPS3	14	GO
Down	BP	GO:0051204	protein insertion into mitochondrial membrane	5/391	33/18903	0.000543542	0.0286502	0.0269076	NDUFA13/PDCD5/ROMO1/TIMM13/TIMM8B	5	GO
Down	BP	GO:0060914	heart formation	5/391	35/18903	0.000718708	0.037342	0.0350708	EXT1/GNG5/HES1/MEF2C/ROBO1	5	GO
Down	BP	GO:0090151	establishment of protein localization to mitochondrial membrane	5/391	37/18903	0.000932937	0.04779	0.0448833	NDUFA13/PDCD5/ROMO1/TIMM13/TIMM8B	5	GO
Down	CC	GO:0022626	cytosolic ribosome	54/405	105/19869	1.64604e-63	7.99976e-61	6.18565e-61	FAU/HBA1/HBA2/RACK1/RPL10/RPL10A/RPL11/RPL12/RPL13/RPL13A/RPL15/RPL17/RPL18/RPL18A/RPL19/RPL21/RPL23A/RPL28/RPL29/RPL32/RPL35/RPL35A/RPL36/RPL36A/RPL36AL/RPL39/RPL41/RPL7/RPL7A/RPL8/RPLP0/RPLP1/RPLP2/RPS10/RPS12/RPS14/RPS15/RPS15A/RPS17/RPS18/RPS19/RPS2/RPS23/RPS25/RPS27/RPS28/RPS3/RPS4Y1/RPS5/RPS7/RPS8/RPS9/RPSA/UBA52	54	GO
Down	CC	GO:0044391	ribosomal subunit	64/405	188/19869	6.01685e-61	1.46209e-58	1.13053e-58	AURKAIP1/FAU/GADD45GIP1/HBA1/HBA2/MRPL12/MRPL17/MRPL41/MRPL47/MRPL50/MRPL52/MRPL54/MRPL57/RACK1/RPL10/RPL10A/RPL11/RPL12/RPL13/RPL13A/RPL15/RPL17/RPL18/RPL18A/RPL19/RPL21/RPL23A/RPL28/RPL29/RPL32/RPL35/RPL35A/RPL36/RPL36A/RPL36AL/RPL39/RPL41/RPL7/RPL7A/RPL8/RPLP0/RPLP1/RPLP2/RPS10/RPS12/RPS14/RPS15/RPS15A/RPS17/RPS18/RPS19/RPS2/RPS23/RPS25/RPS27/RPS28/RPS3/RPS4Y1/RPS5/RPS7/RPS8/RPS9/RPSA/UBA52	64	GO
Down	CC	GO:0005840	ribosome	67/405	232/19869	2.29155e-58	3.71231e-56	2.87047e-56	AURKAIP1/FAU/GADD45GIP1/HBA1/HBA2/MRPL12/MRPL17/MRPL41/MRPL47/MRPL50/MRPL52/MRPL54/MRPL57/MT3/NDUFA7/RACK1/RPL10/RPL10A/RPL11/RPL12/RPL13/RPL13A/RPL15/RPL17/RPL18/RPL18A/RPL19/RPL21/RPL22L1/RPL23A/RPL28/RPL29/RPL32/RPL35/RPL35A/RPL36/RPL36A/RPL36AL/RPL39/RPL41/RPL7/RPL7A/RPL8/RPLP0/RPLP1/RPLP2/RPS10/RPS12/RPS14/RPS15/RPS15A/RPS17/RPS18/RPS19/RPS2/RPS23/RPS25/RPS27/RPS28/RPS3/RPS4Y1/RPS5/RPS7/RPS8…	67	GO
Down	CC	GO:0015934	large ribosomal subunit	39/405	115/19869	3.45102e-37	4.19298e-35	3.24214e-35	GADD45GIP1/MRPL12/MRPL17/MRPL41/MRPL47/MRPL50/MRPL52/MRPL54/MRPL57/RPL10/RPL10A/RPL11/RPL12/RPL13/RPL13A/RPL15/RPL17/RPL18/RPL18A/RPL19/RPL21/RPL23A/RPL28/RPL29/RPL32/RPL35/RPL35A/RPL36/RPL36A/RPL36AL/RPL39/RPL41/RPL7/RPL7A/RPL8/RPLP0/RPLP1/RPLP2/UBA52	39	GO
Down	CC	GO:0022625	cytosolic large ribosomal subunit	30/405	59/19869	2.23292e-35	2.1704e-33	1.67821e-33	RPL10/RPL10A/RPL11/RPL12/RPL13/RPL13A/RPL15/RPL17/RPL18/RPL18A/RPL19/RPL21/RPL23A/RPL28/RPL29/RPL32/RPL35/RPL35A/RPL36/RPL36A/RPL36AL/RPL39/RPL41/RPL7/RPL7A/RPL8/RPLP0/RPLP1/RPLP2/UBA52	30	GO
Down	CC	GO:0022627	cytosolic small ribosomal subunit	25/405	45/19869	5.61995e-31	4.55216e-29	3.51986e-29	FAU/HBA1/HBA2/RACK1/RPS10/RPS12/RPS14/RPS15/RPS15A/RPS17/RPS18/RPS19/RPS2/RPS23/RPS25/RPS27/RPS28/RPS3/RPS4Y1/RPS5/RPS7/RPS8/RPS9/RPSA/UBA52	25	GO
Down	CC	GO:0098798	mitochondrial protein-containing complex	45/405	295/19869	2.55709e-26	1.77535e-24	1.37275e-24	ATP5F1D/ATP5MC2/ATP5ME/ATP5MF/AURKAIP1/COX5B/COX6B1/COX7A2/COX7B/COX7C/CYC1/GADD45GIP1/MICOS10/MICOS13/MRPL12/MRPL17/MRPL41/MRPL47/MRPL50/MRPL52/MRPL54/MRPL57/NDUFA11/NDUFA12/NDUFA13/NDUFA3/NDUFA7/NDUFB1/NDUFB10/NDUFB7/NDUFB9/NDUFC1/NDUFS5/NDUFS7/NDUFS8/PAM16/ROMO1/SLC25A6/TIMM13/TIMM8B/UQCR10/UQCR11/UQCRC1/UQCRH/UQCRQ	45	GO
Down	CC	GO:0015935	small ribosomal subunit	26/405	77/19869	4.43151e-25	2.69214e-23	2.08164e-23	AURKAIP1/FAU/HBA1/HBA2/RACK1/RPS10/RPS12/RPS14/RPS15/RPS15A/RPS17/RPS18/RPS19/RPS2/RPS23/RPS25/RPS27/RPS28/RPS3/RPS4Y1/RPS5/RPS7/RPS8/RPS9/RPSA/UBA52	26	GO
Down	CC	GO:0098800	inner mitochondrial membrane protein complex	33/405	158/19869	4.90913e-24	2.65093e-22	2.04978e-22	ATP5F1D/ATP5MC2/ATP5ME/ATP5MF/COX5B/COX6B1/COX7A2/COX7B/COX7C/CYC1/MICOS10/MICOS13/NDUFA11/NDUFA12/NDUFA13/NDUFA3/NDUFA7/NDUFB1/NDUFB10/NDUFB7/NDUFB9/NDUFC1/NDUFS5/NDUFS7/NDUFS8/PAM16/ROMO1/SLC25A6/UQCR10/UQCR11/UQCRC1/UQCRH/UQCRQ	33	GO
Down	CC	GO:0070469	respirasome	25/405	101/19869	2.01621e-20	9.79877e-19	7.5767e-19	COX5B/COX6B1/COX7A2/COX7B/COX7C/CYC1/HIGD2A/NDUFA11/NDUFA12/NDUFA13/NDUFA3/NDUFA7/NDUFB1/NDUFB10/NDUFB7/NDUFB9/NDUFC1/NDUFS5/NDUFS7/NDUFS8/UQCR10/UQCR11/UQCRC1/UQCRH/UQCRQ	25	GO
Down	CC	GO:0098803	respiratory chain complex	24/405	91/19869	2.29923e-20	1.01584e-18	7.85478e-19	COX5B/COX6B1/COX7A2/COX7B/COX7C/CYC1/NDUFA11/NDUFA12/NDUFA13/NDUFA3/NDUFA7/NDUFB1/NDUFB10/NDUFB7/NDUFB9/NDUFC1/NDUFS5/NDUFS7/NDUFS8/UQCR10/UQCR11/UQCRC1/UQCRH/UQCRQ	24	GO
Down	CC	GO:0005743	mitochondrial inner membrane	49/405	498/19869	4.89272e-20	1.98155e-18	1.53219e-18	ATP5F1D/ATP5MC2/ATP5ME/ATP5MF/AURKAIP1/COX5B/COX6B1/COX7A2/COX7B/COX7C/CYC1/GADD45GIP1/HIGD2A/MICOS10/MICOS13/MRPL12/MRPL17/MRPL41/MRPL47/MRPL50/MRPL52/MRPL54/MRPL57/NDUFA11/NDUFA12/NDUFA13/NDUFA3/NDUFA7/NDUFB1/NDUFB10/NDUFB7/NDUFB9/NDUFC1/NDUFS5/NDUFS7/NDUFS8/NME4/PAM16/ROMO1/RPS3/SLC25A6/TIMM13/TIMM8B/UQCC2/UQCR10/UQCR11/UQCRC1/UQCRH/UQCRQ	49	GO
Down	CC	GO:0005746	mitochondrial respirasome	24/405	94/19869	5.32426e-20	1.99045e-18	1.53908e-18	COX5B/COX6B1/COX7A2/COX7B/COX7C/CYC1/NDUFA11/NDUFA12/NDUFA13/NDUFA3/NDUFA7/NDUFB1/NDUFB10/NDUFB7/NDUFB9/NDUFC1/NDUFS5/NDUFS7/NDUFS8/UQCR10/UQCR11/UQCRC1/UQCRH/UQCRQ	24	GO
Down	CC	GO:0042788	polysomal ribosome	14/405	31/19869	3.31006e-16	1.14906e-14	8.88489e-15	RPL10A/RPL11/RPL18/RPL18A/RPL19/RPL32/RPL36/RPL36A/RPL39/RPL41/RPL7A/RPL8/RPS23/RPS28	14	GO
Down	CC	GO:1990204	oxidoreductase complex	21/405	125/19869	9.58914e-14	3.10688e-12	2.40233e-12	CYC1/ETFB/NDUFA11/NDUFA12/NDUFA13/NDUFA3/NDUFA7/NDUFB1/NDUFB10/NDUFB7/NDUFB9/NDUFC1/NDUFS5/NDUFS7/NDUFS8/P4HA1/UQCR10/UQCR11/UQCRC1/UQCRH/UQCRQ	21	GO
Down	CC	GO:0005844	polysome	16/405	66/19869	2.23318e-13	6.78329e-12	5.24504e-12	RPL10A/RPL11/RPL18/RPL18A/RPL19/RPL32/RPL36/RPL36A/RPL39/RPL41/RPL7A/RPL8/RPS23/RPS28/RPS3/RPS4Y1	16	GO
Down	CC	GO:0005747	mitochondrial respiratory chain complex I	13/405	49/19869	1.16976e-11	2.99212e-10	2.31359e-10	NDUFA11/NDUFA12/NDUFA13/NDUFA3/NDUFA7/NDUFB1/NDUFB10/NDUFB7/NDUFB9/NDUFC1/NDUFS5/NDUFS7/NDUFS8	13	GO
Down	CC	GO:0030964	NADH dehydrogenase complex	13/405	49/19869	1.16976e-11	2.99212e-10	2.31359e-10	NDUFA11/NDUFA12/NDUFA13/NDUFA3/NDUFA7/NDUFB1/NDUFB10/NDUFB7/NDUFB9/NDUFC1/NDUFS5/NDUFS7/NDUFS8	13	GO
Down	CC	GO:0045271	respiratory chain complex I	13/405	49/19869	1.16976e-11	2.99212e-10	2.31359e-10	NDUFA11/NDUFA12/NDUFA13/NDUFA3/NDUFA7/NDUFB1/NDUFB10/NDUFB7/NDUFB9/NDUFC1/NDUFS5/NDUFS7/NDUFS8	13	GO
Down	CC	GO:0030055	cell-substrate junction	33/405	432/19869	8.3339e-11	2.02514e-09	1.5659e-09	ALCAM/AMBRA1/ARHGAP24/ARL2/BSG/DLC1/DMD/HSPB1/PEAK1/PPIB/RPL10A/RPL12/RPL13A/RPL18/RPL19/RPL7/RPL7A/RPL8/RPLP0/RPLP1/RPLP2/RPS10/RPS14/RPS15/RPS17/RPS18/RPS19/RPS2/RPS3/RPS5/RPS7/RPS8/RPS9	33	GO
Down	CC	GO:0005925	focal adhesion	32/405	422/19869	1.96419e-10	4.54571e-09	3.51487e-09	ALCAM/AMBRA1/ARHGAP24/ARL2/BSG/DLC1/HSPB1/PEAK1/PPIB/RPL10A/RPL12/RPL13A/RPL18/RPL19/RPL7/RPL7A/RPL8/RPLP0/RPLP1/RPLP2/RPS10/RPS14/RPS15/RPS17/RPS18/RPS19/RPS2/RPS3/RPS5/RPS7/RPS8/RPS9	32	GO
Down	CC	GO:0070069	cytochrome complex	11/405	42/19869	5.35164e-10	1.18223e-08	9.14132e-09	COX5B/COX6B1/COX7A2/COX7B/COX7C/CYC1/UQCR10/UQCR11/UQCRC1/UQCRH/UQCRQ	11	GO
Down	CC	GO:0014069	postsynaptic density	26/405	321/19869	2.62419e-09	5.54503e-08	4.28758e-08	BNIP3/CADM1/DCLK1/DLGAP1/DNM3/LRRC4C/MAGI2/MT3/NRCAM/PLEKHA5/PPP1R9A/PSD3/RPL10A/RPL12/RPL7/RPL8/RPLP0/RPS14/RPS18/RPS19/RPS25/RPS27/RPS3/SIPA1L1/SLC8A1/TNIK	26	GO
Down	CC	GO:0032279	asymmetric synapse	26/405	327/19869	3.87269e-09	7.8422e-08	6.06382e-08	BNIP3/CADM1/DCLK1/DLGAP1/DNM3/LRRC4C/MAGI2/MT3/NRCAM/PLEKHA5/PPP1R9A/PSD3/RPL10A/RPL12/RPL7/RPL8/RPLP0/RPS14/RPS18/RPS19/RPS25/RPS27/RPS3/SIPA1L1/SLC8A1/TNIK	26	GO
Down	CC	GO:0099572	postsynaptic specialization	26/405	342/19869	9.83705e-09	1.91232e-07	1.47866e-07	BNIP3/CADM1/DCLK1/DLGAP1/DNM3/LRRC4C/MAGI2/MT3/NRCAM/PLEKHA5/PPP1R9A/PSD3/RPL10A/RPL12/RPL7/RPL8/RPLP0/RPS14/RPS18/RPS19/RPS25/RPS27/RPS3/SIPA1L1/SLC8A1/TNIK	26	GO
Down	CC	GO:0098984	neuron to neuron synapse	26/405	351/19869	1.67639e-08	3.13355e-07	2.42295e-07	BNIP3/CADM1/DCLK1/DLGAP1/DNM3/LRRC4C/MAGI2/MT3/NRCAM/PLEKHA5/PPP1R9A/PSD3/RPL10A/RPL12/RPL7/RPL8/RPLP0/RPS14/RPS18/RPS19/RPS25/RPS27/RPS3/SIPA1L1/SLC8A1/TNIK	26	GO
Down	CC	GO:0005750	mitochondrial respiratory chain complex III	6/405	14/19869	1.8077e-07	3.13765e-06	2.42612e-06	CYC1/UQCR10/UQCR11/UQCRC1/UQCRH/UQCRQ	6	GO
Down	CC	GO:0045275	respiratory chain complex III	6/405	14/19869	1.8077e-07	3.13765e-06	2.42612e-06	CYC1/UQCR10/UQCR11/UQCRC1/UQCRH/UQCRQ	6	GO
Down	CC	GO:1990351	transporter complex	25/405	405/19869	1.00439e-06	1.68321e-05	1.30151e-05	CACNA1D/CACNB2/CYC1/DPP10/KCNMA1/NDUFA11/NDUFA12/NDUFA13/NDUFA3/NDUFA7/NDUFB1/NDUFB10/NDUFB7/NDUFB9/NDUFC1/NDUFS5/NDUFS7/NDUFS8/TIMM13/TIMM8B/UQCR10/UQCR11/UQCRC1/UQCRH/UQCRQ	25	GO
Down	CC	GO:0000315	organellar large ribosomal subunit	9/405	56/19869	1.80507e-06	2.82988e-05	2.18815e-05	GADD45GIP1/MRPL12/MRPL17/MRPL41/MRPL47/MRPL50/MRPL52/MRPL54/MRPL57	9	GO
Down	CC	GO:0005762	mitochondrial large ribosomal subunit	9/405	56/19869	1.80507e-06	2.82988e-05	2.18815e-05	GADD45GIP1/MRPL12/MRPL17/MRPL41/MRPL47/MRPL50/MRPL52/MRPL54/MRPL57	9	GO
Down	CC	GO:0000313	organellar ribosome	11/405	89/19869	1.93536e-06	2.85026e-05	2.20391e-05	AURKAIP1/GADD45GIP1/MRPL12/MRPL17/MRPL41/MRPL47/MRPL50/MRPL52/MRPL54/MRPL57/NDUFA7	11	GO
Down	CC	GO:0005761	mitochondrial ribosome	11/405	89/19869	1.93536e-06	2.85026e-05	2.20391e-05	AURKAIP1/GADD45GIP1/MRPL12/MRPL17/MRPL41/MRPL47/MRPL50/MRPL52/MRPL54/MRPL57/NDUFA7	11	GO
Down	CC	GO:0031970	organelle envelope lumen	11/405	94/19869	3.34048e-06	4.77491e-05	3.6921e-05	ARL2/BCHE/CHCHD5/COX17/NDUFB7/NDUFS5/NME4/PRELID1/TIMM13/TIMM8B/UQCC2	11	GO
Down	CC	GO:1902495	transmembrane transporter complex	23/405	379/19869	3.6305e-06	5.04121e-05	3.89801e-05	CACNA1D/CACNB2/CYC1/DPP10/KCNMA1/NDUFA11/NDUFA12/NDUFA13/NDUFA3/NDUFA7/NDUFB1/NDUFB10/NDUFB7/NDUFB9/NDUFC1/NDUFS5/NDUFS7/NDUFS8/UQCR10/UQCR11/UQCRC1/UQCRH/UQCRQ	23	GO
Down	CC	GO:0005758	mitochondrial intermembrane space	10/405	84/19869	7.98595e-06	0.00010781	8.33622e-05	ARL2/CHCHD5/COX17/NDUFB7/NDUFS5/NME4/PRELID1/TIMM13/TIMM8B/UQCC2	10	GO
Down	CC	GO:0016469	proton-transporting two-sector ATPase complex	7/405	50/19869	6.51171e-05	0.000855322	0.00066136	ATP5F1D/ATP5MC2/ATP5ME/ATP5MF/ATP6V0B/ATP6V1G1/RNASEK	7	GO
Down	CC	GO:0005751	mitochondrial respiratory chain complex IV	5/405	25/19869	0.000130268	0.00166606	0.00128825	COX5B/COX6B1/COX7A2/COX7B/COX7C	5	GO
Down	CC	GO:1905368	peptidase complex	10/405	118/19869	0.000152681	0.00190264	0.00147118	ADRM1/ENY2/HSPB1/PSMA2/PSMA4/PSMA7/PSMB5/PSMD8/SF3B5/SUPT3H	10	GO
Down	CC	GO:0033177	proton-transporting two-sector ATPase complex, proton-transporting domain	5/405	26/19869	0.000158603	0.00192703	0.00149003	ATP5MC2/ATP5ME/ATP5MF/ATP6V0B/RNASEK	5	GO
Down	CC	GO:0000502	proteasome complex	7/405	59/19869	0.000190046	0.00225274	0.00174188	ADRM1/HSPB1/PSMA2/PSMA4/PSMA7/PSMB5/PSMD8	7	GO
Down	CC	GO:0045277	respiratory chain complex IV	5/405	28/19869	0.000229156	0.00265166	0.00205034	COX5B/COX6B1/COX7A2/COX7B/COX7C	5	GO
Down	CC	GO:0005689	U12-type spliceosomal complex	5/405	29/19869	0.0002723	0.00307762	0.00237971	LSM7/SF3B5/SF3B6/SNRPD1/SNRPE	5	GO
Down	CC	GO:0140534	endoplasmic reticulum protein-containing complex	10/405	127/19869	0.000278703	0.0030784	0.00238031	OST4/OSTC/P4HA1/PPIB/RHBDD2/SEC61B/SEC61G/SELENOS/SSR4/TMEM258	10	GO
Down	CC	GO:0005759	mitochondrial matrix	22/405	483/19869	0.000408474	0.00441152	0.00341112	ALKBH7/ARL2/ATP5F1D/AURKAIP1/ETFB/GADD45GIP1/HSPE1/MRPL12/MRPL17/MRPL41/MRPL47/MRPL50/MRPL52/MRPL54/MRPL57/NDUFA7/NDUFS7/NDUFS8/NME4/PAM16/RPS3/UQCC2	22	GO
Down	CC	GO:0005839	proteasome core complex	4/405	20/19869	0.000636088	0.00672041	0.00519642	PSMA2/PSMA4/PSMA7/PSMB5	4	GO
Down	CC	GO:0005753	mitochondrial proton-transporting ATP synthase complex	4/405	21/19869	0.000773201	0.00799522	0.00618214	ATP5F1D/ATP5MC2/ATP5ME/ATP5MF	4	GO
Down	CC	GO:0045259	proton-transporting ATP synthase complex	4/405	22/19869	0.000929934	0.00941558	0.0072804	ATP5F1D/ATP5MC2/ATP5ME/ATP5MF	4	GO
Down	CC	GO:0071682	endocytic vesicle lumen	4/405	23/19869	0.00110775	0.010987	0.00849551	APOA1/APOE/HBA1/HBA2	4	GO
Down	CC	GO:0031838	haptoglobin-hemoglobin complex	3/405	11/19869	0.00122805	0.0117044	0.00905017	HBA1/HBA2/HBG2	3	GO
Down	CC	GO:0005791	rough endoplasmic reticulum	7/405	80/19869	0.00122824	0.0117044	0.00905017	MT3/RPL18/RPS23/RPS28/SEC61B/SEC61G/SSR4	7	GO
Down	CC	GO:0030867	rough endoplasmic reticulum membrane	4/405	24/19869	0.0013081	0.0122257	0.00945328	RPS28/SEC61B/SEC61G/SSR4	4	GO
Down	CC	GO:1905369	endopeptidase complex	7/405	82/19869	0.00141983	0.0130196	0.0100671	ADRM1/HSPB1/PSMA2/PSMA4/PSMA7/PSMB5/PSMD8	7	GO
Down	CC	GO:0005833	hemoglobin complex	3/405	12/19869	0.00161275	0.0142508	0.0110192	HBA1/HBA2/HBG2	3	GO
Down	CC	GO:0034709	methylosome	3/405	12/19869	0.00161275	0.0142508	0.0110192	PRMT1/SNRPD1/SNRPE	3	GO
Down	CC	GO:0016591	RNA polymerase II, holoenzyme	7/405	88/19869	0.00213707	0.0185467	0.0143409	ENY2/GTF2H5/POLR2I/POLR2J/POLR2L/RTF1/SUPT3H	7	GO
Down	CC	GO:0008250	oligosaccharyltransferase complex	3/405	14/19869	0.00258875	0.0216919	0.0167728	OST4/OSTC/TMEM258	3	GO
Down	CC	GO:0045263	proton-transporting ATP synthase complex, coupling factor F(o)	3/405	14/19869	0.00258875	0.0216919	0.0167728	ATP5MC2/ATP5ME/ATP5MF	3	GO
Down	CC	GO:0005686	U2 snRNP	4/405	29/19869	0.00269852	0.0222285	0.0171877	SF3B5/SF3B6/SNRPD1/SNRPE	4	GO
Down	CC	GO:0005684	U2-type spliceosomal complex	7/405	92/19869	0.00275218	0.0222927	0.0172374	BUD31/CCDC12/LSM7/SF3B5/SF3B6/SNRPD1/SNRPE	7	GO
Down	CC	GO:0005665	RNA polymerase II, core complex	3/405	15/19869	0.00318736	0.0245882	0.0190124	POLR2I/POLR2J/POLR2L	3	GO
Down	CC	GO:0005852	eukaryotic translation initiation factor 3 complex	3/405	15/19869	0.00318736	0.0245882	0.0190124	EIF3E/EIF3J/EIF3L	3	GO
Down	CC	GO:0033290	eukaryotic 48S preinitiation complex	3/405	15/19869	0.00318736	0.0245882	0.0190124	EIF3E/EIF3J/EIF3L	3	GO
Down	CC	GO:0005744	TIM23 mitochondrial import inner membrane translocase complex	3/405	16/19869	0.00386409	0.029343	0.0226888	PAM16/ROMO1/SLC25A6	3	GO
Down	CC	GO:0030315	T-tubule	5/405	52/19869	0.00406442	0.0303893	0.0234979	ASB3/CACNA1D/CACNB2/IGF1R/SLC8A1	5	GO
Down	CC	GO:0071011	precatalytic spliceosome	5/405	53/19869	0.00441421	0.0325046	0.0251335	LSM7/SF3B5/SF3B6/SNRPD1/SNRPE	5	GO
Down	CC	GO:0016282	eukaryotic 43S preinitiation complex	3/405	17/19869	0.00462184	0.0335256	0.025923	EIF3E/EIF3J/EIF3L	3	GO
Down	CC	GO:0043083	synaptic cleft	3/405	18/19869	0.00546322	0.0384801	0.0297539	ADGRB3/APOE/DNM3	3	GO
Down	CC	GO:0070993	translation preinitiation complex	3/405	18/19869	0.00546322	0.0384801	0.0297539	EIF3E/EIF3J/EIF3L	3	GO
Down	CC	GO:0042383	sarcolemma	8/405	136/19869	0.00681347	0.0473049	0.0365776	ASB3/BSG/CACNA1D/CACNB2/DMD/IGF1R/SLC2A1/SLC8A1	8	GO
Down	CC	GO:0034361	very-low-density lipoprotein particle	3/405	20/19869	0.00740612	0.0499913	0.0386547	APOA1/APOE/SELENOS	3	GO
Down	CC	GO:0034385	triglyceride-rich plasma lipoprotein particle	3/405	20/19869	0.00740612	0.0499913	0.0386547	APOA1/APOE/SELENOS	3	GO
Down	MF	GO:0003735	structural constituent of ribosome	60/398	176/18432	9.72548e-56	5.51435e-53	5.07773e-53	FAU/MRPL12/MRPL17/MRPL41/MRPL47/MRPL52/MRPL54/MRPL57/NDUFA7/RPL10/RPL10A/RPL11/RPL12/RPL13/RPL13A/RPL15/RPL17/RPL18/RPL18A/RPL19/RPL21/RPL22L1/RPL23A/RPL28/RPL29/RPL32/RPL35/RPL35A/RPL36/RPL36A/RPL36AL/RPL39/RPL41/RPL7/RPL7A/RPL8/RPLP0/RPLP1/RPLP2/RPS10/RPS12/RPS14/RPS15/RPS15A/RPS17/RPS18/RPS19/RPS2/RPS23/RPS25/RPS27/RPS28/RPS3/RPS4Y1/RPS5/RPS7/RPS8/RPS9/RPSA/UBA52	60	GO
Down	MF	GO:0015453	oxidoreduction-driven active transmembrane transporter activity	18/398	71/18432	7.75802e-15	2.1994e-12	2.02525e-12	COX5B/COX6B1/COX7B/CYC1/NDUFA12/NDUFA3/NDUFA7/NDUFB1/NDUFB10/NDUFB7/NDUFB9/NDUFC1/NDUFS5/NDUFS7/NDUFS8/UQCR10/UQCRC1/UQCRH	18	GO
Down	MF	GO:0009055	electron transfer activity	21/398	122/18432	1.72959e-13	3.26893e-11	3.0101e-11	COX5B/COX6B1/COX7B/CYC1/ETFB/NDUFA12/NDUFA3/NDUFA7/NDUFB1/NDUFB10/NDUFB7/NDUFB9/NDUFC1/NDUFS5/NDUFS7/NDUFS8/POR/UQCR10/UQCR11/UQCRC1/UQCRH	21	GO
Down	MF	GO:0008137	NADH dehydrogenase (ubiquinone) activity	11/398	41/18432	7.32415e-10	8.3167e-08	7.65818e-08	NDUFA12/NDUFA3/NDUFA7/NDUFB1/NDUFB10/NDUFB7/NDUFB9/NDUFC1/NDUFS5/NDUFS7/NDUFS8	11	GO
Down	MF	GO:0015399	primary active transmembrane transporter activity	20/398	169/18432	7.33395e-10	8.3167e-08	7.65818e-08	ATP6V0B/ATP6V1G1/COX5B/COX6B1/COX7B/CYC1/NDUFA12/NDUFA3/NDUFA7/NDUFB1/NDUFB10/NDUFB7/NDUFB9/NDUFC1/NDUFS5/NDUFS7/NDUFS8/UQCR10/UQCRC1/UQCRH	20	GO
Down	MF	GO:0050136	NADH dehydrogenase (quinone) activity	11/398	42/18432	9.73248e-10	9.1972e-08	8.46897e-08	NDUFA12/NDUFA3/NDUFA7/NDUFB1/NDUFB10/NDUFB7/NDUFB9/NDUFC1/NDUFS5/NDUFS7/NDUFS8	11	GO
Down	MF	GO:0003954	NADH dehydrogenase activity	11/398	44/18432	1.67742e-09	1.35871e-07	1.25112e-07	NDUFA12/NDUFA3/NDUFA7/NDUFB1/NDUFB10/NDUFB7/NDUFB9/NDUFC1/NDUFS5/NDUFS7/NDUFS8	11	GO
Down	MF	GO:0003955	NAD(P)H dehydrogenase (quinone) activity	11/398	45/18432	2.17749e-09	1.54329e-07	1.4211e-07	NDUFA12/NDUFA3/NDUFA7/NDUFB1/NDUFB10/NDUFB7/NDUFB9/NDUFC1/NDUFS5/NDUFS7/NDUFS8	11	GO
Down	MF	GO:0016655	oxidoreductase activity, acting on NAD(P)H, quinone or similar compound as acceptor	11/398	57/18432	3.13707e-08	1.97635e-06	1.81987e-06	NDUFA12/NDUFA3/NDUFA7/NDUFB1/NDUFB10/NDUFB7/NDUFB9/NDUFC1/NDUFS5/NDUFS7/NDUFS8	11	GO
Down	MF	GO:0019843	rRNA binding	11/398	67/18432	1.80052e-07	1.02089e-05	9.4006e-06	RPL11/RPL12/RPL23A/RPL8/RPLP0/RPS14/RPS18/RPS3/RPS4Y1/RPS5/RPS9	11	GO
Down	MF	GO:0016651	oxidoreductase activity, acting on NAD(P)H	12/398	87/18432	3.5891e-07	1.85002e-05	1.70353e-05	NDUFA12/NDUFA3/NDUFA7/NDUFB1/NDUFB10/NDUFB7/NDUFB9/NDUFC1/NDUFS5/NDUFS7/NDUFS8/POR	12	GO
Down	MF	GO:0015078	proton transmembrane transporter activity	13/398	136/18432	8.00779e-06	0.000378368	0.000348409	ATP5F1D/ATP5MC2/ATP5ME/ATP5MF/ATP6V0B/ATP6V1G1/COX5B/COX6B1/COX7B/CYC1/UQCR10/UQCRC1/UQCRH	13	GO
Down	MF	GO:0016209	antioxidant activity	10/398	85/18432	1.45659e-05	0.000635299	0.000584996	APOE/GPX4/GSTP1/HBA1/HBA2/HBG2/MGST2/MT3/PRDX2/SELENOS	10	GO
Down	MF	GO:0022804	active transmembrane transporter activity	22/398	417/18432	0.000115926	0.00469501	0.00432326	ATP6V0B/ATP6V1G1/COX5B/COX6B1/COX7B/CYC1/NDUFA12/NDUFA3/NDUFA7/NDUFB1/NDUFB10/NDUFB7/NDUFB9/NDUFC1/NDUFS5/NDUFS7/NDUFS8/SLC25A6/SLC8A1/UQCR10/UQCRC1/UQCRH	22	GO
Down	MF	GO:0004601	peroxidase activity	7/398	55/18432	0.000172481	0.00651978	0.00600355	GPX4/GSTP1/HBA1/HBA2/HBG2/MGST2/PRDX2	7	GO
Down	MF	GO:0048027	mRNA 5'-UTR binding	5/398	26/18432	0.000207099	0.00722294	0.00665103	IGF2BP2/IGF2BP3/RPL41/RPS14/RPS7	5	GO
Down	MF	GO:0016684	oxidoreductase activity, acting on peroxide as acceptor	7/398	57/18432	0.000216561	0.00722294	0.00665103	GPX4/GSTP1/HBA1/HBA2/HBG2/MGST2/PRDX2	7	GO
Down	MF	GO:0098631	cell adhesion mediator activity	7/398	64/18432	0.000447158	0.0140855	0.0129702	BAIAP2L1/BSG/CNTN5/LRRC4C/NRCAM/PPP1CA/RPSA	7	GO
Down	MF	GO:0016675	oxidoreductase activity, acting on a heme group of donors	4/398	20/18432	0.000788603	0.0235336	0.0216702	COX5B/COX6B1/COX7B/POR	4	GO
Down	MF	GO:0140678	molecular function inhibitor activity	8/398	93/18432	0.000906748	0.0257063	0.0236709	ADRM1/ATP5IF1/FNIP1/GAS5/PHPT1/PKIA/RACK1/TNNI3	8	GO
Down	MF	GO:0098632	cell-cell adhesion mediator activity	6/398	54/18432	0.00105077	0.0276028	0.0254173	BAIAP2L1/BSG/CNTN5/LRRC4C/NRCAM/PPP1CA	6	GO
Down	MF	GO:0031720	haptoglobin binding	3/398	10/18432	0.00107101	0.0276028	0.0254173	HBA1/HBA2/HBG2	3	GO
Up	BP	GO:0016032	viral process	36/456	421/18903	5.20056e-11	2.41098e-07	1.82348e-07	APOBEC3C/ARL8B/CANX/CD55/CD74/CD81/CFL1/CHMP1B/CLDN1/CSDE1/CTSB/CXCR4/DDB1/DDX3X/EEF1A1/EIF3A/GRK2/GSN/HEXIM1/HLA-DRB1/HSPA1A/HSPA1B/IFI27/IFITM2/ITGB1/LAMP1/LARP1/MAVS/NUCKS1/PABPC1/PTBP1/RAB1B/STAT1/TRIM8/USF2/ZC3HAV1	36	GO
Up	BP	GO:0002483	antigen processing and presentation of endogenous peptide antigen	9/456	19/18903	1.90724e-10	3.51467e-07	2.65823e-07	B2M/HLA-A/HLA-B/HLA-C/HLA-DRA/HLA-DRB1/HLA-E/HLA-F/TAP1	9	GO
Up	BP	GO:0019883	antigen processing and presentation of endogenous antigen	10/456	26/18903	2.27438e-10	3.51467e-07	2.65823e-07	B2M/CD74/HLA-A/HLA-B/HLA-C/HLA-DRA/HLA-DRB1/HLA-E/HLA-F/TAP1	10	GO
Up	BP	GO:0019884	antigen processing and presentation of exogenous antigen	12/456	49/18903	1.38187e-09	1.60159e-06	1.21132e-06	AP3D1/B2M/CD74/CTSD/HLA-A/HLA-DPA1/HLA-DPB1/HLA-DRA/HLA-DRB1/HLA-E/HLA-F/TAP1	12	GO
Up	BP	GO:0002478	antigen processing and presentation of exogenous peptide antigen	11/456	40/18903	1.75674e-09	1.62885e-06	1.23194e-06	B2M/CD74/CTSD/HLA-A/HLA-DPA1/HLA-DPB1/HLA-DRA/HLA-DRB1/HLA-E/HLA-F/TAP1	11	GO
Up	BP	GO:0048002	antigen processing and presentation of peptide antigen	13/456	64/18903	3.38971e-09	2.50344e-06	1.89341e-06	B2M/CD74/CTSD/HLA-A/HLA-B/HLA-C/HLA-DPA1/HLA-DPB1/HLA-DRA/HLA-DRB1/HLA-E/HLA-F/TAP1	13	GO
Up	BP	GO:0010038	response to metal ion	30/456	360/18903	4.04957e-09	2.50344e-06	1.89341e-06	ACO1/AHCYL1/ALAD/APP/ATF4/B2M/CALM1/CAT/CLDN1/CYBRD1/CYP11B1/CYP11B2/FOS/GDI1/GPI/HSPA5/IQGAP1/JUND/KCNK3/KMT2A/MT1E/MT1F/MT1X/NDRG1/PPIF/SLC40A1/SOD2/STIM1/TXNIP/VCAM1	30	GO
Up	BP	GO:0019058	viral life cycle	28/456	319/18903	4.31999e-09	2.50344e-06	1.89341e-06	APOBEC3C/ARL8B/CD55/CD74/CD81/CHMP1B/CLDN1/CTSB/CXCR4/DDB1/DDX3X/EEF1A1/GRK2/GSN/HLA-DRB1/HSPA1A/HSPA1B/IFI27/IFITM2/ITGB1/LAMP1/LARP1/MAVS/NUCKS1/PABPC1/RAB1B/TRIM8/ZC3HAV1	28	GO
Up	BP	GO:0019882	antigen processing and presentation	16/456	108/18903	6.73586e-09	3.46971e-06	2.62423e-06	AP3D1/ARL8B/B2M/CD74/CTSD/HLA-A/HLA-B/HLA-C/HLA-DPA1/HLA-DPB1/HLA-DRA/HLA-DRB1/HLA-E/HLA-F/RAB5B/TAP1	16	GO
Up	BP	GO:0055076	transition metal ion homeostasis	18/456	143/18903	1.09606e-08	5.08134e-06	3.84314e-06	ACO1/AP3D1/APP/ARF1/ATP6V1A/B2M/CYB561A3/CYBRD1/EIF2AK1/FTH1/ISCU/MT1E/MT1F/MT1X/NCOA4/SLC39A14/SLC40A1/SOD2	18	GO
Up	BP	GO:2001234	negative regulation of apoptotic signaling pathway	22/456	233/18903	5.55028e-08	2.33919e-05	1.76918e-05	BMI1/CD74/CFLAR/CLU/DDX3X/GHITM/GNAI2/HSPA1A/HSPA1B/IFI6/MCL1/PEA15/PINK1/PPIF/PSME3/PTTG1IP/RRM2B/SOD2/TMBIM1/TMBIM6/TPT1/ZMYND11	22	GO
Up	BP	GO:0048545	response to steroid hormone	27/456	339/18903	6.29253e-08	2.43101e-05	1.83863e-05	ABHD2/ALAD/BMI1/CFLAR/CLDN1/DDX17/DDX5/FOS/GPI/HNRNPU/HSD3B2/HSPA1A/HSPA1B/IDH1/IGFBP7/KANK2/KLF9/NCOA4/RHOA/RXRA/SLIT2/SREBF1/TGFBR2/TXNIP/WBP2/ZBTB7A/ZFP36L2	27	GO
Up	BP	GO:0019885	antigen processing and presentation of endogenous peptide antigen via MHC class I	7/456	17/18903	7.1643e-08	2.5549e-05	1.93233e-05	B2M/HLA-A/HLA-B/HLA-C/HLA-E/HLA-F/TAP1	7	GO
Up	BP	GO:0051701	biological process involved in interaction with host	20/456	203/18903	1.11477e-07	3.69147e-05	2.79194e-05	ARL8B/CD55/CD74/CD81/CHMP1B/CLDN1/CTSB/CXCR4/DDB1/DDX39B/GRK2/GSN/HLA-DRB1/HSPA1A/HSPA1B/IFITM2/ITGB1/LAMP1/TCP1/TRIM8	20	GO
Up	BP	GO:0044403	biological process involved in symbiotic interaction	25/456	307/18903	1.27497e-07	3.72484e-05	2.81718e-05	ARL8B/CD55/CD74/CD81/CFL1/CHMP1B/CLDN1/CTSB/CXCR4/DDB1/DDX39B/EEF1A1/GRK2/GSN/HLA-DRB1/HSPA1A/HSPA1B/IFI27/IFITM2/ITGB1/LAMP1/NUCKS1/RAB29/TCP1/TRIM8	25	GO
Up	BP	GO:0046916	cellular transition metal ion homeostasis	15/456	116/18903	1.28553e-07	3.72484e-05	2.81718e-05	ACO1/AP3D1/APP/ARF1/ATP6V1A/CYB561A3/CYBRD1/FTH1/ISCU/MT1E/MT1F/MT1X/NCOA4/SLC39A14/SLC40A1	15	GO
Up	BP	GO:0046635	positive regulation of alpha-beta T cell activation	12/456	73/18903	1.63056e-07	4.44662e-05	3.36308e-05	AP3D1/CD55/CD81/HLA-A/HLA-DRA/HLA-DRB1/HLA-E/HSPH1/RHOA/TGFBR2/TYK2/ZBTB16	12	GO
Up	BP	GO:0050867	positive regulation of cell activation	31/456	467/18903	4.03564e-07	0.00010394	7.86123e-05	ACTA2/AP3D1/B2M/BMI1/CD55/CD74/CD81/CDKN1A/DDR2/GPAM/HLA-A/HLA-DPA1/HLA-DPB1/HLA-DRA/HLA-DRB1/HLA-E/HLA-F/HSPH1/IGKC/IL6ST/IRS2/JUND/LAMP1/PHF10/RHOA/SH3KBP1/STAT6/TGFBR2/TYK2/VCAM1/ZBTB16	31	GO
Up	BP	GO:1901653	cellular response to peptide	27/456	373/18903	4.30656e-07	0.00010508	7.94746e-05	AHCYL1/APP/CFLAR/CYP11B1/CYP11B2/DDR2/EIF4EBP2/FOS/GJA1/GNAI2/IRS2/LEPROT/NR4A1/NUCKS1/PDK4/RAB31/RHOQ/RPL23/SLC39A14/SREBF1/STAT1/STAT3/STAT6/TYK2/VAMP2/VCAM1/VIM	27	GO
Up	BP	GO:2001233	regulation of apoptotic signaling pathway	27/456	374/18903	4.53951e-07	0.000105226	7.95847e-05	BMI1/CD74/CFLAR/CLU/DDX3X/GHITM/GNAI2/HSPA1A/HSPA1B/IFI6/MCL1/PEA15/PINK1/PPIF/PSME3/PTTG1IP/RRM2B/SEPTIN4/SERINC3/SFPQ/SLC9A3R1/SOD2/TMBIM1/TMBIM6/TPD52L1/TPT1/ZMYND11	27	GO
Up	BP	GO:0044000	movement in host	18/456	183/18903	4.93069e-07	0.000108851	8.23264e-05	ARL8B/CD55/CD74/CD81/CHMP1B/CLDN1/CTSB/CXCR4/DDB1/GRK2/GSN/HLA-DRB1/HSPA1A/HSPA1B/IFITM2/ITGB1/LAMP1/TRIM8	18	GO
Up	BP	GO:0051251	positive regulation of lymphocyte activation	28/456	400/18903	5.17769e-07	0.000109108	8.2521e-05	AP3D1/B2M/BMI1/CD55/CD74/CD81/CDKN1A/GPAM/HLA-A/HLA-DPA1/HLA-DPB1/HLA-DRA/HLA-DRB1/HLA-E/HLA-F/HSPH1/IGKC/IL6ST/IRS2/LAMP1/PHF10/RHOA/SH3KBP1/STAT6/TGFBR2/TYK2/VCAM1/ZBTB16	28	GO
Up	BP	GO:0007009	plasma membrane organization	17/456	166/18903	5.78835e-07	0.000116673	8.82426e-05	AHNAK/ANXA2/ARL8B/ATP2A2/CD9/CHMP1B/CLU/CXCR4/FLOT1/GSN/MYH9/NDRG1/PLSCR4/S100A10/SERPINA5/SLC9A3R1/SPTBN1	17	GO
Up	BP	GO:0050870	positive regulation of T cell activation	21/456	251/18903	8.39402e-07	0.000162145	0.000122634	AP3D1/B2M/BMI1/CD55/CD74/CD81/GPAM/HLA-A/HLA-DPA1/HLA-DPB1/HLA-DRA/HLA-DRB1/HLA-E/HSPH1/IL6ST/PHF10/RHOA/TGFBR2/TYK2/VCAM1/ZBTB16	21	GO
Up	BP	GO:0001819	positive regulation of cytokine production	31/456	486/18903	9.48016e-07	0.0001758	0.000132962	APP/ATF4/B2M/BTN3A1/BTN3A2/C3/CD55/CD74/CD81/CEBPB/CLU/DDX3X/FLOT1/HLA-A/HLA-DPA1/HLA-DPB1/HLA-E/HLA-F/HSP90AA1/HSPA1A/HSPA1B/IL1R1/IL6ST/MAPKAPK2/MAVS/SPTBN1/STAT1/STAT3/TRIM56/TYK2/ZC3HAV1	31	GO
Up	BP	GO:0061077	chaperone-mediated protein folding	11/456	71/18903	9.92518e-07	0.000176974	0.000133849	CD74/CLU/CRTAP/DNAJB1/FKBP5/HSPA1A/HSPA1B/HSPA5/HSPB6/HSPH1/TCP1	11	GO
Up	BP	GO:0097193	intrinsic apoptotic signaling pathway	23/456	298/18903	1.04052e-06	0.000178662	0.000135126	ATF4/CD74/CDKN1A/CEBPB/CLU/DDX3X/DDX5/HIPK2/HSPA1A/IFI6/MCL1/PINK1/PPIF/PTTG1IP/RRM2B/SEPTIN4/SERINC3/SFPQ/SLC9A3R1/SOD2/STK24/TMBIM6/TPT1	23	GO
Up	BP	GO:0002821	positive regulation of adaptive immune response	14/456	120/18903	1.20512e-06	0.000199534	0.000150912	B2M/C3/CD55/CD81/HLA-A/HLA-B/HLA-DRA/HLA-DRB1/HLA-E/HLA-F/IL1R1/IL6ST/STAT6/TYK2	14	GO
Up	BP	GO:0055072	iron ion homeostasis	12/456	88/18903	1.31361e-06	0.000209996	0.000158825	ACO1/ATP6V1A/B2M/CYB561A3/CYBRD1/EIF2AK1/FTH1/ISCU/NCOA4/SLC39A14/SLC40A1/SOD2	12	GO
Up	BP	GO:0002711	positive regulation of T cell mediated immunity	10/456	60/18903	1.54937e-06	0.000239429	0.000181086	B2M/CD55/CD81/HLA-A/HLA-B/HLA-DRA/HLA-DRB1/HLA-E/HLA-F/IL1R1	10	GO
Up	BP	GO:0002696	positive regulation of leukocyte activation	29/456	450/18903	1.74265e-06	0.000260611	0.000197106	AP3D1/B2M/BMI1/CD55/CD74/CD81/CDKN1A/GPAM/HLA-A/HLA-DPA1/HLA-DPB1/HLA-DRA/HLA-DRB1/HLA-E/HLA-F/HSPH1/IGKC/IL6ST/IRS2/JUND/LAMP1/PHF10/RHOA/SH3KBP1/STAT6/TGFBR2/TYK2/VCAM1/ZBTB16	29	GO
Up	BP	GO:0002504	antigen processing and presentation of peptide or polysaccharide antigen via MHC class II	8/456	36/18903	1.80288e-06	0.000261192	0.000197546	ARL8B/B2M/CD74/CTSD/HLA-DPA1/HLA-DPB1/HLA-DRA/HLA-DRB1	8	GO
Up	BP	GO:0009615	response to virus	27/456	409/18903	2.53697e-06	0.000349114	0.000264043	ACTA2/APOBEC3C/ARF1/CFL1/CLU/CXCR4/DDX17/DDX3X/GPAM/HNRNPUL1/HSP90AA1/HTRA1/IFI27/IFI6/IFITM2/MAVS/SAMHD1/SEC14L1/SERINC3/STAT1/TKFC/TPT1/TRIM56/TRIM8/TYK2/ZC3HAV1/ZMYND11	27	GO
Up	BP	GO:0050671	positive regulation of lymphocyte proliferation	15/456	146/18903	2.56037e-06	0.000349114	0.000264043	BMI1/CD55/CD74/CD81/CDKN1A/GPAM/HLA-A/HLA-DPA1/HLA-DPB1/HLA-E/IL6ST/IRS2/TGFBR2/TYK2/VCAM1	15	GO
Up	BP	GO:0032946	positive regulation of mononuclear cell proliferation	15/456	149/18903	3.30304e-06	0.000437511	0.0003309	BMI1/CD55/CD74/CD81/CDKN1A/GPAM/HLA-A/HLA-DPA1/HLA-DPB1/HLA-E/IL6ST/IRS2/TGFBR2/TYK2/VCAM1	15	GO
Up	BP	GO:1903039	positive regulation of leukocyte cell-cell adhesion	21/456	275/18903	3.623e-06	0.000466562	0.000352871	AP3D1/B2M/BMI1/CD55/CD74/CD81/GPAM/HLA-A/HLA-DPA1/HLA-DPB1/HLA-DRA/HLA-DRB1/HLA-E/HSPH1/IL6ST/PHF10/RHOA/TGFBR2/TYK2/VCAM1/ZBTB16	21	GO
Up	BP	GO:0002824	positive regulation of adaptive immune response based on somatic recombination of immune receptors built from immunoglobulin superfamily domains	13/456	114/18903	3.74347e-06	0.000469047	0.000354751	B2M/C3/CD55/CD81/HLA-A/HLA-B/HLA-DRA/HLA-DRB1/HLA-E/HLA-F/IL1R1/STAT6/TYK2	13	GO
Up	BP	GO:0046718	viral entry into host cell	15/456	151/18903	3.89969e-06	0.000475762	0.00035983	CD55/CD74/CD81/CLDN1/CTSB/CXCR4/GRK2/GSN/HLA-DRB1/HSPA1A/HSPA1B/IFITM2/ITGB1/LAMP1/TRIM8	15	GO
Up	BP	GO:2001242	regulation of intrinsic apoptotic signaling pathway	16/456	172/18903	4.40523e-06	0.000523657	0.000396054	CD74/CLU/DDX3X/HSPA1A/MCL1/PINK1/PPIF/PTTG1IP/RRM2B/SEPTIN4/SERINC3/SFPQ/SLC9A3R1/SOD2/TMBIM6/TPT1	16	GO
Up	BP	GO:0031667	response to nutrient levels	29/456	474/18903	4.83414e-06	0.000560276	0.00042375	ALAD/ATF4/ATN1/CAT/CDKN1A/CPT1A/EIF2AK1/FADS1/FOS/GABARAPL1/GNAI2/HNRNPL/HSPA5/KANK2/LARP1/MAP1LC3B/PDK4/PLIN2/RXRA/SLC38A2/SOD2/SREBF1/STAT1/STK24/TGFBR2/ULK1/USF2/VCAM1/VDR	29	GO
Up	BP	GO:0071496	cellular response to external stimulus	23/456	328/18903	5.26518e-06	0.000592031	0.000447767	ATF4/BAG3/CDKN1A/FADS1/FOS/GABARAPL1/HNRNPL/HSPA5/KANK2/MAP1LC3B/MTPN/PDE2A/PDK4/PLIN2/RXRA/SLC38A2/SREBF1/STK24/TLE5/ULK1/USF2/VCAM1/VDR	23	GO
Up	BP	GO:0071375	cellular response to peptide hormone stimulus	22/456	306/18903	5.66205e-06	0.000592031	0.000447767	AHCYL1/CFLAR/CYP11B1/CYP11B2/DDR2/EIF4EBP2/FOS/GNAI2/IRS2/LEPROT/NR4A1/NUCKS1/PDK4/RAB31/RHOQ/SLC39A14/SREBF1/STAT1/STAT3/STAT6/TYK2/VAMP2	22	GO
Up	BP	GO:0002474	antigen processing and presentation of peptide antigen via MHC class I	7/456	30/18903	5.71464e-06	0.000592031	0.000447767	B2M/HLA-A/HLA-B/HLA-C/HLA-E/HLA-F/TAP1	7	GO
Up	BP	GO:0019886	antigen processing and presentation of exogenous peptide antigen via MHC class II	7/456	30/18903	5.71464e-06	0.000592031	0.000447767	B2M/CD74/CTSD/HLA-DPA1/HLA-DPB1/HLA-DRA/HLA-DRB1	7	GO
Up	BP	GO:2001243	negative regulation of intrinsic apoptotic signaling pathway	12/456	101/18903	5.74663e-06	0.000592031	0.000447767	CD74/CLU/DDX3X/HSPA1A/MCL1/PINK1/PPIF/PTTG1IP/RRM2B/SOD2/TMBIM6/TPT1	12	GO
Up	BP	GO:0002708	positive regulation of lymphocyte mediated immunity	13/456	119/18903	6.04901e-06	0.000609635	0.000461081	B2M/C3/CD55/CD81/HLA-A/HLA-B/HLA-DRA/HLA-DRB1/HLA-E/HLA-F/IL1R1/LAMP1/STAT6	13	GO
Up	BP	GO:0031668	cellular response to extracellular stimulus	20/456	262/18903	6.20006e-06	0.000611563	0.00046254	ATF4/CDKN1A/FADS1/FOS/GABARAPL1/HNRNPL/HSPA5/KANK2/MAP1LC3B/PDK4/PLIN2/RXRA/SLC38A2/SREBF1/STK24/TLE5/ULK1/USF2/VCAM1/VDR	20	GO
Up	BP	GO:0071248	cellular response to metal ion	17/456	198/18903	6.58576e-06	0.000636074	0.000481078	ALAD/APP/ATF4/B2M/CLDN1/CYP11B1/CYP11B2/FOS/HSPA5/IQGAP1/JUND/KCNK3/MT1E/MT1F/MT1X/PPIF/SLC40A1	17	GO
Up	BP	GO:0044409	entry into host	15/456	158/18903	6.81962e-06	0.000645219	0.000487995	CD55/CD74/CD81/CLDN1/CTSB/CXCR4/GRK2/GSN/HLA-DRB1/HSPA1A/HSPA1B/IFITM2/ITGB1/LAMP1/TRIM8	15	GO
Up	BP	GO:0001916	positive regulation of T cell mediated cytotoxicity	7/456	31/18903	7.22901e-06	0.000670274	0.000506944	B2M/HLA-A/HLA-B/HLA-DRA/HLA-DRB1/HLA-E/HLA-F	7	GO
Up	BP	GO:0002705	positive regulation of leukocyte mediated immunity	14/456	140/18903	7.56144e-06	0.000687349	0.000519859	B2M/C3/CD55/CD81/HLA-A/HLA-B/HLA-DRA/HLA-DRB1/HLA-E/HLA-F/IL1R1/LAMP1/MAVS/STAT6	14	GO
Up	BP	GO:0032386	regulation of intracellular transport	23/456	336/18903	7.82224e-06	0.000697382	0.000527447	ANP32B/ANXA2/BAG3/CAMK1/CD81/EZR/GDI1/HSP90AA1/IFI27/LAMP1/LCP1/LEPROT/MAVS/MSN/NDRG4/OS9/PINK1/PRKACA/RAB11B/RAB29/SREBF1/USP7/VAMP2	23	GO
Up	BP	GO:0006457	protein folding	18/456	223/18903	8.3848e-06	0.000733433	0.000554712	B2M/BAG3/CANX/CD74/CLU/CRTAP/DNAJB1/FKBP5/HSP90AA1/HSPA1A/HSPA1B/HSPA5/HSPB6/HSPH1/KHSRP/PPIF/RANBP2/TCP1	18	GO
Up	BP	GO:0050792	regulation of viral process	15/456	162/18903	9.24889e-06	0.000787902	0.000595909	APOBEC3C/CD74/CXCR4/DDB1/DDX3X/GSN/HEXIM1/HLA-DRB1/IFITM2/LARP1/MAVS/PABPC1/STAT1/TRIM8/ZC3HAV1	15	GO
Up	BP	GO:0007159	leukocyte cell-cell adhesion	26/456	414/18903	9.49355e-06	0.000787902	0.000595909	AP3D1/B2M/BMI1/CD55/CD74/CD81/CEBPB/EZR/GPAM/HLA-A/HLA-DPA1/HLA-DPB1/HLA-DRA/HLA-DRB1/HLA-E/HSPH1/IL6ST/ITGB1/MSN/PHF10/RHOA/TGFBR2/TYK2/VCAM1/WNK1/ZBTB16	26	GO
Up	BP	GO:0042102	positive regulation of T cell proliferation	12/456	106/18903	9.51736e-06	0.000787902	0.000595909	BMI1/CD55/CD81/GPAM/HLA-A/HLA-DPA1/HLA-DPB1/HLA-E/IL6ST/TGFBR2/TYK2/VCAM1	12	GO
Up	BP	GO:1901654	response to ketone	17/456	205/18903	1.04443e-05	0.000849469	0.000642473	ABHD2/BMI1/CFLAR/CLDN1/FOS/GNB1/GPI/HSD3B2/IGFBP7/KLF9/LARP1/MSN/NCOA4/SLIT2/SREBF1/TXNIP/WBP2	17	GO
Up	BP	GO:0071241	cellular response to inorganic substance	18/456	229/18903	1.20712e-05	0.000964864	0.000729749	ALAD/APP/ATF4/B2M/CFLAR/CLDN1/CYP11B1/CYP11B2/FOS/HSPA5/IQGAP1/JUND/KCNK3/MT1E/MT1F/MT1X/PPIF/SLC40A1	18	GO
Up	BP	GO:0022409	positive regulation of cell-cell adhesion	22/456	322/18903	1.26724e-05	0.000995752	0.000753111	AP3D1/B2M/BMI1/CD55/CD74/CD81/FLOT1/GPAM/HLA-A/HLA-DPA1/HLA-DPB1/HLA-DRA/HLA-DRB1/HLA-E/HSPH1/IL6ST/PHF10/RHOA/TGFBR2/TYK2/VCAM1/ZBTB16	22	GO
Up	BP	GO:0070665	positive regulation of leukocyte proliferation	15/456	167/18903	1.33484e-05	0.00103138	0.000780059	BMI1/CD55/CD74/CD81/CDKN1A/GPAM/HLA-A/HLA-DPA1/HLA-DPB1/HLA-E/IL6ST/IRS2/TGFBR2/TYK2/VCAM1	15	GO
Up	BP	GO:0031669	cellular response to nutrient levels	18/456	231/18903	1.35895e-05	0.0010328	0.000781132	ATF4/CDKN1A/FADS1/FOS/GABARAPL1/HNRNPL/HSPA5/KANK2/MAP1LC3B/PDK4/PLIN2/RXRA/SLC38A2/SREBF1/STK24/ULK1/USF2/VDR	18	GO
Up	BP	GO:0002495	antigen processing and presentation of peptide antigen via MHC class II	7/456	34/18903	1.38925e-05	0.0010388	0.000785672	B2M/CD74/CTSD/HLA-DPA1/HLA-DPB1/HLA-DRA/HLA-DRB1	7	GO
Up	BP	GO:0009299	mRNA transcription	8/456	48/18903	1.74471e-05	0.00128388	0.000971031	ANXA2/ATF4/DDX5/RXRA/S100A10/SREBF1/STAT3/VDR	8	GO
Up	BP	GO:0034504	protein localization to nucleus	21/456	306/18903	1.86258e-05	0.0013492	0.00102043	BAG3/CDKN1A/CTDNEP1/GBP2/HDGF/HNRNPU/HSP90AA1/IPO7/MAVS/NFKBIA/PTTG1IP/RANBP2/RPL23/SQSTM1/STAT3/SUN2/TCP1/TRIM8/TXNIP/ZBTB16/ZBTB7A	21	GO
Up	BP	GO:0022411	cellular component disassembly	28/456	483/18903	1.89868e-05	0.0013542	0.00102421	ATP2A2/C3/CALM1/CFL1/CHMP1B/CST3/CTDNEP1/DDR2/ETF1/FLOT1/GABARAPL1/GSN/LCP1/MAP1LC3B/MTPN/OPTN/PBXIP1/PINK1/PLIN2/PNPLA2/RETREG2/RPL23/SET/SPTAN1/SPTBN1/SQSTM1/SREBF1/ULK1	28	GO
Up	BP	GO:0002720	positive regulation of cytokine production involved in immune response	10/456	79/18903	1.96793e-05	0.00136376	0.00103145	B2M/CD55/CD74/CD81/HLA-A/HLA-E/HLA-F/IL1R1/MAPKAPK2/MAVS	10	GO
Up	BP	GO:0045785	positive regulation of cell adhesion	28/456	484/18903	1.97092e-05	0.00136376	0.00103145	AP3D1/ARPC2/B2M/BMI1/CD55/CD74/CD81/FLOT1/GPAM/HLA-A/HLA-DPA1/HLA-DPB1/HLA-DRA/HLA-DRB1/HLA-E/HSPH1/IL6ST/MYADM/PHF10/PLEKHA2/RHOA/S100A10/SPOCK2/TGFBR2/TYK2/UTRN/VCAM1/ZBTB16	28	GO
Up	BP	GO:0052547	regulation of peptidase activity	27/456	459/18903	2.07023e-05	0.00141141	0.00106748	ANP32B/ANTXR1/ANXA2/APLP2/APP/C3/CAST/CFLAR/CST3/CTSB/CTSD/DDX3X/DHCR24/GPI/GSN/IFI6/MTCH1/NR4A1/PEBP1/PINK1/PSME3/RHOA/SERPINA5/SPOCK2/STAT3/TIMP2/UACA	27	GO
Up	BP	GO:0046634	regulation of alpha-beta T cell activation	12/456	115/18903	2.19347e-05	0.00147376	0.00111464	AP3D1/CD55/CD81/HLA-A/HLA-DRA/HLA-DRB1/HLA-E/HSPH1/RHOA/TGFBR2/TYK2/ZBTB16	12	GO
Up	BP	GO:0046641	positive regulation of alpha-beta T cell proliferation	6/456	25/18903	2.28702e-05	0.00151466	0.00114558	CD55/CD81/HLA-A/HLA-E/TGFBR2/TYK2	6	GO
Up	BP	GO:0006446	regulation of translational initiation	10/456	82/18903	2.74005e-05	0.00175524	0.00132753	ATF4/CSDE1/DDX3X/EIF2AK1/EIF4B/EIF4EBP2/EIF4G2/EIF4H/EIF5/LARP1	10	GO
Up	BP	GO:0006879	cellular iron ion homeostasis	9/456	66/18903	2.79659e-05	0.00175524	0.00132753	ACO1/ATP6V1A/CYB561A3/CYBRD1/FTH1/ISCU/NCOA4/SLC39A14/SLC40A1	9	GO
Up	BP	GO:0002399	MHC class II protein complex assembly	5/456	16/18903	2.80173e-05	0.00175524	0.00132753	B2M/HLA-DPA1/HLA-DPB1/HLA-DRA/HLA-DRB1	5	GO
Up	BP	GO:0002503	peptide antigen assembly with MHC class II protein complex	5/456	16/18903	2.80173e-05	0.00175524	0.00132753	B2M/HLA-DPA1/HLA-DPB1/HLA-DRA/HLA-DRB1	5	GO
Up	BP	GO:0042060	wound healing	26/456	442/18903	2.94139e-05	0.00181817	0.00137513	ACTA2/AHNAK/AK3/ANXA2/ANXA5/ARL8B/B4GALT1/C1QTNF1/CD9/CDKN1A/CFLAR/CHMP1B/CLDN1/CXCR4/DDR2/GNAS/IL6ST/ITGB1/MCAM/MYH9/PABPC4/PAPSS2/RHOA/S100A10/TGFBR2/TLN1	26	GO
Up	BP	GO:0031330	negative regulation of cellular catabolic process	18/456	247/18903	3.3345e-05	0.00203404	0.00153839	ANXA2/CSDE1/CST3/EIF4G2/HIPK2/HNRNPAB/HNRNPU/LARP1/MAPKAPK2/MCL1/PABPC1/PINK1/RGN/RPL23/STAT3/TIMP2/TOB1/USP7	18	GO
Up	BP	GO:0043434	response to peptide hormone	25/456	421/18903	3.57994e-05	0.0021554	0.00163018	AHCYL1/CAT/CFLAR/CYP11B1/CYP11B2/DDR2/EIF4EBP2/FOS/GNAI2/IGFBP5/IRS2/JUND/LEPROT/NR4A1/NUCKS1/PDK4/RAB31/RHOQ/SLC39A14/SREBF1/STAT1/STAT3/STAT6/TYK2/VAMP2	25	GO
Up	BP	GO:0042026	protein refolding	6/456	27/18903	3.66935e-05	0.00218091	0.00164947	B2M/HSP90AA1/HSPA1A/HSPA1B/HSPA5/HSPB6	6	GO
Up	BP	GO:1903729	regulation of plasma membrane organization	5/456	17/18903	3.89065e-05	0.00228317	0.00172682	AHNAK/ANXA2/GSN/MYH9/S100A10	5	GO
Up	BP	GO:0051346	negative regulation of hydrolase activity	23/456	373/18903	4.11274e-05	0.00238333	0.00180257	ANXA2/APLP2/APP/C3/CAST/CST3/CTSB/DDX3X/DHCR24/GNAI2/GPI/IFI6/KDM5A/NR4A1/PEBP1/RGN/RGS2/SERPINA5/SLC39A14/SPOCK2/TIMP2/TMBIM6/WNK1	23	GO
Up	BP	GO:0034284	response to monosaccharide	16/456	207/18903	4.47813e-05	0.00254065	0.00192156	CAT/GPAM/HLA-DRB1/IRS2/OSBP/PIM3/PRKACA/RAB11B/RHOA/SLC29A1/SLC39A14/SOD2/SREBF1/TGFBR2/TXNIP/VAMP2	16	GO
Up	BP	GO:0006081	cellular aldehyde metabolic process	9/456	70/18903	4.51276e-05	0.00254065	0.00192156	ALDH1A1/ALDH2/ALDH3A2/ALDH9A1/CYP11B1/CYP11B2/HAGH/IDH1/TKFC	9	GO
Up	BP	GO:0097305	response to alcohol	18/456	253/18903	4.56981e-05	0.00254065	0.00192156	ACTR2/ALAD/CAT/CLDN1/CPT1A/FOS/GNB1/HSD3B2/IGFBP7/KLF9/LARP1/RGS2/RHOA/SLIT2/SOD2/SREBF1/TGFBR2/VCAM1	18	GO
Up	BP	GO:0048145	regulation of fibroblast proliferation	10/456	87/18903	4.60343e-05	0.00254065	0.00192156	BMI1/CD74/CDKN1A/DDR2/FOSL2/FTH1/KMT2A/S100A6/SKI/SOD2	10	GO
Up	BP	GO:1903037	regulation of leukocyte cell-cell adhesion	23/456	377/18903	4.84627e-05	0.00264321	0.00199912	AP3D1/B2M/BMI1/CD55/CD74/CD81/CEBPB/GPAM/HLA-A/HLA-DPA1/HLA-DPB1/HLA-DRA/HLA-DRB1/HLA-E/HSPH1/IL6ST/PHF10/RHOA/TGFBR2/TYK2/VCAM1/WNK1/ZBTB16	23	GO
Up	BP	GO:0001914	regulation of T cell mediated cytotoxicity	7/456	41/18903	5.0187e-05	0.00267918	0.00202633	B2M/HLA-A/HLA-B/HLA-DRA/HLA-DRB1/HLA-E/HLA-F	7	GO
Up	BP	GO:0071383	cellular response to steroid hormone stimulus	16/456	209/18903	5.0278e-05	0.00267918	0.00202633	ABHD2/BMI1/CFLAR/DDX17/DDX5/HNRNPU/HSPA1A/HSPA1B/KANK2/KLF9/NCOA4/RHOA/RXRA/WBP2/ZBTB7A/ZFP36L2	16	GO
Up	BP	GO:0002709	regulation of T cell mediated immunity	10/456	89/18903	5.60563e-05	0.00293583	0.00222044	B2M/CD55/CD81/HLA-A/HLA-B/HLA-DRA/HLA-DRB1/HLA-E/HLA-F/IL1R1	10	GO
Up	BP	GO:0042594	response to starvation	16/456	211/18903	5.63608e-05	0.00293583	0.00222044	ATF4/CDKN1A/EIF2AK1/FADS1/FOS/GABARAPL1/HNRNPL/HSPA5/LARP1/MAP1LC3B/PDK4/PLIN2/SLC38A2/SREBF1/STK24/ULK1	16	GO
Up	BP	GO:0030099	myeloid cell differentiation	24/456	407/18903	5.71039e-05	0.00294149	0.00222471	ACTN1/ALAS1/ANXA2/APP/B2M/CD74/CD81/CEBPB/EIF2AK1/FAM210B/FOS/HIPK2/HLA-DRB1/HOXA5/HSPA1A/HSPA1B/MYH9/NFKBIA/PABPC4/STAT1/STAT3/TGFBR2/ZBTB16/ZBTB7A	24	GO
Up	BP	GO:0006979	response to oxidative stress	25/456	434/18903	5.86565e-05	0.00298826	0.00226009	ALAD/APP/ATF4/ATP2A2/CAT/DDR2/DHCR24/FOS/HSPA1A/HSPA1B/IDH1/MCL1/MGST1/NCOA7/NFE2L1/PINK1/PPIF/RRM2B/SFPQ/SOD2/SRXN1/STAT1/STAT6/STK24/TXNIP	25	GO
Up	BP	GO:0042098	T cell proliferation	16/456	212/18903	5.96383e-05	0.00300525	0.00227294	BMI1/BTN3A1/CD55/CD81/CEBPB/GPAM/HLA-A/HLA-DPA1/HLA-DPB1/HLA-DRB1/HLA-E/IL6ST/MSN/TGFBR2/TYK2/VCAM1	16	GO
Up	BP	GO:0002064	epithelial cell development	16/456	213/18903	6.30822e-05	0.00314462	0.00237835	ACTA2/AKR1B1/ATF4/B4GALT1/CLDN1/CXCR4/EZR/FOSL2/HOXA5/HSD17B4/IL6ST/IQGAP1/MSN/MYADM/PDE2A/VIM	16	GO
Up	BP	GO:0022407	regulation of cell-cell adhesion	27/456	490/18903	6.38039e-05	0.00314675	0.00237996	AP3D1/B2M/BMI1/C1QTNF1/CD55/CD74/CD81/CD9/CEBPB/FLOT1/GPAM/HLA-A/HLA-DPA1/HLA-DPB1/HLA-DRA/HLA-DRB1/HLA-E/HSPH1/IL6ST/MYADM/PHF10/RHOA/TGFBR2/TYK2/VCAM1/WNK1/ZBTB16	27	GO
Up	BP	GO:0036293	response to decreased oxygen levels	20/456	309/18903	6.67081e-05	0.00322145	0.00243646	ALAD/ATF4/CAT/CFLAR/CXCR4/DDAH1/DDR2/FOS/HIPK2/JUND/KCNK3/NDRG1/PINK1/RHOA/SLC29A1/SOD2/TGFBR2/TMBIM6/VCAM1/VEGFB	20	GO
Up	BP	GO:1903311	regulation of mRNA metabolic process	20/456	309/18903	6.67081e-05	0.00322145	0.00243646	AHCYL1/CSDE1/DDX17/DDX5/HNRNPAB/HNRNPL/HNRNPU/KHSRP/LARP1/MAPKAPK2/PABPC1/PABPC4/PTBP1/SF1/TOB1/U2AF2/VIM/ZBTB7A/ZC3HAV1/ZFP36L2	20	GO
Up	BP	GO:0042789	mRNA transcription by RNA polymerase II	7/456	43/18903	6.90061e-05	0.00327489	0.00247687	ANXA2/ATF4/RXRA/S100A10/SREBF1/STAT3/VDR	7	GO
Up	BP	GO:0001778	plasma membrane repair	6/456	30/18903	6.92275e-05	0.00327489	0.00247687	AHNAK/ANXA2/ARL8B/CHMP1B/MYH9/S100A10	6	GO
Up	BP	GO:0006826	iron ion transport	8/456	58/18903	7.17901e-05	0.00336181	0.00254261	B2M/CLTC/CYBRD1/FTH1/ISCU/RAB11B/SLC39A14/SLC40A1	8	GO
Up	BP	GO:0019079	viral genome replication	12/456	130/18903	7.40623e-05	0.00340204	0.00257304	APOBEC3C/DDB1/DDX3X/EEF1A1/GRK2/IFI27/IFITM2/LARP1/MAVS/NUCKS1/PABPC1/ZC3HAV1	12	GO
Up	BP	GO:0050670	regulation of lymphocyte proliferation	17/456	239/18903	7.41168e-05	0.00340204	0.00257304	BMI1/CD55/CD74/CD81/CDKN1A/CEBPB/GPAM/HLA-A/HLA-DPA1/HLA-DPB1/HLA-DRB1/HLA-E/IL6ST/IRS2/TGFBR2/TYK2/VCAM1	17	GO
Up	BP	GO:0070482	response to oxygen levels	21/456	337/18903	7.59948e-05	0.00345404	0.00261237	ALAD/ATF4/ATP6V1A/CAT/CFLAR/CXCR4/DDAH1/DDR2/FOS/HIPK2/JUND/KCNK3/NDRG1/PINK1/RHOA/SLC29A1/SOD2/TGFBR2/TMBIM6/VCAM1/VEGFB	21	GO
Up	BP	GO:0001912	positive regulation of leukocyte mediated cytotoxicity	8/456	59/18903	8.13225e-05	0.00364442	0.00275636	B2M/HLA-A/HLA-B/HLA-DRA/HLA-DRB1/HLA-E/HLA-F/LAMP1	8	GO
Up	BP	GO:0045185	maintenance of protein location	10/456	93/18903	8.17558e-05	0.00364442	0.00275636	GSN/HNRNPU/HSPA5/NFKBIA/OS9/PINK1/SRGN/SUN2/TMSB4X/YWHAB	10	GO
Up	BP	GO:0046631	alpha-beta T cell activation	14/456	174/18903	8.63834e-05	0.00375006	0.00283626	AP3D1/CD55/CD81/HLA-A/HLA-DRA/HLA-DRB1/HLA-E/HSPH1/RHOA/STAT3/STAT6/TGFBR2/TYK2/ZBTB16	14	GO
Up	BP	GO:1903312	negative regulation of mRNA metabolic process	10/456	94/18903	8.95516e-05	0.00375006	0.00283626	CSDE1/HNRNPAB/HNRNPL/HNRNPU/LARP1/MAPKAPK2/PABPC1/PTBP1/TOB1/U2AF2	10	GO
Up	BP	GO:0032944	regulation of mononuclear cell proliferation	17/456	243/18903	9.0893e-05	0.00375006	0.00283626	BMI1/CD55/CD74/CD81/CDKN1A/CEBPB/GPAM/HLA-A/HLA-DPA1/HLA-DPB1/HLA-DRB1/HLA-E/IL6ST/IRS2/TGFBR2/TYK2/VCAM1	17	GO
Up	BP	GO:0002456	T cell mediated immunity	11/456	113/18903	9.09541e-05	0.00375006	0.00283626	B2M/BTN3A2/CD55/CD81/HLA-A/HLA-B/HLA-DRA/HLA-DRB1/HLA-E/HLA-F/IL1R1	11	GO
Up	BP	GO:0009141	nucleoside triphosphate metabolic process	18/456	267/18903	9.14925e-05	0.00375006	0.00283626	AK3/APP/ATP6V0C/ATP6V1A/ATP6V1B2/GPI/HSPA1A/HSPA1B/NADK/NDUFS1/PINK1/RHOA/RHOQ/RRM2B/SAMHD1/STAT3/TMSB4X/ZBTB7A	18	GO
Up	BP	GO:0002396	MHC protein complex assembly	5/456	20/18903	9.1819e-05	0.00375006	0.00283626	B2M/HLA-DPA1/HLA-DPB1/HLA-DRA/HLA-DRB1	5	GO
Up	BP	GO:0002501	peptide antigen assembly with MHC protein complex	5/456	20/18903	9.1819e-05	0.00375006	0.00283626	B2M/HLA-DPA1/HLA-DPB1/HLA-DRA/HLA-DRB1	5	GO
Up	BP	GO:0071243	cellular response to arsenic-containing substance	5/456	20/18903	9.1819e-05	0.00375006	0.00283626	ATF4/DDX3X/MKNK2/PPIF/SLC38A2	5	GO
Up	BP	GO:0046686	response to cadmium ion	8/456	60/18903	9.18811e-05	0.00375006	0.00283626	ALAD/CAT/FOS/GPI/MT1E/MT1F/MT1X/SOD2	8	GO
Up	BP	GO:0002702	positive regulation of production of molecular mediator of immune response	12/456	133/18903	9.23803e-05	0.00375006	0.00283626	B2M/CD55/CD74/CD81/GPI/HLA-A/HLA-E/HLA-F/IL1R1/MAPKAPK2/MAVS/STAT6	12	GO
Up	BP	GO:0006875	cellular metal ion homeostasis	24/456	420/18903	9.30236e-05	0.00375006	0.00283626	ACO1/AP3D1/APP/ARF1/ATF4/ATP2A2/ATP6V1A/CALM1/CYB561A3/CYBRD1/FTH1/ISCU/MT1E/MT1F/MT1X/NCOA4/PRKACA/RGN/SLC39A14/SLC40A1/STIM1/TMBIM6/TPT1/VDR	24	GO
Up	BP	GO:0016236	macroautophagy	20/456	317/18903	9.47237e-05	0.00375452	0.00283963	ARL8B/ATP2A2/ATP6V0C/ATP6V1A/ATP6V1B2/BAG3/CALM1/CHMP1B/CTSD/GABARAPL1/LARP1/MAP1LC3B/OPTN/PINK1/PRKACA/RAB1B/RETREG2/RNF213/SQSTM1/ULK1	20	GO
Up	BP	GO:0070997	neuron death	22/456	368/18903	9.47539e-05	0.00375452	0.00283963	APP/ATF4/ATN1/CEBPB/CLU/DDR2/DHCR24/FOS/GPI/HDGF/HIPK2/HLA-F/HSPA5/IL6ST/MCL1/NCOA7/PINK1/RAB29/RHOA/SET/SOD2/TMBIM6	22	GO
Up	BP	GO:0070663	regulation of leukocyte proliferation	18/456	269/18903	0.000100584	0.00391839	0.00296357	BMI1/CD55/CD74/CD81/CDKN1A/CEBPB/GPAM/HLA-A/HLA-DPA1/HLA-DPB1/HLA-DRB1/HLA-E/IL6ST/IRS2/STAT6/TGFBR2/TYK2/VCAM1	18	GO
Up	BP	GO:0046685	response to arsenic-containing substance	6/456	32/18903	0.000101425	0.00391839	0.00296357	ALAD/ATF4/DDX3X/MKNK2/PPIF/SLC38A2	6	GO
Up	BP	GO:0051085	chaperone cofactor-dependent protein refolding	6/456	32/18903	0.000101425	0.00391839	0.00296357	CD74/DNAJB1/HSPA1A/HSPA1B/HSPA5/HSPH1	6	GO
Up	BP	GO:1903829	positive regulation of protein localization	25/456	451/18903	0.000107975	0.00413696	0.00312888	ANP32B/BAG3/CAMK1/CD81/EZR/GLUD1/GPD1L/HLA-DRB1/HSP90AA1/IRS2/ITGB1/LEPROT/MAVS/MSN/OSBP/PINK1/PRKACA/RAB29/RTN4/SPTBN1/SQSTM1/TCP1/TM7SF3/TRIM8/VAMP2	25	GO
Up	BP	GO:0051098	regulation of binding	22/456	372/18903	0.000110784	0.00418072	0.00316198	ANXA2/APP/ATP2A2/B2M/CALM1/CAMK1/CDKN1A/DAZAP2/FLOT1/HIPK2/HNRNPL/NFKBIA/NIBAN2/NUCKS1/PBXIP1/PRKACA/S100A10/SKI/TLE5/TMBIM6/TMSB4X/ZBTB7A	22	GO
Up	BP	GO:0009144	purine nucleoside triphosphate metabolic process	17/456	247/18903	0.000110921	0.00418072	0.00316198	AK3/APP/ATP6V0C/ATP6V1A/ATP6V1B2/GPI/HSPA1A/HSPA1B/NADK/NDUFS1/PINK1/RHOA/RHOQ/SAMHD1/STAT3/TMSB4X/ZBTB7A	17	GO
Up	BP	GO:0001666	response to hypoxia	19/456	296/18903	0.000112554	0.00420806	0.00318266	ALAD/CAT/CFLAR/CXCR4/DDAH1/DDR2/FOS/HIPK2/JUND/KCNK3/NDRG1/PINK1/RHOA/SLC29A1/SOD2/TGFBR2/TMBIM6/VCAM1/VEGFB	19	GO
Up	BP	GO:0032271	regulation of protein polymerization	15/456	201/18903	0.000114287	0.00423868	0.00320581	ARPC2/CLIP1/GSN/HSP90AA1/HSPA1A/HSPA1B/MTPN/MYADM/PINK1/RHOA/SLIT2/SPTAN1/SPTBN1/TMSB4X/TUBB4A	15	GO
Up	BP	GO:0070661	leukocyte proliferation	21/456	348/18903	0.000119389	0.00439016	0.00332038	BMI1/BTN3A1/CD55/CD74/CD81/CDKN1A/CEBPB/CLU/GPAM/HLA-A/HLA-DPA1/HLA-DPB1/HLA-DRB1/HLA-E/IL6ST/IRS2/MSN/STAT6/TGFBR2/TYK2/VCAM1	21	GO
Up	BP	GO:0033157	regulation of intracellular protein transport	16/456	225/18903	0.000120265	0.00439016	0.00332038	ANP32B/BAG3/CAMK1/CD81/GDI1/HSP90AA1/IFI27/LCP1/LEPROT/MAVS/OS9/PINK1/PRKACA/RAB29/SREBF1/VAMP2	16	GO
Up	BP	GO:0045646	regulation of erythrocyte differentiation	7/456	47/18903	0.000123947	0.00442524	0.00334692	B2M/FAM210B/HOXA5/HSPA1A/HSPA1B/STAT1/STAT3	7	GO
Up	BP	GO:0043484	regulation of RNA splicing	14/456	180/18903	0.000124084	0.00442524	0.00334692	AHNAK/DDX17/DDX5/HNRNPL/HNRNPU/HSPA1A/POLR2A/PTBP1/SF1/SLC38A2/TMBIM6/U2AF2/USP22/ZBTB7A	14	GO
Up	BP	GO:0052548	regulation of endopeptidase activity	24/456	428/18903	0.00012409	0.00442524	0.00334692	ANP32B/ANXA2/APLP2/APP/C3/CAST/CFLAR/CST3/CTSD/DDX3X/DHCR24/GPI/GSN/IFI6/MTCH1/NR4A1/PEBP1/PSME3/RHOA/SERPINA5/SPOCK2/STAT3/TIMP2/UACA	24	GO
Up	BP	GO:0050863	regulation of T cell activation	22/456	376/18903	0.000129178	0.00457153	0.00345756	AP3D1/B2M/BMI1/CD55/CD74/CD81/CEBPB/GPAM/HLA-A/HLA-DPA1/HLA-DPB1/HLA-DRA/HLA-DRB1/HLA-E/HSPH1/IL6ST/PHF10/RHOA/TGFBR2/TYK2/VCAM1/ZBTB16	22	GO
Up	BP	GO:0002718	regulation of cytokine production involved in immune response	11/456	118/18903	0.000134421	0.00472103	0.00357062	B2M/CD55/CD74/CD81/HLA-A/HLA-E/HLA-F/IL1R1/LITAF/MAPKAPK2/MAVS	11	GO
Up	BP	GO:0032409	regulation of transporter activity	20/456	326/18903	0.000138289	0.00476635	0.0036049	ABCB1/AHCYL1/AHNAK/APP/CALM1/GPD1L/ITGB1/KCNK3/KMT2A/PINK1/PPIF/PRKACA/RGN/RXRA/SLC9A3R1/STIM1/TMSB4X/UTRN/VAMP2/WNK1	20	GO
Up	BP	GO:2001237	negative regulation of extrinsic apoptotic signaling pathway	10/456	99/18903	0.00013866	0.00476635	0.0036049	CFLAR/DDX3X/HSPA1A/HSPA1B/IFI6/MCL1/PEA15/PSME3/TMBIM1/ZMYND11	10	GO
Up	BP	GO:0042129	regulation of T cell proliferation	14/456	182/18903	0.000139478	0.00476635	0.0036049	BMI1/CD55/CD81/CEBPB/GPAM/HLA-A/HLA-DPA1/HLA-DPB1/HLA-DRB1/HLA-E/IL6ST/TGFBR2/TYK2/VCAM1	14	GO
Up	BP	GO:0006417	regulation of translation	26/456	486/18903	0.000139824	0.00476635	0.0036049	ACO1/APP/ATF4/CSDE1/DDX3X/EIF2AK1/EIF4B/EIF4EBP2/EIF4G2/EIF4H/EIF5/ETF1/HNRNPL/HNRNPU/IGFBP5/KHSRP/LARP1/MKNK2/MTPN/PABPC1/PINK1/RGS2/RHOA/TOB1/VIM/ZFP36L2	26	GO
Up	BP	GO:1900152	negative regulation of nuclear-transcribed mRNA catabolic process, deadenylation-dependent decay	4/456	12/18903	0.000141845	0.00479996	0.00363032	CSDE1/HNRNPU/PABPC1/TOB1	4	GO
Up	BP	GO:0060048	cardiac muscle contraction	12/456	140/18903	0.000150856	0.0050679	0.00383297	ATP2A2/CALM1/CXCR4/GJA1/GPD1L/GRK2/GSN/HSP90AA1/KCNJ5/PRKACA/RGS2/VEGFB	12	GO
Up	BP	GO:0002367	cytokine production involved in immune response	11/456	120/18903	0.000156193	0.00520944	0.00394002	B2M/CD55/CD74/CD81/HLA-A/HLA-E/HLA-F/IL1R1/LITAF/MAPKAPK2/MAVS	11	GO
Up	BP	GO:0006986	response to unfolded protein	12/456	141/18903	0.000161363	0.00534344	0.00404137	ATF4/BAG3/DNAJB1/HSP90AA1/HSPA1A/HSPA1B/HSPA5/HSPH1/OPTN/OS9/TM7SF3/TMBIM6	12	GO
Up	BP	GO:0032507	maintenance of protein location in cell	8/456	65/18903	0.000163178	0.00536521	0.00405783	GSN/HNRNPU/HSPA5/OS9/PINK1/SRGN/SUN2/TMSB4X	8	GO
Up	BP	GO:0046651	lymphocyte proliferation	19/456	305/18903	0.00016598	0.00540427	0.00408738	BMI1/BTN3A1/CD55/CD74/CD81/CDKN1A/CEBPB/GPAM/HLA-A/HLA-DPA1/HLA-DPB1/HLA-DRB1/HLA-E/IL6ST/IRS2/MSN/TGFBR2/TYK2/VCAM1	19	GO
Up	BP	GO:0035966	response to topologically incorrect protein	13/456	163/18903	0.000167472	0.00540427	0.00408738	ATF4/BAG3/CLU/DNAJB1/HSP90AA1/HSPA1A/HSPA1B/HSPA5/HSPH1/OPTN/OS9/TM7SF3/TMBIM6	13	GO
Up	BP	GO:0032103	positive regulation of response to external stimulus	25/456	464/18903	0.000167863	0.00540427	0.00408738	APP/C3/CAMK2N1/CD74/CD81/CEBPB/CXCR4/HEXIM1/HLA-E/HLA-F/HSP90AA1/IL6ST/LAMP1/MAVS/NEAT1/NFKBIA/OPTN/PDE2A/SFPQ/SLIT2/STK24/TMSB4X/TRIM56/VEGFB/WNK1	25	GO
Up	BP	GO:0051384	response to glucocorticoid	12/456	142/18903	0.00017249	0.00541848	0.00409813	ALAD/BMI1/CFLAR/CLDN1/FOS/HNRNPU/HSD3B2/IGFBP7/KLF9/RHOA/SLIT2/ZFP36L2	12	GO
Up	BP	GO:1903900	regulation of viral life cycle	12/456	142/18903	0.00017249	0.00541848	0.00409813	APOBEC3C/CD74/DDB1/DDX3X/GSN/HLA-DRB1/IFITM2/LARP1/MAVS/PABPC1/TRIM8/ZC3HAV1	12	GO
Up	BP	GO:0061912	selective autophagy	9/456	83/18903	0.000173071	0.00541848	0.00409813	BAG3/GABARAPL1/MAP1LC3B/OPTN/PINK1/RETREG2/RNF213/SQSTM1/ULK1	9	GO
Up	BP	GO:0032412	regulation of ion transmembrane transporter activity	18/456	281/18903	0.000173782	0.00541848	0.00409813	ABCB1/AHCYL1/AHNAK/APP/CALM1/GPD1L/ITGB1/KCNK3/PINK1/PPIF/PRKACA/RGN/SLC9A3R1/STIM1/TMSB4X/UTRN/VAMP2/WNK1	18	GO
Up	BP	GO:0009266	response to temperature stimulus	14/456	186/18903	0.000175287	0.00541848	0.00409813	ACADVL/BAG3/CXCR4/DNAJB1/FOS/HSP90AA1/HSPA1A/HSPA1B/HSPB6/IGFBP7/MAPKAPK2/NFKBIA/PRKACA/SOD2	14	GO
Up	BP	GO:0016049	cell growth	26/456	493/18903	0.000175318	0.00541848	0.00409813	APP/CDKN1A/CXCR4/DDX3X/DPYSL2/EIF4G2/GDI1/GJA1/GOLGA4/HSP90AA1/HSPA1A/HSPA1B/IGFBP5/IGFBP7/IQGAP1/ITGB1/ITSN2/MTPN/RGS2/RHOA/RTN4/SEMA6A/SLIT2/TGFBR2/TSPYL2/ULK1	26	GO
Up	BP	GO:0006898	receptor-mediated endocytosis	17/456	257/18903	0.000178796	0.00548938	0.00415175	ANXA2/ARF1/B2M/C3/CANX/CAP1/CD81/CD9/CLTC/CLU/EZR/FLOT1/GRK2/ITGB1/ITSN2/RAB31/TGFBR2	17	GO
Up	BP	GO:0031343	positive regulation of cell killing	8/456	66/18903	0.000181828	0.00554576	0.00419439	B2M/HLA-A/HLA-B/HLA-DRA/HLA-DRB1/HLA-E/HLA-F/LAMP1	8	GO
Up	BP	GO:0002700	regulation of production of molecular mediator of immune response	14/456	187/18903	0.000185389	0.00561742	0.00424859	B2M/CD55/CD74/CD81/GPI/HLA-A/HLA-E/HLA-F/IL1R1/LITAF/MAPKAPK2/MAVS/STAT6/TMBIM6	14	GO
Up	BP	GO:0009743	response to carbohydrate	16/456	234/18903	0.00018895	0.00568813	0.00430207	CAT/GPAM/HLA-DRB1/IRS2/OSBP/PIM3/PRKACA/RAB11B/RHOA/SLC29A1/SLC39A14/SOD2/SREBF1/TGFBR2/TXNIP/VAMP2	16	GO
Up	BP	GO:0048144	fibroblast proliferation	10/456	103/18903	0.000192768	0.00576562	0.00436067	BMI1/CD74/CDKN1A/DDR2/FOSL2/FTH1/KMT2A/S100A6/SKI/SOD2	10	GO
Up	BP	GO:0006413	translational initiation	11/456	123/18903	0.000194432	0.00576628	0.00436117	ATF4/CSDE1/DDX3X/EIF2AK1/EIF3A/EIF4B/EIF4EBP2/EIF4G2/EIF4H/EIF5/LARP1	11	GO
Up	BP	GO:0009612	response to mechanical stimulus	15/456	211/18903	0.000195277	0.00576628	0.00436117	BAG3/CXCR4/DDR2/FOS/GPI/GSN/JUND/MTPN/NFKBIA/PDE2A/RHOA/SLC38A2/STAT1/TGFBR2/TXNIP	15	GO
Up	BP	GO:0001913	T cell mediated cytotoxicity	7/456	51/18903	0.000210013	0.00616215	0.00466058	B2M/HLA-A/HLA-B/HLA-DRA/HLA-DRB1/HLA-E/HLA-F	7	GO
Up	BP	GO:0030003	cellular cation homeostasis	26/456	499/18903	0.000211901	0.00617845	0.00467291	ACO1/AP3D1/APP/ARF1/ATF4/ATP2A2/ATP6V0C/ATP6V1A/ATP6V1B2/CALM1/CYB561A3/CYBRD1/FTH1/ISCU/MT1E/MT1F/MT1X/NCOA4/PRKACA/RGN/SLC39A14/SLC40A1/STIM1/TMBIM6/TPT1/VDR	26	GO
Up	BP	GO:0002699	positive regulation of immune effector process	17/456	261/18903	0.000214744	0.00622222	0.00470601	B2M/C3/CD55/CD74/CD81/GPI/HLA-A/HLA-B/HLA-DRA/HLA-DRB1/HLA-E/HLA-F/IL1R1/LAMP1/MAPKAPK2/MAVS/STAT6	17	GO
Up	BP	GO:0050878	regulation of body fluid levels	22/456	390/18903	0.00021671	0.00624016	0.00471958	AK3/AKR1B1/ANXA2/ANXA5/C1QTNF1/CD9/CLDN1/CYP11B2/GNAI2/GNAS/GPI/IL6ST/MLLT6/MYH9/PABPC4/PAPSS2/PRKACA/SLC29A1/TLN1/USF2/VDR/WNK1	22	GO
Up	BP	GO:0032943	mononuclear cell proliferation	19/456	312/18903	0.000221815	0.00634775	0.00480095	BMI1/BTN3A1/CD55/CD74/CD81/CDKN1A/CEBPB/GPAM/HLA-A/HLA-DPA1/HLA-DPB1/HLA-DRB1/HLA-E/IL6ST/IRS2/MSN/TGFBR2/TYK2/VCAM1	19	GO
Up	BP	GO:0031333	negative regulation of protein-containing complex assembly	12/456	146/18903	0.000223794	0.0063651	0.00481407	CLU/DDX3X/GSN/HSPA5/MTPN/MYADM/SLIT2/SPTAN1/SPTBN1/TMSB4X/TUBB4A/ULK1	12	GO
Up	BP	GO:0070841	inclusion body assembly	5/456	24/18903	0.000232458	0.00652076	0.00493181	BAG3/CLU/DNAJB1/HSPA1A/HSPA1B	5	GO
Up	BP	GO:0090208	positive regulation of triglyceride metabolic process	5/456	24/18903	0.000232458	0.00652076	0.00493181	AADAC/CTDNEP1/PNPLA2/RGN/SREBF1	5	GO
Up	BP	GO:0051084	'de novo' post-translational protein folding	6/456	37/18903	0.00023499	0.00652076	0.00493181	CD74/DNAJB1/HSPA1A/HSPA1B/HSPA5/HSPH1	6	GO
Up	BP	GO:0034599	cellular response to oxidative stress	18/456	288/18903	0.00023522	0.00652076	0.00493181	ATF4/ATP2A2/CAT/DDR2/FOS/HSPA1A/HSPA1B/MCL1/MGST1/NCOA7/NFE2L1/PINK1/PPIF/SFPQ/SOD2/SRXN1/STAT6/STK24	18	GO
Up	BP	GO:0009150	purine ribonucleotide metabolic process	24/456	447/18903	0.000237612	0.00652076	0.00493181	AK3/APP/ATP6V0C/ATP6V1A/ATP6V1B2/GPAM/GPI/HSD17B4/HSPA1A/HSPA1B/NADK/NDUFS1/NUDT3/NUDT4/PAPSS2/PDE2A/PDK4/PINK1/RHOA/RHOQ/SLC26A2/STAT3/TMSB4X/ZBTB7A	24	GO
Up	BP	GO:0010043	response to zinc ion	7/456	52/18903	0.000237707	0.00652076	0.00493181	ALAD/KCNK3/MT1E/MT1F/MT1X/SOD2/VCAM1	7	GO
Up	BP	GO:0031099	regeneration	14/456	192/18903	0.00024379	0.0066483	0.00502827	CD81/CD9/CDKN1A/CEBPB/CERS2/CFLAR/CLDN1/CPT1A/LCP1/MTPN/RGN/STK24/TGFBR2/ULK1	14	GO
Up	BP	GO:0002449	lymphocyte mediated immunity	21/456	367/18903	0.000247462	0.00667594	0.00504917	ARL8B/B2M/BTN3A2/C1S/C3/CD55/CD74/CD81/CLU/HLA-A/HLA-B/HLA-DPA1/HLA-DPB1/HLA-DRA/HLA-DRB1/HLA-E/HLA-F/IGKC/IL1R1/LAMP1/STAT6	21	GO
Up	BP	GO:0006163	purine nucleotide metabolic process	25/456	476/18903	0.000247684	0.00667594	0.00504917	AK3/APP/ATP6V0C/ATP6V1A/ATP6V1B2/GPAM/GPI/HSD17B4/HSPA1A/HSPA1B/NADK/NDUFS1/NUDT3/NUDT4/PAPSS2/PDE2A/PDK4/PINK1/RHOA/RHOQ/SAMHD1/SLC26A2/STAT3/TMSB4X/ZBTB7A	25	GO
Up	BP	GO:0051235	maintenance of location	20/456	342/18903	0.000260563	0.0069825	0.00528103	AP3D1/C3/CALM1/CPT1A/FTH1/GSN/HNRNPU/HSPA5/NFKBIA/OS9/PINK1/PLIN2/PNPLA2/PRKACA/RNF213/SREBF1/SRGN/SUN2/TMSB4X/YWHAB	20	GO
Up	BP	GO:0022898	regulation of transmembrane transporter activity	18/456	291/18903	0.000266877	0.00700241	0.00529609	ABCB1/AHCYL1/AHNAK/APP/CALM1/GPD1L/ITGB1/KCNK3/PINK1/PPIF/PRKACA/RGN/SLC9A3R1/STIM1/TMSB4X/UTRN/VAMP2/WNK1	18	GO
Up	BP	GO:0030522	intracellular receptor signaling pathway	17/456	266/18903	0.000268413	0.00700241	0.00529609	DDX17/DDX5/HSPA1A/HSPA1B/KANK2/NCOA4/NFKBIA/NR4A1/RHOA/RXRA/SEC14L1/SREBF1/STAT3/TKFC/VDR/WBP2/ZBTB7A	17	GO
Up	BP	GO:0009749	response to glucose	14/456	194/18903	0.000271234	0.00700241	0.00529609	GPAM/HLA-DRB1/IRS2/OSBP/PIM3/PRKACA/RAB11B/RHOA/SLC29A1/SLC39A14/SREBF1/TGFBR2/TXNIP/VAMP2	14	GO
Up	BP	GO:0002369	T cell cytokine production	6/456	38/18903	0.000273428	0.00700241	0.00529609	B2M/CD55/CD81/HLA-A/HLA-F/IL1R1	6	GO
Up	BP	GO:0002724	regulation of T cell cytokine production	6/456	38/18903	0.000273428	0.00700241	0.00529609	B2M/CD55/CD81/HLA-A/HLA-F/IL1R1	6	GO
Up	BP	GO:0045471	response to ethanol	11/456	128/18903	0.000275744	0.00700241	0.00529609	ACTR2/ALAD/CAT/CLDN1/CPT1A/FOS/RGS2/RHOA/SOD2/SREBF1/VCAM1	11	GO
Up	BP	GO:0002475	antigen processing and presentation via MHC class Ib	4/456	14/18903	0.000276043	0.00700241	0.00529609	AP3D1/B2M/HLA-E/HLA-F	4	GO
Up	BP	GO:0071801	regulation of podosome assembly	4/456	14/18903	0.000276043	0.00700241	0.00529609	GSN/LCP1/MSN/RHOA	4	GO
Up	BP	GO:0072350	tricarboxylic acid metabolic process	4/456	14/18903	0.000276043	0.00700241	0.00529609	ACO1/CS/GLUD1/IDH1	4	GO
Up	BP	GO:0009205	purine ribonucleoside triphosphate metabolic process	16/456	242/18903	0.000276411	0.00700241	0.00529609	AK3/APP/ATP6V0C/ATP6V1A/ATP6V1B2/GPI/HSPA1A/HSPA1B/NADK/NDUFS1/PINK1/RHOA/RHOQ/STAT3/TMSB4X/ZBTB7A	16	GO
Up	BP	GO:0031579	membrane raft organization	5/456	25/18903	0.000284855	0.00717711	0.00542821	ANXA2/FLOT1/GSN/MYADM/S100A10	5	GO
Up	BP	GO:0062197	cellular response to chemical stress	20/456	345/18903	0.000291886	0.0073145	0.00553213	AKR1B1/ATF4/ATP2A2/CAT/DDR2/DDX3X/FOS/HSPA1A/HSPA1B/MCL1/MGST1/NCOA7/NFE2L1/PINK1/PPIF/SFPQ/SOD2/SRXN1/STAT6/STK24	20	GO
Up	BP	GO:0045862	positive regulation of proteolysis	21/456	372/18903	0.000296772	0.00739696	0.00559449	ANP32B/ANTXR1/ANXA2/APP/CFLAR/CLU/CSNK1D/CTSD/DDX3X/GSN/HSPA1A/HSPA1B/MTCH1/MYH9/PINK1/PSME3/RGN/RHOA/S100A10/STAT3/UACA	21	GO
Up	BP	GO:0003012	muscle system process	24/456	455/18903	0.000308072	0.00763754	0.00577645	ACTA2/ATP2A2/CALM1/CFLAR/CXCR4/GJA1/GPD1L/GRK2/GSN/HSP90AA1/IGFBP5/IL6ST/KCNJ5/MTPN/NR4A1/PRKACA/RGS2/RHOA/SNTB1/TBX3/TPM3/TPM4/UTRN/VEGFB	24	GO
Up	BP	GO:0019216	regulation of lipid metabolic process	20/456	347/18903	0.000314554	0.00775677	0.00586662	AADAC/ACADVL/C3/CD74/CD81/CERS2/CPT1A/CREBL2/CTDNEP1/IDH1/IGFBP7/IRS2/PDK4/PIK3IP1/PNPLA2/PSAP/RGN/RNF213/SF1/SREBF1	20	GO
Up	BP	GO:0032570	response to progesterone	6/456	39/18903	0.000316635	0.00776677	0.00587419	ABHD2/FOS/GPI/SREBF1/TXNIP/WBP2	6	GO
Up	BP	GO:0001503	ossification	23/456	429/18903	0.000325386	0.00793942	0.00600477	ATF4/CAT/CEBPB/CLTC/DDR2/DDX5/HDAC7/HNRNPU/HSD17B4/IGFBP5/IL6ST/JUND/MGP/PRKACA/RHOA/RXRA/SKI/SLC26A2/SRGN/TOB1/TPM4/VDR/ZBTB16	23	GO
Up	BP	GO:0048872	homeostasis of number of cells	18/456	296/18903	0.000327921	0.00795877	0.00601941	ALAS1/B2M/CD74/FAM210B/FSTL1/GPAM/GPI/HIPK2/HOXA5/HSPA1A/HSPA1B/KMT2A/SEPTIN4/SLC40A1/STAT1/STAT3/TSC22D3/ZBTB7A	18	GO
Up	BP	GO:0002460	adaptive immune response based on somatic recombination of immune receptors built from immunoglobulin superfamily domains	21/456	375/18903	0.000330323	0.00795877	0.00601941	B2M/BTN3A2/C1S/C3/CD55/CD74/CD81/CLU/HLA-A/HLA-B/HLA-DPA1/HLA-DPB1/HLA-DRA/HLA-DRB1/HLA-E/HLA-F/IGKC/IL1R1/STAT3/STAT6/TYK2	21	GO
Up	BP	GO:0001649	osteoblast differentiation	16/456	246/18903	0.000331977	0.00795877	0.00601941	ATF4/CAT/CEBPB/CLTC/DDR2/DDX5/HDAC7/HNRNPU/HSD17B4/IGFBP5/IL6ST/JUND/PRKACA/SKI/TOB1/TPM4	16	GO
Up	BP	GO:0002819	regulation of adaptive immune response	14/456	198/18903	0.000334156	0.00795877	0.00601941	B2M/C3/CD55/CD81/HLA-A/HLA-B/HLA-DRA/HLA-DRB1/HLA-E/HLA-F/IL1R1/IL6ST/STAT6/TYK2	14	GO
Up	BP	GO:0009267	cellular response to starvation	13/456	175/18903	0.00033648	0.00795877	0.00601941	ATF4/CDKN1A/FADS1/FOS/GABARAPL1/HNRNPL/HSPA5/MAP1LC3B/PDK4/PLIN2/SLC38A2/SREBF1/STK24	13	GO
Up	BP	GO:0071453	cellular response to oxygen levels	13/456	175/18903	0.00033648	0.00795877	0.00601941	ATF4/ATP6V1A/CFLAR/DDAH1/DDR2/FOS/HIPK2/JUND/KCNK3/NDRG1/PINK1/SLC29A1/TMBIM6	13	GO
Up	BP	GO:0010761	fibroblast migration	7/456	55/18903	0.000338853	0.00797423	0.0060311	ACTA2/DDR2/IQGAP1/ITGB1/SLC9A3R1/TNS1/ZFAND5	7	GO
Up	BP	GO:0002726	positive regulation of T cell cytokine production	5/456	26/18903	0.000345742	0.0080143	0.0060614	B2M/CD55/CD81/HLA-A/IL1R1	5	GO
Up	BP	GO:0035994	response to muscle stretch	5/456	26/18903	0.000345742	0.0080143	0.0060614	DDR2/FOS/GPI/GSN/NFKBIA	5	GO
Up	BP	GO:1900151	regulation of nuclear-transcribed mRNA catabolic process, deadenylation-dependent decay	5/456	26/18903	0.000345742	0.0080143	0.0060614	CSDE1/HNRNPU/PABPC1/TOB1/ZFP36L2	5	GO
Up	BP	GO:0009746	response to hexose	14/456	199/18903	0.000351709	0.00807191	0.00610497	GPAM/HLA-DRB1/IRS2/OSBP/PIM3/PRKACA/RAB11B/RHOA/SLC29A1/SLC39A14/SREBF1/TGFBR2/TXNIP/VAMP2	14	GO
Up	BP	GO:0032388	positive regulation of intracellular transport	14/456	199/18903	0.000351709	0.00807191	0.00610497	ANP32B/ANXA2/BAG3/CAMK1/CD81/EZR/HSP90AA1/LEPROT/MAVS/MSN/PINK1/PRKACA/RAB29/VAMP2	14	GO
Up	BP	GO:0009410	response to xenobiotic stimulus	23/456	432/18903	0.000358932	0.00819709	0.00619965	AADAC/ABCB1/ABCC3/ALAD/AOX1/AS3MT/CAT/CBX7/CES2/CPT1A/CXCR4/EPHX1/FOS/HSP90AA1/HSPA5/KCNK3/PLIN2/RHOA/SOD2/SREBF1/STAT1/TGFBR2/TXNIP	23	GO
Up	BP	GO:0006402	mRNA catabolic process	16/456	248/18903	0.000363205	0.0082441	0.00623521	CSDE1/DDX5/ETF1/HNRNPAB/HNRNPU/HSPA1A/HSPA1B/KHSRP/LARP1/MAPKAPK2/PABPC1/PABPC4/TOB1/VIM/ZC3HAV1/ZFP36L2	16	GO
Up	BP	GO:0006936	muscle contraction	20/456	351/18903	0.000364547	0.0082441	0.00623521	ACTA2/ATP2A2/CALM1/CXCR4/GJA1/GPD1L/GRK2/GSN/HSP90AA1/KCNJ5/NR4A1/PRKACA/RGS2/RHOA/SNTB1/TBX3/TPM3/TPM4/UTRN/VEGFB	20	GO
Up	BP	GO:0031647	regulation of protein stability	19/456	325/18903	0.00037017	0.00833062	0.00630064	BAG3/CD81/CLU/CREBL2/CRTAP/DAZAP2/FLOT1/GSN/HSP90AA1/HSPA1A/HSPA1B/LAMP1/PINK1/RPL23/RTN4/SREBF1/TBX3/TCP1/USP7	19	GO
Up	BP	GO:0045861	negative regulation of proteolysis	20/456	352/18903	0.000378079	0.00842347	0.00637087	ALAD/ANXA2/APLP2/APP/C3/CAST/CST3/CTSB/DDX3X/DHCR24/GPI/HIPK2/IFI6/NR4A1/PEBP1/RPL23/SERPINA5/SPOCK2/TIMP2/USP7	20	GO
Up	BP	GO:0009199	ribonucleoside triphosphate metabolic process	16/456	249/18903	0.000379747	0.00842347	0.00637087	AK3/APP/ATP6V0C/ATP6V1A/ATP6V1B2/GPI/HSPA1A/HSPA1B/NADK/NDUFS1/PINK1/RHOA/RHOQ/STAT3/TMSB4X/ZBTB7A	16	GO
Up	BP	GO:0045926	negative regulation of growth	16/456	249/18903	0.000379747	0.00842347	0.00637087	CDKN1A/DDX3X/GJA1/HSPA1A/HSPA1B/IGFBP5/MT1E/MT1F/MT1X/RGS2/RTN4/SEMA6A/SLIT2/TGFBR2/TSPYL2/ULK1	16	GO
Up	BP	GO:0009636	response to toxic substance	16/456	250/18903	0.000396934	0.00876278	0.0066275	ABCB1/ALAD/ALDH1A1/ATF4/CAT/CLDN1/EPHX1/FOS/MGST1/MT1E/MT1F/MT1X/PINK1/SLC47A1/SOD2/SRXN1	16	GO
Up	BP	GO:0048511	rhythmic process	18/456	302/18903	0.000416893	0.00907666	0.00686489	ATF4/BHLHE40/CSNK1D/DDB1/DDX5/HNRNPL/HNRNPU/HSPA5/JUND/KDM5A/KDM5C/KLF9/KMT2A/NAMPT/SFPQ/SLIT2/SREBF1/USP7	18	GO
Up	BP	GO:0002706	regulation of lymphocyte mediated immunity	13/456	179/18903	0.00041827	0.00907666	0.00686489	B2M/C3/CD55/CD81/HLA-A/HLA-B/HLA-DRA/HLA-DRB1/HLA-E/HLA-F/IL1R1/LAMP1/STAT6	13	GO
Up	BP	GO:0006458	'de novo' protein folding	6/456	41/18903	0.000418983	0.00907666	0.00686489	CD74/DNAJB1/HSPA1A/HSPA1B/HSPA5/HSPH1	6	GO
Up	BP	GO:0120178	steroid hormone biosynthetic process	6/456	41/18903	0.000418983	0.00907666	0.00686489	AKR1B1/CYP11B1/CYP11B2/CYP17A1/CYP21A2/HSD3B2	6	GO
Up	BP	GO:0009259	ribonucleotide metabolic process	24/456	466/18903	0.000434758	0.0093746	0.00709023	AK3/APP/ATP6V0C/ATP6V1A/ATP6V1B2/GPAM/GPI/HSD17B4/HSPA1A/HSPA1B/NADK/NDUFS1/NUDT3/NUDT4/PAPSS2/PDE2A/PDK4/PINK1/RHOA/RHOQ/SLC26A2/STAT3/TMSB4X/ZBTB7A	24	GO
Up	BP	GO:0051607	defense response to virus	18/456	304/18903	0.000450867	0.00967695	0.0073189	APOBEC3C/DDX17/GPAM/HSP90AA1/HTRA1/IFI27/IFI6/IFITM2/MAVS/SAMHD1/SEC14L1/SERINC3/STAT1/TKFC/TRIM56/TRIM8/ZC3HAV1/ZMYND11	18	GO
Up	BP	GO:0006941	striated muscle contraction	13/456	181/18903	0.000465127	0.00992656	0.00750769	ATP2A2/CALM1/CXCR4/GJA1/GPD1L/GRK2/GSN/HSP90AA1/KCNJ5/NR4A1/PRKACA/RGS2/VEGFB	13	GO
Up	BP	GO:0140546	defense response to symbiont	18/456	305/18903	0.000468735	0.00992656	0.00750769	APOBEC3C/DDX17/GPAM/HSP90AA1/HTRA1/IFI27/IFI6/IFITM2/MAVS/SAMHD1/SEC14L1/SERINC3/STAT1/TKFC/TRIM56/TRIM8/ZC3HAV1/ZMYND11	18	GO
Up	BP	GO:0048588	developmental cell growth	15/456	229/18903	0.000468921	0.00992656	0.00750769	APP/CXCR4/DPYSL2/GDI1/GOLGA4/HSP90AA1/IQGAP1/ITGB1/ITSN2/RGS2/RTN4/SEMA6A/SLIT2/TGFBR2/ULK1	15	GO
Up	BP	GO:0001961	positive regulation of cytokine-mediated signaling pathway	7/456	58/18903	0.000471878	0.00994376	0.0075207	CD74/CXCR4/HSPA1A/HSPA1B/IL1R1/MAVS/TRIM56	7	GO
Up	BP	GO:0009895	negative regulation of catabolic process	19/456	332/18903	0.000481214	0.0100418	0.00759485	ALAD/ANXA2/CSDE1/CST3/EIF4G2/HIPK2/HNRNPAB/HNRNPU/LARP1/MAPKAPK2/MCL1/PABPC1/PINK1/RGN/RPL23/STAT3/TIMP2/TOB1/USP7	19	GO
Up	BP	GO:0006704	glucocorticoid biosynthetic process	4/456	16/18903	0.000483029	0.0100418	0.00759485	CYP11B1/CYP11B2/CYP17A1/CYP21A2	4	GO
Up	BP	GO:0061684	chaperone-mediated autophagy	4/456	16/18903	0.000483029	0.0100418	0.00759485	BAG3/CLU/EEF1A1/HSP90AA1	4	GO
Up	BP	GO:0036294	cellular response to decreased oxygen levels	12/456	159/18903	0.000489182	0.0100998	0.00763873	ATF4/CFLAR/DDAH1/DDR2/FOS/HIPK2/JUND/KCNK3/NDRG1/PINK1/SLC29A1/TMBIM6	12	GO
Up	BP	GO:0002822	regulation of adaptive immune response based on somatic recombination of immune receptors built from immunoglobulin superfamily domains	13/456	182/18903	0.000490177	0.0100998	0.00763873	B2M/C3/CD55/CD81/HLA-A/HLA-B/HLA-DRA/HLA-DRB1/HLA-E/HLA-F/IL1R1/STAT6/TYK2	13	GO
Up	BP	GO:0034101	erythrocyte homeostasis	11/456	137/18903	0.000494541	0.0101447	0.00767264	ALAS1/B2M/FAM210B/GPI/HIPK2/HOXA5/HSPA1A/HSPA1B/STAT1/STAT3/ZBTB7A	11	GO
Up	BP	GO:0002440	production of molecular mediator of immune response	19/456	333/18903	0.000499225	0.0101956	0.0077112	B2M/CD55/CD74/CD81/GPI/HLA-A/HLA-DPA1/HLA-DPB1/HLA-DRA/HLA-DRB1/HLA-E/HLA-F/IL1R1/LITAF/MAPKAPK2/MAVS/SAMHD1/STAT6/TMBIM6	19	GO
Up	BP	GO:0031349	positive regulation of defense response	18/456	307/18903	0.000506314	0.0102951	0.00778639	APP/C3/CAMK2N1/CD81/CEBPB/HEXIM1/HLA-E/HLA-F/HSP90AA1/IL6ST/LAMP1/MAVS/NEAT1/NFKBIA/OPTN/PDE2A/SFPQ/TRIM56	18	GO
Up	BP	GO:1902115	regulation of organelle assembly	14/456	207/18903	0.000522791	0.0105837	0.00800467	CHMP1B/EZR/GSN/HNRNPU/HSPA1A/HSPA1B/LCP1/MSN/PINK1/RAB1B/RHOA/SEPTIN9/SYNE2/ULK1	14	GO
Up	BP	GO:0030879	mammary gland development	11/456	138/18903	0.000525978	0.0106019	0.00801846	CEBPB/HOXA5/IGFBP5/IRS2/RTN4/SLC29A1/STAT6/TBX3/TGFBR2/USF2/VDR	11	GO
Up	BP	GO:0090207	regulation of triglyceride metabolic process	6/456	43/18903	0.000545465	0.0109471	0.00827954	AADAC/C3/CTDNEP1/PNPLA2/RGN/SREBF1	6	GO
Up	BP	GO:0044270	cellular nitrogen compound catabolic process	24/456	474/18903	0.000553628	0.011063	0.00836721	ALDH6A1/APOBEC3C/CSDE1/DDX5/ETF1/HNRNPAB/HNRNPU/HSPA1A/HSPA1B/KHSRP/LARP1/MAPKAPK2/NUDT3/NUDT4/PABPC1/PABPC4/PDE2A/RGN/SAMHD1/TOB1/TST/VIM/ZC3HAV1/ZFP36L2	24	GO
Up	BP	GO:1904951	positive regulation of establishment of protein localization	18/456	310/18903	0.000567554	0.0112926	0.00854088	ANP32B/BAG3/CAMK1/CD81/EZR/GLUD1/HLA-DRB1/HSP90AA1/IRS2/LEPROT/MAVS/OSBP/PINK1/PRKACA/RAB29/TCP1/TM7SF3/VAMP2	18	GO
Up	BP	GO:0019693	ribose phosphate metabolic process	24/456	475/18903	0.00057032	0.0112992	0.00854583	AK3/APP/ATP6V0C/ATP6V1A/ATP6V1B2/GPAM/GPI/HSD17B4/HSPA1A/HSPA1B/NADK/NDUFS1/NUDT3/NUDT4/PAPSS2/PDE2A/PDK4/PINK1/RHOA/RHOQ/SLC26A2/STAT3/TMSB4X/ZBTB7A	24	GO
Up	BP	GO:0007623	circadian rhythm	14/456	210/18903	0.000603059	0.0118969	0.00899793	ATF4/BHLHE40/CSNK1D/DDB1/HNRNPL/HNRNPU/JUND/KDM5A/KLF9/KMT2A/NAMPT/SFPQ/SREBF1/USP7	14	GO
Up	BP	GO:0072594	establishment of protein localization to organelle	23/456	449/18903	0.000612603	0.012034	0.00910161	AP3D1/BAG3/CDKN1A/CLU/HSP90AA1/HSPA5/IPO7/LAMP1/LEPROT/MAVS/NCOA4/NFKBIA/PINK1/PTTG1IP/RANBP2/RPL23/SQSTM1/SREBF1/SRPRA/STAT3/TCP1/TXNIP/WBP2	23	GO
Up	BP	GO:0046640	regulation of alpha-beta T cell proliferation	6/456	44/18903	0.000618901	0.0120708	0.00912941	CD55/CD81/HLA-A/HLA-E/TGFBR2/TYK2	6	GO
Up	BP	GO:0090083	regulation of inclusion body assembly	4/456	17/18903	0.000619682	0.0120708	0.00912941	CLU/DNAJB1/HSPA1A/HSPA1B	4	GO
Up	BP	GO:0045667	regulation of osteoblast differentiation	11/456	141/18903	0.000630473	0.0122296	0.00924953	ATF4/CEBPB/DDR2/DDX5/HDAC7/IGFBP5/IL6ST/JUND/PRKACA/SKI/TOB1	11	GO
Up	BP	GO:0006606	protein import into nucleus	12/456	165/18903	0.000681173	0.0131034	0.0099104	BAG3/CDKN1A/HSP90AA1/IPO7/MAVS/NFKBIA/PTTG1IP/RANBP2/RPL23/SQSTM1/STAT3/TXNIP	12	GO
Up	BP	GO:0031960	response to corticosteroid	12/456	165/18903	0.000681173	0.0131034	0.0099104	ALAD/BMI1/CFLAR/CLDN1/FOS/HNRNPU/HSD3B2/IGFBP7/KLF9/RHOA/SLIT2/ZFP36L2	12	GO
Up	BP	GO:0010466	negative regulation of peptidase activity	16/456	263/18903	0.000689114	0.0132014	0.00998451	ANXA2/APLP2/APP/C3/CAST/CST3/CTSB/DDX3X/DHCR24/GPI/IFI6/NR4A1/PEBP1/SERPINA5/SPOCK2/TIMP2	16	GO
Up	BP	GO:0007033	vacuole organization	14/456	213/18903	0.000693552	0.0132317	0.0100075	ANXA2/ARL8B/ATP2A2/ATP6V0C/ATP6V1A/BAG3/CHMP1B/CTSD/GABARAPL1/MAP1LC3B/PINK1/RAB1B/TPP1/ULK1	14	GO
Up	BP	GO:0034620	cellular response to unfolded protein	9/456	100/18903	0.000699054	0.013282	0.0100455	ATF4/BAG3/HSPA1A/HSPA1B/HSPA5/OPTN/OS9/TM7SF3/TMBIM6	9	GO
Up	BP	GO:0031623	receptor internalization	10/456	121/18903	0.000704375	0.0133285	0.0100807	ANXA2/ARF1/CD81/CD9/CLTC/EZR/FLOT1/GRK2/ITGB1/RAB31	10	GO
Up	BP	GO:0050821	protein stabilization	14/456	214/18903	0.000726162	0.0136849	0.0103502	BAG3/CLU/CREBL2/CRTAP/FLOT1/HSP90AA1/HSPA1A/HSPA1B/LAMP1/PINK1/RPL23/RTN4/TCP1/USP7	14	GO
Up	BP	GO:0032272	negative regulation of protein polymerization	8/456	81/18903	0.000743746	0.0139595	0.0105579	GSN/MTPN/MYADM/SLIT2/SPTAN1/SPTBN1/TMSB4X/TUBB4A	8	GO
Up	BP	GO:0016064	immunoglobulin mediated immune response	14/456	215/18903	0.000760061	0.0142082	0.010746	B2M/C1S/C3/CD55/CD74/CD81/CLU/HLA-DPA1/HLA-DPB1/HLA-DRA/HLA-DRB1/HLA-E/IGKC/STAT6	14	GO
Up	BP	GO:0034655	nucleobase-containing compound catabolic process	22/456	428/18903	0.000764041	0.0142253	0.0107589	APOBEC3C/CSDE1/DDX5/ETF1/HNRNPAB/HNRNPU/HSPA1A/HSPA1B/KHSRP/LARP1/MAPKAPK2/NUDT3/NUDT4/PABPC1/PABPC4/PDE2A/RGN/SAMHD1/TOB1/VIM/ZC3HAV1/ZFP36L2	22	GO
Up	BP	GO:0046827	positive regulation of protein export from nucleus	4/456	18/18903	0.000781646	0.0143505	0.0108537	ANP32B/BAG3/CAMK1/PRKACA	4	GO
Up	BP	GO:0061687	detoxification of inorganic compound	4/456	18/18903	0.000781646	0.0143505	0.0108537	CAT/MT1E/MT1F/MT1X	4	GO
Up	BP	GO:0032481	positive regulation of type I interferon production	7/456	63/18903	0.000783151	0.0143505	0.0108537	DDX3X/FLOT1/HSP90AA1/MAVS/STAT1/TRIM56/ZC3HAV1	7	GO
Up	BP	GO:0070542	response to fatty acid	7/456	63/18903	0.000783151	0.0143505	0.0108537	ALAD/CAT/CLDN1/CPT1A/PDK4/SCD/SREBF1	7	GO
Up	BP	GO:0031331	positive regulation of cellular catabolic process	22/456	429/18903	0.000787752	0.014378	0.0108744	AADAC/APP/BAG3/CLU/CPT1A/CSDE1/CSNK1D/HNRNPU/HSPA1A/HSPA1B/IRS2/KHSRP/LARP1/OPTN/PABPC1/PINK1/PNPLA2/TOB1/TRIM8/ULK1/ZC3HAV1/ZFP36L2	22	GO
Up	BP	GO:0031341	regulation of cell killing	9/456	102/18903	0.000806921	0.0146465	0.0110775	B2M/CD55/HLA-A/HLA-B/HLA-DRA/HLA-DRB1/HLA-E/HLA-F/LAMP1	9	GO
Up	BP	GO:0010039	response to iron ion	5/456	31/18903	0.000808778	0.0146465	0.0110775	ACO1/ALAD/B2M/CYBRD1/SLC40A1	5	GO
Up	BP	GO:0051222	positive regulation of protein transport	17/456	294/18903	0.000837965	0.0150609	0.0113909	ANP32B/BAG3/CAMK1/CD81/EZR/GLUD1/HLA-DRB1/HSP90AA1/IRS2/LEPROT/MAVS/OSBP/PINK1/PRKACA/RAB29/TM7SF3/VAMP2	17	GO
Up	BP	GO:0007568	aging	12/456	169/18903	0.000841408	0.0150609	0.0113909	CANX/CAT/CLDN1/COL4A2/FOS/IGFBP5/JUND/RGN/SOD2/SREBF1/TGFBR2/VCAM1	12	GO
Up	BP	GO:0051170	import into nucleus	12/456	169/18903	0.000841408	0.0150609	0.0113909	BAG3/CDKN1A/HSP90AA1/IPO7/MAVS/NFKBIA/PTTG1IP/RANBP2/RPL23/SQSTM1/STAT3/TXNIP	12	GO
Up	BP	GO:0000768	syncytium formation by plasma membrane fusion	7/456	64/18903	0.000861381	0.0153002	0.0115719	CAMK1/CD81/CD9/CFLAR/FLOT1/ITGB1/MYH9	7	GO
Up	BP	GO:0140253	cell-cell fusion	7/456	64/18903	0.000861381	0.0153002	0.0115719	CAMK1/CD81/CD9/CFLAR/FLOT1/ITGB1/MYH9	7	GO
Up	BP	GO:0045639	positive regulation of myeloid cell differentiation	9/456	103/18903	0.000865723	0.0153187	0.0115859	CD74/FAM210B/FOS/HLA-DRB1/HOXA5/HSPA1A/HSPA1B/STAT1/STAT3	9	GO
Up	BP	GO:0019724	B cell mediated immunity	14/456	218/18903	0.000869891	0.0153339	0.0115974	B2M/C1S/C3/CD55/CD74/CD81/CLU/HLA-DPA1/HLA-DPB1/HLA-DRA/HLA-DRB1/HLA-E/IGKC/STAT6	14	GO
Up	BP	GO:0046633	alpha-beta T cell proliferation	6/456	47/18903	0.00088585	0.0154974	0.011721	CD55/CD81/HLA-A/HLA-E/TGFBR2/TYK2	6	GO
Up	BP	GO:0046677	response to antibiotic	6/456	47/18903	0.00088585	0.0154974	0.011721	ACTR2/AOC3/CPT1A/HSP90AA1/HSPA5/RPL23	6	GO
Up	BP	GO:0010952	positive regulation of peptidase activity	13/456	194/18903	0.000891584	0.015539	0.0117525	ANP32B/ANTXR1/APP/CFLAR/CTSD/DDX3X/GSN/MTCH1/PINK1/PSME3/RHOA/STAT3/UACA	13	GO
Up	BP	GO:0042886	amide transport	17/456	296/18903	0.000902983	0.0156788	0.0118582	ABCB1/CD74/CPT1A/GJA1/GLUD1/HLA-DRB1/IRS2/MGST1/OSBP/PIM3/PSAP/RAB11B/SLC47A1/SLC9A3R1/SREBF1/TAP1/TM7SF3	17	GO
Up	BP	GO:0003014	renal system process	10/456	125/18903	0.000906893	0.0156879	0.0118651	AKR1B1/CYP11B2/GNAI2/GSN/MCAM/MLLT6/PRKACA/RHOA/RRM2B/SLC9A3R1	10	GO
Up	BP	GO:0008202	steroid metabolic process	18/456	323/18903	0.000912444	0.0157252	0.0118934	ACADVL/AKR1B1/APP/CAT/CYB5R3/CYP11B1/CYP11B2/CYP17A1/CYP21A2/DHCR24/HDLBP/HSD17B4/HSD3B2/IGFBP7/NFE2L1/OSBP/SF1/SREBF1	18	GO
Up	BP	GO:0002443	leukocyte mediated immunity	23/456	463/18903	0.000927055	0.0158746	0.0120064	ARL8B/B2M/BTN3A2/C1S/C3/CD55/CD74/CD81/CLU/HLA-A/HLA-B/HLA-DPA1/HLA-DPB1/HLA-DRA/HLA-DRB1/HLA-E/HLA-F/IGKC/IL1R1/LAMP1/MAVS/STAT6/VAMP2	23	GO
Up	BP	GO:0006641	triglyceride metabolic process	9/456	104/18903	0.000927961	0.0158746	0.0120064	AADAC/C3/CAT/CPT1A/CTDNEP1/GPAM/PNPLA2/RGN/SREBF1	9	GO
Up	BP	GO:0046825	regulation of protein export from nucleus	5/456	32/18903	0.00093977	0.0160175	0.0121144	ANP32B/BAG3/CAMK1/IFI27/PRKACA	5	GO
Up	BP	GO:0060760	positive regulation of response to cytokine stimulus	7/456	65/18903	0.000945647	0.0160587	0.0121456	CD74/CXCR4/HSPA1A/HSPA1B/IL1R1/MAVS/TRIM56	7	GO
Up	BP	GO:0032411	positive regulation of transporter activity	10/456	126/18903	0.000964356	0.0161985	0.0122513	ABCB1/CALM1/KCNK3/KMT2A/PINK1/RGN/RXRA/STIM1/TMSB4X/WNK1	10	GO
Up	BP	GO:0045947	negative regulation of translational initiation	4/456	19/18903	0.000971352	0.0161985	0.0122513	ATF4/EIF2AK1/EIF4EBP2/LARP1	4	GO
Up	BP	GO:0045953	negative regulation of natural killer cell mediated cytotoxicity	4/456	19/18903	0.000971352	0.0161985	0.0122513	HLA-A/HLA-B/HLA-E/HLA-F	4	GO
Up	BP	GO:0071800	podosome assembly	4/456	19/18903	0.000971352	0.0161985	0.0122513	GSN/LCP1/MSN/RHOA	4	GO
Up	BP	GO:0097501	stress response to metal ion	4/456	19/18903	0.000971352	0.0161985	0.0122513	HSPA5/MT1E/MT1F/MT1X	4	GO
Up	BP	GO:1901214	regulation of neuron death	18/456	325/18903	0.000978872	0.0162466	0.0122877	ATF4/CEBPB/CLU/DDR2/DHCR24/FOS/GPI/HDGF/HIPK2/HLA-F/IL6ST/MCL1/NCOA7/PINK1/RAB29/RHOA/SET/SOD2	18	GO
Up	BP	GO:1990138	neuron projection extension	12/456	172/18903	0.000981243	0.0162466	0.0122877	CXCR4/DPYSL2/GDI1/GOLGA4/HSP90AA1/IQGAP1/ITGB1/ITSN2/RTN4/SEMA6A/SLIT2/ULK1	12	GO
Up	BP	GO:1902652	secondary alcohol metabolic process	11/456	149/18903	0.000996531	0.016441	0.0124347	ACADVL/APP/CAT/CYB5R3/CYP11B1/CYP11B2/DHCR24/HDLBP/IDH1/NFE2L1/SREBF1	11	GO
Up	BP	GO:0030837	negative regulation of actin filament polymerization	7/456	66/18903	0.00103627	0.0169758	0.0128392	GSN/MTPN/MYADM/SLIT2/SPTAN1/SPTBN1/TMSB4X	7	GO
Up	BP	GO:0034605	cellular response to heat	7/456	66/18903	0.00103627	0.0169758	0.0128392	BAG3/DNAJB1/HSP90AA1/HSPA1A/HSPA1B/MAPKAPK2/PRKACA	7	GO
Up	BP	GO:0043254	regulation of protein-containing complex assembly	21/456	410/18903	0.00104448	0.01705	0.0128953	ARPC2/CLIP1/CLU/DDX3X/GSN/HSP90AA1/HSPA1A/HSPA1B/HSPA5/LCP1/MSN/MTPN/MYADM/PINK1/RHOA/SLIT2/SPTAN1/SPTBN1/TMSB4X/TUBB4A/ULK1	21	GO
Up	BP	GO:0046700	heterocycle catabolic process	23/456	468/18903	0.00106913	0.0173912	0.0131534	ALDH6A1/APOBEC3C/CSDE1/DDX5/ETF1/HNRNPAB/HNRNPU/HSPA1A/HSPA1B/KHSRP/LARP1/MAPKAPK2/NUDT3/NUDT4/PABPC1/PABPC4/PDE2A/RGN/SAMHD1/TOB1/VIM/ZC3HAV1/ZFP36L2	23	GO
Up	BP	GO:0030218	erythrocyte differentiation	10/456	128/18903	0.00108825	0.0176402	0.0133417	ALAS1/B2M/FAM210B/HIPK2/HOXA5/HSPA1A/HSPA1B/STAT1/STAT3/ZBTB7A	10	GO
Up	BP	GO:0046460	neutral lipid biosynthetic process	6/456	49/18903	0.00110786	0.0178273	0.0134832	C3/CTDNEP1/GPAM/PNPLA2/RGN/SREBF1	6	GO
Up	BP	GO:0046463	acylglycerol biosynthetic process	6/456	49/18903	0.00110786	0.0178273	0.0134832	C3/CTDNEP1/GPAM/PNPLA2/RGN/SREBF1	6	GO
Up	BP	GO:0071456	cellular response to hypoxia	11/456	151/18903	0.00111132	0.0178273	0.0134832	CFLAR/DDAH1/DDR2/FOS/HIPK2/JUND/KCNK3/NDRG1/PINK1/SLC29A1/TMBIM6	11	GO
Up	BP	GO:0006913	nucleocytoplasmic transport	18/456	329/18903	0.00112419	0.0179098	0.0135456	AHCYL1/ANP32B/BAG3/CAMK1/CDKN1A/DDX39B/HSP90AA1/IFI27/IPO7/MAVS/NFKBIA/PRKACA/PTTG1IP/RANBP2/RPL23/SQSTM1/STAT3/TXNIP	18	GO
Up	BP	GO:0051169	nuclear transport	18/456	329/18903	0.00112419	0.0179098	0.0135456	AHCYL1/ANP32B/BAG3/CAMK1/CDKN1A/DDX39B/HSP90AA1/IFI27/IPO7/MAVS/NFKBIA/PRKACA/PTTG1IP/RANBP2/RPL23/SQSTM1/STAT3/TXNIP	18	GO
Up	BP	GO:0002716	negative regulation of natural killer cell mediated immunity	4/456	20/18903	0.00119124	0.018673	0.0141228	HLA-A/HLA-B/HLA-E/HLA-F	4	GO
Up	BP	GO:0010288	response to lead ion	4/456	20/18903	0.00119124	0.018673	0.0141228	ALAD/APP/CAT/CLDN1	4	GO
Up	BP	GO:0001910	regulation of leukocyte mediated cytotoxicity	8/456	87/18903	0.00119212	0.018673	0.0141228	B2M/HLA-A/HLA-B/HLA-DRA/HLA-DRB1/HLA-E/HLA-F/LAMP1	8	GO
Up	BP	GO:0045069	regulation of viral genome replication	8/456	87/18903	0.00119212	0.018673	0.0141228	APOBEC3C/DDB1/DDX3X/IFITM2/LARP1/MAVS/PABPC1/ZC3HAV1	8	GO
Up	BP	GO:0071559	response to transforming growth factor beta	16/456	277/18903	0.00119224	0.018673	0.0141228	CFLAR/CLDN1/COL4A2/DDR2/FNDC4/FOS/HIPK2/HSPA1A/HSPA5/HTRA1/PDE2A/SKI/STAT3/TGFBR2/ZBTB7A/ZFP36L2	16	GO
Up	BP	GO:0007520	myoblast fusion	6/456	50/18903	0.00123371	0.0192575	0.0145649	CD81/CD9/CFLAR/FLOT1/ITGB1/MYH9	6	GO
Up	BP	GO:0006949	syncytium formation	7/456	68/18903	0.00123791	0.0192582	0.0145655	CAMK1/CD81/CD9/CFLAR/FLOT1/ITGB1/MYH9	7	GO
Up	BP	GO:0010951	negative regulation of endopeptidase activity	15/456	252/18903	0.00124737	0.0192889	0.0145887	ANXA2/APLP2/APP/C3/CAST/CST3/DDX3X/DHCR24/GPI/IFI6/NR4A1/PEBP1/SERPINA5/SPOCK2/TIMP2	15	GO
Up	BP	GO:0045648	positive regulation of erythrocyte differentiation	5/456	34/18903	0.0012482	0.0192889	0.0145887	FAM210B/HSPA1A/HSPA1B/STAT1/STAT3	5	GO
Up	BP	GO:0007584	response to nutrient	11/456	154/18903	0.00130378	0.0199482	0.0150873	ALAD/CAT/GNAI2/KANK2/RXRA/SOD2/STAT1/TGFBR2/USF2/VCAM1/VDR	11	GO
Up	BP	GO:0016125	sterol metabolic process	11/456	154/18903	0.00130378	0.0199482	0.0150873	ACADVL/APP/CAT/CYB5R3/CYP11B1/CYP11B2/CYP21A2/DHCR24/HDLBP/NFE2L1/SREBF1	11	GO
Up	BP	GO:0051092	positive regulation of NF-kappaB transcription factor activity	11/456	154/18903	0.00130378	0.0199482	0.0150873	APP/CAT/CFLAR/CLU/FLOT1/HSPA1A/HSPA1B/MTPN/STAT3/TRIM8/ZBTB7A	11	GO
Up	BP	GO:0006694	steroid biosynthetic process	12/456	178/18903	0.00131928	0.020119	0.0152165	AKR1B1/CYB5R3/CYP11B1/CYP11B2/CYP17A1/CYP21A2/DHCR24/HSD3B2/IGFBP7/OSBP/SF1/SREBF1	12	GO
Up	BP	GO:0006639	acylglycerol metabolic process	10/456	132/18903	0.00137513	0.020902	0.0158087	AADAC/ABHD2/C3/CAT/CPT1A/CTDNEP1/GPAM/PNPLA2/RGN/SREBF1	10	GO
Up	BP	GO:0051258	protein polymerization	16/456	281/18903	0.00138319	0.0209558	0.0158494	ARPC2/CLIP1/CSNK1D/GSN/HSP90AA1/HSPA1A/HSPA1B/MTPN/MYADM/PINK1/RHOA/SLIT2/SPTAN1/SPTBN1/TMSB4X/TUBB4A	16	GO
Up	BP	GO:0019318	hexose metabolic process	14/456	229/18903	0.00139401	0.0210509	0.0159213	AKR1B1/ATF4/B4GALT1/C1QTNF1/CPT1A/DDB1/GPI/IRS2/PDK4/RANBP2/RGN/SLC39A14/TKFC/USP7	14	GO
Up	BP	GO:0051402	neuron apoptotic process	15/456	255/18903	0.00140273	0.0211138	0.0159689	APP/ATF4/ATN1/CEBPB/GPI/HDGF/HIPK2/HSPA5/IL6ST/MCL1/PINK1/RHOA/SET/SOD2/TMBIM6	15	GO
Up	BP	GO:0035902	response to immobilization stress	4/456	21/18903	0.00144373	0.0214124	0.0161947	ACTR2/FOS/GPI/SOD2	4	GO
Up	BP	GO:0006638	neutral lipid metabolic process	10/456	133/18903	0.00145571	0.0214124	0.0161947	AADAC/ABHD2/C3/CAT/CPT1A/CTDNEP1/GPAM/PNPLA2/RGN/SREBF1	10	GO
Up	BP	GO:0014823	response to activity	7/456	70/18903	0.00146903	0.0214124	0.0161947	ALAD/CAT/COL4A2/CXCR4/FOS/SLC38A2/SOD2	7	GO
Up	BP	GO:1902373	negative regulation of mRNA catabolic process	7/456	70/18903	0.00146903	0.0214124	0.0161947	CSDE1/HNRNPAB/HNRNPU/LARP1/MAPKAPK2/PABPC1/TOB1	7	GO
Up	BP	GO:0001765	membrane raft assembly	3/456	10/18903	0.00147483	0.0214124	0.0161947	ANXA2/FLOT1/S100A10	3	GO
Up	BP	GO:0001865	NK T cell differentiation	3/456	10/18903	0.00147483	0.0214124	0.0161947	AP3D1/TGFBR2/ZBTB16	3	GO
Up	BP	GO:0007191	adenylate cyclase-activating dopamine receptor signaling pathway	3/456	10/18903	0.00147483	0.0214124	0.0161947	GNAS/GNB1/SLC9A3R1	3	GO
Up	BP	GO:0042939	tripeptide transport	3/456	10/18903	0.00147483	0.0214124	0.0161947	GJA1/MGST1/SLC9A3R1	3	GO
Up	BP	GO:0051342	regulation of cyclic-nucleotide phosphodiesterase activity	3/456	10/18903	0.00147483	0.0214124	0.0161947	CALM1/RGN/SLC39A14	3	GO
Up	BP	GO:0060397	growth hormone receptor signaling pathway via JAK-STAT	3/456	10/18903	0.00147483	0.0214124	0.0161947	STAT3/STAT6/TYK2	3	GO
Up	BP	GO:2000563	positive regulation of CD4-positive, alpha-beta T cell proliferation	3/456	10/18903	0.00147483	0.0214124	0.0161947	CD55/CD81/TGFBR2	3	GO
Up	BP	GO:0046364	monosaccharide biosynthetic process	8/456	90/18903	0.00148555	0.0214124	0.0161947	AKR1B1/ATF4/DDB1/GPI/RANBP2/RGN/SLC39A14/USP7	8	GO
Up	BP	GO:0051591	response to cAMP	8/456	90/18903	0.00148555	0.0214124	0.0161947	APP/EZR/FOS/HSPA5/IGFBP5/PDE2A/SREBF1/STAT1	8	GO
Up	BP	GO:0001558	regulation of cell growth	21/456	422/18903	0.00149185	0.0214124	0.0161947	CDKN1A/CXCR4/DDX3X/DPYSL2/EIF4G2/GDI1/GJA1/GOLGA4/HSPA1A/HSPA1B/IGFBP5/IGFBP7/ITSN2/MTPN/RGS2/RHOA/RTN4/SEMA6A/SLIT2/TSPYL2/ULK1	21	GO
Up	BP	GO:0060537	muscle tissue development	21/456	422/18903	0.00149185	0.0214124	0.0161947	CFLAR/DDX17/DDX5/DNER/FLOT1/FOS/GJA1/HNRNPU/IGFBP5/ITGB1/MAFF/MTPN/NDRG4/NIBAN2/NR4A1/RGS2/RHOA/SKI/TBX3/TGFBR2/ZFAND5	21	GO
Up	BP	GO:0010823	negative regulation of mitochondrion organization	6/456	52/18903	0.00151792	0.0217194	0.0164269	CLU/GHITM/HSPA1A/PINK1/PPIF/VAT1	6	GO
Up	BP	GO:0090316	positive regulation of intracellular protein transport	11/456	157/18903	0.0015228	0.0217222	0.016429	ANP32B/BAG3/CAMK1/CD81/HSP90AA1/LEPROT/MAVS/PINK1/PRKACA/RAB29/VAMP2	11	GO
Up	BP	GO:0010959	regulation of metal ion transport	21/456	423/18903	0.00153559	0.0218374	0.0165161	AHCYL1/AHNAK/ATF4/B2M/CALM1/CXCR4/GNAI2/GPD1L/ISCU/ITGB1/KCNK3/MLLT6/PRKACA/RGN/RHOA/SLC9A3R1/STIM1/TMBIM6/UTRN/VAMP2/WNK1	21	GO
Up	BP	GO:0006066	alcohol metabolic process	19/456	367/18903	0.00157561	0.0222699	0.0168433	ACADVL/AKR1B1/ALDH1A1/ALDH2/ALDH3A2/APP/CAT/CYB5R3/CYP11B1/CYP11B2/DHCR24/HDLBP/IDH1/NFE2L1/NUDT3/NUDT4/PNPLA2/SREBF1/TKFC	19	GO
Up	BP	GO:0032535	regulation of cellular component size	19/456	367/18903	0.00157561	0.0222699	0.0168433	ARPC2/DPYSL2/EZR/GDI1/GOLGA4/GSN/HSP90AA1/MSN/MTPN/MYADM/RHOA/RTN4/SEMA6A/SLC9A3R1/SLIT2/SPTAN1/SPTBN1/TMSB4X/ULK1	19	GO
Up	BP	GO:0048525	negative regulation of viral process	8/456	91/18903	0.00159516	0.022429	0.0169635	APOBEC3C/GSN/HEXIM1/IFITM2/MAVS/STAT1/TRIM8/ZC3HAV1	8	GO
Up	BP	GO:0032922	circadian regulation of gene expression	7/456	71/18903	0.00159654	0.022429	0.0169635	ATF4/BHLHE40/CSNK1D/HNRNPU/KDM5A/KMT2A/NAMPT	7	GO
Up	BP	GO:0060560	developmental growth involved in morphogenesis	14/456	233/18903	0.00164062	0.0229786	0.0173792	APP/CXCR4/DPYSL2/GDI1/GOLGA4/HSP90AA1/IQGAP1/ITGB1/ITSN2/RTN4/SEMA6A/SLIT2/TGFBR2/ULK1	14	GO
Up	BP	GO:0061640	cytoskeleton-dependent cytokinesis	9/456	113/18903	0.00166822	0.0232139	0.0175573	ACTR2/ACTR3/ARF1/CFL1/CHMP1B/RHOA/SEPTIN4/SEPTIN9/SPTBN1	9	GO
Up	BP	GO:0009409	response to cold	6/456	53/18903	0.00167745	0.0232139	0.0175573	ACADVL/FOS/HSP90AA1/NFKBIA/PRKACA/SOD2	6	GO
Up	BP	GO:0046638	positive regulation of alpha-beta T cell differentiation	6/456	53/18903	0.00167745	0.0232139	0.0175573	AP3D1/HLA-DRA/HLA-DRB1/RHOA/TGFBR2/ZBTB16	6	GO
Up	BP	GO:0048146	positive regulation of fibroblast proliferation	6/456	53/18903	0.00167745	0.0232139	0.0175573	BMI1/CD74/CDKN1A/DDR2/FOSL2/S100A6	6	GO
Up	BP	GO:0010042	response to manganese ion	4/456	22/18903	0.00173125	0.0238872	0.0180664	APP/ATF4/HSPA5/SOD2	4	GO
Up	BP	GO:0009408	response to heat	9/456	114/18903	0.00177352	0.0243723	0.0184334	BAG3/DNAJB1/HSP90AA1/HSPA1A/HSPA1B/HSPB6/IGFBP7/MAPKAPK2/PRKACA	9	GO
Up	BP	GO:2000116	regulation of cysteine-type endopeptidase activity	14/456	235/18903	0.00177693	0.0243723	0.0184334	ANP32B/CAST/CFLAR/CST3/CTSD/DDX3X/DHCR24/GPI/GSN/IFI6/MTCH1/NR4A1/RHOA/UACA	14	GO
Up	BP	GO:0031396	regulation of protein ubiquitination	13/456	210/18903	0.00182588	0.0249089	0.0188392	BMI1/DDX3X/HSP90AA1/HSPA1A/HSPA1B/HSPA5/PINK1/PTTG1IP/RPL23/SEPTIN4/SQSTM1/U2AF2/WBP1L	13	GO
Up	BP	GO:0022406	membrane docking	8/456	93/18903	0.00183354	0.0249089	0.0188392	AHCYL1/ATP2A2/CALM1/EZR/MSN/NDRG4/STX16/VCAM1	8	GO
Up	BP	GO:0044070	regulation of anion transport	8/456	93/18903	0.00183354	0.0249089	0.0188392	ABCB1/AHCYL1/ATF4/CEBPB/ITGB1/RAB11B/RGS2/SLC38A2	8	GO
Up	BP	GO:0008207	C21-steroid hormone metabolic process	5/456	37/18903	0.00184292	0.0249089	0.0188392	AKR1B1/CYP11B1/CYP11B2/CYP17A1/HSD3B2	5	GO
Up	BP	GO:0060416	response to growth hormone	5/456	37/18903	0.00184292	0.0249089	0.0188392	IGFBP5/LEPROT/STAT3/STAT6/TYK2	5	GO
Up	BP	GO:0010883	regulation of lipid storage	6/456	54/18903	0.0018494	0.0249238	0.0188505	C3/CPT1A/NFKBIA/PLIN2/PNPLA2/SREBF1	6	GO
Up	BP	GO:0030032	lamellipodium assembly	7/456	73/18903	0.00187727	0.0252262	0.0190791	ABLIM1/ACTR2/ACTR3/ARPC2/HSP90AA1/ITGB1/SLIT2	7	GO
Up	BP	GO:0019439	aromatic compound catabolic process	23/456	489/18903	0.00189011	0.0253253	0.0191541	APOBEC3C/CSDE1/DDX5/EPHX1/ETF1/HNRNPAB/HNRNPU/HSPA1A/HSPA1B/KHSRP/LARP1/MAPKAPK2/NUDT3/NUDT4/PABPC1/PABPC4/PDE2A/RGN/SAMHD1/TOB1/VIM/ZC3HAV1/ZFP36L2	23	GO
Up	BP	GO:0034764	positive regulation of transmembrane transport	14/456	237/18903	0.00192253	0.0256854	0.0194265	ABCB1/C3/CALM1/CREBL2/IRS2/ITGB1/KCNK3/PINK1/RGN/RHOQ/SLC9A3R1/STIM1/TMSB4X/WNK1	14	GO
Up	BP	GO:0010624	regulation of Schwann cell proliferation	3/456	11/18903	0.00199174	0.0258648	0.0195621	CERS2/RNF10/SKI	3	GO
Up	BP	GO:0014010	Schwann cell proliferation	3/456	11/18903	0.00199174	0.0258648	0.0195621	CERS2/RNF10/SKI	3	GO
Up	BP	GO:0033212	iron import into cell	3/456	11/18903	0.00199174	0.0258648	0.0195621	CYBRD1/ISCU/SLC39A14	3	GO
Up	BP	GO:0046501	protoporphyrinogen IX metabolic process	3/456	11/18903	0.00199174	0.0258648	0.0195621	ALAD/ALAS1/EIF2AK1	3	GO
Up	BP	GO:0070561	vitamin D receptor signaling pathway	3/456	11/18903	0.00199174	0.0258648	0.0195621	KANK2/RXRA/VDR	3	GO
Up	BP	GO:0070934	CRD-mediated mRNA stabilization	3/456	11/18903	0.00199174	0.0258648	0.0195621	CSDE1/HNRNPU/PABPC1	3	GO
Up	BP	GO:0071803	positive regulation of podosome assembly	3/456	11/18903	0.00199174	0.0258648	0.0195621	LCP1/MSN/RHOA	3	GO
Up	BP	GO:0075522	IRES-dependent viral translational initiation	3/456	11/18903	0.00199174	0.0258648	0.0195621	CSDE1/EIF3A/PTBP1	3	GO
Up	BP	GO:0090084	negative regulation of inclusion body assembly	3/456	11/18903	0.00199174	0.0258648	0.0195621	DNAJB1/HSPA1A/HSPA1B	3	GO
Up	BP	GO:1990440	positive regulation of transcription from RNA polymerase II promoter in response to endoplasmic reticulum stress	3/456	11/18903	0.00199174	0.0258648	0.0195621	ATF4/CEBPB/HSPA5	3	GO
Up	BP	GO:0008203	cholesterol metabolic process	10/456	139/18903	0.00202353	0.0261311	0.0197636	ACADVL/APP/CAT/CYB5R3/CYP11B1/CYP11B2/DHCR24/HDLBP/NFE2L1/SREBF1	10	GO
Up	BP	GO:1903008	organelle disassembly	10/456	139/18903	0.00202353	0.0261311	0.0197636	GABARAPL1/MAP1LC3B/OPTN/PINK1/PLIN2/PNPLA2/RETREG2/SQSTM1/SREBF1/ULK1	10	GO
Up	BP	GO:0001667	ameboidal-type cell migration	23/456	492/18903	0.00204287	0.0263076	0.0198971	ACTA2/CAP1/DDR2/FSTL1/GJA1/GPI/HDAC7/IQGAP1/IRS2/ITGB1/KANK2/MYH9/NR4A1/RHOA/RTN4/SEMA6A/SLC9A3R1/SLIT2/SPARC/TGFBR2/TMSB4X/TNS1/ZFAND5	23	GO
Up	BP	GO:0010866	regulation of triglyceride biosynthetic process	4/456	23/18903	0.00205621	0.0263331	0.0199163	C3/CTDNEP1/RGN/SREBF1	4	GO
Up	BP	GO:1901673	regulation of mitotic spindle assembly	4/456	23/18903	0.00205621	0.0263331	0.0199163	CHMP1B/HNRNPU/HSPA1A/HSPA1B	4	GO
Up	BP	GO:0072337	modified amino acid transport	5/456	38/18903	0.00208072	0.0265736	0.0200982	GJA1/MGST1/SLC16A9/SLC38A2/SLC9A3R1	5	GO
Up	BP	GO:0051091	positive regulation of DNA-binding transcription factor activity	15/456	266/18903	0.00211833	0.0269797	0.0204054	APP/CAT/CFLAR/CLU/DDR2/FLOT1/HIPK2/HSPA1A/HSPA1B/MAVS/MTPN/PINK1/STAT3/TRIM8/ZBTB7A	15	GO
Up	BP	GO:0034341	response to interferon-gamma	10/456	140/18903	0.0021335	0.0270984	0.0204952	ACTR2/ACTR3/CD74/CLDN1/GBP2/GSN/HLA-DPA1/IFITM2/STAT1/VIM	10	GO
Up	BP	GO:0007519	skeletal muscle tissue development	11/456	164/18903	0.00215251	0.0272381	0.0206008	CFLAR/DDX17/DDX5/DNER/FLOT1/FOS/MAFF/NIBAN2/NR4A1/RHOA/SKI	11	GO
Up	BP	GO:0045637	regulation of myeloid cell differentiation	13/456	214/18903	0.00215625	0.0272381	0.0206008	B2M/CD74/CEBPB/FAM210B/FOS/HLA-DRB1/HOXA5/HSPA1A/HSPA1B/NFKBIA/STAT1/STAT3/ZBTB16	13	GO
Up	BP	GO:0001906	cell killing	12/456	189/18903	0.00218817	0.0275662	0.020849	ARL8B/ATN1/B2M/C3/CD55/HLA-A/HLA-B/HLA-DRA/HLA-DRB1/HLA-E/HLA-F/LAMP1	12	GO
Up	BP	GO:0060337	type I interferon signaling pathway	7/456	75/18903	0.00219482	0.027575	0.0208557	IFI27/IFITM2/MAVS/SAMHD1/STAT1/TRIM56/TYK2	7	GO
Up	BP	GO:0001836	release of cytochrome c from mitochondria	6/456	56/18903	0.00223296	0.027903	0.0211037	CLU/GHITM/IFI6/PINK1/PPIF/SOD2	6	GO
Up	BP	GO:0042908	xenobiotic transport	6/456	56/18903	0.00223296	0.027903	0.0211037	ABCB1/ABCC3/CLDN1/GJA1/SLC29A1/SLC47A1	6	GO
Up	BP	GO:0002703	regulation of leukocyte mediated immunity	14/456	241/18903	0.0022435	0.0279593	0.0211463	B2M/C3/CD55/CD81/HLA-A/HLA-B/HLA-DRA/HLA-DRB1/HLA-E/HLA-F/IL1R1/LAMP1/MAVS/STAT6	14	GO
Up	BP	GO:0002697	regulation of immune effector process	19/456	379/18903	0.00226595	0.0281634	0.0213006	B2M/C3/CD55/CD74/CD81/GPI/HLA-A/HLA-B/HLA-DRA/HLA-DRB1/HLA-E/HLA-F/IL1R1/LAMP1/LITAF/MAPKAPK2/MAVS/STAT6/TMBIM6	19	GO
Up	BP	GO:0061013	regulation of mRNA catabolic process	12/456	190/18903	0.00228614	0.0283384	0.021433	CSDE1/HNRNPAB/HNRNPU/KHSRP/LARP1/MAPKAPK2/PABPC1/PABPC4/TOB1/VIM/ZC3HAV1/ZFP36L2	12	GO
Up	BP	GO:0032728	positive regulation of interferon-beta production	5/456	39/18903	0.00234014	0.0287769	0.0217647	DDX3X/FLOT1/HSP90AA1/MAVS/TRIM56	5	GO
Up	BP	GO:0043403	skeletal muscle tissue regeneration	5/456	39/18903	0.00234014	0.0287769	0.0217647	CD81/CD9/CFLAR/MTPN/TGFBR2	5	GO
Up	BP	GO:0043618	regulation of transcription from RNA polymerase II promoter in response to stress	5/456	39/18903	0.00234014	0.0287769	0.0217647	ATF4/BAG3/CEBPB/HSPA5/TMBIM6	5	GO
Up	BP	GO:0010977	negative regulation of neuron projection development	10/456	142/18903	0.00236788	0.0289704	0.021911	B2M/CERS2/GDI1/RAB29/RHOA/RTN4/SEMA6A/SLIT2/ULK1/VIM	10	GO
Up	BP	GO:0006809	nitric oxide biosynthetic process	7/456	76/18903	0.00236838	0.0289704	0.021911	CLU/CYB5R3/DDAH1/HSP90AA1/KHSRP/RGN/SOD2	7	GO
Up	BP	GO:0003091	renal water homeostasis	4/456	24/18903	0.00242096	0.0294582	0.0222799	AKR1B1/CYP11B2/MLLT6/PRKACA	4	GO
Up	BP	GO:0071294	cellular response to zinc ion	4/456	24/18903	0.00242096	0.0294582	0.0222799	KCNK3/MT1E/MT1F/MT1X	4	GO
Up	BP	GO:0046034	ATP metabolic process	13/456	217/18903	0.00243506	0.0295522	0.022351	APP/ATP6V0C/ATP6V1A/ATP6V1B2/GPI/HSPA1A/HSPA1B/NADK/NDUFS1/PINK1/STAT3/TMSB4X/ZBTB7A	13	GO
Up	BP	GO:0045936	negative regulation of phosphate metabolic process	21/456	440/18903	0.0024646	0.0298326	0.0225631	CALM1/CAMK2N1/CDKN1A/CTDSP2/DDR2/DUSP1/GADD45B/GNAI2/GPD1L/HEXIM1/HNRNPU/IPO7/IQGAP1/IRS2/MYADM/PIK3IP1/RGN/RGS2/SLIT2/STAT3/YWHAB	21	GO
Up	BP	GO:0045727	positive regulation of translation	10/456	143/18903	0.00249259	0.0300928	0.0227599	CSDE1/DDX3X/HNRNPL/HNRNPU/LARP1/PABPC1/PINK1/RHOA/TOB1/VIM	10	GO
Up	BP	GO:0035967	cellular response to topologically incorrect protein	9/456	120/18903	0.0025222	0.0302811	0.0229023	ATF4/BAG3/HSPA1A/HSPA1B/HSPA5/OPTN/OS9/TM7SF3/TMBIM6	9	GO
Up	BP	GO:0010563	negative regulation of phosphorus metabolic process	21/456	441/18903	0.00253154	0.0302811	0.0229023	CALM1/CAMK2N1/CDKN1A/CTDSP2/DDR2/DUSP1/GADD45B/GNAI2/GPD1L/HEXIM1/HNRNPU/IPO7/IQGAP1/IRS2/MYADM/PIK3IP1/RGN/RGS2/SLIT2/STAT3/YWHAB	21	GO
Up	BP	GO:0071560	cellular response to transforming growth factor beta stimulus	15/456	271/18903	0.00253201	0.0302811	0.0229023	CFLAR/CLDN1/COL4A2/DDR2/FOS/HIPK2/HSPA1A/HSPA5/HTRA1/PDE2A/SKI/STAT3/TGFBR2/ZBTB7A/ZFP36L2	15	GO
Up	BP	GO:0042180	cellular ketone metabolic process	13/456	218/18903	0.00253431	0.0302811	0.0229023	ACADVL/AKR1B1/CD74/CPT1A/CYP11B1/CYP11B2/CYP17A1/HAGH/IRS2/KDSR/PDK4/RGN/SREBF1	13	GO
Up	BP	GO:0032729	positive regulation of interferon-gamma production	7/456	77/18903	0.00255231	0.0303398	0.0229467	BTN3A1/BTN3A2/HLA-A/HLA-DPA1/HLA-DPB1/IL1R1/TYK2	7	GO
Up	BP	GO:0071357	cellular response to type I interferon	7/456	77/18903	0.00255231	0.0303398	0.0229467	IFI27/IFITM2/MAVS/SAMHD1/STAT1/TRIM56/TYK2	7	GO
Up	BP	GO:0006401	RNA catabolic process	16/456	299/18903	0.00259192	0.0305452	0.0231021	CSDE1/DDX5/ETF1/HNRNPAB/HNRNPU/HSPA1A/HSPA1B/KHSRP/LARP1/MAPKAPK2/PABPC1/PABPC4/TOB1/VIM/ZC3HAV1/ZFP36L2	16	GO
Up	BP	GO:0001731	formation of translation preinitiation complex	3/456	12/18903	0.00260838	0.0305452	0.0231021	EIF4B/EIF4H/EIF5	3	GO
Up	BP	GO:0006705	mineralocorticoid biosynthetic process	3/456	12/18903	0.00260838	0.0305452	0.0231021	CYP11B1/CYP11B2/CYP21A2	3	GO
Up	BP	GO:1903706	regulation of hemopoiesis	20/456	413/18903	0.00262211	0.0305452	0.0231021	AP3D1/B2M/CD74/CEBPB/FAM210B/FOS/HLA-B/HLA-DRA/HLA-DRB1/HOXA5/HSPA1A/HSPA1B/NFKBIA/PHF10/RHOA/STAT1/STAT3/TGFBR2/ZBTB16/ZFP36L2	20	GO
Up	BP	GO:0006882	cellular zinc ion homeostasis	5/456	40/18903	0.00262231	0.0305452	0.0231021	AP3D1/MT1E/MT1F/MT1X/SLC39A14	5	GO
Up	BP	GO:0030866	cortical actin cytoskeleton organization	5/456	40/18903	0.00262231	0.0305452	0.0231021	EPB41L1/EZR/LCP1/RHOQ/TLN1	5	GO
Up	BP	GO:0043001	Golgi to plasma membrane protein transport	5/456	40/18903	0.00262231	0.0305452	0.0231021	GOLGA4/OPTN/RAB31/SPTBN1/VAMP2	5	GO
Up	BP	GO:0140467	integrated stress response signaling	5/456	40/18903	0.00262231	0.0305452	0.0231021	ATF4/CEBPB/EIF2AK1/FOS/HSPA5	5	GO
Up	BP	GO:0002262	myeloid cell homeostasis	11/456	169/18903	0.0027204	0.0316085	0.0239062	ALAS1/B2M/FAM210B/GPI/HIPK2/HOXA5/HSPA1A/HSPA1B/STAT1/STAT3/ZBTB7A	11	GO
Up	BP	GO:0033002	muscle cell proliferation	14/456	247/18903	0.00280702	0.0321703	0.0243312	CDKN1A/CFLAR/DDR2/FOS/GJA1/GNAI2/IGFBP5/NDRG4/RHOA/SF1/SKI/SOD2/STAT1/TGFBR2	14	GO
Up	BP	GO:0048675	axon extension	9/456	122/18903	0.00282097	0.0321703	0.0243312	DPYSL2/GDI1/GOLGA4/HSP90AA1/ITGB1/RTN4/SEMA6A/SLIT2/ULK1	9	GO
Up	BP	GO:0001911	negative regulation of leukocyte mediated cytotoxicity	4/456	25/18903	0.00282783	0.0321703	0.0243312	HLA-A/HLA-B/HLA-E/HLA-F	4	GO
Up	BP	GO:0008211	glucocorticoid metabolic process	4/456	25/18903	0.00282783	0.0321703	0.0243312	CYP11B1/CYP11B2/CYP17A1/CYP21A2	4	GO
Up	BP	GO:0032816	positive regulation of natural killer cell activation	4/456	25/18903	0.00282783	0.0321703	0.0243312	HLA-E/HLA-F/LAMP1/TYK2	4	GO
Up	BP	GO:0060396	growth hormone receptor signaling pathway	4/456	25/18903	0.00282783	0.0321703	0.0243312	LEPROT/STAT3/STAT6/TYK2	4	GO
Up	BP	GO:0071378	cellular response to growth hormone stimulus	4/456	25/18903	0.00282783	0.0321703	0.0243312	LEPROT/STAT3/STAT6/TYK2	4	GO
Up	BP	GO:2000209	regulation of anoikis	4/456	25/18903	0.00282783	0.0321703	0.0243312	ITGB1/MCL1/PDK4/TLE5	4	GO
Up	BP	GO:0007051	spindle organization	12/456	195/18903	0.00283121	0.0321703	0.0243312	CCDC69/CHMP1B/CLTC/CSNK1D/EZR/HNRNPU/HSPA1A/HSPA1B/MYH9/RHOA/SUN2/TACC1	12	GO
Up	BP	GO:0034250	positive regulation of cellular amide metabolic process	11/456	170/18903	0.00284731	0.0322741	0.0244097	CLU/CSDE1/DDX3X/HNRNPL/HNRNPU/LARP1/PABPC1/PINK1/RHOA/TOB1/VIM	11	GO
Up	BP	GO:0019080	viral gene expression	8/456	100/18903	0.00289656	0.0324002	0.0245051	CANX/CSDE1/EIF3A/HEXIM1/NUCKS1/PTBP1/TRIM8/USF2	8	GO
Up	BP	GO:0036473	cell death in response to oxidative stress	8/456	100/18903	0.00289656	0.0324002	0.0245051	ATF4/DDR2/MCL1/NCOA7/PINK1/SFPQ/SOD2/STK24	8	GO
Up	BP	GO:0005996	monosaccharide metabolic process	14/456	248/18903	0.00291136	0.0324002	0.0245051	AKR1B1/ATF4/B4GALT1/C1QTNF1/CPT1A/DDB1/GPI/IRS2/PDK4/RANBP2/RGN/SLC39A14/TKFC/USP7	14	GO
Up	BP	GO:0042593	glucose homeostasis	14/456	248/18903	0.00291136	0.0324002	0.0245051	CYP11B1/GPI/HLA-DRB1/IGFBP5/IRS2/NUCKS1/OSBP/PDK4/PIM3/PRKACA/RAB11B/SLC29A1/SLC39A14/STAT3	14	GO
Up	BP	GO:0006611	protein export from nucleus	6/456	59/18903	0.00291689	0.0324002	0.0245051	AHCYL1/ANP32B/BAG3/CAMK1/IFI27/PRKACA	6	GO
Up	BP	GO:0051653	spindle localization	6/456	59/18903	0.00291689	0.0324002	0.0245051	ACTR2/ACTR3/CFL1/GJA1/ITGB1/MYH9	6	GO
Up	BP	GO:0014912	negative regulation of smooth muscle cell migration	5/456	41/18903	0.00292832	0.0324002	0.0245051	ABHD2/IGFBP5/NDRG4/RHOA/SLIT2	5	GO
Up	BP	GO:0019432	triglyceride biosynthetic process	5/456	41/18903	0.00292832	0.0324002	0.0245051	C3/CTDNEP1/GPAM/RGN/SREBF1	5	GO
Up	BP	GO:0072595	maintenance of protein localization in organelle	5/456	41/18903	0.00292832	0.0324002	0.0245051	HNRNPU/HSPA5/OS9/PINK1/SUN2	5	GO
Up	BP	GO:1901223	negative regulation of NIK/NF-kappaB signaling	5/456	41/18903	0.00292832	0.0324002	0.0245051	DDX3X/HDAC7/LITAF/TMSB4X/UACA	5	GO
Up	BP	GO:0022612	gland morphogenesis	9/456	123/18903	0.00298049	0.032899	0.0248823	CEBPB/CFLAR/IGFBP5/MSN/SLC9A3R1/STAT6/TBX3/TGFBR2/VDR	9	GO
Up	BP	GO:0033500	carbohydrate homeostasis	14/456	249/18903	0.00301887	0.0332434	0.0251428	CYP11B1/GPI/HLA-DRB1/IGFBP5/IRS2/NUCKS1/OSBP/PDK4/PIM3/PRKACA/RAB11B/SLC29A1/SLC39A14/STAT3	14	GO
Up	BP	GO:0051592	response to calcium ion	10/456	147/18903	0.00304508	0.0334526	0.025301	AHCYL1/CALM1/FOS/GDI1/HSPA5/IQGAP1/JUND/PPIF/STIM1/TXNIP	10	GO
Up	BP	GO:0002831	regulation of response to biotic stimulus	18/456	361/18903	0.00309575	0.0338488	0.0256006	CD55/HEXIM1/HLA-A/HLA-B/HLA-DRB1/HLA-E/HLA-F/HSP90AA1/HTRA1/LAMP1/MAVS/OPTN/SAMHD1/SEC14L1/SFPQ/STAT1/TKFC/TRIM56	18	GO
Up	BP	GO:0042176	regulation of protein catabolic process	18/456	361/18903	0.00309575	0.0338488	0.0256006	ALAD/ANXA2/CD81/CLU/CSNK1D/CST3/DDB1/EEF1A1/EZR/HSP90AA1/HSPA1A/HSPA1B/MSN/PINK1/PRKACA/PSME3/TIMP2/USP7	18	GO
Up	BP	GO:1903201	regulation of oxidative stress-induced cell death	7/456	80/18903	0.00317048	0.0345844	0.026157	ATF4/DDR2/MCL1/NCOA7/PINK1/SFPQ/SOD2	7	GO
Up	BP	GO:0097191	extrinsic apoptotic signaling pathway	13/456	224/18903	0.00320183	0.0348444	0.0263536	BAG3/CFLAR/DDX3X/HSPA1A/HSPA1B/IFI27/IFI6/MCL1/MKNK2/PEA15/PSME3/TMBIM1/ZMYND11	13	GO
Up	BP	GO:0010591	regulation of lamellipodium assembly	5/456	42/18903	0.00325931	0.0353042	0.0267014	ACTR2/ACTR3/ARPC2/HSP90AA1/SLIT2	5	GO
Up	BP	GO:0055069	zinc ion homeostasis	5/456	42/18903	0.00325931	0.0353042	0.0267014	AP3D1/MT1E/MT1F/MT1X/SLC39A14	5	GO
Up	BP	GO:0010954	positive regulation of protein processing	4/456	26/18903	0.00327912	0.0353535	0.0267387	ANXA2/GSN/MYH9/S100A10	4	GO
Up	BP	GO:0033598	mammary gland epithelial cell proliferation	4/456	26/18903	0.00327912	0.0353535	0.0267387	CEBPB/HOXA5/RTN4/STAT6	4	GO
Up	BP	GO:0002863	positive regulation of inflammatory response to antigenic stimulus	3/456	13/18903	0.00333059	0.0356596	0.0269702	C3/CD81/HLA-E	3	GO
Up	BP	GO:0003084	positive regulation of systemic arterial blood pressure	3/456	13/18903	0.00333059	0.0356596	0.0269702	CYP11B2/RHOA/WNK1	3	GO
Up	BP	GO:0071287	cellular response to manganese ion	3/456	13/18903	0.00333059	0.0356596	0.0269702	APP/ATF4/HSPA5	3	GO
Up	BP	GO:0000380	alternative mRNA splicing, via spliceosome	7/456	81/18903	0.00340004	0.0363193	0.0274692	DDX17/DDX5/HNRNPL/HNRNPU/PTBP1/SFPQ/ZBTB7A	7	GO
Up	BP	GO:0030865	cortical cytoskeleton organization	6/456	61/18903	0.00345268	0.0367968	0.0278303	EPB41L1/EZR/LCP1/RHOA/RHOQ/TLN1	6	GO
Up	BP	GO:1904062	regulation of cation transmembrane transport	19/456	394/18903	0.00347145	0.0369121	0.0279175	AHNAK/APP/CALM1/GPD1L/ISCU/ITGB1/KCNK3/PINK1/PPIF/PRKACA/RGN/RGS2/SLC9A3R1/STIM1/TMBIM6/TMSB4X/UTRN/VAMP2/WNK1	19	GO
Up	BP	GO:1990778	protein localization to cell periphery	17/456	337/18903	0.00354558	0.0374601	0.0283319	CD81/CLTC/EZR/FLOT1/GOLGA4/ITGB1/MYADM/OPTN/RAB29/RAB31/RHOQ/S100A10/SLC9A3R1/SPTBN1/SQSTM1/TMBIM1/VAMP2	17	GO
Up	BP	GO:0007015	actin filament organization	21/456	454/18903	0.00355091	0.0374601	0.0283319	ACTN1/ACTR2/ACTR3/ARF1/ARPC2/CFL1/EZR/GSN/LCP1/MTPN/MYADM/RHOA/S100A10/SH3KBP1/SLIT2/SPTAN1/SPTBN1/SYNPO/TMSB4X/TPM3/TPM4	21	GO
Up	BP	GO:0051090	regulation of DNA-binding transcription factor activity	21/456	454/18903	0.00355091	0.0374601	0.0283319	APP/BHLHE40/CAT/CFLAR/CLU/DDR2/FLOT1/HIPK2/HSPA1A/HSPA1B/KDM5A/MAVS/MTPN/NFKBIA/PINK1/STAT3/TAX1BP1/TMSB4X/TRIM8/USP7/ZBTB7A	21	GO
Up	BP	GO:0048660	regulation of smooth muscle cell proliferation	11/456	175/18903	0.00355531	0.0374601	0.0283319	CDKN1A/DDR2/GJA1/GNAI2/IGFBP5/NDRG4/RHOA/SF1/SOD2/STAT1/TGFBR2	11	GO
Up	BP	GO:0015833	peptide transport	14/456	254/18903	0.00360639	0.0378457	0.0286236	CD74/CPT1A/GJA1/GLUD1/HLA-DRB1/IRS2/MGST1/OSBP/PIM3/RAB11B/SLC9A3R1/SREBF1/TAP1/TM7SF3	14	GO
Up	BP	GO:0060236	regulation of mitotic spindle organization	5/456	43/18903	0.0036164	0.0378457	0.0286236	CHMP1B/CLTC/HNRNPU/HSPA1A/HSPA1B	5	GO
Up	BP	GO:0071364	cellular response to epidermal growth factor stimulus	5/456	43/18903	0.0036164	0.0378457	0.0286236	CFLAR/EEF1A1/FOS/IQGAP1/ZFP36L2	5	GO
Up	BP	GO:0046209	nitric oxide metabolic process	7/456	82/18903	0.00364205	0.0379428	0.028697	CLU/CYB5R3/DDAH1/HSP90AA1/KHSRP/RGN/SOD2	7	GO
Up	BP	GO:1902369	negative regulation of RNA catabolic process	7/456	82/18903	0.00364205	0.0379428	0.028697	CSDE1/HNRNPAB/HNRNPU/LARP1/MAPKAPK2/PABPC1/TOB1	7	GO
Up	BP	GO:0000041	transition metal ion transport	8/456	104/18903	0.00368995	0.0383556	0.0290093	B2M/CLTC/CYBRD1/FTH1/ISCU/RAB11B/SLC39A14/SLC40A1	8	GO
Up	BP	GO:0060538	skeletal muscle organ development	11/456	176/18903	0.00371251	0.0384179	0.0290563	CFLAR/DDX17/DDX5/DNER/FLOT1/FOS/MAFF/NIBAN2/NR4A1/RHOA/SKI	11	GO
Up	BP	GO:1901136	carbohydrate derivative catabolic process	11/456	176/18903	0.00371251	0.0384179	0.0290563	ALDH1A1/APOBEC3C/CST3/GNS/GPD1L/IDS/NEU1/NUDT3/NUDT4/PDE2A/SAMHD1	11	GO
Up	BP	GO:0000381	regulation of alternative mRNA splicing, via spliceosome	6/456	62/18903	0.00374647	0.0385114	0.0291271	DDX17/DDX5/HNRNPL/HNRNPU/PTBP1/ZBTB7A	6	GO
Up	BP	GO:0045428	regulation of nitric oxide biosynthetic process	6/456	62/18903	0.00374647	0.0385114	0.0291271	CLU/DDAH1/HSP90AA1/KHSRP/RGN/SOD2	6	GO
Up	BP	GO:0046824	positive regulation of nucleocytoplasmic transport	6/456	62/18903	0.00374647	0.0385114	0.0291271	ANP32B/BAG3/CAMK1/HSP90AA1/MAVS/PRKACA	6	GO
Up	BP	GO:0071280	cellular response to copper ion	4/456	27/18903	0.00377706	0.0386544	0.0292353	APP/MT1E/MT1F/MT1X	4	GO
Up	BP	GO:2000737	negative regulation of stem cell differentiation	4/456	27/18903	0.00377706	0.0386544	0.0292353	HNRNPU/STAT3/TBX3/ZFP36L2	4	GO
Up	BP	GO:0051099	positive regulation of binding	11/456	177/18903	0.00387522	0.0395152	0.0298863	ANXA2/APP/B2M/CALM1/DAZAP2/FLOT1/HIPK2/HNRNPL/NIBAN2/S100A10/SKI	11	GO
Up	BP	GO:0034340	response to type I interferon	7/456	83/18903	0.00389693	0.0395152	0.0298863	IFI27/IFITM2/MAVS/SAMHD1/STAT1/TRIM56/TYK2	7	GO
Up	BP	GO:0061515	myeloid cell development	7/456	83/18903	0.00389693	0.0395152	0.0298863	ALAS1/ANXA2/APP/CEBPB/FAM210B/PABPC4/ZBTB7A	7	GO
Up	BP	GO:2001057	reactive nitrogen species metabolic process	7/456	83/18903	0.00389693	0.0395152	0.0298863	CLU/CYB5R3/DDAH1/HSP90AA1/KHSRP/RGN/SOD2	7	GO
Up	BP	GO:1901655	cellular response to ketone	8/456	105/18903	0.00391231	0.0395152	0.0298863	BMI1/CFLAR/FOS/GNB1/KLF9/LARP1/MSN/NCOA4	8	GO
Up	BP	GO:1901796	regulation of signal transduction by p53 class mediator	8/456	105/18903	0.00391231	0.0395152	0.0298863	CD74/DDX5/HEXIM1/HIPK2/PTTG1IP/RPL23/RRM2B/USP7	8	GO
Up	BP	GO:0022604	regulation of cell morphogenesis	16/456	312/18903	0.00392753	0.0395826	0.0299373	ACTR2/ARPC2/CFL1/CXCR4/EZR/ITSN2/MSN/MYADM/MYH9/RHOA/RHOQ/S100A10/SH3KBP1/SLC9A3R1/SPARC/ZRANB1	16	GO
Up	BP	GO:0001659	temperature homeostasis	11/456	178/18903	0.00404358	0.0405512	0.0306698	ACADVL/ALDH1A1/ATF4/CEBPB/CXCR4/GJA1/GNAS/SCD/SQSTM1/STAT3/STAT6	11	GO
Up	BP	GO:0044091	membrane biogenesis	6/456	63/18903	0.0040584	0.0405512	0.0306698	ANXA2/CHMP1B/FLOT1/S100A10/SERINC1/SPTBN1	6	GO
Up	BP	GO:0034249	negative regulation of cellular amide metabolic process	15/456	285/18903	0.00405862	0.0405512	0.0306698	ATF4/CLU/CSDE1/DDX3X/EIF2AK1/EIF4EBP2/HNRNPU/IGFBP5/KHSRP/LARP1/PABPC1/RGS2/RTN4/TOB1/ZFP36L2	15	GO
Up	BP	GO:0072659	protein localization to plasma membrane	15/456	285/18903	0.00405862	0.0405512	0.0306698	CD81/CLTC/EZR/FLOT1/GOLGA4/ITGB1/OPTN/RAB31/RHOQ/S100A10/SLC9A3R1/SPTBN1/SQSTM1/TMBIM1/VAMP2	15	GO
Up	BP	GO:0006631	fatty acid metabolic process	19/456	400/18903	0.00408417	0.0406311	0.0307302	ABHD2/ACADSB/ACADVL/AKR1B1/ALDH3A2/C3/CD74/CES2/CPT1A/EPHX1/FADS1/GPAM/HSD17B4/IRS2/PDK4/RGN/SCD/SCD5/SREBF1	19	GO
Up	BP	GO:0007041	lysosomal transport	9/456	129/18903	0.0040929	0.0406311	0.0307302	AP3D1/ARL8B/CHMP1B/CLU/HSPA1A/LAMP1/NCOA4/PINK1/PSAP	9	GO
Up	BP	GO:0014902	myotube differentiation	9/456	129/18903	0.0040929	0.0406311	0.0307302	CD81/CD9/CFLAR/DNER/FLOT1/ITGB1/MYH9/NIBAN2/SKI	9	GO
Up	BP	GO:0008212	mineralocorticoid metabolic process	3/456	14/18903	0.00416365	0.0410695	0.0310619	CYP11B1/CYP11B2/CYP21A2	3	GO
Up	BP	GO:0051645	Golgi localization	3/456	14/18903	0.00416365	0.0410695	0.0310619	COPG1/SLC9A3R1/YWHAZ	3	GO
Up	BP	GO:0071236	cellular response to antibiotic	3/456	14/18903	0.00416365	0.0410695	0.0310619	ACTR2/HSPA5/RPL23	3	GO
Up	BP	GO:0048659	smooth muscle cell proliferation	11/456	179/18903	0.00421772	0.0414152	0.0313233	CDKN1A/DDR2/GJA1/GNAI2/IGFBP5/NDRG4/RHOA/SF1/SOD2/STAT1/TGFBR2	11	GO
Up	BP	GO:0043281	regulation of cysteine-type endopeptidase activity involved in apoptotic process	12/456	205/18903	0.00423769	0.0414152	0.0313233	ANP32B/CFLAR/CTSD/DDX3X/DHCR24/GPI/GSN/IFI6/MTCH1/NR4A1/RHOA/UACA	12	GO
Up	BP	GO:0045834	positive regulation of lipid metabolic process	10/456	154/18903	0.00424336	0.0414152	0.0313233	AADAC/CD74/CD81/CPT1A/CREBL2/CTDNEP1/IRS2/PNPLA2/RGN/SREBF1	10	GO
Up	BP	GO:0050729	positive regulation of inflammatory response	10/456	154/18903	0.00424336	0.0414152	0.0313233	APP/C3/CAMK2N1/CD81/CEBPB/HLA-E/IL6ST/NEAT1/NFKBIA/PDE2A	10	GO
Up	BP	GO:0098754	detoxification	10/456	154/18903	0.00424336	0.0414152	0.0313233	ABCB1/ALDH1A1/CAT/MGST1/MT1E/MT1F/MT1X/SLC47A1/SOD2/SRXN1	10	GO
Up	BP	GO:0042542	response to hydrogen peroxide	9/456	130/18903	0.00430623	0.0415877	0.0314537	CAT/DDR2/PINK1/PPIF/SOD2/STAT1/STAT6/STK24/TXNIP	9	GO
Up	BP	GO:0031342	negative regulation of cell killing	4/456	28/18903	0.00432383	0.0415877	0.0314537	HLA-A/HLA-B/HLA-E/HLA-F	4	GO
Up	BP	GO:0033119	negative regulation of RNA splicing	4/456	28/18903	0.00432383	0.0415877	0.0314537	HNRNPL/PTBP1/TMBIM6/U2AF2	4	GO
Up	BP	GO:0034063	stress granule assembly	4/456	28/18903	0.00432383	0.0415877	0.0314537	ATXN2L/CSDE1/DAZAP2/DDX3X	4	GO
Up	BP	GO:0050996	positive regulation of lipid catabolic process	4/456	28/18903	0.00432383	0.0415877	0.0314537	AADAC/CPT1A/IRS2/PNPLA2	4	GO
Up	BP	GO:1903319	positive regulation of protein maturation	4/456	28/18903	0.00432383	0.0415877	0.0314537	ANXA2/GSN/MYH9/S100A10	4	GO
Up	BP	GO:1903649	regulation of cytoplasmic transport	4/456	28/18903	0.00432383	0.0415877	0.0314537	EZR/MSN/RAB29/USP7	4	GO
Up	BP	GO:0048524	positive regulation of viral process	6/456	64/18903	0.00438912	0.0419264	0.03171	CD74/DDB1/DDX3X/HLA-DRB1/LARP1/PABPC1	6	GO
Up	BP	GO:0008631	intrinsic apoptotic signaling pathway in response to oxidative stress	5/456	45/18903	0.00441331	0.0419264	0.03171	MCL1/PINK1/SFPQ/SOD2/STK24	5	GO
Up	BP	GO:0030890	positive regulation of B cell proliferation	5/456	45/18903	0.00441331	0.0419264	0.03171	BMI1/CD74/CD81/CDKN1A/IRS2	5	GO
Up	BP	GO:0043620	regulation of DNA-templated transcription in response to stress	5/456	45/18903	0.00441331	0.0419264	0.03171	ATF4/BAG3/CEBPB/HSPA5/TMBIM6	5	GO
Up	BP	GO:0062208	positive regulation of pattern recognition receptor signaling pathway	5/456	45/18903	0.00441331	0.0419264	0.03171	DDX3X/FLOT1/HSPA1A/HSPA1B/RTN4	5	GO
Up	BP	GO:2000516	positive regulation of CD4-positive, alpha-beta T cell activation	5/456	45/18903	0.00441331	0.0419264	0.03171	CD55/CD81/HLA-DRA/HLA-DRB1/TGFBR2	5	GO
Up	BP	GO:2001236	regulation of extrinsic apoptotic signaling pathway	10/456	155/18903	0.00444127	0.0420745	0.031822	CFLAR/DDX3X/HSPA1A/HSPA1B/IFI6/MCL1/PEA15/PSME3/TMBIM1/ZMYND11	10	GO
Up	BP	GO:0008306	associative learning	7/456	85/18903	0.00444705	0.0420745	0.031822	ACTR2/APP/FOS/ITGB1/KMT2A/NDRG4/NPTX2	7	GO
Up	BP	GO:0003015	heart process	14/456	261/18903	0.00458248	0.0432676	0.0327243	ATP2A2/CALM1/CXCR4/GJA1/GNAI2/GPD1L/GRK2/GSN/HSP90AA1/KCNJ5/PRKACA/RGS2/SREBF1/VEGFB	14	GO
Up	BP	GO:0043270	positive regulation of ion transport	15/456	289/18903	0.00461168	0.0434547	0.0328658	ABCB1/AHCYL1/ATF4/CALM1/CEBPB/GPD1L/ITGB1/KCNK3/MLLT6/PINK1/RGN/SLC9A3R1/STIM1/TMSB4X/WNK1	15	GO
Up	BP	GO:0007163	establishment or maintenance of cell polarity	13/456	234/18903	0.00462757	0.043516	0.0329122	ACTR2/ACTR3/ATN1/CAP1/GJA1/GSN/HSP90AA1/ITGB1/MSN/MYH9/RHOA/RHOQ/SLC9A3R1	13	GO
Up	BP	GO:0008637	apoptotic mitochondrial changes	8/456	108/18903	0.00464186	0.043562	0.032947	CLU/GHITM/HSPA1A/IFI6/NDUFS1/PINK1/PPIF/SOD2	8	GO
Up	BP	GO:0031100	animal organ regeneration	6/456	65/18903	0.00473931	0.044244	0.0334628	CEBPB/CLDN1/CPT1A/LCP1/RGN/TGFBR2	6	GO
Up	BP	GO:0080164	regulation of nitric oxide metabolic process	6/456	65/18903	0.00473931	0.044244	0.0334628	CLU/DDAH1/HSP90AA1/KHSRP/RGN/SOD2	6	GO
Up	BP	GO:0019319	hexose biosynthetic process	7/456	86/18903	0.00474315	0.044244	0.0334628	AKR1B1/ATF4/DDB1/GPI/RANBP2/SLC39A14/USP7	7	GO
Up	BP	GO:0032869	cellular response to insulin stimulus	12/456	208/18903	0.00475438	0.0442596	0.0334746	CFLAR/EIF4EBP2/GNAI2/IRS2/NUCKS1/PDK4/RAB31/RHOQ/SLC39A14/SREBF1/STAT1/VAMP2	12	GO
Up	BP	GO:0046890	regulation of lipid biosynthetic process	11/456	182/18903	0.00477621	0.0443738	0.033561	ACADVL/C3/CD74/CREBL2/CTDNEP1/IDH1/IGFBP7/PDK4/RGN/SF1/SREBF1	11	GO
Up	BP	GO:0044788	modulation by host of viral process	5/456	46/18903	0.00485535	0.0448394	0.0339131	CFL1/EEF1A1/IFI27/NUCKS1/RAB29	5	GO
Up	BP	GO:0046596	regulation of viral entry into host cell	5/456	46/18903	0.00485535	0.0448394	0.0339131	CD74/GSN/HLA-DRB1/IFITM2/TRIM8	5	GO
Up	BP	GO:0060443	mammary gland morphogenesis	5/456	46/18903	0.00485535	0.0448394	0.0339131	IGFBP5/STAT6/TBX3/TGFBR2/VDR	5	GO
Up	BP	GO:0048024	regulation of mRNA splicing, via spliceosome	8/456	109/18903	0.00490688	0.0450914	0.0341037	DDX17/DDX5/HNRNPL/HNRNPU/PTBP1/SF1/U2AF2/ZBTB7A	8	GO
Up	BP	GO:0010592	positive regulation of lamellipodium assembly	4/456	29/18903	0.00492154	0.0450914	0.0341037	ACTR2/ACTR3/ARPC2/HSP90AA1	4	GO
Up	BP	GO:0097421	liver regeneration	4/456	29/18903	0.00492154	0.0450914	0.0341037	CEBPB/CLDN1/CPT1A/RGN	4	GO
Up	BP	GO:1902175	regulation of oxidative stress-induced intrinsic apoptotic signaling pathway	4/456	29/18903	0.00492154	0.0450914	0.0341037	MCL1/PINK1/SFPQ/SOD2	4	GO
Up	BP	GO:0008361	regulation of cell size	11/456	183/18903	0.00497488	0.0454902	0.0344053	DPYSL2/GDI1/GOLGA4/HSP90AA1/MSN/MTPN/RHOA/RTN4/SEMA6A/SLC9A3R1/ULK1	11	GO
Up	BP	GO:0045765	regulation of angiogenesis	17/456	349/18903	0.00502038	0.0458159	0.0346517	C3/COL4A2/CXCR4/DDAH1/GTF2I/HIPK2/HOXA5/HSPB6/ITGB1/NIBAN2/SEMA6A/SPARC/STAT1/STAT3/STIM1/TGFBR2/VEGFB	17	GO
Up	BP	GO:0019915	lipid storage	7/456	87/18903	0.00505387	0.0460201	0.0348061	C3/CPT1A/NFKBIA/PLIN2/PNPLA2/RNF213/SREBF1	7	GO
Up	BP	GO:0002468	dendritic cell antigen processing and presentation	3/456	15/18903	0.00511224	0.0460201	0.0348061	CD74/HLA-DRA/HLA-DRB1	3	GO
Up	BP	GO:0010273	detoxification of copper ion	3/456	15/18903	0.00511224	0.0460201	0.0348061	MT1E/MT1F/MT1X	3	GO
Up	BP	GO:0010867	positive regulation of triglyceride biosynthetic process	3/456	15/18903	0.00511224	0.0460201	0.0348061	CTDNEP1/RGN/SREBF1	3	GO
Up	BP	GO:1900153	positive regulation of nuclear-transcribed mRNA catabolic process, deadenylation-dependent decay	3/456	15/18903	0.00511224	0.0460201	0.0348061	PABPC1/TOB1/ZFP36L2	3	GO
Up	BP	GO:1990169	stress response to copper ion	3/456	15/18903	0.00511224	0.0460201	0.0348061	MT1E/MT1F/MT1X	3	GO
Up	BP	GO:2000767	positive regulation of cytoplasmic translation	3/456	15/18903	0.00511224	0.0460201	0.0348061	CSDE1/HNRNPU/PABPC1	3	GO
Up	BP	GO:0042692	muscle cell differentiation	19/456	409/18903	0.00516923	0.0464429	0.0351258	ACTN1/ATP2A2/CAMK1/CD81/CD9/CFLAR/DNER/FLOT1/HNRNPU/IGFBP5/ITGB1/MTPN/MYH9/NIBAN2/PTBP1/RGS2/SKI/SOD2/TBX3	19	GO
Up	BP	GO:0000045	autophagosome assembly	8/456	110/18903	0.00518333	0.0464796	0.0351536	ATP2A2/BAG3/CTSD/GABARAPL1/MAP1LC3B/PINK1/RAB1B/ULK1	8	GO
Up	BP	GO:0001909	leukocyte mediated cytotoxicity	9/456	134/18903	0.00524759	0.0467843	0.0353841	ARL8B/B2M/HLA-A/HLA-B/HLA-DRA/HLA-DRB1/HLA-E/HLA-F/LAMP1	9	GO
Up	BP	GO:0030048	actin filament-based movement	9/456	134/18903	0.00524759	0.0467843	0.0353841	ACTA2/ATP2A2/GJA1/GPD1L/GSN/KCNJ5/MYH9/SUN2/SYNE2	9	GO
Up	BP	GO:0043467	regulation of generation of precursor metabolites and energy	9/456	134/18903	0.00524759	0.0467843	0.0353841	APP/GHITM/IRS2/ISCU/PINK1/PPIF/RHOA/STAT3/ZBTB7A	9	GO
Up	BP	GO:0002861	regulation of inflammatory response to antigenic stimulus	5/456	47/18903	0.00532791	0.0471378	0.0356514	C3/CD81/HLA-DRB1/HLA-E/PSMB4	5	GO
Up	BP	GO:0042269	regulation of natural killer cell mediated cytotoxicity	5/456	47/18903	0.00532791	0.0471378	0.0356514	HLA-A/HLA-B/HLA-E/HLA-F/LAMP1	5	GO
Up	BP	GO:0070849	response to epidermal growth factor	5/456	47/18903	0.00532791	0.0471378	0.0356514	CFLAR/EEF1A1/FOS/IQGAP1/ZFP36L2	5	GO
Up	BP	GO:0090224	regulation of spindle organization	5/456	47/18903	0.00532791	0.0471378	0.0356514	CHMP1B/CLTC/HNRNPU/HSPA1A/HSPA1B	5	GO
Up	BP	GO:0042326	negative regulation of phosphorylation	18/456	381/18903	0.00540269	0.0477083	0.0360829	CALM1/CAMK2N1/CDKN1A/CTDSP2/DDR2/DUSP1/GADD45B/GPD1L/HEXIM1/HNRNPU/IPO7/IRS2/MYADM/PIK3IP1/RGN/RGS2/SLIT2/STAT3	18	GO
Up	BP	GO:0018107	peptidyl-threonine phosphorylation	8/456	111/18903	0.00547154	0.048133	0.0364041	APP/CALM1/GRK2/HIPK2/PRKACA/TGFBR2/ULK1/WNK1	8	GO
Up	BP	GO:1901222	regulation of NIK/NF-kappaB signaling	8/456	111/18903	0.00547154	0.048133	0.0364041	APP/DDX3X/HDAC7/LITAF/NFKBIA/RHOA/TMSB4X/UACA	8	GO
Up	BP	GO:0070613	regulation of protein processing	6/456	67/18903	0.0055007	0.0482978	0.0365288	ANXA2/CAST/GSN/MYH9/PRKACA/S100A10	6	GO
Up	BP	GO:1903203	regulation of oxidative stress-induced neuron death	4/456	30/18903	0.00557226	0.0488336	0.036934	ATF4/MCL1/NCOA7/PINK1	4	GO
Up	BP	GO:0006109	regulation of carbohydrate metabolic process	11/456	186/18903	0.00561038	0.049075	0.0371165	APP/C1QTNF1/CLTC/DDB1/IRS2/PDK4/RANBP2/RGN/STAT3/USP7/ZBTB7A	11	GO
Up	BP	GO:1903131	mononuclear cell differentiation	21/456	473/18903	0.00564144	0.0492537	0.0372517	AP3D1/B2M/BMI1/CD74/CEBPB/FOS/HLA-B/HLA-DRA/HLA-DRB1/IRF2BP2/ITGB1/MYH9/PHF10/RHOA/STAT3/STAT6/TGFBR2/VCAM1/ZBTB16/ZBTB7A/ZFP36L2	21	GO
Up	CC	GO:0005925	focal adhesion	44/469	422/19869	1.27623e-16	6.71298e-14	4.64817e-14	ACTN1/ACTR2/ACTR3/AHNAK/ANXA5/ARF1/ARPC2/ATP6V0C/B2M/CAP1/CAT/CD81/CD9/CFL1/CLTC/CNN3/DDR2/EZR/FLOT1/GJA1/GSN/HSPA1A/HSPA1B/HSPA5/IQGAP1/ITGB1/LASP1/LCP1/MCAM/MSN/MYH9/PABPC1/RHOA/RPL23/SH3KBP1/SNTB1/STX16/SYNE2/TLN1/TNS1/TPM4/VIM/YWHAB/YWHAZ	44	GO
Up	CC	GO:0030055	cell-substrate junction	44/469	432/19869	3.05037e-16	8.02246e-14	5.55488e-14	ACTN1/ACTR2/ACTR3/AHNAK/ANXA5/ARF1/ARPC2/ATP6V0C/B2M/CAP1/CAT/CD81/CD9/CFL1/CLTC/CNN3/DDR2/EZR/FLOT1/GJA1/GSN/HSPA1A/HSPA1B/HSPA5/IQGAP1/ITGB1/LASP1/LCP1/MCAM/MSN/MYH9/PABPC1/RHOA/RPL23/SH3KBP1/SNTB1/STX16/SYNE2/TLN1/TNS1/TPM4/VIM/YWHAB/YWHAZ	44	GO
Up	CC	GO:0042611	MHC protein complex	11/469	25/19869	3.73338e-12	6.54587e-10	4.53246e-10	B2M/CD74/HLA-A/HLA-B/HLA-C/HLA-DPA1/HLA-DPB1/HLA-DRA/HLA-DRB1/HLA-E/HLA-F	11	GO
Up	CC	GO:1904813	ficolin-1-rich granule lumen	20/469	124/19869	1.20562e-11	1.37844e-09	9.54452e-10	ACTR1B/ACTR2/ALAD/CAT/CST3/CTSB/CTSD/DDX3X/EEF1A1/FTH1/GNS/GPI/GSN/HSP90AA1/HSPA1A/HSPA1B/IDH1/QPCT/TIMP2/YPEL5	20	GO
Up	CC	GO:0101002	ficolin-1-rich granule	24/469	185/19869	1.3103e-11	1.37844e-09	9.54452e-10	ACTR1B/ACTR2/ALAD/ATP6V0C/CAT/CD55/CST3/CTSB/CTSD/DDX3X/EEF1A1/FTH1/GNS/GPI/GSN/HSP90AA1/HSPA1A/HSPA1B/IDH1/LAMP1/QPCT/RHOA/TIMP2/YPEL5	24	GO
Up	CC	GO:0071556	integral component of lumenal side of endoplasmic reticulum membrane	11/469	29/19869	2.66076e-11	1.99937e-09	1.38439e-09	CANX/CD74/HLA-A/HLA-B/HLA-C/HLA-DPA1/HLA-DPB1/HLA-DRA/HLA-DRB1/HLA-E/HLA-F	11	GO
Up	CC	GO:0098553	lumenal side of endoplasmic reticulum membrane	11/469	29/19869	2.66076e-11	1.99937e-09	1.38439e-09	CANX/CD74/HLA-A/HLA-B/HLA-C/HLA-DPA1/HLA-DPB1/HLA-DRA/HLA-DRB1/HLA-E/HLA-F	11	GO
Up	CC	GO:0034774	secretory granule lumen	31/469	322/19869	3.72567e-11	2.44963e-09	1.69616e-09	ACTN1/ACTR1B/ACTR2/ALAD/ANXA2/APP/B2M/C3/CAP1/CAT/CLU/CREG1/CTSD/CYB5R3/DDX3X/EEF1A1/GNS/GPI/GSN/HSP90AA1/IDH1/LGALS3BP/NEU1/QPCT/SPARC/SPTAN1/SRGN/TIMP2/TMSB4X/VAT1/VEGFB	31	GO
Up	CC	GO:0060205	cytoplasmic vesicle lumen	31/469	325/19869	4.71935e-11	2.7582e-09	1.90982e-09	ACTN1/ACTR1B/ACTR2/ALAD/ANXA2/APP/B2M/C3/CAP1/CAT/CLU/CREG1/CTSD/CYB5R3/DDX3X/EEF1A1/GNS/GPI/GSN/HSP90AA1/IDH1/LGALS3BP/NEU1/QPCT/SPARC/SPTAN1/SRGN/TIMP2/TMSB4X/VAT1/VEGFB	31	GO
Up	CC	GO:0031983	vesicle lumen	31/469	327/19869	5.51607e-11	2.90145e-09	2.00901e-09	ACTN1/ACTR1B/ACTR2/ALAD/ANXA2/APP/B2M/C3/CAP1/CAT/CLU/CREG1/CTSD/CYB5R3/DDX3X/EEF1A1/GNS/GPI/GSN/HSP90AA1/IDH1/LGALS3BP/NEU1/QPCT/SPARC/SPTAN1/SRGN/TIMP2/TMSB4X/VAT1/VEGFB	31	GO
Up	CC	GO:0098576	lumenal side of membrane	11/469	35/19869	2.82344e-10	1.35012e-08	9.34844e-09	CANX/CD74/HLA-A/HLA-B/HLA-C/HLA-DPA1/HLA-DPB1/HLA-DRA/HLA-DRB1/HLA-E/HLA-F	11	GO
Up	CC	GO:0005774	vacuolar membrane	36/469	461/19869	3.69565e-10	1.61993e-08	1.12166e-08	AHNAK/ANXA2/AP3D1/ARL8B/ATP6V0C/ATP6V1A/ATP6V1B2/B4GALT1/CD74/CHMP1B/CKAP4/CLTC/CTSD/CYB561A3/CYBRD1/EEF1A1/FLOT1/GABARAPL1/GNB1/HLA-DPA1/HLA-DPB1/HLA-DRA/HLA-DRB1/HLA-F/IFITM2/LAMP1/LITAF/MAP1LC3B/MGST1/NEU1/PSAP/SLC39A14/TMBIM1/UBA1/ULK1/YWHAB	36	GO
Up	CC	GO:0005765	lysosomal membrane	32/469	418/19869	5.86354e-09	2.15562e-07	1.49258e-07	AHNAK/ANXA2/AP3D1/ARL8B/ATP6V0C/ATP6V1A/ATP6V1B2/B4GALT1/CD74/CHMP1B/CKAP4/CLTC/CTSD/CYB561A3/CYBRD1/EEF1A1/FLOT1/GNB1/HLA-DPA1/HLA-DPB1/HLA-DRA/HLA-DRB1/HLA-F/IFITM2/LAMP1/LITAF/MGST1/NEU1/PSAP/SLC39A14/TMBIM1/UBA1	32	GO
Up	CC	GO:0098852	lytic vacuole membrane	32/469	418/19869	5.86354e-09	2.15562e-07	1.49258e-07	AHNAK/ANXA2/AP3D1/ARL8B/ATP6V0C/ATP6V1A/ATP6V1B2/B4GALT1/CD74/CHMP1B/CKAP4/CLTC/CTSD/CYB561A3/CYBRD1/EEF1A1/FLOT1/GNB1/HLA-DPA1/HLA-DPB1/HLA-DRA/HLA-DRB1/HLA-F/IFITM2/LAMP1/LITAF/MGST1/NEU1/PSAP/SLC39A14/TMBIM1/UBA1	32	GO
Up	CC	GO:0042470	melanosome	16/469	110/19869	6.56621e-09	2.15562e-07	1.49258e-07	ANXA2/ATP6V1B2/CANX/CLTC/CTSB/CTSD/FLOT1/HSP90AA1/HSPA5/ITGB1/LAMP1/RAB29/RAB5B/TPP1/YWHAB/YWHAZ	16	GO
Up	CC	GO:0048770	pigment granule	16/469	110/19869	6.56621e-09	2.15562e-07	1.49258e-07	ANXA2/ATP6V1B2/CANX/CLTC/CTSB/CTSD/FLOT1/HSP90AA1/HSPA5/ITGB1/LAMP1/RAB29/RAB5B/TPP1/YWHAB/YWHAZ	16	GO
Up	CC	GO:0031252	cell leading edge	32/469	421/19869	6.96682e-09	2.15562e-07	1.49258e-07	ABLIM1/ACTA2/ACTN1/ACTR2/ACTR3/ANTXR1/APP/ARF1/ARPC2/ATF4/ATP6V1B2/CFL1/CLIP1/CXCR4/DDX3X/EEF1A1/EZR/FLOT1/GSN/IQGAP1/ITGB1/LCP1/MYADM/MYH9/PABPC1/RHOA/S100A6/SLC9A3R1/SPTBN1/SYNE2/TLN1/VIM	32	GO
Up	CC	GO:0012507	ER to Golgi transport vesicle membrane	12/469	63/19869	2.33076e-08	6.811e-07	4.71604e-07	B2M/CD74/HLA-A/HLA-B/HLA-C/HLA-DPA1/HLA-DPB1/HLA-DRA/HLA-DRB1/HLA-E/HLA-F/SREBF1	12	GO
Up	CC	GO:0030863	cortical cytoskeleton	15/469	108/19869	3.6977e-08	9.7862e-07	6.77611e-07	ACTN1/ACTR2/CAP1/EEF1A1/EZR/FLOT1/GSN/IQGAP1/LASP1/MYADM/MYH9/SPTAN1/SPTBN1/TPM4/UTRN	15	GO
Up	CC	GO:0030666	endocytic vesicle membrane	20/469	194/19869	3.72099e-08	9.7862e-07	6.77611e-07	ATP6V0C/B2M/CD74/CD9/CLTC/HLA-A/HLA-B/HLA-C/HLA-DPA1/HLA-DPB1/HLA-DRA/HLA-DRB1/HLA-E/HLA-F/LAMP1/RAB11B/RAB31/TAP1/TGOLN2/VAMP2	20	GO
Up	CC	GO:0030864	cortical actin cytoskeleton	13/469	80/19869	4.47267e-08	1.1203e-06	7.75711e-07	ACTN1/ACTR2/CAP1/EEF1A1/FLOT1/GSN/IQGAP1/LASP1/MYADM/MYH9/SPTAN1/SPTBN1/UTRN	13	GO
Up	CC	GO:0030134	COPII-coated ER to Golgi transport vesicle	14/469	95/19869	4.90396e-08	1.14936e-06	7.95834e-07	APP/B2M/CD74/ERGIC1/HLA-A/HLA-B/HLA-C/HLA-DPA1/HLA-DPB1/HLA-DRA/HLA-DRB1/HLA-E/HLA-F/SREBF1	14	GO
Up	CC	GO:0030662	coated vesicle membrane	20/469	198/19869	5.24065e-08	1.14936e-06	7.95834e-07	ATP6V0C/ATP6V1A/ATP6V1B2/B2M/CD74/CD9/CLTC/COPG1/HLA-A/HLA-B/HLA-C/HLA-DPA1/HLA-DPB1/HLA-DRA/HLA-DRB1/HLA-E/HLA-F/SREBF1/TGOLN2/VAMP2	20	GO
Up	CC	GO:0030139	endocytic vesicle	27/469	343/19869	5.24423e-08	1.14936e-06	7.95834e-07	ATP6V0C/B2M/CD74/CD9/CLTC/GSN/HLA-A/HLA-B/HLA-C/HLA-DPA1/HLA-DPB1/HLA-DRA/HLA-DRB1/HLA-E/HLA-F/HSP90AA1/HSPH1/LAMP1/RAB11B/RAB31/RAB5B/SH3KBP1/SPARC/TAP1/TGOLN2/VAMP2/VIM	27	GO
Up	CC	GO:0030176	integral component of endoplasmic reticulum membrane	18/469	164/19869	6.86575e-08	1.44455e-06	1.00023e-06	B2M/CANX/CD74/ERGIC1/HLA-A/HLA-B/HLA-C/HLA-DPA1/HLA-DPB1/HLA-DRA/HLA-DRB1/HLA-E/HLA-F/HSPA5/RTN4/SCD/STIM1/TAP1	18	GO
Up	CC	GO:0031227	intrinsic component of endoplasmic reticulum membrane	18/469	172/19869	1.42549e-07	2.88387e-06	1.99683e-06	B2M/CANX/CD74/ERGIC1/HLA-A/HLA-B/HLA-C/HLA-DPA1/HLA-DPB1/HLA-DRA/HLA-DRB1/HLA-E/HLA-F/HSPA5/RTN4/SCD/STIM1/TAP1	18	GO
Up	CC	GO:0005775	vacuolar lumen	18/469	176/19869	2.02045e-07	3.93614e-06	2.72544e-06	ACTR2/ANXA2/C3/CAP1/CD74/CREG1/CTSB/CTSD/CYB5R3/GNS/HSP90AA1/IDS/NEU1/PLBD2/PSAP/SDC3/TPP1/VAT1	18	GO
Up	CC	GO:1904724	tertiary granule lumen	10/469	55/19869	5.51308e-07	1.03567e-05	7.17114e-06	B2M/CST3/CTSD/FTH1/IDH1/METTL7A/QPCT/SPTAN1/TIMP2/YPEL5	10	GO
Up	CC	GO:0030133	transport vesicle	28/469	423/19869	1.04289e-06	1.89159e-05	1.30977e-05	APP/ATP6V0C/ATP6V1A/ATP6V1B2/B2M/CD55/CD74/CLTC/COPG1/HLA-A/HLA-B/HLA-C/HLA-DPA1/HLA-DPB1/HLA-DRA/HLA-DRB1/HLA-E/HLA-F/LAMP1/RAB11B/RAB1B/RAB5B/SEPTIN4/SLC40A1/SREBF1/STX16/TGOLN2/VAMP2	28	GO
Up	CC	GO:0030658	transport vesicle membrane	19/469	222/19869	1.46329e-06	2.56563e-05	1.77648e-05	ATP6V0C/ATP6V1B2/B2M/CD74/CLTC/HLA-A/HLA-B/HLA-C/HLA-DPA1/HLA-DPB1/HLA-DRA/HLA-DRB1/HLA-E/HLA-F/RAB11B/RAB5B/SREBF1/STX16/VAMP2	19	GO
Up	CC	GO:0042613	MHC class II protein complex	6/469	17/19869	1.66233e-06	2.8206e-05	1.95303e-05	B2M/CD74/HLA-DPA1/HLA-DPB1/HLA-DRA/HLA-DRB1	6	GO
Up	CC	GO:0030670	phagocytic vesicle membrane	11/469	77/19869	1.85165e-06	3.04365e-05	2.10747e-05	ATP6V0C/B2M/HLA-A/HLA-B/HLA-C/HLA-E/HLA-F/LAMP1/RAB11B/RAB31/TAP1	11	GO
Up	CC	GO:0030135	coated vesicle	22/469	310/19869	4.99495e-06	7.96165e-05	5.51277e-05	APP/ATP6V0C/ATP6V1A/ATP6V1B2/B2M/CD74/CD9/CLTC/COPG1/ERGIC1/HLA-A/HLA-B/HLA-C/HLA-DPA1/HLA-DPB1/HLA-DRA/HLA-DRB1/HLA-E/HLA-F/SREBF1/TGOLN2/VAMP2	22	GO
Up	CC	GO:0001725	stress fiber	10/469	70/19869	5.45126e-06	8.19246e-05	5.67259e-05	ABLIM1/ACTA2/ACTN1/BAG3/LCP1/MYH9/SEPTIN9/SYNPO/TPM3/TPM4	10	GO
Up	CC	GO:0097517	contractile actin filament bundle	10/469	70/19869	5.45126e-06	8.19246e-05	5.67259e-05	ABLIM1/ACTA2/ACTN1/BAG3/LCP1/MYH9/SEPTIN9/SYNPO/TPM3/TPM4	10	GO
Up	CC	GO:0070820	tertiary granule	15/469	164/19869	8.34631e-06	0.000121949	8.44393e-05	ATP6V0C/B2M/CD55/CST3/CTSD/CYSTM1/FTH1/IDH1/LAMP1/METTL7A/QPCT/RHOA/SPTAN1/TIMP2/YPEL5	15	GO
Up	CC	GO:0030175	filopodium	12/469	108/19869	9.33261e-06	0.000132674	9.18658e-05	ACTA2/ANTXR1/APP/B4GALT1/EZR/ITGB1/LCP1/MSN/SLC9A3R1/SYNE2/UTRN/VCAM1	12	GO
Up	CC	GO:0031091	platelet alpha granule	11/469	91/19869	9.75015e-06	0.000134963	9.34502e-05	ACTN1/APLP2/APP/CD9/CLU/PHACTR2/SERPINA5/SPARC/SRGN/TMSB4X/VEGFB	11	GO
Up	CC	GO:0045121	membrane raft	22/469	326/19869	1.1093e-05	0.000149614	0.000103595	AHNAK/ANXA2/APP/CAVIN1/CD55/CFLAR/CTSD/EZR/FLOT1/GJA1/GNAI2/IL6ST/ITGB1/MYADM/PRKACA/RHOQ/S100A10/SLC9A3R1/STAT6/STIM1/TGFBR2/TPP1	22	GO
Up	CC	GO:0098857	membrane microdomain	22/469	327/19869	1.16377e-05	0.000153036	0.000105964	AHNAK/ANXA2/APP/CAVIN1/CD55/CFLAR/CTSD/EZR/FLOT1/GJA1/GNAI2/IL6ST/ITGB1/MYADM/PRKACA/RHOQ/S100A10/SLC9A3R1/STAT6/STIM1/TGFBR2/TPP1	22	GO
Up	CC	GO:0042641	actomyosin	10/469	78/19869	1.46137e-05	0.000187483	0.000129816	ABLIM1/ACTA2/ACTN1/BAG3/LCP1/MYH9/SEPTIN9/SYNPO/TPM3/TPM4	10	GO
Up	CC	GO:0032432	actin filament bundle	10/469	79/19869	1.63837e-05	0.000205186	0.000142074	ABLIM1/ACTA2/ACTN1/BAG3/LCP1/MYH9/SEPTIN9/SYNPO/TPM3/TPM4	10	GO
Up	CC	GO:0030667	secretory granule membrane	21/469	313/19869	1.91147e-05	0.000223965	0.000155077	APLP2/ATP6V0C/B4GALT1/CD55/CD9/CKAP4/CYSTM1/HLA-B/HLA-C/IQGAP1/LAMP1/MGST1/PHACTR2/PSAP/RAB31/RAB5B/RHOA/SERPINA5/SPARC/TMBIM1/VAMP2	21	GO
Up	CC	GO:0005766	primary lysosome	14/469	155/19869	1.91605e-05	0.000223965	0.000155077	ACTR2/ANXA2/ATP6V0C/B4GALT1/C3/CAP1/CKAP4/CREG1/CYB5R3/GNS/LAMP1/MGST1/PSAP/VAT1	14	GO
Up	CC	GO:0042582	azurophil granule	14/469	155/19869	1.91605e-05	0.000223965	0.000155077	ACTR2/ANXA2/ATP6V0C/B4GALT1/C3/CAP1/CKAP4/CREG1/CYB5R3/GNS/LAMP1/MGST1/PSAP/VAT1	14	GO
Up	CC	GO:0043202	lysosomal lumen	11/469	98/19869	1.99082e-05	0.000227646	0.000157625	CD74/CTSB/CTSD/GNS/HSP90AA1/IDS/NEU1/PLBD2/PSAP/SDC3/TPP1	11	GO
Up	CC	GO:0031301	integral component of organelle membrane	24/469	390/19869	2.06843e-05	0.000231488	0.000160286	B2M/CANX/CD74/CPT1A/ERGIC1/GHITM/HLA-A/HLA-B/HLA-C/HLA-DPA1/HLA-DPB1/HLA-DRA/HLA-DRB1/HLA-E/HLA-F/HSPA5/ITM2B/PINK1/RTN4/SCD/STIM1/STX16/SUN2/TAP1	24	GO
Up	CC	GO:0001726	ruffle	15/469	178/19869	2.22727e-05	0.000244072	0.000168999	ACTN1/ATP6V1B2/CFL1/CLIP1/EEF1A1/EZR/IQGAP1/ITGB1/LCP1/MYADM/MYH9/RHOA/S100A6/SLC9A3R1/TLN1	15	GO
Up	CC	GO:0098858	actin-based cell projection	17/469	223/19869	2.38095e-05	0.000255588	0.000176973	ACTA2/ANTXR1/AOC3/APP/ATP6V1A/ATP6V1B2/B4GALT1/EZR/ITGB1/LCP1/MSN/SLC26A2/SLC6A6/SLC9A3R1/SYNE2/UTRN/VCAM1	17	GO
Up	CC	GO:0031300	intrinsic component of organelle membrane	25/469	420/19869	2.43746e-05	0.00025642	0.000177549	B2M/CANX/CD74/CPT1A/ERGIC1/GHITM/HLA-A/HLA-B/HLA-C/HLA-DPA1/HLA-DPB1/HLA-DRA/HLA-DRB1/HLA-E/HLA-F/HSPA5/ITM2B/PINK1/RAB5B/RTN4/SCD/STIM1/STX16/SUN2/TAP1	25	GO
Up	CC	GO:0031253	cell projection membrane	22/469	344/19869	2.54476e-05	0.000262459	0.000181731	ANTXR1/ARPC2/ATF4/B4GALT1/CFL1/CYBRD1/EEF1A1/EZR/GPI/HSP90AA1/ITGB1/LCP1/MSN/NDRG4/RHOA/SLC26A2/SLC6A6/SLC9A3R1/SPTBN1/SYNE2/TLN1/UTRN	22	GO
Up	CC	GO:0045335	phagocytic vesicle	13/469	139/19869	2.61621e-05	0.00026464	0.000183241	ATP6V0C/B2M/GSN/HLA-A/HLA-B/HLA-C/HLA-E/HLA-F/LAMP1/RAB11B/RAB31/TAP1/VIM	13	GO
Up	CC	GO:0030669	clathrin-coated endocytic vesicle membrane	9/469	72/19869	4.79923e-05	0.000476301	0.000329798	CD74/CD9/CLTC/HLA-DPA1/HLA-DPB1/HLA-DRA/HLA-DRB1/TGOLN2/VAMP2	9	GO
Up	CC	GO:0030665	clathrin-coated vesicle membrane	12/469	132/19869	7.01715e-05	0.000683523	0.000473282	ATP6V0C/ATP6V1A/ATP6V1B2/CD74/CD9/CLTC/HLA-DPA1/HLA-DPB1/HLA-DRA/HLA-DRB1/TGOLN2/VAMP2	12	GO
Up	CC	GO:0055037	recycling endosome	15/469	198/19869	7.62975e-05	0.000729682	0.000505243	APP/B2M/HLA-A/HLA-B/HLA-C/HLA-E/HLA-F/ITGB1/NDRG1/OPTN/PLEKHB2/RAB11B/RAB29/TPP1/ULK1	15	GO
Up	CC	GO:0090575	RNA polymerase II transcription regulator complex	17/469	249/19869	9.47929e-05	0.000890376	0.00061651	ANXA2/ATF4/CEBPB/FOS/FOSL2/HIPK2/HNRNPAB/JUND/MAFF/RXRA/S100A10/SFPQ/STAT1/STAT3/STAT6/USP22/VDR	17	GO
Up	CC	GO:0055038	recycling endosome membrane	10/469	97/19869	9.80481e-05	0.000904795	0.000626494	B2M/HLA-A/HLA-B/HLA-C/HLA-E/HLA-F/NDRG1/OPTN/PLEKHB2/RAB11B	10	GO
Up	CC	GO:0030027	lamellipodium	15/469	203/19869	0.000101025	0.000916194	0.000634387	ABLIM1/ACTA2/ACTR2/ACTR3/ANTXR1/APP/ARPC2/CFL1/DDX3X/FLOT1/GSN/ITGB1/PABPC1/RHOA/SYNE2	15	GO
Up	CC	GO:0044754	autolysosome	4/469	12/19869	0.000130512	0.00116355	0.00080566	FTH1/LAMP1/NCOA4/SQSTM1	4	GO
Up	CC	GO:0005938	cell cortex	19/469	312/19869	0.000169597	0.0014634	0.00101328	ACTN1/ACTR2/CAP1/EEF1A1/EZR/FLOT1/GSN/IQGAP1/LASP1/MYADM/MYH9/RHOA/SEPTIN4/SEPTIN9/SPTAN1/SPTBN1/STIM1/TPM4/UTRN	19	GO
Up	CC	GO:0034399	nuclear periphery	12/469	145/19869	0.000172492	0.0014634	0.00101328	ANXA2/ATF4/ATN1/CEBPB/CFL1/HNRNPU/PHF10/RAD21/S100A10/SFPQ/SPARC/VIM	12	GO
Up	CC	GO:0072562	blood microparticle	12/469	145/19869	0.000172492	0.0014634	0.00101328	ANXA5/C1S/C3/CLU/GSN/HSPA1A/HSPA1B/IGKC/LGALS3BP/MSN/YWHAZ/ZBTB38	12	GO
Up	CC	GO:0001931	uropod	4/469	13/19869	0.000185009	0.00152054	0.00105285	EZR/FLOT1/MSN/MYH9	4	GO
Up	CC	GO:0031254	cell trailing edge	4/469	13/19869	0.000185009	0.00152054	0.00105285	EZR/FLOT1/MSN/MYH9	4	GO
Up	CC	GO:0016363	nuclear matrix	11/469	126/19869	0.000200029	0.00161869	0.00112081	ANXA2/ATN1/CEBPB/CFL1/HNRNPU/PHF10/RAD21/S100A10/SFPQ/SPARC/VIM	11	GO
Up	CC	GO:0045334	clathrin-coated endocytic vesicle	9/469	90/19869	0.000274035	0.00218397	0.00151222	CD74/CD9/CLTC/HLA-DPA1/HLA-DPB1/HLA-DRA/HLA-DRB1/TGOLN2/VAMP2	9	GO
Up	CC	GO:0009897	external side of plasma membrane	24/469	462/19869	0.00028315	0.00222294	0.0015392	ABCB1/ANTXR1/ANXA5/B2M/B4GALT1/BTN3A1/BTN3A2/CD74/CD9/CTSB/CXCR4/FLOT1/HLA-DRB1/HLA-E/HLA-F/IGKC/IL1R1/IL6ST/ITGB1/LAMP1/MCAM/SERPINA5/TGFBR2/VCAM1	24	GO
Up	CC	GO:0005902	microvillus	9/469	93/19869	0.000350719	0.00271291	0.00187846	AOC3/ATP6V1A/ATP6V1B2/EZR/MSN/SLC26A2/SLC6A6/SLC9A3R1/VCAM1	9	GO
Up	CC	GO:0016323	basolateral plasma membrane	15/469	229/19869	0.000375641	0.00286358	0.00198279	ABCC3/ANXA2/B4GALT1/CD81/CLDN1/EZR/FLOT1/HSP90AA1/MSN/NDRG4/SLC29A1/SLC39A14/SLC40A1/SLC47A1/SLC6A6	15	GO
Up	CC	GO:0005776	autophagosome	10/469	115/19869	0.000398919	0.00299759	0.00207558	CHMP1B/FTH1/GABARAPL1/LAMP1/MAP1LC3B/NCOA4/OPTN/PEG3/SQSTM1/ULK1	10	GO
Up	CC	GO:0016234	inclusion body	8/469	76/19869	0.000420035	0.00309389	0.00214225	ATF4/BAG3/CLU/HSPA1A/HSPA1B/PINK1/RANBP2/SQSTM1	8	GO
Up	CC	GO:0005741	mitochondrial outer membrane	14/469	207/19869	0.000423498	0.00309389	0.00214225	CPT1A/CYB5R3/FAM210B/GPAM/IFI27/MAVS/MCL1/MGST1/MTCH1/PDE2A/PINK1/SEPTIN4/ULK1/VAT1	14	GO
Up	CC	GO:0031528	microvillus membrane	5/469	28/19869	0.00044999	0.00324239	0.00224508	EZR/MSN/SLC26A2/SLC6A6/SLC9A3R1	5	GO
Up	CC	GO:0005788	endoplasmic reticulum lumen	18/469	312/19869	0.000477736	0.0033958	0.0023513	APLP2/APP/B2M/C3/CANX/CES2/CKAP4/CLU/COL4A2/CRTAP/CST3/FSTL1/HSPA5/IGFBP5/IGFBP7/OS9/PNPLA2/TGOLN2	18	GO
Up	CC	GO:0031968	organelle outer membrane	15/469	235/19869	0.000493102	0.00345829	0.00239457	CPT1A/CYB5R3/FAM210B/GPAM/IFI27/MAVS/MCL1/MGST1/MTCH1/PDE2A/PINK1/SEPTIN4/SYNE2/ULK1/VAT1	15	GO
Up	CC	GO:0019867	outer membrane	15/469	237/19869	0.000538662	0.00372811	0.0025814	CPT1A/CYB5R3/FAM210B/GPAM/IFI27/MAVS/MCL1/MGST1/MTCH1/PDE2A/PINK1/SEPTIN4/SYNE2/ULK1/VAT1	15	GO
Up	CC	GO:0031092	platelet alpha granule membrane	4/469	17/19869	0.000571337	0.0039029	0.00270243	APLP2/CD9/PHACTR2/SPARC	4	GO
Up	CC	GO:0002102	podosome	5/469	30/19869	0.000627653	0.00423263	0.00293074	ACTR2/GSN/LCP1/TPM4/VCAM1	5	GO
Up	CC	GO:0032588	trans-Golgi network membrane	9/469	101/19869	0.000645338	0.00429681	0.00297518	APP/CD74/CLTC/HLA-DPA1/HLA-DPB1/HLA-DRA/HLA-DRB1/RAB31/STX16	9	GO
Up	CC	GO:0005811	lipid droplet	9/469	102/19869	0.000693316	0.00450227	0.00311744	ANXA2/CKAP4/CTDNEP1/CYB5R3/METTL7A/PLIN2/PNPLA2/RNF213/SET	9	GO
Up	CC	GO:0005903	brush border	9/469	102/19869	0.000693316	0.00450227	0.00311744	ACTN1/ACTR3/B4GALT1/CYBRD1/EZR/HSP90AA1/MYH9/SLC38A2/SLC9A3R1	9	GO
Up	CC	GO:0005767	secondary lysosome	4/469	18/19869	0.000720958	0.00462468	0.0032022	FTH1/LAMP1/NCOA4/SQSTM1	4	GO
Up	CC	GO:0043209	myelin sheath	6/469	47/19869	0.000792206	0.00502049	0.00347626	ANXA2/CALM1/GDI1/HSP90AA1/ITGB1/TUBB4A	6	GO
Up	CC	GO:0010494	cytoplasmic stress granule	8/469	84/19869	0.000824471	0.00516276	0.00357477	ATXN2L/CSDE1/DAZAP2/DDX3X/HIPK2/LARP1/PABPC1/PABPC4	8	GO
Up	CC	GO:0005769	early endosome	21/469	414/19869	0.000905027	0.00560052	0.00387789	ANXA2/AOC3/AP3D1/APP/B2M/CXCR4/DNER/FLOT1/HLA-A/HLA-B/HLA-C/HLA-DRA/HLA-E/HLA-F/LITAF/PTP4A2/RAB29/RAB31/RAB5B/SLC39A14/VCAM1	21	GO
Up	CC	GO:0031093	platelet alpha granule lumen	7/469	67/19869	0.00100088	0.00612168	0.00423874	ACTN1/APP/CLU/SPARC/SRGN/TMSB4X/VEGFB	7	GO
Up	CC	GO:0009925	basal plasma membrane	15/469	254/19869	0.00109302	0.00660838	0.00457574	ABCC3/ANXA2/B4GALT1/CD81/CLDN1/EZR/FLOT1/HSP90AA1/MSN/NDRG4/SLC29A1/SLC39A14/SLC40A1/SLC47A1/SLC6A6	15	GO
Up	CC	GO:0030496	midbody	13/469	203/19869	0.0011136	0.00665629	0.00460892	ANXA2/ARL8B/CCDC69/CHMP1B/GDI1/GNAI2/HNRNPU/HSPA5/IQGAP1/RAD21/RHOA/TACC1/YPEL5	13	GO
Up	CC	GO:0016324	apical plasma membrane	19/469	368/19869	0.00127455	0.00753273	0.00521578	ABCB1/AHCYL1/ATP6V1A/ATP6V1B2/CLDN1/CTSB/CYBRD1/DDR2/EZR/GJA1/GNAS/HSP90AA1/MSN/SLC26A2/SLC29A1/SLC39A14/SLC47A1/SLC6A6/SLC9A3R1	19	GO
Up	CC	GO:0035578	azurophil granule lumen	8/469	91/19869	0.00139322	0.00814258	0.00563805	ACTR2/ANXA2/C3/CAP1/CREG1/CYB5R3/GNS/VAT1	8	GO
Up	CC	GO:0005802	trans-Golgi network	15/469	262/19869	0.00148726	0.00859668	0.00595247	APP/CD74/CLTC/GOLGA4/HLA-DPA1/HLA-DPB1/HLA-DRA/HLA-DRB1/OPTN/OSBP/RAB29/RAB31/STX16/TGOLN2/VAMP2	15	GO
Up	CC	GO:0062023	collagen-containing extracellular matrix	21/469	433/19869	0.00157726	0.00901784	0.00624409	ACTA2/ANXA2/ANXA5/CLU/COL4A2/CTSB/CTSD/HDGF/HSP90AA1/HTRA1/IGFBP7/LGALS3BP/MGP/MXRA7/PSAP/S100A10/S100A6/SDC3/SERPINA5/SPARC/TIMP2	21	GO
Up	CC	GO:0045177	apical part of cell	21/469	435/19869	0.00166805	0.00943438	0.00653251	ABCB1/AHCYL1/APP/ATP6V1A/ATP6V1B2/CLDN1/CTSB/CYBRD1/DDR2/EZR/GJA1/GNAS/HSP90AA1/MSN/SLC26A2/SLC29A1/SLC39A14/SLC47A1/SLC6A6/SLC9A3R1/VCAM1	21	GO
Up	CC	GO:0045178	basal part of cell	15/469	272/19869	0.00214142	0.0119829	0.00829712	ABCC3/ANXA2/B4GALT1/CD81/CLDN1/EZR/FLOT1/HSP90AA1/MSN/NDRG4/SLC29A1/SLC39A14/SLC40A1/SLC47A1/SLC6A6	15	GO
Up	CC	GO:0035577	azurophil granule membrane	6/469	58/19869	0.00240213	0.0133002	0.00920926	ATP6V0C/B4GALT1/CKAP4/LAMP1/MGST1/PSAP	6	GO
Up	CC	GO:0016281	eukaryotic translation initiation factor 4F complex	3/469	12/19869	0.00245271	0.0134388	0.00930522	EIF4B/EIF4G2/EIF4H	3	GO
Up	CC	GO:0009898	cytoplasmic side of plasma membrane	11/469	173/19869	0.00276778	0.0150088	0.0103923	EZR/GNAI2/GNAS/GNB1/GNG12/IQGAP1/LITAF/MYH9/RGS2/RHOA/S100A6	11	GO
Up	CC	GO:0044194	cytolytic granule	3/469	13/19869	0.00313302	0.016816	0.0116436	ARL8B/LAMP1/SRGN	3	GO
Up	CC	GO:0031256	leading edge membrane	11/469	177/19869	0.003299	0.017528	0.0121367	ANTXR1/ATF4/CFL1/EEF1A1/EZR/ITGB1/LCP1/RHOA/SPTBN1/SYNE2/TLN1	11	GO
Up	CC	GO:0035580	specific granule lumen	6/469	62/19869	0.00337172	0.0177353	0.0122802	B2M/CTSD/NEU1/QPCT/SPTAN1/TIMP2	6	GO
Up	CC	GO:0098562	cytoplasmic side of membrane	12/469	204/19869	0.00343851	0.0179075	0.0123994	EEF1A1/EZR/GNAI2/GNAS/GNB1/GNG12/IQGAP1/LITAF/MYH9/RGS2/RHOA/S100A6	12	GO
Up	CC	GO:0005770	late endosome	15/469	288/19869	0.00367461	0.0189495	0.0131209	ANXA2/ARL8B/CD74/CHMP1B/CXCR4/CYB561A3/HLA-DRA/HLA-DRB1/IFITM2/LAMP1/LITAF/PSAP/SLC39A14/SQSTM1/TPT1	15	GO
Up	CC	GO:0031902	late endosome membrane	10/469	155/19869	0.00382391	0.0195279	0.0135214	ANXA2/ARL8B/CHMP1B/CYB561A3/HLA-DRA/HLA-DRB1/IFITM2/LAMP1/LITAF/SLC39A14	10	GO
Up	CC	GO:0001772	immunological synapse	5/469	45/19869	0.0040285	0.0203749	0.0141079	CD81/EZR/HLA-DRA/HLA-DRB1/MYH9	5	GO
Up	CC	GO:0031901	early endosome membrane	11/469	183/19869	0.00424623	0.0212716	0.0147288	B2M/HLA-A/HLA-B/HLA-C/HLA-DRA/HLA-E/HLA-F/LITAF/RAB31/RAB5B/SLC39A14	11	GO
Up	CC	GO:0035770	ribonucleoprotein granule	14/469	265/19869	0.00434719	0.0215719	0.0149367	APOBEC3C/ATXN2L/CSDE1/DAZAP2/DDX3X/HIPK2/HNRNPAB/HNRNPL/HNRNPU/IQGAP1/LARP1/PABPC1/PABPC4/SQSTM1	14	GO
Up	CC	GO:0030136	clathrin-coated vesicle	12/469	211/19869	0.00450206	0.0221316	0.0153243	ATP6V0C/ATP6V1A/ATP6V1B2/CD74/CD9/CLTC/HLA-DPA1/HLA-DPB1/HLA-DRA/HLA-DRB1/TGOLN2/VAMP2	12	GO
Up	CC	GO:0035102	PRC1 complex	3/469	15/19869	0.00481264	0.0234393	0.0162298	BMI1/CBX4/CBX7	3	GO
Up	CC	GO:0042383	sarcolemma	9/469	136/19869	0.00503517	0.0242982	0.0168244	AHNAK/ANXA2/FLOT1/ITGB1/LAMP1/SLC38A2/SNTB1/UTRN/VCAM1	9	GO
Up	CC	GO:0005798	Golgi-associated vesicle	7/469	89/19869	0.00509878	0.0243815	0.0168821	APP/CLTC/COPG1/GJA1/ITM2B/RHOQ/TGOLN2	7	GO
Up	CC	GO:0005790	smooth endoplasmic reticulum	4/469	30/19869	0.00516446	0.024473	0.0169455	APP/CANX/HSD3B2/HSPA5	4	GO
Up	CC	GO:0036464	cytoplasmic ribonucleoprotein granule	13/469	248/19869	0.00626578	0.0294268	0.0203756	APOBEC3C/ATXN2L/CSDE1/DAZAP2/DDX3X/HIPK2/HNRNPAB/HNRNPU/IQGAP1/LARP1/PABPC1/PABPC4/SQSTM1	13	GO
Up	CC	GO:0000421	autophagosome membrane	5/469	52/19869	0.00749362	0.0348818	0.0241527	CHMP1B/GABARAPL1/LAMP1/MAP1LC3B/ULK1	5	GO
Up	CC	GO:0019897	extrinsic component of plasma membrane	10/469	172/19869	0.00785528	0.0362446	0.0250963	ANXA2/GNAI2/GNAS/GNB1/GNG12/IQGAP1/RHOA/RNF10/S100A10/S100A6	10	GO
Up	CC	GO:0032587	ruffle membrane	7/469	97/19869	0.00810374	0.0368049	0.0254843	CFL1/EEF1A1/EZR/ITGB1/LCP1/RHOA/TLN1	7	GO
Up	CC	GO:0005834	heterotrimeric G-protein complex	4/469	34/19869	0.00811666	0.0368049	0.0254843	GNAI2/GNAS/GNB1/GNG12	4	GO
Up	CC	GO:0031527	filopodium membrane	3/469	18/19869	0.00819022	0.036821	0.0254954	ANTXR1/SYNE2/UTRN	3	GO
Up	CC	GO:0031234	extrinsic component of cytoplasmic side of plasma membrane	7/469	99/19869	0.00902453	0.040228	0.0278545	GNAI2/GNAS/GNB1/GNG12/IQGAP1/RHOA/S100A6	7	GO
Up	CC	GO:0035861	site of double-strand break	6/469	77/19869	0.00968868	0.0428256	0.0296531	ACTR2/ACTR3/ARPC2/DDB1/SAMHD1/ZBTB7A	6	GO
Up	CC	GO:0016235	aggresome	4/469	36/19869	0.00993627	0.043194	0.0299082	BAG3/HSPA1A/HSPA1B/SQSTM1	4	GO
Up	CC	GO:0051233	spindle midzone	4/469	36/19869	0.00993627	0.043194	0.0299082	APP/ARL8B/CCDC69/HNRNPU	4	GO
Up	CC	GO:0005912	adherens junction	10/469	179/19869	0.010245	0.0441712	0.0305848	ANXA2/CNN3/EIF4G2/EZR/FLOT1/MSN/MYH9/NDRG1/NIBAN2/TLN1	10	GO
Up	CC	GO:0098978	glutamatergic synapse	15/469	324/19869	0.0104716	0.044781	0.0310071	ACTN1/AP3D1/ARPC2/CAMK1/CANX/DNAJB1/DYNLL2/FLOT1/ITGB1/NPTX2/RHOA/RNF10/SLITRK4/SPTBN1/YWHAZ	15	GO
Up	CC	GO:0098791	Golgi apparatus subcompartment	17/469	387/19869	0.0109308	0.0461774	0.0319739	APP/B4GALT1/CD74/CLTC/GOLGA4/HLA-A/HLA-DPA1/HLA-DPB1/HLA-DRA/HLA-DRB1/OPTN/OSBP/RAB29/RAB31/STX16/TGOLN2/VAMP2	17	GO
Up	CC	GO:0030660	Golgi-associated vesicle membrane	5/469	57/19869	0.0109737	0.0461774	0.0319739	CLTC/COPG1/GJA1/ITM2B/RHOQ	5	GO
Up	MF	GO:0045296	cadherin binding	37/462	333/18432	3.07165e-14	2.26687e-11	1.91735e-11	AHNAK/ANXA2/ATXN2L/BAG3/CAST/CNN3/COBLL1/CSNK1D/DDX3X/DNAJB1/EIF4G2/EIF4H/EIF5/EZR/HDLBP/HSPA1A/HSPA5/IDH1/IQGAP1/ITGB1/LARP1/LASP1/MYH9/NDRG1/NIBAN2/RAB11B/RTN4/SEPTIN9/SPTAN1/SPTBN1/STAT1/STK24/TAGLN2/TLN1/YWHAB/YWHAZ/ZC3HAV1	37	GO
Up	MF	GO:0044389	ubiquitin-like protein ligase binding	30/462	318/18432	5.19676e-10	1.91761e-07	1.62194e-07	ABCB1/ATP6V0C/CDKN1A/CEBPB/CLU/CXCR4/DAZAP2/GABARAPL1/GPI/HSP90AA1/HSPA1A/HSPA1B/HSPA5/MAP1LC3B/NFKBIA/PINK1/POLR2A/PRKACA/RPL23/RTN4/SH3KBP1/SKI/SQSTM1/STAT1/TCP1/TMBIM6/TXNIP/USP7/WBP1L/YWHAZ	30	GO
Up	MF	GO:0042605	peptide antigen binding	11/462	37/18432	1.03513e-09	2.54642e-07	2.1538e-07	DHCR24/HLA-A/HLA-B/HLA-C/HLA-DPA1/HLA-DPB1/HLA-DRA/HLA-DRB1/HLA-E/HLA-F/TAP1	11	GO
Up	MF	GO:0031625	ubiquitin protein ligase binding	28/462	299/18432	2.34456e-09	4.32571e-07	3.65874e-07	ABCB1/ATP6V0C/CDKN1A/CLU/CXCR4/DAZAP2/GABARAPL1/GPI/HSP90AA1/HSPA1A/HSPA1B/HSPA5/MAP1LC3B/NFKBIA/PINK1/POLR2A/PRKACA/RPL23/RTN4/SH3KBP1/SKI/SQSTM1/TCP1/TMBIM6/TXNIP/USP7/WBP1L/YWHAZ	28	GO
Up	MF	GO:0044548	S100 protein binding	7/462	14/18432	1.75124e-08	2.58484e-06	2.18629e-06	AHNAK/ANXA2/ATP2A2/EZR/IQGAP1/KCNK3/S100A6	7	GO
Up	MF	GO:0003779	actin binding	33/462	439/18432	2.19145e-08	2.69548e-06	2.27987e-06	ABLIM1/ACTN1/ACTR2/ACTR3/ANTXR1/ARPC2/CAP1/CFL1/CNN3/COBLL1/CXCR4/EPB41L1/EZR/GSN/HNRNPU/IQGAP1/ITGB1/LASP1/LCP1/MSN/MYH9/PHACTR2/SNTB1/SPTAN1/SPTBN1/SYNE2/SYNPO/TLN1/TMSB4X/TNS1/TPM3/TPM4/UTRN	33	GO
Up	MF	GO:0023026	MHC class II protein complex binding	8/462	27/18432	2.14173e-07	2.25799e-05	1.90984e-05	B2M/CD74/CD81/HLA-DPA1/HLA-DPB1/HLA-DRA/HLA-DRB1/HSP90AA1	8	GO
Up	MF	GO:0051015	actin filament binding	20/462	219/18432	6.95207e-07	6.41328e-05	5.42444e-05	ABLIM1/ACTN1/ACTR2/ACTR3/ANTXR1/ARPC2/CFL1/EZR/GSN/IQGAP1/LASP1/LCP1/MYH9/SPTAN1/SPTBN1/SYNE2/TLN1/TPM3/TPM4/UTRN	20	GO
Up	MF	GO:0023023	MHC protein complex binding	8/462	36/18432	2.39439e-06	0.00019634	0.000166067	B2M/CD74/CD81/HLA-DPA1/HLA-DPB1/HLA-DRA/HLA-DRB1/HSP90AA1	8	GO
Up	MF	GO:0044183	protein folding chaperone	10/462	68/18432	7.03043e-06	0.000518846	0.000438847	CD74/DNAJB1/HSP90AA1/HSPA1A/HSPA1B/HSPA5/HSPB6/HSPH1/KHSRP/TCP1	10	GO
Up	MF	GO:0140297	DNA-binding transcription factor binding	29/462	476/18432	1.08013e-05	0.000724668	0.000612934	ATF4/BHLHE40/CEBPB/DAZAP2/DDX5/FOS/GABARAPL1/GTF2I/HDAC7/HIPK2/IFI27/JUND/NCOA7/NFKBIA/NR4A1/NUCKS1/PBXIP1/RXRA/SKI/STAT1/STAT3/TACC1/TBX3/TPT1/USF2/VDR/WBP2/YWHAZ/ZBTB7A	29	GO
Up	MF	GO:0033218	amide binding	26/462	408/18432	1.42512e-05	0.00087645	0.000741313	ACADVL/ALDH6A1/CAT/CD74/CLU/CST3/DHCR24/FKBP5/HLA-A/HLA-B/HLA-C/HLA-DPA1/HLA-DPB1/HLA-DRA/HLA-DRB1/HLA-E/HLA-F/ITM2B/MAP1LC3B/NFKBIA/PPIF/PSAP/RXRA/SLC40A1/TAP1/TPP1	26	GO
Up	MF	GO:0004857	enzyme inhibitor activity	25/462	395/18432	2.33264e-05	0.00132422	0.00112004	ANXA2/ANXA5/APLP2/APP/C3/CAMK2N1/CAST/CDKN1A/CST3/HEXIM1/IQGAP1/PEBP1/PHACTR2/RGS2/RPL23/SERPINA5/SET/SKI/SLIT2/SPOCK2/TIMP2/TMBIM6/TXNIP/WNK1/YWHAB	25	GO
Up	MF	GO:0002020	protease binding	13/462	139/18432	4.82044e-05	0.00254106	0.00214927	ANXA2/CFLAR/CLTC/CST3/FLOT1/IL1R1/ITGB1/OS9/PINK1/PSAP/SERPINA5/STIM1/TIMP2	13	GO
Up	MF	GO:0042608	T cell receptor binding	4/462	10/18432	7.25703e-05	0.00353283	0.00298812	HLA-A/HLA-DRA/HLA-DRB1/HLA-E	4	GO
Up	MF	GO:0019001	guanyl nucleotide binding	24/462	401/18432	8.16971e-05	0.00353283	0.00298812	AK3/ARF1/ARF3/ARL8B/EEF1A1/EIF5/GBP2/GLUD1/GNAI2/GNAS/HSP90AA1/PDE2A/RAB11B/RAB1B/RAB29/RAB31/RAB5B/RHOA/RHOQ/SAMHD1/SEPTIN4/SEPTIN9/SRPRA/TUBB4A	24	GO
Up	MF	GO:0032561	guanyl ribonucleotide binding	24/462	401/18432	8.16971e-05	0.00353283	0.00298812	AK3/ARF1/ARF3/ARL8B/EEF1A1/EIF5/GBP2/GLUD1/GNAI2/GNAS/HSP90AA1/PDE2A/RAB11B/RAB1B/RAB29/RAB31/RAB5B/RHOA/RHOQ/SAMHD1/SEPTIN4/SEPTIN9/SRPRA/TUBB4A	24	GO
Up	MF	GO:0005525	GTP binding	23/462	379/18432	9.31289e-05	0.00353283	0.00298812	AK3/ARF1/ARF3/ARL8B/EEF1A1/EIF5/GBP2/GLUD1/GNAI2/GNAS/HSP90AA1/RAB11B/RAB1B/RAB29/RAB31/RAB5B/RHOA/RHOQ/SAMHD1/SEPTIN4/SEPTIN9/SRPRA/TUBB4A	23	GO
Up	MF	GO:0042277	peptide binding	21/462	330/18432	9.63406e-05	0.00353283	0.00298812	CAT/CD74/CLU/CST3/DHCR24/HLA-A/HLA-B/HLA-C/HLA-DPA1/HLA-DPB1/HLA-DRA/HLA-DRB1/HLA-E/HLA-F/ITM2B/NFKBIA/PPIF/RXRA/SLC40A1/TAP1/TPP1	21	GO
Up	MF	GO:0003714	transcription corepressor activity	15/462	191/18432	9.8228e-05	0.00353283	0.00298812	ATN1/CBX4/CREG1/DNAJB1/HDAC7/HDGF/HIPK2/HNRNPU/HSPA1A/IRF2BP2/PBXIP1/SF1/TLE5/TOB1/ZMYND11	15	GO
Up	MF	GO:0003924	GTPase activity	21/462	331/18432	0.000100528	0.00353283	0.00298812	ARF1/ARF3/ARL8B/DDX3X/EEF1A1/GBP2/GNAI2/GNAS/GNB1/RAB11B/RAB1B/RAB29/RAB31/RAB5B/RGS2/RHOA/RHOQ/SEPTIN4/SEPTIN9/SRPRA/TUBB4A	21	GO
Up	MF	GO:0016903	oxidoreductase activity, acting on the aldehyde or oxo group of donors	7/462	47/18432	0.000156913	0.00526372	0.00445213	AKR1B1/ALDH1A1/ALDH2/ALDH3A2/ALDH6A1/ALDH9A1/AOX1	7	GO
Up	MF	GO:0061629	RNA polymerase II-specific DNA-binding transcription factor binding	21/462	350/18432	0.000217372	0.0069748	0.00589938	ATF4/BHLHE40/CEBPB/DDX5/FOS/GABARAPL1/GTF2I/HIPK2/IFI27/JUND/NCOA7/NFKBIA/NR4A1/RXRA/STAT1/STAT3/TACC1/TBX3/VDR/WBP2/ZBTB7A	21	GO
Up	MF	GO:0005200	structural constituent of cytoskeleton	10/462	107/18432	0.000356586	0.010965	0.00927437	ACTR2/ACTR3/ARPC2/HLA-DRB1/MSN/SPTAN1/SPTBN1/TLN1/TUBB4A/VIM	10	GO
Up	MF	GO:0016620	oxidoreductase activity, acting on the aldehyde or oxo group of donors, NAD or NADP as acceptor	6/462	39/18432	0.000388161	0.0110532	0.00934899	AKR1B1/ALDH1A1/ALDH2/ALDH3A2/ALDH6A1/ALDH9A1	6	GO
Up	MF	GO:0003727	single-stranded RNA binding	9/462	89/18432	0.00038941	0.0110532	0.00934899	CBX4/DDX3X/EIF4B/EIF4H/HNRNPU/PABPC1/PABPC4/PTBP1/U2AF2	9	GO
Up	MF	GO:0004029	aldehyde dehydrogenase (NAD+) activity	4/462	15/18432	0.000426923	0.0116692	0.00986998	ALDH1A1/ALDH2/ALDH3A2/ALDH9A1	4	GO
Up	MF	GO:0140662	ATP-dependent protein folding chaperone	6/462	41/18432	0.000512815	0.0135163	0.0114323	HSP90AA1/HSPA1A/HSPA1B/HSPA5/HSPH1/TCP1	6	GO
Up	MF	GO:0008187	poly-pyrimidine tract binding	5/462	28/18432	0.000590677	0.0145306	0.0122902	HNRNPU/PABPC1/PABPC4/PTBP1/U2AF2	5	GO
Up	MF	GO:0043495	protein-membrane adaptor activity	5/462	28/18432	0.000590677	0.0145306	0.0122902	MYH9/RETREG2/SLC9A3R1/SUN2/SYNE2	5	GO
Up	MF	GO:0001618	virus receptor activity	8/462	77/18432	0.000679242	0.0156161	0.0132083	CD55/CD81/CLDN1/CXCR4/HSPA1A/HSPA1B/ITGB1/LAMP1	8	GO
Up	MF	GO:0004030	aldehyde dehydrogenase [NAD(P)+] activity	4/462	17/18432	0.000715345	0.0156161	0.0132083	ALDH1A1/ALDH2/ALDH3A2/ALDH9A1	4	GO
Up	MF	GO:0043024	ribosomal small subunit binding	4/462	17/18432	0.000715345	0.0156161	0.0132083	DDX3X/EIF4B/EIF4H/LARP1	4	GO
Up	MF	GO:0046332	SMAD binding	8/462	78/18432	0.000740602	0.0156161	0.0132083	DDX5/FOS/HIPK2/IPO7/SKI/TGFBR2/TOB1/ZBTB7A	8	GO
Up	MF	GO:0140272	exogenous protein binding	8/462	78/18432	0.000740602	0.0156161	0.0132083	CD55/CD81/CLDN1/CXCR4/HSPA1A/HSPA1B/ITGB1/LAMP1	8	GO
Up	MF	GO:0016922	nuclear receptor binding	11/462	139/18432	0.000765225	0.0156871	0.0132684	CEBPB/DDX5/JUND/NCOA7/NR4A1/RXRA/STAT1/TACC1/VDR/WBP2/ZBTB7A	11	GO
Up	MF	GO:1990841	promoter-specific chromatin binding	7/462	63/18432	0.000978754	0.0195222	0.0165121	ATF4/BMI1/DDX5/HNRNPU/POLR2A/RBL2/STAT1	7	GO
Up	MF	GO:0003823	antigen binding	12/462	171/18432	0.00129149	0.025082	0.0212147	DHCR24/HLA-A/HLA-B/HLA-C/HLA-DPA1/HLA-DPB1/HLA-DRA/HLA-DRB1/HLA-E/HLA-F/IGKC/TAP1	12	GO
Up	MF	GO:0090079	translation regulator activity, nucleic acid binding	9/462	108/18432	0.00157957	0.0271065	0.022927	EEF1A1/EIF3A/EIF4B/EIF4G2/EIF4H/EIF5/ETF1/LARP1/PABPC1	9	GO
Up	MF	GO:0008190	eukaryotic initiation factor 4E binding	3/462	10/18432	0.00164636	0.0271065	0.022927	DDX3X/EIF4EBP2/LARP1	3	GO
Up	MF	GO:0016717	oxidoreductase activity, acting on paired donors, with oxidation of a pair of donors resulting in the reduction of molecular oxygen to two molecules of water	3/462	10/18432	0.00164636	0.0271065	0.022927	FADS1/SCD/SCD5	3	GO
Up	MF	GO:0032395	MHC class II receptor activity	3/462	10/18432	0.00164636	0.0271065	0.022927	HLA-DPA1/HLA-DRA/HLA-DRB1	3	GO
Up	MF	GO:0070878	primary miRNA binding	3/462	10/18432	0.00164636	0.0271065	0.022927	DDX3X/DDX5/STAT3	3	GO
Up	MF	GO:0005518	collagen binding	7/462	69/18432	0.00167865	0.0271065	0.022927	ANTXR1/C1QTNF1/CRTAP/CTSB/DDR2/ITGB1/SPARC	7	GO
Up	MF	GO:0001221	transcription coregulator binding	9/462	109/18432	0.00168448	0.0271065	0.022927	FOS/HDGF/JUND/RPL23/RXRA/SREBF1/STAT1/ZBTB16/ZBTB7A	9	GO
Up	MF	GO:0097718	disordered domain specific binding	5/462	35/18432	0.00168956	0.0271065	0.022927	CALM1/CLTC/EZR/HSP90AA1/HSPA1A	5	GO
Up	MF	GO:0035255	ionotropic glutamate receptor binding	4/462	22/18432	0.00199109	0.0312643	0.0264438	CANX/FLOT1/GNAS/SQSTM1	4	GO
Up	MF	GO:0051287	NAD binding	6/462	53/18432	0.00203383	0.0312702	0.0264488	ALDH1A1/ALDH2/AOX1/GLUD1/GPD1L/IDH1	6	GO
Up	MF	GO:0008143	poly(A) binding	4/462	24/18432	0.00278018	0.041873	0.0354167	DDX3X/HNRNPU/PABPC1/PABPC4	4	GO
Up	MF	GO:0017166	vinculin binding	3/462	12/18432	0.00290765	0.0419557	0.0354867	ACTN1/TLN1/UTRN	3	GO
Up	MF	GO:0003725	double-stranded RNA binding	7/462	76/18432	0.00292949	0.0419557	0.0354867	ACTN1/CLTC/EIF4B/EIF4H/HNRNPU/MSN/VIM	7	GO
Up	MF	GO:0036002	pre-mRNA binding	6/462	57/18432	0.00295623	0.0419557	0.0354867	DDX5/HNRNPL/HNRNPU/PTBP1/SF1/U2AF2	6	GO
Up	MF	GO:0003925	G protein activity	5/462	41/18432	0.00344945	0.0479188	0.0405304	ARL8B/RAB11B/RAB1B/RAB5B/RHOA	5	GO
Up	MF	GO:0019887	protein kinase regulator activity	13/462	218/18432	0.00350625	0.0479188	0.0405304	ALKAL2/CALM1/CAMK2N1/CCND2/CCNI/CDKN1A/CNPPD1/DAZAP2/DDX3X/HEXIM1/IQGAP1/WNK1/YWHAB	13	GO
Up	MF	GO:0035259	nuclear glucocorticoid receptor binding	3/462	13/18432	0.00371013	0.0488942	0.0413554	CEBPB/NR4A1/TACC1	3	GO
Up	MF	GO:0140666	annealing activity	3/462	13/18432	0.00371013	0.0488942	0.0413554	DDX3X/EIF4B/EIF4H	3	GO
Up	MF	GO:0035254	glutamate receptor binding	5/462	42/18432	0.00383644	0.0496717	0.042013	CANX/FLOT1/GNAS/SLC9A3R1/SQSTM1	5	GO

## Sheet: ACA-Conn vs. ACA-No
Supplementary Table 6C. GO functional analysis (ACA-Conn vs. ACA-No).
Direction	ONTOLOGY	ID	Description	GeneRatio	BgRatio	pvalue	p.adjust	qvalue	geneID	Count	enrichType
Down	BP	GO:0002181	cytoplasmic translation	27/167	161/18903	5.18438e-27	1.24114e-23	1.17222e-23	CPEB4/EIF3L/FAU/RPL10/RPL13/RPL18/RPL18A/RPL28/RPL29/RPL35/RPL36/RPL39/RPL41/RPL7A/RPL8/RPLP1/RPLP2/RPS10/RPS14/RPS15/RPS18/RPS19/RPS21/RPS26/RPS28/RPS9/UBA52	27	GO
Down	BP	GO:0006119	oxidative phosphorylation	23/167	147/18903	2.13516e-22	2.55579e-19	2.41385e-19	ATP5F1D/ATP5F1E/ATP5ME/ATP5MG/CHCHD10/COX5B/COX6B1/COX7A2/COX7B/COX7C/NDUFA11/NDUFA13/NDUFA3/NDUFB1/NDUFB10/NDUFB3/NDUFB4/NDUFB7/NDUFC1/NDUFS7/NDUFS8/UQCR10/UQCR11	23	GO
Down	BP	GO:0009060	aerobic respiration	23/167	194/18903	1.40985e-19	1.12506e-16	1.06258e-16	ATP5F1D/ATP5F1E/ATP5ME/ATP5MG/CHCHD10/COX5B/COX6B1/COX7A2/COX7B/COX7C/NDUFA11/NDUFA13/NDUFA3/NDUFB1/NDUFB10/NDUFB3/NDUFB4/NDUFB7/NDUFC1/NDUFS7/NDUFS8/UQCR10/UQCR11	23	GO
Down	BP	GO:0045333	cellular respiration	24/167	240/18903	1.22766e-18	7.34752e-16	6.93949e-16	ATP5F1D/ATP5F1E/ATP5ME/ATP5MG/CHCHD10/COX5B/COX6B1/COX7A2/COX7B/COX7C/ETFB/NDUFA11/NDUFA13/NDUFA3/NDUFB1/NDUFB10/NDUFB3/NDUFB4/NDUFB7/NDUFC1/NDUFS7/NDUFS8/UQCR10/UQCR11	24	GO
Down	BP	GO:0042776	proton motive force-driven mitochondrial ATP synthesis	15/167	67/18903	1.91234e-17	9.15629e-15	8.64781e-15	ATP5F1D/ATP5F1E/ATP5ME/ATP5MG/NDUFA11/NDUFA13/NDUFA3/NDUFB1/NDUFB10/NDUFB3/NDUFB4/NDUFB7/NDUFC1/NDUFS7/NDUFS8	15	GO
Down	BP	GO:0019646	aerobic electron transport chain	16/167	93/18903	1.40424e-16	5.01856e-14	4.73986e-14	COX5B/COX6B1/COX7A2/COX7B/COX7C/NDUFA3/NDUFB1/NDUFB10/NDUFB3/NDUFB4/NDUFB7/NDUFC1/NDUFS7/NDUFS8/UQCR10/UQCR11	16	GO
Down	BP	GO:0015986	proton motive force-driven ATP synthesis	15/167	76/18903	1.46741e-16	5.01856e-14	4.73986e-14	ATP5F1D/ATP5F1E/ATP5ME/ATP5MG/NDUFA11/NDUFA13/NDUFA3/NDUFB1/NDUFB10/NDUFB3/NDUFB4/NDUFB7/NDUFC1/NDUFS7/NDUFS8	15	GO
Down	BP	GO:0015980	energy derivation by oxidation of organic compounds	25/167	333/18903	2.15008e-16	6.43411e-14	6.0768e-14	ATP5F1D/ATP5F1E/ATP5ME/ATP5MG/CHCHD10/COX5B/COX6B1/COX7A2/COX7B/COX7C/ETFB/MT3/NDUFA11/NDUFA13/NDUFA3/NDUFB1/NDUFB10/NDUFB3/NDUFB4/NDUFB7/NDUFC1/NDUFS7/NDUFS8/UQCR10/UQCR11	25	GO
Down	BP	GO:0042773	ATP synthesis coupled electron transport	16/167	101/18903	5.55063e-16	1.32882e-13	1.25503e-13	COX5B/COX6B1/COX7A2/COX7B/COX7C/NDUFA3/NDUFB1/NDUFB10/NDUFB3/NDUFB4/NDUFB7/NDUFC1/NDUFS7/NDUFS8/UQCR10/UQCR11	16	GO
Down	BP	GO:0042775	mitochondrial ATP synthesis coupled electron transport	16/167	101/18903	5.55063e-16	1.32882e-13	1.25503e-13	COX5B/COX6B1/COX7A2/COX7B/COX7C/NDUFA3/NDUFB1/NDUFB10/NDUFB3/NDUFB4/NDUFB7/NDUFC1/NDUFS7/NDUFS8/UQCR10/UQCR11	16	GO
Down	BP	GO:0022904	respiratory electron transport chain	17/167	122/18903	6.13785e-16	1.33582e-13	1.26164e-13	COX5B/COX6B1/COX7A2/COX7B/COX7C/ETFB/NDUFA3/NDUFB1/NDUFB10/NDUFB3/NDUFB4/NDUFB7/NDUFC1/NDUFS7/NDUFS8/UQCR10/UQCR11	17	GO
Down	BP	GO:0009206	purine ribonucleoside triphosphate biosynthetic process	16/167	117/18903	6.18991e-15	1.23489e-12	1.16631e-12	ATP5F1D/ATP5F1E/ATP5ME/ATP5MG/NDUFA11/NDUFA13/NDUFA3/NDUFB1/NDUFB10/NDUFB3/NDUFB4/NDUFB7/NDUFC1/NDUFS7/NDUFS8/NME3	16	GO
Down	BP	GO:0009145	purine nucleoside triphosphate biosynthetic process	16/167	118/18903	7.10687e-15	1.30876e-12	1.23608e-12	ATP5F1D/ATP5F1E/ATP5ME/ATP5MG/NDUFA11/NDUFA13/NDUFA3/NDUFB1/NDUFB10/NDUFB3/NDUFB4/NDUFB7/NDUFC1/NDUFS7/NDUFS8/NME3	16	GO
Down	BP	GO:0009201	ribonucleoside triphosphate biosynthetic process	16/167	123/18903	1.39081e-14	2.37829e-12	2.24621e-12	ATP5F1D/ATP5F1E/ATP5ME/ATP5MG/NDUFA11/NDUFA13/NDUFA3/NDUFB1/NDUFB10/NDUFB3/NDUFB4/NDUFB7/NDUFC1/NDUFS7/NDUFS8/NME3	16	GO
Down	BP	GO:0006754	ATP biosynthetic process	15/167	106/18903	2.66769e-14	4.25764e-12	4.0212e-12	ATP5F1D/ATP5F1E/ATP5ME/ATP5MG/NDUFA11/NDUFA13/NDUFA3/NDUFB1/NDUFB10/NDUFB3/NDUFB4/NDUFB7/NDUFC1/NDUFS7/NDUFS8	15	GO
Down	BP	GO:0009142	nucleoside triphosphate biosynthetic process	16/167	134/18903	5.49736e-14	8.22542e-12	7.76864e-12	ATP5F1D/ATP5F1E/ATP5ME/ATP5MG/NDUFA11/NDUFA13/NDUFA3/NDUFB1/NDUFB10/NDUFB3/NDUFB4/NDUFB7/NDUFC1/NDUFS7/NDUFS8/NME3	16	GO
Down	BP	GO:0033108	mitochondrial respiratory chain complex assembly	14/167	99/18903	2.01779e-13	2.84152e-11	2.68372e-11	COX14/COX17/NDUFA11/NDUFA13/NDUFA3/NDUFB1/NDUFB10/NDUFB3/NDUFB4/NDUFB7/NDUFC1/NDUFS7/NDUFS8/SMIM4	14	GO
Down	BP	GO:0022900	electron transport chain	17/167	176/18903	3.00197e-13	3.99262e-11	3.77089e-11	COX5B/COX6B1/COX7A2/COX7B/COX7C/ETFB/NDUFA3/NDUFB1/NDUFB10/NDUFB3/NDUFB4/NDUFB7/NDUFC1/NDUFS7/NDUFS8/UQCR10/UQCR11	17	GO
Down	BP	GO:0010257	NADH dehydrogenase complex assembly	11/167	59/18903	3.56261e-12	4.26444e-10	4.02762e-10	NDUFA11/NDUFA13/NDUFA3/NDUFB1/NDUFB10/NDUFB3/NDUFB4/NDUFB7/NDUFC1/NDUFS7/NDUFS8	11	GO
Down	BP	GO:0032981	mitochondrial respiratory chain complex I assembly	11/167	59/18903	3.56261e-12	4.26444e-10	4.02762e-10	NDUFA11/NDUFA13/NDUFA3/NDUFB1/NDUFB10/NDUFB3/NDUFB4/NDUFB7/NDUFC1/NDUFS7/NDUFS8	11	GO
Down	BP	GO:0006164	purine nucleotide biosynthetic process	18/167	242/18903	5.14062e-12	5.59393e-10	5.28328e-10	APRT/ATP5F1D/ATP5F1E/ATP5ME/ATP5MG/GUK1/NDUFA11/NDUFA13/NDUFA3/NDUFB1/NDUFB10/NDUFB3/NDUFB4/NDUFB7/NDUFC1/NDUFS7/NDUFS8/NME3	18	GO
Down	BP	GO:0009205	purine ribonucleoside triphosphate metabolic process	18/167	242/18903	5.14062e-12	5.59393e-10	5.28328e-10	ATP5F1D/ATP5F1E/ATP5IF1/ATP5ME/ATP5MG/GAPDH/NDUFA11/NDUFA13/NDUFA3/NDUFB1/NDUFB10/NDUFB3/NDUFB4/NDUFB7/NDUFC1/NDUFS7/NDUFS8/NME3	18	GO
Down	BP	GO:0009144	purine nucleoside triphosphate metabolic process	18/167	247/18903	7.24985e-12	7.54615e-10	7.12708e-10	ATP5F1D/ATP5F1E/ATP5IF1/ATP5ME/ATP5MG/GAPDH/NDUFA11/NDUFA13/NDUFA3/NDUFB1/NDUFB10/NDUFB3/NDUFB4/NDUFB7/NDUFC1/NDUFS7/NDUFS8/NME3	18	GO
Down	BP	GO:0009199	ribonucleoside triphosphate metabolic process	18/167	249/18903	8.30008e-12	8.27933e-10	7.81955e-10	ATP5F1D/ATP5F1E/ATP5IF1/ATP5ME/ATP5MG/GAPDH/NDUFA11/NDUFA13/NDUFA3/NDUFB1/NDUFB10/NDUFB3/NDUFB4/NDUFB7/NDUFC1/NDUFS7/NDUFS8/NME3	18	GO
Down	BP	GO:0046034	ATP metabolic process	17/167	217/18903	9.03808e-12	8.65487e-10	8.17423e-10	ATP5F1D/ATP5F1E/ATP5IF1/ATP5ME/ATP5MG/GAPDH/NDUFA11/NDUFA13/NDUFA3/NDUFB1/NDUFB10/NDUFB3/NDUFB4/NDUFB7/NDUFC1/NDUFS7/NDUFS8	17	GO
Down	BP	GO:0072522	purine-containing compound biosynthetic process	18/167	251/18903	9.4906e-12	8.73866e-10	8.25337e-10	APRT/ATP5F1D/ATP5F1E/ATP5ME/ATP5MG/GUK1/NDUFA11/NDUFA13/NDUFA3/NDUFB1/NDUFB10/NDUFB3/NDUFB4/NDUFB7/NDUFC1/NDUFS7/NDUFS8/NME3	18	GO
Down	BP	GO:0009152	purine ribonucleotide biosynthetic process	17/167	220/18903	1.12589e-11	9.98292e-10	9.42853e-10	APRT/ATP5F1D/ATP5F1E/ATP5ME/ATP5MG/NDUFA11/NDUFA13/NDUFA3/NDUFB1/NDUFB10/NDUFB3/NDUFB4/NDUFB7/NDUFC1/NDUFS7/NDUFS8/NME3	17	GO
Down	BP	GO:0009141	nucleoside triphosphate metabolic process	18/167	267/18903	2.65772e-11	2.27235e-09	2.14616e-09	ATP5F1D/ATP5F1E/ATP5IF1/ATP5ME/ATP5MG/GAPDH/NDUFA11/NDUFA13/NDUFA3/NDUFB1/NDUFB10/NDUFB3/NDUFB4/NDUFB7/NDUFC1/NDUFS7/NDUFS8/NME3	18	GO
Down	BP	GO:0009260	ribonucleotide biosynthetic process	17/167	234/18903	3.00505e-11	2.48072e-09	2.34295e-09	APRT/ATP5F1D/ATP5F1E/ATP5ME/ATP5MG/NDUFA11/NDUFA13/NDUFA3/NDUFB1/NDUFB10/NDUFB3/NDUFB4/NDUFB7/NDUFC1/NDUFS7/NDUFS8/NME3	17	GO
Down	BP	GO:0046390	ribose phosphate biosynthetic process	17/167	241/18903	4.78792e-11	3.82076e-09	3.60858e-09	APRT/ATP5F1D/ATP5F1E/ATP5ME/ATP5MG/NDUFA11/NDUFA13/NDUFA3/NDUFB1/NDUFB10/NDUFB3/NDUFB4/NDUFB7/NDUFC1/NDUFS7/NDUFS8/NME3	17	GO
Down	BP	GO:0009165	nucleotide biosynthetic process	18/167	304/18903	2.23455e-10	1.72565e-08	1.62982e-08	APRT/ATP5F1D/ATP5F1E/ATP5ME/ATP5MG/GUK1/NDUFA11/NDUFA13/NDUFA3/NDUFB1/NDUFB10/NDUFB3/NDUFB4/NDUFB7/NDUFC1/NDUFS7/NDUFS8/NME3	18	GO
Down	BP	GO:1901293	nucleoside phosphate biosynthetic process	18/167	306/18903	2.48524e-10	1.85927e-08	1.75602e-08	APRT/ATP5F1D/ATP5F1E/ATP5ME/ATP5MG/GUK1/NDUFA11/NDUFA13/NDUFA3/NDUFB1/NDUFB10/NDUFB3/NDUFB4/NDUFB7/NDUFC1/NDUFS7/NDUFS8/NME3	18	GO
Down	BP	GO:0009150	purine ribonucleotide metabolic process	21/167	447/18903	4.62598e-10	3.35594e-08	3.16957e-08	APRT/ATP5F1D/ATP5F1E/ATP5IF1/ATP5ME/ATP5MG/GAPDH/GUK1/HINT1/NDUFA11/NDUFA13/NDUFA3/NDUFB1/NDUFB10/NDUFB3/NDUFB4/NDUFB7/NDUFC1/NDUFS7/NDUFS8/NME3	21	GO
Down	BP	GO:0006120	mitochondrial electron transport, NADH to ubiquinone	9/167	51/18903	5.84436e-10	4.11512e-08	3.88659e-08	NDUFA3/NDUFB1/NDUFB10/NDUFB3/NDUFB4/NDUFB7/NDUFC1/NDUFS7/NDUFS8	9	GO
Down	BP	GO:0009259	ribonucleotide metabolic process	21/167	466/18903	9.80434e-10	6.70617e-08	6.33375e-08	APRT/ATP5F1D/ATP5F1E/ATP5IF1/ATP5ME/ATP5MG/GAPDH/GUK1/HINT1/NDUFA11/NDUFA13/NDUFA3/NDUFB1/NDUFB10/NDUFB3/NDUFB4/NDUFB7/NDUFC1/NDUFS7/NDUFS8/NME3	21	GO
Down	BP	GO:0019693	ribose phosphate metabolic process	21/167	475/18903	1.38139e-09	9.18622e-08	8.67607e-08	APRT/ATP5F1D/ATP5F1E/ATP5IF1/ATP5ME/ATP5MG/GAPDH/GUK1/HINT1/NDUFA11/NDUFA13/NDUFA3/NDUFB1/NDUFB10/NDUFB3/NDUFB4/NDUFB7/NDUFC1/NDUFS7/NDUFS8/NME3	21	GO
Down	BP	GO:0006163	purine nucleotide metabolic process	21/167	476/18903	1.43432e-09	9.28042e-08	8.76504e-08	APRT/ATP5F1D/ATP5F1E/ATP5IF1/ATP5ME/ATP5MG/GAPDH/GUK1/HINT1/NDUFA11/NDUFA13/NDUFA3/NDUFB1/NDUFB10/NDUFB3/NDUFB4/NDUFB7/NDUFC1/NDUFS7/NDUFS8/NME3	21	GO
Down	BP	GO:1902600	proton transmembrane transport	12/167	160/18903	1.89158e-08	1.1917e-06	1.12552e-06	ATP5F1D/ATP5F1E/ATP5ME/ATP5MG/ATP6V0B/COX17/COX5B/COX6B1/COX7B/NDUFS7/RNASEK/UQCR10	12	GO
Down	BP	GO:0000028	ribosomal small subunit assembly	5/167	19/18903	5.33184e-07	3.27293e-05	3.09117e-05	RPS14/RPS15/RPS19/RPS27L/RPS28	5	GO
Down	BP	GO:0098754	detoxification	10/167	154/18903	1.13719e-06	6.80607e-05	6.4281e-05	APOE/GPX4/GSTP1/MGST2/MT1E/MT1X/MT2A/MT3/PRDX1/PRDX2	10	GO
Down	BP	GO:0006123	mitochondrial electron transport, cytochrome c to oxygen	5/167	24/18903	1.88051e-06	0.000109803	0.000103705	COX5B/COX6B1/COX7A2/COX7B/COX7C	5	GO
Down	BP	GO:0042274	ribosomal small subunit biogenesis	7/167	78/18903	5.77656e-06	0.000329264	0.000310978	GTF2H5/RPS14/RPS15/RPS19/RPS21/RPS27L/RPS28	7	GO
Down	BP	GO:0010273	detoxification of copper ion	4/167	15/18903	7.43472e-06	0.000404516	0.000382052	MT1E/MT1X/MT2A/MT3	4	GO
Down	BP	GO:1990169	stress response to copper ion	4/167	15/18903	7.43472e-06	0.000404516	0.000382052	MT1E/MT1X/MT2A/MT3	4	GO
Down	BP	GO:0042255	ribosome assembly	6/167	61/18903	1.61421e-05	0.000849622	0.000802439	RPL10/RPS14/RPS15/RPS19/RPS27L/RPS28	6	GO
Down	BP	GO:0061687	detoxification of inorganic compound	4/167	18/18903	1.63252e-05	0.000849622	0.000802439	MT1E/MT1X/MT2A/MT3	4	GO
Down	BP	GO:0097501	stress response to metal ion	4/167	19/18903	2.05364e-05	0.00104605	0.000987957	MT1E/MT1X/MT2A/MT3	4	GO
Down	BP	GO:0007007	inner mitochondrial membrane organization	5/167	40/18903	2.59703e-05	0.00129527	0.00122334	CHCHD10/MICOS13/NDUFA13/ROMO1/TIMM13	5	GO
Down	BP	GO:0046688	response to copper ion	5/167	41/18903	2.93673e-05	0.00142442	0.00134532	ATP5F1D/MT1E/MT1X/MT2A/MT3	5	GO
Down	BP	GO:0098869	cellular oxidant detoxification	7/167	100/18903	2.97498e-05	0.00142442	0.00134532	APOE/GPX4/GSTP1/MGST2/MT3/PRDX1/PRDX2	7	GO
Down	BP	GO:0071294	cellular response to zinc ion	4/167	24/18903	5.43927e-05	0.00255326	0.00241147	MT1E/MT1X/MT2A/MT3	4	GO
Down	BP	GO:1990748	cellular detoxification	7/167	115/18903	7.28983e-05	0.00335613	0.00316975	APOE/GPX4/GSTP1/MGST2/MT3/PRDX1/PRDX2	7	GO
Down	BP	GO:0009636	response to toxic substance	10/167	250/18903	7.86515e-05	0.00355267	0.00335538	APOE/GPX4/GSTP1/MGST2/MT1E/MT1X/MT2A/MT3/PRDX1/PRDX2	10	GO
Down	BP	GO:0071280	cellular response to copper ion	4/167	27/18903	8.79984e-05	0.00390126	0.00368461	MT1E/MT1X/MT2A/MT3	4	GO
Down	BP	GO:0007006	mitochondrial membrane organization	7/167	120/18903	9.5396e-05	0.00415233	0.00392173	ALKBH7/ATP5IF1/CHCHD10/MICOS13/NDUFA13/ROMO1/TIMM13	7	GO
Down	BP	GO:0097237	cellular response to toxic substance	7/167	123/18903	0.000111409	0.00476275	0.00449826	APOE/GPX4/GSTP1/MGST2/MT3/PRDX1/PRDX2	7	GO
Down	BP	GO:0030490	maturation of SSU-rRNA	5/167	55/18903	0.000123395	0.00518258	0.00489478	GTF2H5/RPS14/RPS19/RPS21/RPS28	5	GO
Down	BP	GO:0090150	establishment of protein localization to membrane	10/167	270/18903	0.000148063	0.00611141	0.00577202	CIB1/NACA/NDUFA13/ROMO1/SEC61B/SEC61G/SRP14/SRP9/TIMM13/WDR83OS	10	GO
Down	BP	GO:0006605	protein targeting	11/167	325/18903	0.000152836	0.0062015	0.00585711	ATP5IF1/CIB1/NACA/NDUFA13/ROMO1/SEC61B/SEC61G/SRP14/SRP9/TIMM13/UBL5	11	GO
Down	BP	GO:0045039	protein insertion into mitochondrial inner membrane	3/167	13/18903	0.000181487	0.00724134	0.0068392	NDUFA13/ROMO1/TIMM13	3	GO
Down	BP	GO:0071276	cellular response to cadmium ion	4/167	37/18903	0.000309156	0.0121331	0.0114593	MT1E/MT1X/MT2A/MT3	4	GO
Down	BP	GO:0000462	maturation of SSU-rRNA from tricistronic rRNA transcript (SSU-rRNA, 5.8S rRNA, LSU-rRNA)	4/167	39/18903	0.000379766	0.0146639	0.0138495	GTF2H5/RPS14/RPS19/RPS21	4	GO
Down	BP	GO:0006882	cellular zinc ion homeostasis	4/167	40/18903	0.000419076	0.0159249	0.0150405	MT1E/MT1X/MT2A/MT3	4	GO
Down	BP	GO:0042254	ribosome biogenesis	10/167	310/18903	0.00044593	0.0166806	0.0157542	GTF2H5/RPL10/RPL35/RPL7A/RPS14/RPS15/RPS19/RPS21/RPS27L/RPS28	10	GO
Down	BP	GO:0006979	response to oxidative stress	12/167	434/18903	0.000490812	0.018077	0.0170731	APOE/ATOX1/CTNNB1/GPX4/GSTP1/HSPB1/MT3/NDUFB4/NDUFS8/PRDX1/PRDX2/ROMO1	12	GO
Down	BP	GO:0055069	zinc ion homeostasis	4/167	42/18903	0.000506271	0.0183638	0.017344	MT1E/MT1X/MT2A/MT3	4	GO
Down	BP	GO:0046916	cellular transition metal ion homeostasis	6/167	116/18903	0.000578678	0.0206769	0.0195287	ATOX1/FTL/MT1E/MT1X/MT2A/MT3	6	GO
Down	BP	GO:0140053	mitochondrial gene expression	7/167	163/18903	0.000622263	0.0219073	0.0206907	AURKAIP1/CHCHD10/GADD45GIP1/MRPL33/MRPL41/MRPL52/MRPL54	7	GO
Down	BP	GO:0045047	protein targeting to ER	4/167	46/18903	0.000718143	0.0249164	0.0235327	SEC61B/SEC61G/SRP14/SRP9	4	GO
Down	BP	GO:0061844	antimicrobial humoral immune response mediated by antimicrobial peptide	5/167	81/18903	0.00075578	0.0258477	0.0244123	FAU/GAPDH/ROMO1/RPL39/RPS19	5	GO
Down	BP	GO:0019730	antimicrobial humoral response	6/167	125/18903	0.000857175	0.0289025	0.0272974	FAU/GAPDH/RARRES2/ROMO1/RPL39/RPS19	6	GO
Down	BP	GO:0072599	establishment of protein localization to endoplasmic reticulum	4/167	50/18903	0.000986123	0.0327648	0.0309453	SEC61B/SEC61G/SRP14/SRP9	4	GO
Down	BP	GO:0006364	rRNA processing	8/167	229/18903	0.000999094	0.0327648	0.0309453	GTF2H5/RPL35/RPL7A/RPS14/RPS15/RPS19/RPS21/RPS28	8	GO
Down	BP	GO:0019430	removal of superoxide radicals	3/167	23/18903	0.00105319	0.0340722	0.03218	MT3/PRDX1/PRDX2	3	GO
Down	BP	GO:0032543	mitochondrial translation	6/167	131/18903	0.00109366	0.0349095	0.0329709	AURKAIP1/GADD45GIP1/MRPL33/MRPL41/MRPL52/MRPL54	6	GO
Down	BP	GO:0010043	response to zinc ion	4/167	52/18903	0.00114347	0.0360192	0.0340189	MT1E/MT1X/MT2A/MT3	4	GO
Down	BP	GO:0006612	protein targeting to membrane	6/167	134/18903	0.00122921	0.0382173	0.0360949	CIB1/NACA/SEC61B/SEC61G/SRP14/SRP9	6	GO
Down	BP	GO:0033617	mitochondrial cytochrome c oxidase assembly	3/167	25/18903	0.00135018	0.0404042	0.0381604	COX14/COX17/SMIM4	3	GO
Down	BP	GO:0071450	cellular response to oxygen radical	3/167	25/18903	0.00135018	0.0404042	0.0381604	MT3/PRDX1/PRDX2	3	GO
Down	BP	GO:0071451	cellular response to superoxide	3/167	25/18903	0.00135018	0.0404042	0.0381604	MT3/PRDX1/PRDX2	3	GO
Down	BP	GO:0006414	translational elongation	4/167	55/18903	0.00141128	0.0417112	0.0393948	EEF1D/RPLP1/RPLP2/SRP9	4	GO
Down	BP	GO:0006839	mitochondrial transport	7/167	189/18903	0.00147592	0.0430895	0.0406966	ALKBH7/ATP5IF1/CHCHD10/NDUFA13/ROMO1/TIMM13/UBL5	7	GO
Down	BP	GO:0044403	biological process involved in symbiotic interaction	9/167	307/18903	0.00166881	0.0477095	0.04506	APOE/BSG/GAPDH/IFI27/LGALS1/LY6E/PPIB/RNASEK/ROMO1	9	GO
Down	BP	GO:0006614	SRP-dependent cotranslational protein targeting to membrane	3/167	27/18903	0.001695	0.0477095	0.04506	SEC61B/SRP14/SRP9	3	GO
Down	BP	GO:0045926	negative regulation of growth	8/167	249/18903	0.00170068	0.0477095	0.04506	BST2/CCDC85B/DAB2/MT1E/MT1X/MT2A/MT3/NDUFA13	8	GO
Down	BP	GO:0055076	transition metal ion homeostasis	6/167	143/18903	0.00171387	0.0477095	0.04506	ATOX1/FTL/MT1E/MT1X/MT2A/MT3	6	GO
Down	CC	GO:0044391	ribosomal subunit	33/176	188/19869	1.65857e-33	6.13671e-31	4.66145e-31	AURKAIP1/FAU/GADD45GIP1/MRPL33/MRPL41/MRPL52/MRPL54/RPL10/RPL13/RPL18/RPL18A/RPL28/RPL29/RPL35/RPL36/RPL36AL/RPL39/RPL41/RPL7A/RPL8/RPLP1/RPLP2/RPS10/RPS14/RPS15/RPS18/RPS19/RPS21/RPS26/RPS27L/RPS28/RPS9/UBA52	33	GO
Down	CC	GO:0005840	ribosome	35/176	232/19869	4.01196e-33	7.42212e-31	5.63786e-31	AURKAIP1/FAU/GADD45GIP1/MRPL33/MRPL41/MRPL52/MRPL54/MT3/RPL10/RPL13/RPL18/RPL18A/RPL28/RPL29/RPL35/RPL36/RPL36AL/RPL39/RPL41/RPL7A/RPL8/RPLP1/RPLP2/RPS10/RPS14/RPS15/RPS18/RPS19/RPS21/RPS26/RPS27L/RPS28/RPS9/SERP1/UBA52	35	GO
Down	CC	GO:0022626	cytosolic ribosome	27/176	105/19869	2.33887e-32	2.88461e-30	2.19115e-30	FAU/RPL10/RPL13/RPL18/RPL18A/RPL28/RPL29/RPL35/RPL36/RPL36AL/RPL39/RPL41/RPL7A/RPL8/RPLP1/RPLP2/RPS10/RPS14/RPS15/RPS18/RPS19/RPS21/RPS26/RPS27L/RPS28/RPS9/UBA52	27	GO
Down	CC	GO:0098798	mitochondrial protein-containing complex	32/176	295/19869	1.16534e-25	1.07794e-23	8.18804e-24	ATP5F1D/ATP5F1E/ATP5ME/ATP5MG/AURKAIP1/CHCHD10/COX5B/COX6B1/COX7A2/COX7B/COX7C/GADD45GIP1/MICOS13/MRPL33/MRPL41/MRPL52/MRPL54/NDUFA11/NDUFA13/NDUFA3/NDUFB1/NDUFB10/NDUFB3/NDUFB4/NDUFB7/NDUFC1/NDUFS7/NDUFS8/ROMO1/TIMM13/UQCR10/UQCR11	32	GO
Down	CC	GO:0098800	inner mitochondrial membrane protein complex	25/176	158/19869	2.46843e-24	1.82664e-22	1.38752e-22	ATP5F1D/ATP5F1E/ATP5ME/ATP5MG/CHCHD10/COX5B/COX6B1/COX7A2/COX7B/COX7C/MICOS13/NDUFA11/NDUFA13/NDUFA3/NDUFB1/NDUFB10/NDUFB3/NDUFB4/NDUFB7/NDUFC1/NDUFS7/NDUFS8/ROMO1/UQCR10/UQCR11	25	GO
Down	CC	GO:0015934	large ribosomal subunit	21/176	115/19869	5.95106e-22	3.66982e-20	2.7876e-20	GADD45GIP1/MRPL33/MRPL41/MRPL52/MRPL54/RPL10/RPL13/RPL18/RPL18A/RPL28/RPL29/RPL35/RPL36/RPL36AL/RPL39/RPL41/RPL7A/RPL8/RPLP1/RPLP2/UBA52	21	GO
Down	CC	GO:0005743	mitochondrial inner membrane	34/176	498/19869	1.13413e-20	5.99467e-19	4.55356e-19	ATP5F1D/ATP5F1E/ATP5ME/ATP5MG/AURKAIP1/CHCHD10/COX5B/COX6B1/COX7A2/COX7B/COX7C/GADD45GIP1/HSD3B2/MICOS13/MRPL33/MRPL41/MRPL52/MRPL54/NDUFA11/NDUFA13/NDUFA3/NDUFB1/NDUFB10/NDUFB3/NDUFB4/NDUFB7/NDUFC1/NDUFS7/NDUFS8/ROMO1/SMIM4/TIMM13/UQCR10/UQCR11	34	GO
Down	CC	GO:0022625	cytosolic large ribosomal subunit	16/176	59/19869	5.6599e-20	2.6177e-18	1.98841e-18	RPL10/RPL13/RPL18/RPL18A/RPL28/RPL29/RPL35/RPL36/RPL36AL/RPL39/RPL41/RPL7A/RPL8/RPLP1/RPLP2/UBA52	16	GO
Down	CC	GO:0098803	respiratory chain complex	18/176	91/19869	1.2555e-19	5.1615e-18	3.92069e-18	COX5B/COX6B1/COX7A2/COX7B/COX7C/NDUFA11/NDUFA13/NDUFA3/NDUFB1/NDUFB10/NDUFB3/NDUFB4/NDUFB7/NDUFC1/NDUFS7/NDUFS8/UQCR10/UQCR11	18	GO
Down	CC	GO:0005746	mitochondrial respirasome	18/176	94/19869	2.34007e-19	8.65825e-18	6.57682e-18	COX5B/COX6B1/COX7A2/COX7B/COX7C/NDUFA11/NDUFA13/NDUFA3/NDUFB1/NDUFB10/NDUFB3/NDUFB4/NDUFB7/NDUFC1/NDUFS7/NDUFS8/UQCR10/UQCR11	18	GO
Down	CC	GO:0070469	respirasome	18/176	101/19869	9.19265e-19	3.09207e-17	2.34874e-17	COX5B/COX6B1/COX7A2/COX7B/COX7C/NDUFA11/NDUFA13/NDUFA3/NDUFB1/NDUFB10/NDUFB3/NDUFB4/NDUFB7/NDUFC1/NDUFS7/NDUFS8/UQCR10/UQCR11	18	GO
Down	CC	GO:0022627	cytosolic small ribosomal subunit	12/176	45/19869	3.56503e-15	1.09922e-13	8.34968e-14	FAU/RPS10/RPS14/RPS15/RPS18/RPS19/RPS21/RPS26/RPS27L/RPS28/RPS9/UBA52	12	GO
Down	CC	GO:0042788	polysomal ribosome	10/176	31/19869	8.68188e-14	2.471e-12	1.87697e-12	RPL18/RPL18A/RPL36/RPL39/RPL41/RPL7A/RPL8/RPS21/RPS26/RPS28	10	GO
Down	CC	GO:0015935	small ribosomal subunit	13/176	77/19869	1.4838e-13	3.92146e-12	2.97875e-12	AURKAIP1/FAU/RPS10/RPS14/RPS15/RPS18/RPS19/RPS21/RPS26/RPS27L/RPS28/RPS9/UBA52	13	GO
Down	CC	GO:0005747	mitochondrial respiratory chain complex I	11/176	49/19869	4.1848e-13	9.1081e-12	6.91853e-12	NDUFA11/NDUFA13/NDUFA3/NDUFB1/NDUFB10/NDUFB3/NDUFB4/NDUFB7/NDUFC1/NDUFS7/NDUFS8	11	GO
Down	CC	GO:0030964	NADH dehydrogenase complex	11/176	49/19869	4.1848e-13	9.1081e-12	6.91853e-12	NDUFA11/NDUFA13/NDUFA3/NDUFB1/NDUFB10/NDUFB3/NDUFB4/NDUFB7/NDUFC1/NDUFS7/NDUFS8	11	GO
Down	CC	GO:0045271	respiratory chain complex I	11/176	49/19869	4.1848e-13	9.1081e-12	6.91853e-12	NDUFA11/NDUFA13/NDUFA3/NDUFB1/NDUFB10/NDUFB3/NDUFB4/NDUFB7/NDUFC1/NDUFS7/NDUFS8	11	GO
Down	CC	GO:1990204	oxidoreductase complex	14/176	125/19869	5.66972e-12	1.16544e-10	8.85271e-11	ETFB/NDUFA11/NDUFA13/NDUFA3/NDUFB1/NDUFB10/NDUFB3/NDUFB4/NDUFB7/NDUFC1/NDUFS7/NDUFS8/UQCR10/UQCR11	14	GO
Down	CC	GO:0005844	polysome	10/176	66/19869	3.16285e-10	6.15923e-09	4.67856e-09	RPL18/RPL18A/RPL36/RPL39/RPL41/RPL7A/RPL8/RPS21/RPS26/RPS28	10	GO
Down	CC	GO:0005791	rough endoplasmic reticulum	9/176	80/19869	3.69702e-08	6.83949e-07	5.19529e-07	MT3/RPL18/RPS21/RPS26/RPS28/SEC61B/SEC61G/SRP9/SSR4	9	GO
Down	CC	GO:0005925	focal adhesion	18/176	422/19869	4.1663e-08	7.34062e-07	5.57595e-07	BSG/CD9/CDH2/CTNNB1/DAB2/HSPB1/PPIB/RPL18/RPL7A/RPL8/RPLP1/RPLP2/RPS10/RPS14/RPS15/RPS18/RPS19/RPS9	18	GO
Down	CC	GO:0030867	rough endoplasmic reticulum membrane	6/176	24/19869	5.22962e-08	8.79528e-07	6.68091e-07	RPS26/RPS28/SEC61B/SEC61G/SRP9/SSR4	6	GO
Down	CC	GO:0030055	cell-substrate junction	18/176	432/19869	5.93474e-08	9.54719e-07	7.25206e-07	BSG/CD9/CDH2/CTNNB1/DAB2/HSPB1/PPIB/RPL18/RPL7A/RPL8/RPLP1/RPLP2/RPS10/RPS14/RPS15/RPS18/RPS19/RPS9	18	GO
Down	CC	GO:0070069	cytochrome complex	7/176	42/19869	7.88711e-08	1.21593e-06	9.23622e-07	COX5B/COX6B1/COX7A2/COX7B/COX7C/UQCR10/UQCR11	7	GO
Down	CC	GO:0005751	mitochondrial respiratory chain complex IV	5/176	25/19869	2.37092e-06	3.50896e-05	2.66541e-05	COX5B/COX6B1/COX7A2/COX7B/COX7C	5	GO
Down	CC	GO:1990351	transporter complex	15/176	405/19869	3.3984e-06	4.83618e-05	3.67357e-05	CALM2/NDUFA11/NDUFA13/NDUFA3/NDUFB1/NDUFB10/NDUFB3/NDUFB4/NDUFB7/NDUFC1/NDUFS7/NDUFS8/TIMM13/UQCR10/UQCR11	15	GO
Down	CC	GO:0045277	respiratory chain complex IV	5/176	28/19869	4.29234e-06	5.8821e-05	4.46805e-05	COX5B/COX6B1/COX7A2/COX7B/COX7C	5	GO
Down	CC	GO:0016469	proton-transporting two-sector ATPase complex	6/176	50/19869	5.10188e-06	6.74177e-05	5.12106e-05	ATP5F1D/ATP5F1E/ATP5ME/ATP5MG/ATP6V0B/RNASEK	6	GO
Down	CC	GO:1902495	transmembrane transporter complex	14/176	379/19869	7.50895e-06	9.58039e-05	7.27728e-05	CALM2/NDUFA11/NDUFA13/NDUFA3/NDUFB1/NDUFB10/NDUFB3/NDUFB4/NDUFB7/NDUFC1/NDUFS7/NDUFS8/UQCR10/UQCR11	14	GO
Down	CC	GO:0005753	mitochondrial proton-transporting ATP synthase complex	4/176	21/19869	3.16536e-05	0.000390394	0.000296544	ATP5F1D/ATP5F1E/ATP5ME/ATP5MG	4	GO
Down	CC	GO:0045259	proton-transporting ATP synthase complex	4/176	22/19869	3.84209e-05	0.000458572	0.000348332	ATP5F1D/ATP5F1E/ATP5ME/ATP5MG	4	GO
Down	CC	GO:0033177	proton-transporting two-sector ATPase complex, proton-transporting domain	4/176	26/19869	7.63799e-05	0.000883142	0.000670836	ATP5ME/ATP5MG/ATP6V0B/RNASEK	4	GO
Down	CC	GO:0000315	organellar large ribosomal subunit	5/176	56/19869	0.000136542	0.00140302	0.00106573	GADD45GIP1/MRPL33/MRPL41/MRPL52/MRPL54	5	GO
Down	CC	GO:0005762	mitochondrial large ribosomal subunit	5/176	56/19869	0.000136542	0.00140302	0.00106573	GADD45GIP1/MRPL33/MRPL41/MRPL52/MRPL54	5	GO
Down	CC	GO:0140534	endoplasmic reticulum protein-containing complex	7/176	127/19869	0.000138968	0.00140302	0.00106573	DAD1/PPIB/SEC61B/SEC61G/SRP9/SSR4/TMEM258	7	GO
Down	CC	GO:0000313	organellar ribosome	6/176	89/19869	0.000140302	0.00140302	0.00106573	AURKAIP1/GADD45GIP1/MRPL33/MRPL41/MRPL52/MRPL54	6	GO
Down	CC	GO:0005761	mitochondrial ribosome	6/176	89/19869	0.000140302	0.00140302	0.00106573	AURKAIP1/GADD45GIP1/MRPL33/MRPL41/MRPL52/MRPL54	6	GO
Down	CC	GO:0030665	clathrin-coated vesicle membrane	7/176	132/19869	0.00017663	0.00171982	0.00130638	AP2S1/APOE/ATP6V0B/CD9/CLTB/DAB2/RNASEK	7	GO
Down	CC	GO:0005665	RNA polymerase II, core complex	3/176	15/19869	0.000287458	0.00272717	0.00207156	POLR2I/POLR2J/POLR2L	3	GO
Down	CC	GO:0005759	mitochondrial matrix	13/176	483/19869	0.000383954	0.00355157	0.00269778	ALKBH7/ATP5F1D/ATP5F1E/AURKAIP1/ETFB/GADD45GIP1/HSPE1/MRPL33/MRPL41/MRPL52/MRPL54/NDUFS7/NDUFS8	13	GO
Down	CC	GO:0030662	coated vesicle membrane	8/176	198/19869	0.000393987	0.00355549	0.00270076	AP2S1/APOE/ATP6V0B/CD9/CLTB/COPE/DAB2/RNASEK	8	GO
Down	CC	GO:0005758	mitochondrial intermembrane space	5/176	84/19869	0.000904128	0.00796494	0.00605018	CHCHD10/COX17/HSD3B2/NDUFB7/TIMM13	5	GO
Down	CC	GO:0016591	RNA polymerase II, holoenzyme	5/176	88/19869	0.0011152	0.00959595	0.0072891	ENY2/GTF2H5/POLR2I/POLR2J/POLR2L	5	GO
Down	CC	GO:0031970	organelle envelope lumen	5/176	94/19869	0.00149749	0.0125926	0.00956533	CHCHD10/COX17/HSD3B2/NDUFB7/TIMM13	5	GO
Down	CC	GO:0005790	smooth endoplasmic reticulum	3/176	30/19869	0.00232666	0.0189781	0.0144158	HSD3B2/PPIB/RPL10	3	GO
Down	CC	GO:0034774	secretory granule lumen	9/176	322/19869	0.00235945	0.0189781	0.0144158	APRT/CTSD/DPP7/FTL/GSTP1/MIF/RARRES2/SRP14/TIMP1	9	GO
Down	CC	GO:0060205	cytoplasmic vesicle lumen	9/176	325/19869	0.00251057	0.0197641	0.0150128	APRT/CTSD/DPP7/FTL/GSTP1/MIF/RARRES2/SRP14/TIMP1	9	GO
Down	CC	GO:0031983	vesicle lumen	9/176	327/19869	0.00261552	0.0201613	0.0153146	APRT/CTSD/DPP7/FTL/GSTP1/MIF/RARRES2/SRP14/TIMP1	9	GO
Down	CC	GO:0030136	clathrin-coated vesicle	7/176	211/19869	0.00279919	0.0211367	0.0160555	AP2S1/APOE/ATP6V0B/CD9/CLTB/DAB2/RNASEK	7	GO
Down	CC	GO:0055029	nuclear DNA-directed RNA polymerase complex	5/176	112/19869	0.0032224	0.0238458	0.0181133	ENY2/GTF2H5/POLR2I/POLR2J/POLR2L	5	GO
Down	CC	GO:0000220	vacuolar proton-transporting V-type ATPase, V0 domain	2/176	10/19869	0.00335071	0.0243091	0.0184652	ATP6V0B/RNASEK	2	GO
Down	CC	GO:0000428	DNA-directed RNA polymerase complex	5/176	115/19869	0.0036093	0.0256815	0.0195077	ENY2/GTF2H5/POLR2I/POLR2J/POLR2L	5	GO
Down	CC	GO:0000276	mitochondrial proton-transporting ATP synthase complex, coupling factor F(o)	2/176	11/19869	0.00407154	0.028424	0.0215909	ATP5ME/ATP5MG	2	GO
Down	CC	GO:0030880	RNA polymerase complex	5/176	119/19869	0.00417562	0.0286107	0.0217327	ENY2/GTF2H5/POLR2I/POLR2J/POLR2L	5	GO
Down	CC	GO:0033179	proton-transporting V-type ATPase, V0 domain	2/176	12/19869	0.0048575	0.0315311	0.0239511	ATP6V0B/RNASEK	2	GO
Down	CC	GO:1990071	TRAPPII protein complex	2/176	12/19869	0.0048575	0.0315311	0.0239511	TRAPPC2L/TRAPPC5	2	GO
Down	CC	GO:1990072	TRAPPIII protein complex	2/176	12/19869	0.0048575	0.0315311	0.0239511	TRAPPC2L/TRAPPC5	2	GO
Down	CC	GO:0030135	coated vesicle	8/176	310/19869	0.00652816	0.0382722	0.0290716	AP2S1/APOE/ATP6V0B/CD9/CLTB/COPE/DAB2/RNASEK	8	GO
Down	CC	GO:0005750	mitochondrial respiratory chain complex III	2/176	14/19869	0.00662005	0.0382722	0.0290716	UQCR10/UQCR11	2	GO
Down	CC	GO:0008250	oligosaccharyltransferase complex	2/176	14/19869	0.00662005	0.0382722	0.0290716	DAD1/TMEM258	2	GO
Down	CC	GO:0030132	clathrin coat of coated pit	2/176	14/19869	0.00662005	0.0382722	0.0290716	AP2S1/CLTB	2	GO
Down	CC	GO:0045263	proton-transporting ATP synthase complex, coupling factor F(o)	2/176	14/19869	0.00662005	0.0382722	0.0290716	ATP5ME/ATP5MG	2	GO
Down	CC	GO:0045275	respiratory chain complex III	2/176	14/19869	0.00662005	0.0382722	0.0290716	UQCR10/UQCR11	2	GO
Down	CC	GO:0098554	cytoplasmic side of endoplasmic reticulum membrane	2/176	14/19869	0.00662005	0.0382722	0.0290716	RPS26/RPS28	2	GO
Down	CC	GO:0014069	postsynaptic density	8/176	321/19869	0.00798112	0.045431	0.0345095	CDH2/CPEB4/CTNNB1/MT3/RPL8/RPS14/RPS18/RPS19	8	GO
Down	CC	GO:0045334	clathrin-coated endocytic vesicle	4/176	90/19869	0.0084197	0.0469518	0.0356647	AP2S1/APOE/CD9/CLTB	4	GO
Down	CC	GO:0005786	signal recognition particle, endoplasmic reticulum targeting	2/176	16/19869	0.00862898	0.0469518	0.0356647	SRP14/SRP9	2	GO
Down	CC	GO:0048500	signal recognition particle	2/176	16/19869	0.00862898	0.0469518	0.0356647	SRP14/SRP9	2	GO
Down	CC	GO:0032279	asymmetric synapse	8/176	327/19869	0.00886967	0.047562	0.0361282	CDH2/CPEB4/CTNNB1/MT3/RPL8/RPS14/RPS18/RPS19	8	GO
Down	MF	GO:0003735	structural constituent of ribosome	31/172	176/18432	6.82654e-31	2.06844e-28	1.76053e-28	FAU/MRPL33/MRPL41/MRPL52/MRPL54/RPL10/RPL13/RPL18/RPL18A/RPL28/RPL29/RPL35/RPL36/RPL36AL/RPL39/RPL41/RPL7A/RPL8/RPLP1/RPLP2/RPS10/RPS14/RPS15/RPS18/RPS19/RPS21/RPS26/RPS27L/RPS28/RPS9/UBA52	31	GO
Down	MF	GO:0015453	oxidoreduction-driven active transmembrane transporter activity	13/172	71/18432	9.34987e-14	1.41651e-11	1.20564e-11	COX5B/COX6B1/COX7B/NDUFA3/NDUFB1/NDUFB10/NDUFB3/NDUFB4/NDUFB7/NDUFC1/NDUFS7/NDUFS8/UQCR10	13	GO
Down	MF	GO:0009055	electron transfer activity	15/172	122/18432	4.95495e-13	5.00449e-11	4.25951e-11	COX5B/COX6B1/COX7B/ETFB/NDUFA3/NDUFB1/NDUFB10/NDUFB3/NDUFB4/NDUFB7/NDUFC1/NDUFS7/NDUFS8/UQCR10/UQCR11	15	GO
Down	MF	GO:0008137	NADH dehydrogenase (ubiquinone) activity	9/172	41/18432	1.17886e-10	8.92987e-09	7.60055e-09	NDUFA3/NDUFB1/NDUFB10/NDUFB3/NDUFB4/NDUFB7/NDUFC1/NDUFS7/NDUFS8	9	GO
Down	MF	GO:0050136	NADH dehydrogenase (quinone) activity	9/172	42/18432	1.48843e-10	9.01991e-09	7.67719e-09	NDUFA3/NDUFB1/NDUFB10/NDUFB3/NDUFB4/NDUFB7/NDUFC1/NDUFS7/NDUFS8	9	GO
Down	MF	GO:0003954	NADH dehydrogenase activity	9/172	44/18432	2.32899e-10	1.17614e-08	1.00106e-08	NDUFA3/NDUFB1/NDUFB10/NDUFB3/NDUFB4/NDUFB7/NDUFC1/NDUFS7/NDUFS8	9	GO
Down	MF	GO:0003955	NAD(P)H dehydrogenase (quinone) activity	9/172	45/18432	2.88808e-10	1.25013e-08	1.06403e-08	NDUFA3/NDUFB1/NDUFB10/NDUFB3/NDUFB4/NDUFB7/NDUFC1/NDUFS7/NDUFS8	9	GO
Down	MF	GO:0015399	primary active transmembrane transporter activity	14/172	169/18432	6.50855e-10	2.46511e-08	2.09815e-08	ATP6V0B/COX5B/COX6B1/COX7B/NDUFA3/NDUFB1/NDUFB10/NDUFB3/NDUFB4/NDUFB7/NDUFC1/NDUFS7/NDUFS8/UQCR10	14	GO
Down	MF	GO:0016655	oxidoreductase activity, acting on NAD(P)H, quinone or similar compound as acceptor	9/172	57/18432	2.66417e-09	8.96938e-08	7.63418e-08	NDUFA3/NDUFB1/NDUFB10/NDUFB3/NDUFB4/NDUFB7/NDUFC1/NDUFS7/NDUFS8	9	GO
Down	MF	GO:0016651	oxidoreductase activity, acting on NAD(P)H	9/172	87/18432	1.19566e-07	3.62284e-06	3.08354e-06	NDUFA3/NDUFB1/NDUFB10/NDUFB3/NDUFB4/NDUFB7/NDUFC1/NDUFS7/NDUFS8	9	GO
Down	MF	GO:0015078	proton transmembrane transporter activity	9/172	136/18432	5.28134e-06	0.000145477	0.000123821	ATP5F1D/ATP5F1E/ATP5ME/ATP5MG/ATP6V0B/COX5B/COX6B1/COX7B/UQCR10	9	GO
Down	MF	GO:0016209	antioxidant activity	7/172	85/18432	1.45951e-05	0.000368527	0.000313667	APOE/GPX4/GSTP1/MGST2/MT3/PRDX1/PRDX2	7	GO
Down	MF	GO:0046933	proton-transporting ATP synthase activity, rotational mechanism	4/172	17/18432	1.58499e-05	0.000369425	0.000314431	ATP5F1D/ATP5F1E/ATP5ME/ATP5MG	4	GO
Down	MF	GO:0022804	active transmembrane transporter activity	14/172	417/18432	3.81625e-05	0.000825946	0.000702994	ATP6V0B/COX5B/COX6B1/COX7B/NDUFA3/NDUFB1/NDUFB10/NDUFB3/NDUFB4/NDUFB7/NDUFC1/NDUFS7/NDUFS8/UQCR10	14	GO
Down	MF	GO:0015252	proton channel activity	4/172	24/18432	6.72452e-05	0.00135835	0.00115615	ATP5F1D/ATP5F1E/ATP5ME/ATP5MG	4	GO
Down	MF	GO:0043021	ribonucleoprotein complex binding	8/172	159/18432	0.000125274	0.00237238	0.00201922	CPEB4/EIF1B/NEAT1/RPLP1/SEC61B/SEC61G/SMIM4/SRP9	8	GO
Down	MF	GO:0004601	peroxidase activity	5/172	55/18432	0.000159245	0.00283831	0.00241579	GPX4/GSTP1/MGST2/PRDX1/PRDX2	5	GO
Down	MF	GO:0016684	oxidoreductase activity, acting on peroxide as acceptor	5/172	57/18432	0.000188812	0.00317834	0.00270521	GPX4/GSTP1/MGST2/PRDX1/PRDX2	5	GO
Down	MF	GO:0004129	cytochrome-c oxidase activity	3/172	19/18432	0.00069318	0.0110544	0.00940882	COX5B/COX6B1/COX7B	3	GO
Down	MF	GO:0016675	oxidoreductase activity, acting on a heme group of donors	3/172	20/18432	0.000809936	0.0122705	0.0104439	COX5B/COX6B1/COX7B	3	GO
Down	MF	GO:0004602	glutathione peroxidase activity	3/172	22/18432	0.00107924	0.0150093	0.012775	GPX4/GSTP1/MGST2	3	GO
Down	MF	GO:0051082	unfolded protein binding	6/172	124/18432	0.00108978	0.0150093	0.012775	DNAJB4/HSPB1/HSPE1/NACA/PFDN5/PPIB	6	GO
Down	MF	GO:0003899	DNA-directed 5'-3' RNA polymerase activity	3/172	29/18432	0.00244108	0.0318911	0.0271437	POLR2I/POLR2J/POLR2L	3	GO
Down	MF	GO:0005507	copper ion binding	4/172	61/18432	0.00252603	0.0318911	0.0271437	ATOX1/COX17/MT3/SNCG	4	GO
Down	MF	GO:0090079	translation regulator activity, nucleic acid binding	5/172	108/18432	0.00343384	0.0384517	0.0327277	CPEB4/EEF1D/EIF1B/EIF3L/RPS27L	5	GO
Down	MF	GO:0034062	5'-3' RNA polymerase activity	3/172	33/18432	0.00354682	0.0384517	0.0327277	POLR2I/POLR2J/POLR2L	3	GO
Down	MF	GO:0097747	RNA polymerase activity	3/172	33/18432	0.00354682	0.0384517	0.0327277	POLR2I/POLR2J/POLR2L	3	GO
Down	MF	GO:0019843	rRNA binding	4/172	67/18432	0.00355329	0.0384517	0.0327277	RPL8/RPS14/RPS18/RPS9	4	GO
Down	MF	GO:0045294	alpha-catenin binding	2/172	10/18432	0.00370886	0.0387511	0.0329826	CDH2/CTNNB1	2	GO
Down	MF	GO:0097718	disordered domain specific binding	3/172	35/18432	0.0041972	0.0423917	0.0360812	CALM2/CTNNB1/GAPDH	3	GO
Down	MF	GO:0019855	calcium channel inhibitor activity	2/172	11/18432	0.00450533	0.044036	0.0374807	CALM2/PHPT1	2	GO
Down	MF	GO:0043022	ribosome binding	4/172	73/18432	0.00483288	0.0457614	0.0389492	CPEB4/SEC61B/SEC61G/SMIM4	4	GO
Down	MF	GO:0016530	metallochaperone activity	2/172	12/18432	0.00537338	0.0493374	0.0419929	ATOX1/COX17	2	GO
Up	BP	GO:0019883	antigen processing and presentation of endogenous antigen	8/76	26/18903	6.88769e-14	1.19226e-10	9.76602e-11	CD74/HLA-A/HLA-B/HLA-C/HLA-DRA/HLA-DRB1/HLA-E/HLA-F	8	GO
Up	BP	GO:0002483	antigen processing and presentation of endogenous peptide antigen	7/76	19/18903	6.20205e-13	5.36787e-10	4.39692e-10	HLA-A/HLA-B/HLA-C/HLA-DRA/HLA-DRB1/HLA-E/HLA-F	7	GO
Up	BP	GO:0048002	antigen processing and presentation of peptide antigen	9/76	64/18903	3.88252e-12	2.24021e-09	1.835e-09	CD74/HLA-A/HLA-B/HLA-C/HLA-DPB1/HLA-DRA/HLA-DRB1/HLA-E/HLA-F	9	GO
Up	BP	GO:0002478	antigen processing and presentation of exogenous peptide antigen	7/76	40/18903	2.14562e-10	9.28517e-08	7.60566e-08	CD74/HLA-A/HLA-DPB1/HLA-DRA/HLA-DRB1/HLA-E/HLA-F	7	GO
Up	BP	GO:0019882	antigen processing and presentation	9/76	108/18903	4.78981e-10	1.65823e-07	1.35829e-07	CD74/HLA-A/HLA-B/HLA-C/HLA-DPB1/HLA-DRA/HLA-DRB1/HLA-E/HLA-F	9	GO
Up	BP	GO:0019884	antigen processing and presentation of exogenous antigen	7/76	49/18903	9.60536e-10	2.77115e-07	2.2699e-07	CD74/HLA-A/HLA-DPB1/HLA-DRA/HLA-DRB1/HLA-E/HLA-F	7	GO
Up	BP	GO:0001916	positive regulation of T cell mediated cytotoxicity	6/76	31/18903	2.34803e-09	5.80635e-07	4.75609e-07	HLA-A/HLA-B/HLA-DRA/HLA-DRB1/HLA-E/HLA-F	6	GO
Up	BP	GO:0019885	antigen processing and presentation of endogenous peptide antigen via MHC class I	5/76	17/18903	5.47709e-09	1.18511e-06	9.70743e-07	HLA-A/HLA-B/HLA-C/HLA-E/HLA-F	5	GO
Up	BP	GO:0001914	regulation of T cell mediated cytotoxicity	6/76	41/18903	1.38906e-08	2.67163e-06	2.18838e-06	HLA-A/HLA-B/HLA-DRA/HLA-DRB1/HLA-E/HLA-F	6	GO
Up	BP	GO:0001913	T cell mediated cytotoxicity	6/76	51/18903	5.38963e-08	9.32945e-06	7.64193e-06	HLA-A/HLA-B/HLA-DRA/HLA-DRB1/HLA-E/HLA-F	6	GO
Up	BP	GO:0002474	antigen processing and presentation of peptide antigen via MHC class I	5/76	30/18903	1.211e-07	1.89628e-05	1.55328e-05	HLA-A/HLA-B/HLA-C/HLA-E/HLA-F	5	GO
Up	BP	GO:0001912	positive regulation of leukocyte mediated cytotoxicity	6/76	59/18903	1.31458e-07	1.89628e-05	1.55328e-05	HLA-A/HLA-B/HLA-DRA/HLA-DRB1/HLA-E/HLA-F	6	GO
Up	BP	GO:0002711	positive regulation of T cell mediated immunity	6/76	60/18903	1.45601e-07	1.93874e-05	1.58806e-05	HLA-A/HLA-B/HLA-DRA/HLA-DRB1/HLA-E/HLA-F	6	GO
Up	BP	GO:0002449	lymphocyte mediated immunity	11/76	367/18903	2.35712e-07	2.91441e-05	2.38725e-05	BTN3A2/C1S/CD74/HLA-A/HLA-B/HLA-DPB1/HLA-DRA/HLA-DRB1/HLA-E/HLA-F/IGKC	11	GO
Up	BP	GO:0031343	positive regulation of cell killing	6/76	66/18903	2.59258e-07	2.99183e-05	2.45067e-05	HLA-A/HLA-B/HLA-DRA/HLA-DRB1/HLA-E/HLA-F	6	GO
Up	BP	GO:0002460	adaptive immune response based on somatic recombination of immune receptors built from immunoglobulin superfamily domains	11/76	375/18903	2.92242e-07	3.16169e-05	2.5898e-05	BTN3A2/C1S/CD74/HLA-A/HLA-B/HLA-DPB1/HLA-DRA/HLA-DRB1/HLA-E/HLA-F/IGKC	11	GO
Up	BP	GO:0002456	T cell mediated immunity	7/76	113/18903	3.51899e-07	3.58316e-05	2.93503e-05	BTN3A2/HLA-A/HLA-B/HLA-DRA/HLA-DRB1/HLA-E/HLA-F	7	GO
Up	BP	GO:0045953	negative regulation of natural killer cell mediated cytotoxicity	4/76	19/18903	8.93213e-07	8.58973e-05	7.03601e-05	HLA-A/HLA-B/HLA-E/HLA-F	4	GO
Up	BP	GO:0002716	negative regulation of natural killer cell mediated immunity	4/76	20/18903	1.11312e-06	0.000101411	8.30675e-05	HLA-A/HLA-B/HLA-E/HLA-F	4	GO
Up	BP	GO:0001910	regulation of leukocyte mediated cytotoxicity	6/76	87/18903	1.34797e-06	0.000116667	9.55641e-05	HLA-A/HLA-B/HLA-DRA/HLA-DRB1/HLA-E/HLA-F	6	GO
Up	BP	GO:0002709	regulation of T cell mediated immunity	6/76	89/18903	1.54136e-06	0.000127052	0.000104071	HLA-A/HLA-B/HLA-DRA/HLA-DRB1/HLA-E/HLA-F	6	GO
Up	BP	GO:0002443	leukocyte mediated immunity	11/76	463/18903	2.30771e-06	0.000181574	0.000148731	BTN3A2/C1S/CD74/HLA-A/HLA-B/HLA-DPB1/HLA-DRA/HLA-DRB1/HLA-E/HLA-F/IGKC	11	GO
Up	BP	GO:0001911	negative regulation of leukocyte mediated cytotoxicity	4/76	25/18903	2.86233e-06	0.000215421	0.000176456	HLA-A/HLA-B/HLA-E/HLA-F	4	GO
Up	BP	GO:0031341	regulation of cell killing	6/76	102/18903	3.4273e-06	0.000247194	0.000202481	HLA-A/HLA-B/HLA-DRA/HLA-DRB1/HLA-E/HLA-F	6	GO
Up	BP	GO:0031342	negative regulation of cell killing	4/76	28/18903	4.59075e-06	0.000317863	0.000260368	HLA-A/HLA-B/HLA-E/HLA-F	4	GO
Up	BP	GO:0019886	antigen processing and presentation of exogenous peptide antigen via MHC class II	4/76	30/18903	6.10722e-06	0.0004066	0.000333054	CD74/HLA-DPB1/HLA-DRA/HLA-DRB1	4	GO
Up	BP	GO:0002824	positive regulation of adaptive immune response based on somatic recombination of immune receptors built from immunoglobulin superfamily domains	6/76	114/18903	6.53439e-06	0.000418927	0.000343151	HLA-A/HLA-B/HLA-DRA/HLA-DRB1/HLA-E/HLA-F	6	GO
Up	BP	GO:0002708	positive regulation of lymphocyte mediated immunity	6/76	119/18903	8.36853e-06	0.000517354	0.000423775	HLA-A/HLA-B/HLA-DRA/HLA-DRB1/HLA-E/HLA-F	6	GO
Up	BP	GO:0002821	positive regulation of adaptive immune response	6/76	120/18903	8.78108e-06	0.00052414	0.000429333	HLA-A/HLA-B/HLA-DRA/HLA-DRB1/HLA-E/HLA-F	6	GO
Up	BP	GO:0002495	antigen processing and presentation of peptide antigen via MHC class II	4/76	34/18903	1.02098e-05	0.000589105	0.000482547	CD74/HLA-DPB1/HLA-DRA/HLA-DRB1	4	GO
Up	BP	GO:0002504	antigen processing and presentation of peptide or polysaccharide antigen via MHC class II	4/76	36/18903	1.28894e-05	0.000719725	0.00058954	CD74/HLA-DPB1/HLA-DRA/HLA-DRB1	4	GO
Up	BP	GO:0001909	leukocyte mediated cytotoxicity	6/76	134/18903	1.65063e-05	0.000892887	0.00073138	HLA-A/HLA-B/HLA-DRA/HLA-DRB1/HLA-E/HLA-F	6	GO
Up	BP	GO:0050867	positive regulation of cell activation	10/76	467/18903	1.70773e-05	0.000895782	0.000733752	ACTA2/CD74/CDKN1A/HLA-A/HLA-DPB1/HLA-DRA/HLA-DRB1/HLA-E/HLA-F/IGKC	10	GO
Up	BP	GO:0008203	cholesterol metabolic process	6/76	139/18903	2.03246e-05	0.00103476	0.000847592	CYB5R3/DHCR24/DHCR7/MSMO1/SREBF2/SULT2A1	6	GO
Up	BP	GO:0002705	positive regulation of leukocyte mediated immunity	6/76	140/18903	2.11674e-05	0.00104688	0.00085752	HLA-A/HLA-B/HLA-DRA/HLA-DRB1/HLA-E/HLA-F	6	GO
Up	BP	GO:0016064	immunoglobulin mediated immune response	7/76	215/18903	2.5106e-05	0.00120718	0.000988823	C1S/CD74/HLA-DPB1/HLA-DRA/HLA-DRB1/HLA-E/IGKC	7	GO
Up	BP	GO:0019724	B cell mediated immunity	7/76	218/18903	2.7437e-05	0.00125026	0.00102412	C1S/CD74/HLA-DPB1/HLA-DRA/HLA-DRB1/HLA-E/IGKC	7	GO
Up	BP	GO:0002468	dendritic cell antigen processing and presentation	3/76	15/18903	2.74466e-05	0.00125026	0.00102412	CD74/HLA-DRA/HLA-DRB1	3	GO
Up	BP	GO:1902652	secondary alcohol metabolic process	6/76	149/18903	3.00963e-05	0.00133581	0.00109419	CYB5R3/DHCR24/DHCR7/MSMO1/SREBF2/SULT2A1	6	GO
Up	BP	GO:0051251	positive regulation of lymphocyte activation	9/76	400/18903	3.16771e-05	0.00135593	0.00111067	CD74/CDKN1A/HLA-A/HLA-DPB1/HLA-DRA/HLA-DRB1/HLA-E/HLA-F/IGKC	9	GO
Up	BP	GO:0002399	MHC class II protein complex assembly	3/76	16/18903	3.36828e-05	0.00135593	0.00111067	HLA-DPB1/HLA-DRA/HLA-DRB1	3	GO
Up	BP	GO:0002503	peptide antigen assembly with MHC class II protein complex	3/76	16/18903	3.36828e-05	0.00135593	0.00111067	HLA-DPB1/HLA-DRA/HLA-DRB1	3	GO
Up	BP	GO:0051014	actin filament severing	3/76	16/18903	3.36828e-05	0.00135593	0.00111067	CFL1/GSN/MYH9	3	GO
Up	BP	GO:0046596	regulation of viral entry into host cell	4/76	46/18903	3.46373e-05	0.00136266	0.00111618	CD74/GSN/HLA-DRB1/IFITM2	4	GO
Up	BP	GO:0016125	sterol metabolic process	6/76	154/18903	3.6232e-05	0.00139372	0.00114163	CYB5R3/DHCR24/DHCR7/MSMO1/SREBF2/SULT2A1	6	GO
Up	BP	GO:0042269	regulation of natural killer cell mediated cytotoxicity	4/76	47/18903	3.77444e-05	0.00142034	0.00116343	HLA-A/HLA-B/HLA-E/HLA-F	4	GO
Up	BP	GO:0016045	detection of bacterium	3/76	17/18903	4.07822e-05	0.001502	0.00123032	HLA-A/HLA-B/HLA-DRB1	3	GO
Up	BP	GO:0008202	steroid metabolic process	8/76	323/18903	4.58015e-05	0.00165172	0.00135295	CYB5R3/CYP17A1/DHCR24/DHCR7/IGFBP7/MSMO1/SREBF2/SULT2A1	8	GO
Up	BP	GO:0050792	regulation of viral process	6/76	162/18903	4.81048e-05	0.00169938	0.00139199	CD74/GSN/HEXIM1/HLA-DRB1/IFITM2/PABPC1	6	GO
Up	BP	GO:0002715	regulation of natural killer cell mediated immunity	4/76	51/18903	5.22428e-05	0.00180865	0.0014815	HLA-A/HLA-B/HLA-E/HLA-F	4	GO
Up	BP	GO:0052372	modulation by symbiont of entry into host	4/76	53/18903	6.08455e-05	0.00206517	0.00169162	CD74/GSN/HLA-DRB1/IFITM2	4	GO
Up	BP	GO:0002396	MHC protein complex assembly	3/76	20/18903	6.77791e-05	0.0021727	0.0017797	HLA-DPB1/HLA-DRA/HLA-DRB1	3	GO
Up	BP	GO:0002501	peptide antigen assembly with MHC protein complex	3/76	20/18903	6.77791e-05	0.0021727	0.0017797	HLA-DPB1/HLA-DRA/HLA-DRB1	3	GO
Up	BP	GO:0098543	detection of other organism	3/76	20/18903	6.77791e-05	0.0021727	0.0017797	HLA-A/HLA-B/HLA-DRB1	3	GO
Up	BP	GO:0002707	negative regulation of lymphocyte mediated immunity	4/76	56/18903	7.56257e-05	0.00238015	0.00194962	HLA-A/HLA-B/HLA-E/HLA-F	4	GO
Up	BP	GO:0002696	positive regulation of leukocyte activation	9/76	450/18903	7.86652e-05	0.0024316	0.00199177	CD74/CDKN1A/HLA-A/HLA-DPB1/HLA-DRA/HLA-DRB1/HLA-E/HLA-F/IGKC	9	GO
Up	BP	GO:0006694	steroid biosynthetic process	6/76	178/18903	8.11528e-05	0.00246394	0.00201826	CYB5R3/CYP17A1/DHCR24/DHCR7/IGFBP7/MSMO1	6	GO
Up	BP	GO:0002706	regulation of lymphocyte mediated immunity	6/76	179/18903	8.37019e-05	0.00246394	0.00201826	HLA-A/HLA-B/HLA-DRA/HLA-DRB1/HLA-E/HLA-F	6	GO
Up	BP	GO:0002699	positive regulation of immune effector process	7/76	261/18903	8.57034e-05	0.00246394	0.00201826	CD74/HLA-A/HLA-B/HLA-DRA/HLA-DRB1/HLA-E/HLA-F	7	GO
Up	BP	GO:0006695	cholesterol biosynthetic process	4/76	58/18903	8.68287e-05	0.00246394	0.00201826	CYB5R3/DHCR24/DHCR7/MSMO1	4	GO
Up	BP	GO:1902653	secondary alcohol biosynthetic process	4/76	58/18903	8.68287e-05	0.00246394	0.00201826	CYB5R3/DHCR24/DHCR7/MSMO1	4	GO
Up	BP	GO:0002822	regulation of adaptive immune response based on somatic recombination of immune receptors built from immunoglobulin superfamily domains	6/76	182/18903	9.17344e-05	0.00255146	0.00208995	HLA-A/HLA-B/HLA-DRA/HLA-DRB1/HLA-E/HLA-F	6	GO
Up	BP	GO:0043903	regulation of biological process involved in symbiotic interaction	4/76	59/18903	9.28609e-05	0.00255146	0.00208995	CD74/GSN/HLA-DRB1/IFITM2	4	GO
Up	BP	GO:0001906	cell killing	6/76	189/18903	0.000112876	0.00305295	0.00250073	HLA-A/HLA-B/HLA-DRA/HLA-DRB1/HLA-E/HLA-F	6	GO
Up	BP	GO:0032609	interferon-gamma production	5/76	119/18903	0.000117515	0.00308209	0.0025246	BTN3A1/BTN3A2/HLA-A/HLA-DPB1/HLA-DRB1	5	GO
Up	BP	GO:0032649	regulation of interferon-gamma production	5/76	119/18903	0.000117515	0.00308209	0.0025246	BTN3A1/BTN3A2/HLA-A/HLA-DPB1/HLA-DRB1	5	GO
Up	BP	GO:0098581	detection of external biotic stimulus	3/76	25/18903	0.000134784	0.0034029	0.00278738	HLA-A/HLA-B/HLA-DRB1	3	GO
Up	BP	GO:0016126	sterol biosynthetic process	4/76	65/18903	0.000135644	0.0034029	0.00278738	CYB5R3/DHCR24/DHCR7/MSMO1	4	GO
Up	BP	GO:0032507	maintenance of protein location in cell	4/76	65/18903	0.000135644	0.0034029	0.00278738	GSN/SRGN/SUN2/TMSB4X	4	GO
Up	BP	GO:0002819	regulation of adaptive immune response	6/76	198/18903	0.000145562	0.00359954	0.00294845	HLA-A/HLA-B/HLA-DRA/HLA-DRB1/HLA-E/HLA-F	6	GO
Up	BP	GO:0002704	negative regulation of leukocyte mediated immunity	4/76	68/18903	0.000161682	0.00394185	0.00322884	HLA-A/HLA-B/HLA-E/HLA-F	4	GO
Up	BP	GO:0002253	activation of immune response	8/76	397/18903	0.000191268	0.00459841	0.00376665	BTN3A1/BTN3A2/C1S/HEXIM1/HLA-A/HLA-DPB1/HLA-DRB1/IGKC	8	GO
Up	BP	GO:0030048	actin filament-based movement	5/76	134/18903	0.000205003	0.0048611	0.00398182	ACTA2/GSN/MYH9/SUN2/SYNE2	5	GO
Up	BP	GO:0046635	positive regulation of alpha-beta T cell activation	4/76	73/18903	0.000212834	0.0049786	0.00407806	HLA-A/HLA-DRA/HLA-DRB1/HLA-E	4	GO
Up	BP	GO:0046651	lymphocyte proliferation	7/76	305/18903	0.000224252	0.00510906	0.00418493	BTN3A1/CD74/CDKN1A/HLA-A/HLA-DPB1/HLA-DRB1/HLA-E	7	GO
Up	BP	GO:0042267	natural killer cell mediated cytotoxicity	4/76	74/18903	0.000224315	0.00510906	0.00418493	HLA-A/HLA-B/HLA-E/HLA-F	4	GO
Up	BP	GO:0050852	T cell receptor signaling pathway	5/76	139/18903	0.000243073	0.00546441	0.004476	BTN3A1/BTN3A2/HLA-A/HLA-DPB1/HLA-DRB1	5	GO
Up	BP	GO:0032943	mononuclear cell proliferation	7/76	312/18903	0.000257455	0.00558688	0.00457632	BTN3A1/CD74/CDKN1A/HLA-A/HLA-DPB1/HLA-DRB1/HLA-E	7	GO
Up	BP	GO:0002228	natural killer cell mediated immunity	4/76	77/18903	0.000261431	0.00558688	0.00457632	HLA-A/HLA-B/HLA-E/HLA-F	4	GO
Up	BP	GO:0032729	positive regulation of interferon-gamma production	4/76	77/18903	0.000261431	0.00558688	0.00457632	BTN3A1/BTN3A2/HLA-A/HLA-DPB1	4	GO
Up	BP	GO:0045824	negative regulation of innate immune response	4/76	77/18903	0.000261431	0.00558688	0.00457632	HLA-A/HLA-B/HLA-E/HLA-F	4	GO
Up	BP	GO:1903900	regulation of viral life cycle	5/76	142/18903	0.000268362	0.00566506	0.00464036	CD74/GSN/HLA-DRB1/IFITM2/PABPC1	5	GO
Up	BP	GO:0002720	positive regulation of cytokine production involved in immune response	4/76	79/18903	0.000288504	0.00601687	0.00492853	CD74/HLA-A/HLA-E/HLA-F	4	GO
Up	BP	GO:0050671	positive regulation of lymphocyte proliferation	5/76	146/18903	0.000305133	0.00628793	0.00515056	CD74/CDKN1A/HLA-A/HLA-DPB1/HLA-E	5	GO
Up	BP	GO:0045736	negative regulation of cyclin-dependent protein serine/threonine kinase activity	3/76	33/18903	0.000312424	0.00628844	0.00515098	CDKN1A/CDKN1C/HEXIM1	3	GO
Up	BP	GO:1904030	negative regulation of cyclin-dependent protein kinase activity	3/76	33/18903	0.000312424	0.00628844	0.00515098	CDKN1A/CDKN1C/HEXIM1	3	GO
Up	BP	GO:0032946	positive regulation of mononuclear cell proliferation	5/76	149/18903	0.000335129	0.00666791	0.00546181	CD74/CDKN1A/HLA-A/HLA-DPB1/HLA-E	5	GO
Up	BP	GO:0002440	production of molecular mediator of immune response	7/76	333/18903	0.000381508	0.00750443	0.00614702	CD74/HLA-A/HLA-DPB1/HLA-DRA/HLA-DRB1/HLA-E/HLA-F	7	GO
Up	BP	GO:0050670	regulation of lymphocyte proliferation	6/76	239/18903	0.000400747	0.0077943	0.00638446	CD74/CDKN1A/HLA-A/HLA-DPB1/HLA-DRB1/HLA-E	6	GO
Up	BP	GO:0030224	monocyte differentiation	3/76	36/18903	0.000405328	0.00779581	0.0063857	CD74/HLA-DRB1/MYH9	3	GO
Up	BP	GO:0002703	regulation of leukocyte mediated immunity	6/76	241/18903	0.000418861	0.00796756	0.00652638	HLA-A/HLA-B/HLA-DRA/HLA-DRB1/HLA-E/HLA-F	6	GO
Up	BP	GO:0032944	regulation of mononuclear cell proliferation	6/76	243/18903	0.000437609	0.0082337	0.00674438	CD74/CDKN1A/HLA-A/HLA-DPB1/HLA-DRB1/HLA-E	6	GO
Up	BP	GO:0070661	leukocyte proliferation	7/76	348/18903	0.000496443	0.00924025	0.00756886	BTN3A1/CD74/CDKN1A/HLA-A/HLA-DPB1/HLA-DRB1/HLA-E	7	GO
Up	BP	GO:0009595	detection of biotic stimulus	3/76	39/18903	0.000514337	0.00946135	0.00774997	HLA-A/HLA-B/HLA-DRB1	3	GO
Up	BP	GO:0050870	positive regulation of T cell activation	6/76	251/18903	0.000519254	0.00946135	0.00774997	CD74/HLA-A/HLA-DPB1/HLA-DRA/HLA-DRB1/HLA-E	6	GO
Up	BP	GO:0050851	antigen receptor-mediated signaling pathway	6/76	252/18903	0.000530241	0.0095609	0.00783152	BTN3A1/BTN3A2/HLA-A/HLA-DPB1/HLA-DRB1/IGKC	6	GO
Up	BP	GO:0045185	maintenance of protein location	4/76	93/18903	0.000537346	0.00958914	0.00785464	GSN/SRGN/SUN2/TMSB4X	4	GO
Up	BP	GO:0070665	positive regulation of leukocyte proliferation	5/76	167/18903	0.000564599	0.00997267	0.0081688	CD74/CDKN1A/HLA-A/HLA-DPB1/HLA-E	5	GO
Up	BP	GO:0006066	alcohol metabolic process	7/76	367/18903	0.000680056	0.0118907	0.00973988	ALDH2/CYB5R3/DHCR24/DHCR7/MSMO1/SREBF2/SULT2A1	7	GO
Up	BP	GO:0002361	CD4-positive, CD25-positive, alpha-beta regulatory T cell differentiation	2/76	10/18903	0.000703036	0.0120491	0.00986962	HLA-DRA/HLA-DRB1	2	GO
Up	BP	GO:0045657	positive regulation of monocyte differentiation	2/76	10/18903	0.000703036	0.0120491	0.00986962	CD74/HLA-DRB1	2	GO
Up	BP	GO:0045785	positive regulation of cell adhesion	8/76	484/18903	0.00071538	0.0121404	0.00994445	CD74/HLA-A/HLA-DPB1/HLA-DRA/HLA-DRB1/HLA-E/MYADM/SPOCK2	8	GO
Up	BP	GO:0070663	regulation of leukocyte proliferation	6/76	269/18903	0.000746316	0.0125425	0.0102738	CD74/CDKN1A/HLA-A/HLA-DPB1/HLA-DRB1/HLA-E	6	GO
Up	BP	GO:0002697	regulation of immune effector process	7/76	379/18903	0.000821378	0.0136712	0.0111983	CD74/HLA-A/HLA-B/HLA-DRA/HLA-DRB1/HLA-E/HLA-F	7	GO
Up	BP	GO:1903039	positive regulation of leukocyte cell-cell adhesion	6/76	275/18903	0.000836979	0.0137982	0.0113024	CD74/HLA-A/HLA-DPB1/HLA-DRA/HLA-DRB1/HLA-E	6	GO
Up	BP	GO:0042989	sequestering of actin monomers	2/76	11/18903	0.000857029	0.0139954	0.0114639	GSN/TMSB4X	2	GO
Up	BP	GO:0050777	negative regulation of immune response	5/76	190/18903	0.00100945	0.0161417	0.013222	HLA-A/HLA-B/HLA-DRB1/HLA-E/HLA-F	5	GO
Up	BP	GO:0002424	T cell mediated immune response to tumor cell	2/76	12/18903	0.00102576	0.0161417	0.013222	HLA-A/HLA-DRB1	2	GO
Up	BP	GO:0006068	ethanol catabolic process	2/76	12/18903	0.00102576	0.0161417	0.013222	ALDH2/SULT2A1	2	GO
Up	BP	GO:0043380	regulation of memory T cell differentiation	2/76	12/18903	0.00102576	0.0161417	0.013222	HLA-DRA/HLA-DRB1	2	GO
Up	BP	GO:0046634	regulation of alpha-beta T cell activation	4/76	115/18903	0.0011904	0.0185638	0.0152059	HLA-A/HLA-DRA/HLA-DRB1/HLA-E	4	GO
Up	BP	GO:0043379	memory T cell differentiation	2/76	13/18903	0.0012091	0.0186871	0.015307	HLA-DRA/HLA-DRB1	2	GO
Up	BP	GO:0002832	negative regulation of response to biotic stimulus	4/76	116/18903	0.00122919	0.0188295	0.0154236	HLA-A/HLA-B/HLA-E/HLA-F	4	GO
Up	BP	GO:0002286	T cell activation involved in immune response	4/76	118/18903	0.00130942	0.0197097	0.0161445	CD74/HLA-DRA/HLA-DRB1/LCP1	4	GO
Up	BP	GO:0002718	regulation of cytokine production involved in immune response	4/76	118/18903	0.00130942	0.0197097	0.0161445	CD74/HLA-A/HLA-E/HLA-F	4	GO
Up	BP	GO:0002367	cytokine production involved in immune response	4/76	120/18903	0.00139325	0.0201275	0.0164868	CD74/HLA-A/HLA-E/HLA-F	4	GO
Up	BP	GO:0002475	antigen processing and presentation via MHC class Ib	2/76	14/18903	0.00140695	0.0201275	0.0164868	HLA-E/HLA-F	2	GO
Up	BP	GO:0046598	positive regulation of viral entry into host cell	2/76	14/18903	0.00140695	0.0201275	0.0164868	CD74/HLA-DRB1	2	GO
Up	BP	GO:0071801	regulation of podosome assembly	2/76	14/18903	0.00140695	0.0201275	0.0164868	GSN/LCP1	2	GO
Up	BP	GO:0075294	positive regulation by symbiont of entry into host	2/76	14/18903	0.00140695	0.0201275	0.0164868	CD74/HLA-DRB1	2	GO
Up	BP	GO:0090715	immunological memory formation process	2/76	14/18903	0.00140695	0.0201275	0.0164868	HLA-DRA/HLA-DRB1	2	GO
Up	BP	GO:0002285	lymphocyte activation involved in immune response	5/76	207/18903	0.00147623	0.0208389	0.0170695	CD74/HLA-DRA/HLA-DRB1/HLA-F/LCP1	5	GO
Up	BP	GO:0002698	negative regulation of immune effector process	4/76	122/18903	0.00148075	0.0208389	0.0170695	HLA-A/HLA-B/HLA-E/HLA-F	4	GO
Up	BP	GO:0016032	viral process	7/76	421/18903	0.00150789	0.0210496	0.0172422	CD74/CFL1/GSN/HEXIM1/HLA-DRB1/IFITM2/PABPC1	7	GO
Up	BP	GO:0002429	immune response-activating cell surface receptor signaling pathway	6/76	312/18903	0.00159882	0.0217272	0.0177971	BTN3A1/BTN3A2/HLA-A/HLA-DPB1/HLA-DRB1/IGKC	6	GO
Up	BP	GO:0002757	immune response-activating signal transduction	6/76	312/18903	0.00159882	0.0217272	0.0177971	BTN3A1/BTN3A2/HLA-A/HLA-DPB1/HLA-DRB1/IGKC	6	GO
Up	BP	GO:0001768	establishment of T cell polarity	2/76	15/18903	0.00161918	0.0217272	0.0177971	GSN/MYH9	2	GO
Up	BP	GO:0034310	primary alcohol catabolic process	2/76	15/18903	0.00161918	0.0217272	0.0177971	ALDH2/SULT2A1	2	GO
Up	BP	GO:2000767	positive regulation of cytoplasmic translation	2/76	15/18903	0.00161918	0.0217272	0.0177971	PABPC1/PKM	2	GO
Up	BP	GO:0042098	T cell proliferation	5/76	212/18903	0.00163963	0.0218323	0.0178833	BTN3A1/HLA-A/HLA-DPB1/HLA-DRB1/HLA-E	5	GO
Up	BP	GO:0001767	establishment of lymphocyte polarity	2/76	16/18903	0.00184568	0.0243884	0.019977	GSN/MYH9	2	GO
Up	BP	GO:0022409	positive regulation of cell-cell adhesion	6/76	322/18903	0.00187489	0.0245867	0.0201394	CD74/HLA-A/HLA-DPB1/HLA-DRA/HLA-DRB1/HLA-E	6	GO
Up	BP	GO:0002702	positive regulation of production of molecular mediator of immune response	4/76	133/18903	0.00203155	0.0264407	0.0216581	CD74/HLA-A/HLA-E/HLA-F	4	GO
Up	BP	GO:0090713	immunological memory process	2/76	17/18903	0.00208634	0.0267515	0.0219126	HLA-DRA/HLA-DRB1	2	GO
Up	BP	GO:1903729	regulation of plasma membrane organization	2/76	17/18903	0.00208634	0.0267515	0.0219126	GSN/MYH9	2	GO
Up	BP	GO:0002683	negative regulation of immune system process	7/76	449/18903	0.00217159	0.0275692	0.0225824	CD74/HLA-A/HLA-B/HLA-DRB1/HLA-E/HLA-F/TSC22D3	7	GO
Up	BP	GO:0048524	positive regulation of viral process	3/76	64/18903	0.00218196	0.0275692	0.0225824	CD74/HLA-DRB1/PABPC1	3	GO
Up	BP	GO:0030837	negative regulation of actin filament polymerization	3/76	66/18903	0.00238274	0.0298879	0.0244817	GSN/MYADM/TMSB4X	3	GO
Up	BP	GO:0034341	response to interferon-gamma	4/76	140/18903	0.00244772	0.0304821	0.0249684	CD74/GSN/IFITM2/VIM	4	GO
Up	BP	GO:0002768	immune response-regulating cell surface receptor signaling pathway	6/76	341/18903	0.00249756	0.0308805	0.0252948	BTN3A1/BTN3A2/HLA-A/HLA-DPB1/HLA-DRB1/IGKC	6	GO
Up	BP	GO:0071800	podosome assembly	2/76	19/18903	0.00260965	0.031812	0.0260578	GSN/LCP1	2	GO
Up	BP	GO:2001185	regulation of CD8-positive, alpha-beta T cell activation	2/76	19/18903	0.00260965	0.031812	0.0260578	HLA-A/HLA-E	2	GO
Up	BP	GO:0046165	alcohol biosynthetic process	4/76	143/18903	0.0026428	0.0319908	0.0262043	CYB5R3/DHCR24/DHCR7/MSMO1	4	GO
Up	BP	GO:0045088	regulation of innate immune response	5/76	240/18903	0.00281099	0.0337905	0.0276784	HEXIM1/HLA-A/HLA-B/HLA-E/HLA-F	5	GO
Up	BP	GO:0045655	regulation of monocyte differentiation	2/76	20/18903	0.00289208	0.0345254	0.0282804	CD74/HLA-DRB1	2	GO
Up	BP	GO:0061077	chaperone-mediated protein folding	3/76	71/18903	0.00293366	0.0347819	0.0284906	CD74/FKBP5/HSPB6	3	GO
Up	BP	GO:1901617	organic hydroxy compound biosynthetic process	5/76	245/18903	0.00307104	0.0361631	0.0296219	ALDH2/CYB5R3/DHCR24/DHCR7/MSMO1	5	GO
Up	BP	GO:0006067	ethanol metabolic process	2/76	21/18903	0.0031882	0.0363078	0.0297404	ALDH2/SULT2A1	2	GO
Up	BP	GO:0034035	purine ribonucleoside bisphosphate metabolic process	2/76	21/18903	0.0031882	0.0363078	0.0297404	PAPSS2/SULT2A1	2	GO
Up	BP	GO:0050427	3'-phosphoadenosine 5'-phosphosulfate metabolic process	2/76	21/18903	0.0031882	0.0363078	0.0297404	PAPSS2/SULT2A1	2	GO
Up	BP	GO:0099515	actin filament-based transport	2/76	21/18903	0.0031882	0.0363078	0.0297404	SUN2/SYNE2	2	GO
Up	BP	GO:1900118	negative regulation of execution phase of apoptosis	2/76	21/18903	0.0031882	0.0363078	0.0297404	MTRNR2L12/MTRNR2L8	2	GO
Up	BP	GO:0046718	viral entry into host cell	4/76	151/18903	0.00321471	0.0363703	0.0297916	CD74/GSN/HLA-DRB1/IFITM2	4	GO
Up	BP	GO:0002381	immunoglobulin production involved in immunoglobulin-mediated immune response	3/76	74/18903	0.00329877	0.0369597	0.0302744	HLA-DPB1/HLA-DRA/HLA-DRB1	3	GO
Up	BP	GO:0002831	regulation of response to biotic stimulus	6/76	361/18903	0.0033095	0.0369597	0.0302744	HEXIM1/HLA-A/HLA-B/HLA-DRB1/HLA-E/HLA-F	6	GO
Up	BP	GO:0001819	positive regulation of cytokine production	7/76	486/18903	0.00337258	0.0374227	0.0306536	BTN3A1/BTN3A2/CD74/HLA-A/HLA-DPB1/HLA-E/HLA-F	7	GO
Up	BP	GO:0046597	negative regulation of viral entry into host cell	2/76	22/18903	0.00349792	0.0385663	0.0315904	GSN/IFITM2	2	GO
Up	BP	GO:0022407	regulation of cell-cell adhesion	7/76	490/18903	0.00352788	0.0386504	0.0316593	CD74/HLA-A/HLA-DPB1/HLA-DRA/HLA-DRB1/HLA-E/MYADM	7	GO
Up	BP	GO:0044409	entry into host	4/76	158/18903	0.00377995	0.0411516	0.033708	CD74/GSN/HLA-DRB1/IFITM2	4	GO
Up	BP	GO:0045591	positive regulation of regulatory T cell differentiation	2/76	23/18903	0.00382112	0.0413397	0.0338621	HLA-DRA/HLA-DRB1	2	GO
Up	BP	GO:0050863	regulation of T cell activation	6/76	376/18903	0.00403724	0.0431852	0.0353738	CD74/HLA-A/HLA-DPB1/HLA-DRA/HLA-DRB1/HLA-E	6	GO
Up	BP	GO:0002181	cytoplasmic translation	4/76	161/18903	0.0040416	0.0431852	0.0353738	EIF4H/PABPC1/PKM/RPL31	4	GO
Up	BP	GO:1903037	regulation of leukocyte cell-cell adhesion	6/76	377/18903	0.00408965	0.0434306	0.0355748	CD74/HLA-A/HLA-DPB1/HLA-DRA/HLA-DRB1/HLA-E	6	GO
Up	BP	GO:0007097	nuclear migration	2/76	24/18903	0.00415768	0.0436178	0.0357282	SUN2/SYNE2	2	GO
Up	BP	GO:1903902	positive regulation of viral life cycle	2/76	24/18903	0.00415768	0.0436178	0.0357282	CD74/HLA-DRB1	2	GO
Up	BP	GO:0032272	negative regulation of protein polymerization	3/76	81/18903	0.00425551	0.0443752	0.0363485	GSN/MYADM/TMSB4X	3	GO
Up	BP	GO:0031579	membrane raft organization	2/76	25/18903	0.00450749	0.0461685	0.0378175	GSN/MYADM	2	GO
Up	BP	GO:0032816	positive regulation of natural killer cell activation	2/76	25/18903	0.00450749	0.0461685	0.0378175	HLA-E/HLA-F	2	GO
Up	BP	GO:0046641	positive regulation of alpha-beta T cell proliferation	2/76	25/18903	0.00450749	0.0461685	0.0378175	HLA-A/HLA-E	2	GO
Up	BP	GO:0031348	negative regulation of defense response	5/76	272/18903	0.00478428	0.0487152	0.0399035	HLA-A/HLA-B/HLA-DRB1/HLA-E/HLA-F	5	GO
Up	BP	GO:0010954	positive regulation of protein processing	2/76	26/18903	0.00487046	0.0487327	0.0399179	GSN/MYH9	2	GO
Up	BP	GO:1903901	negative regulation of viral life cycle	2/76	26/18903	0.00487046	0.0487327	0.0399179	GSN/IFITM2	2	GO
Up	BP	GO:1905048	regulation of metallopeptidase activity	2/76	26/18903	0.00487046	0.0487327	0.0399179	ANTXR1/TIMP2	2	GO
Up	CC	GO:0042611	MHC protein complex	9/77	25/19869	2.36307e-16	4.86791e-14	2.93518e-14	CD74/HLA-A/HLA-B/HLA-C/HLA-DPB1/HLA-DRA/HLA-DRB1/HLA-E/HLA-F	9	GO
Up	CC	GO:0071556	integral component of lumenal side of endoplasmic reticulum membrane	9/77	29/19869	1.1442e-15	7.85682e-14	4.73738e-14	CD74/HLA-A/HLA-B/HLA-C/HLA-DPB1/HLA-DRA/HLA-DRB1/HLA-E/HLA-F	9	GO
Up	CC	GO:0098553	lumenal side of endoplasmic reticulum membrane	9/77	29/19869	1.1442e-15	7.85682e-14	4.73738e-14	CD74/HLA-A/HLA-B/HLA-C/HLA-DPB1/HLA-DRA/HLA-DRB1/HLA-E/HLA-F	9	GO
Up	CC	GO:0098576	lumenal side of membrane	9/77	35/19869	7.91873e-15	4.07815e-13	2.45897e-13	CD74/HLA-A/HLA-B/HLA-C/HLA-DPB1/HLA-DRA/HLA-DRB1/HLA-E/HLA-F	9	GO
Up	CC	GO:0012507	ER to Golgi transport vesicle membrane	10/77	63/19869	4.51854e-14	1.86164e-12	1.1225e-12	CD74/HLA-A/HLA-B/HLA-C/HLA-DPB1/HLA-DRA/HLA-DRB1/HLA-E/HLA-F/SREBF2	10	GO
Up	CC	GO:0030134	COPII-coated ER to Golgi transport vesicle	10/77	95/19869	3.23767e-12	1.1116e-10	6.70255e-11	CD74/HLA-A/HLA-B/HLA-C/HLA-DPB1/HLA-DRA/HLA-DRB1/HLA-E/HLA-F/SREBF2	10	GO
Up	CC	GO:0030176	integral component of endoplasmic reticulum membrane	11/77	164/19869	3.6095e-11	1.06223e-09	6.40483e-10	CD74/DHCR7/HLA-A/HLA-B/HLA-C/HLA-DPB1/HLA-DRA/HLA-DRB1/HLA-E/HLA-F/SREBF2	11	GO
Up	CC	GO:0031227	intrinsic component of endoplasmic reticulum membrane	11/77	172/19869	6.04515e-11	1.55663e-09	9.38589e-10	CD74/DHCR7/HLA-A/HLA-B/HLA-C/HLA-DPB1/HLA-DRA/HLA-DRB1/HLA-E/HLA-F/SREBF2	11	GO
Up	CC	GO:0030139	endocytic vesicle	13/77	343/19869	6.55683e-10	1.50079e-08	9.04919e-09	CD74/GSN/HLA-A/HLA-B/HLA-C/HLA-DPB1/HLA-DRA/HLA-DRB1/HLA-E/HLA-F/RAB11B/SPARC/VIM	13	GO
Up	CC	GO:0030658	transport vesicle membrane	11/77	222/19869	9.25502e-10	1.90653e-08	1.14957e-08	CD74/HLA-A/HLA-B/HLA-C/HLA-DPB1/HLA-DRA/HLA-DRB1/HLA-E/HLA-F/RAB11B/SREBF2	11	GO
Up	CC	GO:0030666	endocytic vesicle membrane	10/77	194/19869	3.8825e-09	7.27085e-08	4.38406e-08	CD74/HLA-A/HLA-B/HLA-C/HLA-DPB1/HLA-DRA/HLA-DRB1/HLA-E/HLA-F/RAB11B	10	GO
Up	CC	GO:0030662	coated vesicle membrane	10/77	198/19869	4.726e-09	8.11296e-08	4.89182e-08	CD74/HLA-A/HLA-B/HLA-C/HLA-DPB1/HLA-DRA/HLA-DRB1/HLA-E/HLA-F/SREBF2	10	GO
Up	CC	GO:0031301	integral component of organelle membrane	12/77	390/19869	3.21911e-08	5.10105e-07	3.07575e-07	CD74/DHCR7/HLA-A/HLA-B/HLA-C/HLA-DPB1/HLA-DRA/HLA-DRB1/HLA-E/HLA-F/SREBF2/SUN2	12	GO
Up	CC	GO:0045335	phagocytic vesicle	8/77	139/19869	6.56574e-08	9.66102e-07	5.82524e-07	GSN/HLA-A/HLA-B/HLA-C/HLA-E/HLA-F/RAB11B/VIM	8	GO
Up	CC	GO:0031300	intrinsic component of organelle membrane	12/77	420/19869	7.23528e-08	9.93645e-07	5.99132e-07	CD74/DHCR7/HLA-A/HLA-B/HLA-C/HLA-DPB1/HLA-DRA/HLA-DRB1/HLA-E/HLA-F/SREBF2/SUN2	12	GO
Up	CC	GO:0030135	coated vesicle	10/77	310/19869	3.22095e-07	4.14698e-06	2.50048e-06	CD74/HLA-A/HLA-B/HLA-C/HLA-DPB1/HLA-DRA/HLA-DRB1/HLA-E/HLA-F/SREBF2	10	GO
Up	CC	GO:0042613	MHC class II protein complex	4/77	17/19869	4.77515e-07	5.78636e-06	3.48897e-06	CD74/HLA-DPB1/HLA-DRA/HLA-DRB1	4	GO
Up	CC	GO:0030670	phagocytic vesicle membrane	6/77	77/19869	5.29537e-07	6.06026e-06	3.65411e-06	HLA-A/HLA-B/HLA-C/HLA-E/HLA-F/RAB11B	6	GO
Up	CC	GO:0030133	transport vesicle	11/77	423/19869	6.76603e-07	7.3358e-06	4.42322e-06	CD74/HLA-A/HLA-B/HLA-C/HLA-DPB1/HLA-DRA/HLA-DRB1/HLA-E/HLA-F/RAB11B/SREBF2	11	GO
Up	CC	GO:0055038	recycling endosome membrane	6/77	97/19869	2.07588e-06	2.13816e-05	1.28923e-05	HLA-A/HLA-B/HLA-C/HLA-E/HLA-F/RAB11B	6	GO
Up	CC	GO:0031252	cell leading edge	10/77	421/19869	5.07094e-06	4.84847e-05	2.92345e-05	ACTA2/ANTXR1/CFL1/GSN/LCP1/MYADM/MYH9/PABPC1/SYNE2/VIM	10	GO
Up	CC	GO:0005925	focal adhesion	10/77	422/19869	5.17798e-06	4.84847e-05	2.92345e-05	CD99/CFL1/GSN/LCP1/MYH9/PABPC1/RPL31/SYNE2/TPM4/VIM	10	GO
Up	CC	GO:0030055	cell-substrate junction	10/77	432/19869	6.36098e-06	5.69722e-05	3.43522e-05	CD99/CFL1/GSN/LCP1/MYH9/PABPC1/RPL31/SYNE2/TPM4/VIM	10	GO
Up	CC	GO:0001725	stress fiber	5/77	70/19869	7.61866e-06	6.27778e-05	3.78527e-05	ACTA2/LCP1/MYH9/SEPTIN9/TPM4	5	GO
Up	CC	GO:0097517	contractile actin filament bundle	5/77	70/19869	7.61866e-06	6.27778e-05	3.78527e-05	ACTA2/LCP1/MYH9/SEPTIN9/TPM4	5	GO
Up	CC	GO:0042641	actomyosin	5/77	78/19869	1.29723e-05	0.000102781	6.19732e-05	ACTA2/LCP1/MYH9/SEPTIN9/TPM4	5	GO
Up	CC	GO:0032432	actin filament bundle	5/77	79/19869	1.38072e-05	0.000105344	6.35184e-05	ACTA2/LCP1/MYH9/SEPTIN9/TPM4	5	GO
Up	CC	GO:0034774	secretory granule lumen	8/77	322/19869	3.47575e-05	0.000255716	0.000154187	CREG1/CYB5R3/GSN/PKM/SPARC/SRGN/TIMP2/TMSB4X	8	GO
Up	CC	GO:0060205	cytoplasmic vesicle lumen	8/77	325/19869	3.71184e-05	0.000263669	0.000158983	CREG1/CYB5R3/GSN/PKM/SPARC/SRGN/TIMP2/TMSB4X	8	GO
Up	CC	GO:0031983	vesicle lumen	8/77	327/19869	3.87658e-05	0.000266192	0.000160504	CREG1/CYB5R3/GSN/PKM/SPARC/SRGN/TIMP2/TMSB4X	8	GO
Up	CC	GO:0030863	cortical cytoskeleton	5/77	108/19869	6.25763e-05	0.000415829	0.00025073	AKAP13/GSN/MYADM/MYH9/TPM4	5	GO
Up	CC	GO:0031901	early endosome membrane	6/77	183/19869	7.75415e-05	0.000499174	0.000300984	HLA-A/HLA-B/HLA-C/HLA-DRA/HLA-E/HLA-F	6	GO
Up	CC	GO:0031258	lamellipodium membrane	3/77	22/19869	8.17278e-05	0.000510179	0.00030762	ANTXR1/CFL1/SYNE2	3	GO
Up	CC	GO:0055037	recycling endosome	6/77	198/19869	0.000119583	0.000724533	0.000436867	HLA-A/HLA-B/HLA-C/HLA-E/HLA-F/RAB11B	6	GO
Up	CC	GO:0030027	lamellipodium	6/77	203/19869	0.000137041	0.000806581	0.000486339	ACTA2/ANTXR1/CFL1/GSN/PABPC1/SYNE2	6	GO
Up	CC	GO:0030669	clathrin-coated endocytic vesicle membrane	4/77	72/19869	0.000175649	0.0010051	0.000606041	CD74/HLA-DPB1/HLA-DRA/HLA-DRB1	4	GO
Up	CC	GO:0002102	podosome	3/77	30/19869	0.000210711	0.00117315	0.000707366	GSN/LCP1/TPM4	3	GO
Up	CC	GO:0030864	cortical actin cytoskeleton	4/77	80/19869	0.000263781	0.00142997	0.000862221	AKAP13/GSN/MYADM/MYH9	4	GO
Up	CC	GO:0005774	vacuolar membrane	8/77	461/19869	0.000409777	0.00208869	0.0012594	CD74/GABARAPL1/HLA-DPB1/HLA-DRA/HLA-DRB1/HLA-F/IFITM2/ITM2C	8	GO
Up	CC	GO:0045334	clathrin-coated endocytic vesicle	4/77	90/19869	0.000413882	0.00208869	0.0012594	CD74/HLA-DPB1/HLA-DRA/HLA-DRB1	4	GO
Up	CC	GO:0009897	external side of plasma membrane	8/77	462/19869	0.000415709	0.00208869	0.0012594	ANTXR1/BTN3A1/BTN3A2/CD74/HLA-DRB1/HLA-E/HLA-F/IGKC	8	GO
Up	CC	GO:0032588	trans-Golgi network membrane	4/77	101/19869	0.000640427	0.00314114	0.00189399	CD74/HLA-DPB1/HLA-DRA/HLA-DRB1	4	GO
Up	CC	GO:0001772	immunological synapse	3/77	45/19869	0.000706336	0.00338384	0.00204033	HLA-DRA/HLA-DRB1/MYH9	3	GO
Up	CC	GO:0034992	microtubule organizing center attachment site	2/77	11/19869	0.000797074	0.00349356	0.00210649	SUN2/SYNE2	2	GO
Up	CC	GO:0034993	meiotic nuclear membrane microtubule tethering complex	2/77	11/19869	0.000797074	0.00349356	0.00210649	SUN2/SYNE2	2	GO
Up	CC	GO:0106083	nuclear membrane protein complex	2/77	11/19869	0.000797074	0.00349356	0.00210649	SUN2/SYNE2	2	GO
Up	CC	GO:0106094	nuclear membrane microtubule tethering complex	2/77	11/19869	0.000797074	0.00349356	0.00210649	SUN2/SYNE2	2	GO
Up	CC	GO:0030175	filopodium	4/77	108/19869	0.0008236	0.00353462	0.00213125	ACTA2/ANTXR1/LCP1/SYNE2	4	GO
Up	CC	GO:0005769	early endosome	7/77	414/19869	0.00111244	0.00467679	0.00281994	HLA-A/HLA-B/HLA-C/HLA-DRA/HLA-E/HLA-F/PTP4A2	7	GO
Up	CC	GO:0005765	lysosomal membrane	7/77	418/19869	0.00117593	0.00474985	0.00286399	CD74/HLA-DPB1/HLA-DRA/HLA-DRB1/HLA-F/IFITM2/ITM2C	7	GO
Up	CC	GO:0098852	lytic vacuole membrane	7/77	418/19869	0.00117593	0.00474985	0.00286399	CD74/HLA-DPB1/HLA-DRA/HLA-DRB1/HLA-F/IFITM2/ITM2C	7	GO
Up	CC	GO:0005938	cell cortex	6/77	312/19869	0.00133011	0.0052693	0.00317719	AKAP13/GSN/MYADM/MYH9/SEPTIN9/TPM4	6	GO
Up	CC	GO:0030665	clathrin-coated vesicle membrane	4/77	132/19869	0.00173146	0.00672983	0.00405784	CD74/HLA-DPB1/HLA-DRA/HLA-DRB1	4	GO
Up	CC	GO:0031527	filopodium membrane	2/77	18/19869	0.00217867	0.00831124	0.00501137	ANTXR1/SYNE2	2	GO
Up	CC	GO:0031093	platelet alpha granule lumen	3/77	67/19869	0.00224332	0.00840226	0.00506626	SPARC/SRGN/TMSB4X	3	GO
Up	CC	GO:0031256	leading edge membrane	4/77	177/19869	0.00496976	0.0182816	0.0110232	ANTXR1/CFL1/LCP1/SYNE2	4	GO
Up	CC	GO:0001726	ruffle	4/77	178/19869	0.0050693	0.0183206	0.0110467	CFL1/LCP1/MYADM/MYH9	4	GO
Up	CC	GO:0031091	platelet alpha granule	3/77	91/19869	0.00532364	0.0189081	0.0114009	SPARC/SRGN/TMSB4X	3	GO
Up	CC	GO:0005640	nuclear outer membrane	2/77	30/19869	0.00601086	0.0209871	0.0126544	DHCR7/SYNE2	2	GO
Up	CC	GO:0062023	collagen-containing extracellular matrix	6/77	433/19869	0.00667245	0.022705	0.0136903	ACTA2/COL4A2/IGFBP7/PKM/SPARC/TIMP2	6	GO
Up	CC	GO:0005604	basement membrane	3/77	99/19869	0.00672334	0.022705	0.0136903	ACTA2/COL4A2/SPARC	3	GO
Up	CC	GO:0030136	clathrin-coated vesicle	4/77	211/19869	0.00914638	0.0303896	0.0183238	CD74/HLA-DPB1/HLA-DRA/HLA-DRB1	4	GO
Up	CC	GO:0098858	actin-based cell projection	4/77	223/19869	0.01104	0.0360989	0.0217663	ACTA2/ANTXR1/LCP1/SYNE2	4	GO
Up	CC	GO:1904813	ficolin-1-rich granule lumen	3/77	124/19869	0.01241	0.0399447	0.0240852	GSN/PKM/TIMP2	3	GO
Up	CC	GO:0016363	nuclear matrix	3/77	126/19869	0.012954	0.0410542	0.0247542	CFL1/SPARC/VIM	3	GO
Up	MF	GO:0042605	peptide antigen binding	9/77	37/18432	2.70717e-14	5.57678e-12	4.47396e-12	DHCR24/HLA-A/HLA-B/HLA-C/HLA-DPB1/HLA-DRA/HLA-DRB1/HLA-E/HLA-F	9	GO
Up	MF	GO:0003823	antigen binding	10/77	171/18432	2.3285e-09	2.39835e-07	1.92407e-07	DHCR24/HLA-A/HLA-B/HLA-C/HLA-DPB1/HLA-DRA/HLA-DRB1/HLA-E/HLA-F/IGKC	10	GO
Up	MF	GO:0042608	T cell receptor binding	4/77	10/18432	5.79961e-08	3.9824e-06	3.19487e-06	HLA-A/HLA-DRA/HLA-DRB1/HLA-E	4	GO
Up	MF	GO:0023026	MHC class II protein complex binding	5/77	27/18432	8.37882e-08	4.10645e-06	3.2944e-06	CD74/HLA-DPB1/HLA-DRA/HLA-DRB1/PKM	5	GO
Up	MF	GO:0033218	amide binding	12/77	408/18432	1.18173e-07	4.10645e-06	3.2944e-06	CD74/DHCR24/FKBP5/HLA-A/HLA-B/HLA-C/HLA-DPB1/HLA-DRA/HLA-DRB1/HLA-E/HLA-F/ITM2C	12	GO
Up	MF	GO:0042277	peptide binding	11/77	330/18432	1.19605e-07	4.10645e-06	3.2944e-06	CD74/DHCR24/HLA-A/HLA-B/HLA-C/HLA-DPB1/HLA-DRA/HLA-DRB1/HLA-E/HLA-F/ITM2C	11	GO
Up	MF	GO:0023023	MHC protein complex binding	5/77	36/18432	3.79969e-07	1.11819e-05	8.9707e-06	CD74/HLA-DPB1/HLA-DRA/HLA-DRB1/PKM	5	GO
Up	MF	GO:0004861	cyclin-dependent protein serine/threonine kinase inhibitor activity	3/77	12/18432	1.50093e-05	0.000386489	0.00031006	CDKN1A/CDKN1C/HEXIM1	3	GO
Up	MF	GO:0051015	actin filament binding	7/77	219/18432	3.60813e-05	0.000825861	0.000662545	ANTXR1/CFL1/GSN/LCP1/MYH9/SYNE2/TPM4	7	GO
Up	MF	GO:0043495	protein-membrane adaptor activity	3/77	28/18432	0.000212999	0.00438779	0.0035201	MYH9/SUN2/SYNE2	3	GO
Up	MF	GO:0030291	protein serine/threonine kinase inhibitor activity	3/77	33/18432	0.000349452	0.00654429	0.00525015	CDKN1A/CDKN1C/HEXIM1	3	GO
Up	MF	GO:0003779	actin binding	8/77	439/18432	0.000485866	0.0083407	0.00669132	ANTXR1/CFL1/GSN/LCP1/MYH9/SYNE2/TMSB4X/TPM4	8	GO
Up	MF	GO:0032395	MHC class II receptor activity	2/77	10/18432	0.00075852	0.0120196	0.00964272	HLA-DRA/HLA-DRB1	2	GO
Up	MF	GO:0016661	oxidoreductase activity, acting on other nitrogenous compounds as donors	2/77	11/18432	0.00092457	0.0136044	0.0109141	ALDH2/CYB5R3	2	GO
Up	MF	GO:0016538	cyclin-dependent protein serine/threonine kinase regulator activity	3/77	50/18432	0.00119299	0.0163838	0.0131439	CDKN1A/CDKN1C/HEXIM1	3	GO
Up	MF	GO:0008191	metalloendopeptidase inhibitor activity	2/77	16/18432	0.00199012	0.0256228	0.0205558	SPOCK2/TIMP2	2	GO
Up	MF	GO:0045296	cadherin binding	6/77	333/18432	0.00268634	0.0325522	0.0261149	ATXN2L/EIF4H/MYH9/PKM/RAB11B/SEPTIN9	6	GO
Up	MF	GO:0004860	protein kinase inhibitor activity	3/77	70/18432	0.00313857	0.0359191	0.0288161	CDKN1A/CDKN1C/HEXIM1	3	GO
Up	MF	GO:0019210	kinase inhibitor activity	3/77	74/18432	0.00367267	0.0398195	0.0319451	CDKN1A/CDKN1C/HEXIM1	3	GO
Up	MF	GO:0005212	structural constituent of eye lens	2/77	23/18432	0.0041172	0.0424071	0.0340211	HSPB6/VIM	2	GO
Up	MF	GO:0060090	molecular adaptor activity	7/77	492/18432	0.00444979	0.0436503	0.0350184	AKAP13/ITSN2/MYH9/SEPTIN9/SUN2/SYNE2/VIM	7	GO
Up	MF	GO:0030247	polysaccharide binding	2/77	25/18432	0.00485577	0.0454677	0.0364764	HLA-DRA/HLA-DRB1	2	GO
