# Supplementary material for: Single‐Cell Atlas Reveals Tumorigenic Profiles and Immune Dynamics of Adrenal Incidentalomas
Source: Adv Sci (Weinh). 2025 Apr 7;12(22):2413493. doi: 10.1002/advs.202413493 (PMC12165089; doi:10.1002/advs.202413493)
Supplement: Supplementary file 8 — Supplemental Table 7 [file ADVS-12-2413493-s003.xlsx]

## Sheet: medulla subcelltype findMarker
Supplementary Table 7. Medulla Cell Type Markers, Related to Figure 5.
Gene	P-value	avg_log2FC	pct.1	pct.2	p_val_adj	Cell identity
RPS15A	7.78769e-108	0.464479	0.908	0.943	2.65444e-103	NE cells C3
RPL10	1.2437e-89	0.415125	0.958	0.979	4.23915e-85	NE cells C3
RPL30	1.41965e-74	0.407969	0.908	0.945	4.83886e-70	NE cells C3
RPL39	1.41129e-71	0.496717	0.86	0.911	4.81037e-67	NE cells C3
RPS24	6.37305e-69	0.324436	0.966	0.976	2.17226e-64	NE cells C3
RPS15	2.46753e-64	0.391749	0.888	0.953	8.41058e-60	NE cells C3
RPL32	3.01688e-64	0.419683	0.949	0.97	1.0283e-59	NE cells C3
ACTG1	6.04024e-61	0.461536	0.908	0.961	2.05881e-56	NE cells C3
RPL13	4.72715e-59	0.367368	0.95	0.98	1.61125e-54	NE cells C3
RPL18	2.22423e-56	0.428964	0.855	0.937	7.58128e-52	NE cells C3
RPS3A	5.90904e-56	0.352912	0.926	0.953	2.0141e-51	NE cells C3
RPL18A	1.3656e-53	0.379724	0.882	0.951	4.65466e-49	NE cells C3
RPL35A	2.54832e-52	0.303707	0.887	0.94	8.68596e-48	NE cells C3
RPS13	5.39398e-52	0.380111	0.902	0.949	1.83854e-47	NE cells C3
RPL24	1.08017e-46	0.348952	0.857	0.922	3.68176e-42	NE cells C3
RPL6	4.86057e-45	0.317973	0.917	0.95	1.65672e-40	NE cells C3
RPS27A	2.99337e-39	0.274603	0.939	0.961	1.02029e-34	NE cells C3
RPS23	3.15143e-39	0.289006	0.923	0.96	1.07417e-34	NE cells C3
RPL29	2.17899e-38	0.45679	0.87	0.947	7.42709e-34	NE cells C3
RPS12	2.9011e-38	0.318873	0.933	0.957	9.8884e-34	NE cells C3
RPL26	4.89352e-38	0.284574	0.929	0.957	1.66796e-33	NE cells C3
RPL9	4.2942e-37	0.304348	0.848	0.923	1.46368e-32	NE cells C3
RPS19	6.7924e-37	0.301861	0.902	0.95	2.31519e-32	NE cells C3
NACA	8.47007e-37	0.359915	0.863	0.926	2.88702e-32	NE cells C3
RPL34	2.63622e-36	0.27341	0.907	0.943	8.98557e-32	NE cells C3
RPS4X	8.98905e-36	0.30006	0.89	0.938	3.06392e-31	NE cells C3
RPS27	3.97045e-35	0.322579	0.873	0.924	1.35333e-30	NE cells C3
RPLP1	8.68512e-33	0.25669	0.927	0.958	2.96032e-28	NE cells C3
RPL37	4.99974e-27	0.292212	0.827	0.889	1.70416e-22	NE cells C3
RPL7A	5.36805e-27	0.428652	0.897	0.95	1.8297e-22	NE cells C3
RPS3	1.19506e-25	0.313722	0.906	0.956	4.07336e-21	NE cells C3
RPL28	2.87659e-25	0.278339	0.834	0.923	9.80487e-21	NE cells C3
RPS7	4.18502e-25	0.309975	0.898	0.943	1.42646e-20	NE cells C3
RPS5	2.33146e-24	0.351556	0.852	0.926	7.94678e-20	NE cells C3
RPS21	6.0707e-24	0.266212	0.836	0.906	2.0692e-19	NE cells C3
RPL12	8.01861e-24	0.323631	0.847	0.924	2.73314e-19	NE cells C3
TPM3	2.8739e-22	0.306734	0.177	0.297	9.79569e-18	NE cells C3
NPM1	3.14083e-22	0.422561	0.666	0.786	1.07055e-17	NE cells C3
SH3BGRL3	3.93447e-21	0.307615	0.161	0.272	1.34106e-16	NE cells C3
RPL19	6.34622e-21	0.280945	0.928	0.963	2.16311e-16	NE cells C3
RPL36	7.58865e-21	0.299934	0.793	0.897	2.58659e-16	NE cells C3
RPL14	2.66022e-20	0.348277	0.796	0.906	9.06736e-16	NE cells C3
ATP1B3	5.58803e-18	0.337851	0.171	0.268	1.90468e-13	NE cells C3
RPL36A	1.60543e-16	0.290292	0.727	0.809	5.47211e-12	NE cells C3
RPS20	2.75229e-16	0.358642	0.346	0.498	9.38119e-12	NE cells C3
RPSA	5.00452e-16	0.262145	0.76	0.876	1.70579e-11	NE cells C3
HSPH1	1.87398e-15	0.972674	0.16	0.254	6.38746e-11	NE cells C3
EEF1B2	1.0557e-13	0.327478	0.697	0.805	3.59836e-09	NE cells C3
PRKCA	2.87794e-13	0.313489	0.244	0.351	9.80947e-09	NE cells C3
SNHG29	1.33197e-12	0.339568	0.797	0.9	4.54002e-08	NE cells C3
RPS4Y1	1.35266e-12	0.487695	0.474	0.489	4.61055e-08	NE cells C3
RPS29	4.12933e-11	0.36028	0.741	0.795	1.40748e-06	NE cells C3
TKT	3.25943e-10	0.260567	0.281	0.388	1.11098e-05	NE cells C3
HSPA5	1.08891e-09	0.393506	0.2	0.281	3.71154e-05	NE cells C3
SLC25A5	2.1768e-09	0.266339	0.277	0.381	7.41964e-05	NE cells C3
HSPA1A	2.582e-09	1.4212	0.193	0.271	8.80075e-05	NE cells C3
HSP90AA1	1.13629e-08	0.455397	0.689	0.848	0.000387306	NE cells C3
NYAP2	8.50993e-08	0.894346	0.314	0.302	0.00290061	NE cells C3
BTG1	4.94316e-07	0.692245	0.369	0.496	0.0168488	NE cells C3
JUNB	6.40341e-07	0.377049	0.252	0.326	0.021826	NE cells C3
ZFAS1	7.18884e-07	0.527286	0.549	0.687	0.0245031	NE cells C3
TAF1D	3.11966e-05	0.280331	0.241	0.314	1	NE cells C3
DANCR	3.53935e-05	0.322777	0.297	0.391	1	NE cells C3
HIST3H2A	5.32907e-05	0.694775	0.292	0.303	1	NE cells C3
LINC00682	6.25794e-05	0.282597	0.385	0.497	1	NE cells C3
PABPC1	0.000151922	0.526773	0.402	0.535	1	NE cells C3
TPT1	0.000161262	0.289971	0.793	0.889	1	NE cells C3
APEX1	0.000217812	0.339552	0.315	0.419	1	NE cells C3
HSPD1	0.00119343	0.310823	0.465	0.607	1	NE cells C3
RSL1D1	0.00158544	0.315952	0.283	0.361	1	NE cells C3
PHB2	0.00183903	0.324406	0.359	0.467	1	NE cells C3
SNHG25	0.00398883	0.253965	0.231	0.28	1	NE cells C3
NME1	0.00427733	0.267671	0.415	0.549	1	NE cells C3
AC109466.1	0.00616466	0.436665	0.277	0.269	1	NE cells C3
PGK1	0.0072827	0.418247	0.27	0.334	1	NE cells C3
UBE2C	0	2.39998	0.515	0.06	0	Cycling NE/Chromaffin cells
CENPF	0	2.28103	0.527	0.071	0	Cycling NE/Chromaffin cells
HMGB2	0	2.2008	0.724	0.258	0	Cycling NE/Chromaffin cells
TOP2A	0	2.14781	0.479	0.042	0	Cycling NE/Chromaffin cells
HIST1H4C	0	2.12512	0.782	0.574	0	Cycling NE/Chromaffin cells
PTTG1	0	1.89793	0.394	0.062	0	Cycling NE/Chromaffin cells
TUBA1B	0	1.89096	0.924	0.638	0	Cycling NE/Chromaffin cells
UBE2S	0	1.78543	0.691	0.315	0	Cycling NE/Chromaffin cells
TYMS	0	1.77209	0.528	0.074	0	Cycling NE/Chromaffin cells
MKI67	0	1.76462	0.389	0.022	0	Cycling NE/Chromaffin cells
BIRC5	0	1.72376	0.434	0.037	0	Cycling NE/Chromaffin cells
MAD2L1	0	1.58716	0.487	0.076	0	Cycling NE/Chromaffin cells
NUSAP1	0	1.54935	0.378	0.032	0	Cycling NE/Chromaffin cells
UBE2T	0	1.52585	0.504	0.123	0	Cycling NE/Chromaffin cells
TUBB4B	0	1.5138	0.499	0.217	0	Cycling NE/Chromaffin cells
CKS1B	0	1.49834	0.595	0.219	0	Cycling NE/Chromaffin cells
ENDOG	0	1.48031	0.415	0.062	0	Cycling NE/Chromaffin cells
KPNA2	0	1.46655	0.463	0.173	0	Cycling NE/Chromaffin cells
HMGB1	0	1.44907	0.936	0.754	0	Cycling NE/Chromaffin cells
PRC1	0	1.44232	0.385	0.066	0	Cycling NE/Chromaffin cells
PCLAF	0	1.44206	0.433	0.061	0	Cycling NE/Chromaffin cells
H2AFZ	0	1.43717	0.875	0.613	0	Cycling NE/Chromaffin cells
SMC4	0	1.40268	0.447	0.1	0	Cycling NE/Chromaffin cells
CCNB1	0	1.38356	0.275	0.027	0	Cycling NE/Chromaffin cells
HMGN2	0	1.37188	0.786	0.541	0	Cycling NE/Chromaffin cells
TPX2	0	1.30628	0.303	0.022	0	Cycling NE/Chromaffin cells
DUT	0	1.27671	0.682	0.411	0	Cycling NE/Chromaffin cells
CDK1	0	1.26392	0.327	0.026	0	Cycling NE/Chromaffin cells
NUF2	0	1.24998	0.325	0.027	0	Cycling NE/Chromaffin cells
CCNB2	0	1.23593	0.271	0.026	0	Cycling NE/Chromaffin cells
PBK	0	1.20718	0.323	0.017	0	Cycling NE/Chromaffin cells
ASPM	0	1.20291	0.261	0.015	0	Cycling NE/Chromaffin cells
RRM2	0	1.20246	0.304	0.016	0	Cycling NE/Chromaffin cells
DIAPH3	0	1.2004	0.308	0.019	0	Cycling NE/Chromaffin cells
GTSE1	0	1.1866	0.296	0.016	0	Cycling NE/Chromaffin cells
RANBP1	0	1.18452	0.684	0.414	0	Cycling NE/Chromaffin cells
PCNA	0	1.1645	0.382	0.097	0	Cycling NE/Chromaffin cells
GINS2	0	1.14683	0.377	0.079	0	Cycling NE/Chromaffin cells
CDKN3	0	1.14584	0.286	0.027	0	Cycling NE/Chromaffin cells
BRIP1	0	1.11201	0.303	0.034	0	Cycling NE/Chromaffin cells
ANP32E	0	1.08705	0.371	0.085	0	Cycling NE/Chromaffin cells
ATAD2	0	1.05726	0.333	0.06	0	Cycling NE/Chromaffin cells
AURKB	0	1.052	0.258	0.01	0	Cycling NE/Chromaffin cells
MYBL2	0	1.0446	0.286	0.022	0	Cycling NE/Chromaffin cells
TK1	0	1.03947	0.273	0.016	0	Cycling NE/Chromaffin cells
DTYMK	0	1.03813	0.434	0.149	0	Cycling NE/Chromaffin cells
MCM7	0	1.03382	0.465	0.172	0	Cycling NE/Chromaffin cells
H2AFX	0	1.02445	0.321	0.062	0	Cycling NE/Chromaffin cells
DHFR	0	1.02343	0.334	0.058	0	Cycling NE/Chromaffin cells
CENPU	0	1.00022	0.334	0.047	0	Cycling NE/Chromaffin cells
E2F1	0	0.938378	0.256	0.035	0	Cycling NE/Chromaffin cells
CENPM	0	0.932033	0.283	0.039	0	Cycling NE/Chromaffin cells
CENPW	0	0.92398	0.332	0.069	0	Cycling NE/Chromaffin cells
SPC25	0	0.911801	0.256	0.025	0	Cycling NE/Chromaffin cells
RAD51AP1	0	0.895804	0.278	0.038	0	Cycling NE/Chromaffin cells
DTL	0	0.89111	0.251	0.027	0	Cycling NE/Chromaffin cells
MCM3	0	0.890764	0.31	0.08	0	Cycling NE/Chromaffin cells
CENPH	0	0.877945	0.319	0.069	0	Cycling NE/Chromaffin cells
MIS18BP1	0	0.867694	0.301	0.066	0	Cycling NE/Chromaffin cells
ZWINT	0	0.862814	0.277	0.03	0	Cycling NE/Chromaffin cells
GMNN	0	0.862179	0.336	0.087	0	Cycling NE/Chromaffin cells
ORC6	0	0.827266	0.275	0.045	0	Cycling NE/Chromaffin cells
FEN1	0	0.807078	0.258	0.051	0	Cycling NE/Chromaffin cells
CENPK	0	0.777175	0.274	0.051	0	Cycling NE/Chromaffin cells
CDT1	0	0.763766	0.284	0.056	0	Cycling NE/Chromaffin cells
CHEK1	0	0.712077	0.25	0.046	0	Cycling NE/Chromaffin cells
PTMA	0	0.581952	0.992	0.971	0	Cycling NE/Chromaffin cells
CKS2	6.79632e-304	1.18952	0.452	0.177	2.31653e-299	Cycling NE/Chromaffin cells
SMC2	1.06832e-287	0.848192	0.363	0.115	3.64135e-283	Cycling NE/Chromaffin cells
RAN	1.30203e-286	0.901937	0.781	0.595	4.43796e-282	Cycling NE/Chromaffin cells
CKAP2	1.0681e-284	0.878521	0.278	0.069	3.64061e-280	Cycling NE/Chromaffin cells
RFC3	4.14678e-280	0.961352	0.413	0.15	1.41343e-275	Cycling NE/Chromaffin cells
VRK1	4.4604e-271	0.672882	0.267	0.065	1.52033e-266	Cycling NE/Chromaffin cells
CRNDE	1.086e-270	0.90784	0.314	0.092	3.70162e-266	Cycling NE/Chromaffin cells
PPIA	7.29407e-264	0.676882	0.909	0.818	2.48618e-259	Cycling NE/Chromaffin cells
HMGB3	4.36943e-262	0.990185	0.341	0.113	1.48932e-257	Cycling NE/Chromaffin cells
LMNB1	1.32438e-261	0.724733	0.267	0.069	4.51416e-257	Cycling NE/Chromaffin cells
CKB	3.20916e-256	1.00121	0.719	0.506	1.09384e-251	Cycling NE/Chromaffin cells
AC011447.3	6.02872e-254	0.713769	0.292	0.082	2.05489e-249	Cycling NE/Chromaffin cells
ALYREF	5.77037e-253	1.00212	0.391	0.149	1.96683e-248	Cycling NE/Chromaffin cells
TMPO	1.1702e-249	0.907269	0.425	0.172	3.98861e-245	Cycling NE/Chromaffin cells
DDX39A	8.72834e-246	0.900465	0.422	0.171	2.97505e-241	Cycling NE/Chromaffin cells
HSP90AA11	2.55333e-244	0.596691	0.914	0.805	8.70303e-240	Cycling NE/Chromaffin cells
KIF22	3.72536e-242	0.754903	0.278	0.078	1.26979e-237	Cycling NE/Chromaffin cells
TUBB	1.43883e-241	0.725618	0.903	0.806	4.90424e-237	Cycling NE/Chromaffin cells
CEP128	4.48694e-239	0.70582	0.268	0.074	1.52937e-234	Cycling NE/Chromaffin cells
DEK	5.6934e-235	0.943212	0.621	0.378	1.94059e-230	Cycling NE/Chromaffin cells
RRM1	4.68783e-225	0.692203	0.29	0.09	1.59785e-220	Cycling NE/Chromaffin cells
GAPDH	4.90226e-224	0.538827	0.955	0.914	1.67094e-219	Cycling NE/Chromaffin cells
MMS22L	9.26504e-220	0.644217	0.256	0.072	3.15799e-215	Cycling NE/Chromaffin cells
SKA2	1.04654e-207	1.01224	0.482	0.234	3.56712e-203	Cycling NE/Chromaffin cells
POLR3K	4.20662e-204	0.660556	0.253	0.075	1.43383e-199	Cycling NE/Chromaffin cells
SNRPB	1.1612e-202	0.873401	0.615	0.396	3.95795e-198	Cycling NE/Chromaffin cells
EZH2	5.71366e-202	0.725558	0.309	0.109	1.9475e-197	Cycling NE/Chromaffin cells
RAD51C	1.45608e-198	0.827496	0.38	0.161	4.96304e-194	Cycling NE/Chromaffin cells
CENPP	1.22965e-197	0.807327	0.347	0.135	4.19125e-193	Cycling NE/Chromaffin cells
JPT1	6.34727e-194	0.798123	0.81	0.644	2.16347e-189	Cycling NE/Chromaffin cells
HNRNPA2B1	2.17463e-193	0.780962	0.74	0.578	7.41224e-189	Cycling NE/Chromaffin cells
NUDT1	2.72053e-191	0.742629	0.356	0.144	9.27294e-187	Cycling NE/Chromaffin cells
DDX1	6.74489e-191	1.43839	0.627	0.383	2.299e-186	Cycling NE/Chromaffin cells
STMN1	7.06539e-186	0.725124	0.894	0.821	2.40824e-181	Cycling NE/Chromaffin cells
AP001347.1	2.35143e-185	0.724467	0.351	0.141	8.01483e-181	Cycling NE/Chromaffin cells
H2AFV	1.73431e-184	0.866727	0.518	0.291	5.9114e-180	Cycling NE/Chromaffin cells
RPA3	2.44404e-184	0.757959	0.391	0.172	8.33051e-180	Cycling NE/Chromaffin cells
SIVA1	1.47658e-183	0.82644	0.406	0.187	5.03293e-179	Cycling NE/Chromaffin cells
DNMT1	6.42408e-183	0.74367	0.357	0.149	2.18965e-178	Cycling NE/Chromaffin cells
LSM4	2.59899e-179	0.814931	0.549	0.324	8.85865e-175	Cycling NE/Chromaffin cells
NASP	1.22389e-170	0.852403	0.487	0.276	4.17162e-166	Cycling NE/Chromaffin cells
NME11	1.32071e-169	0.90437	0.682	0.495	4.50165e-165	Cycling NE/Chromaffin cells
GRM8	3.60994e-168	0.83486	0.437	0.215	1.23045e-163	Cycling NE/Chromaffin cells
NUCKS1	3.44623e-166	0.843172	0.632	0.447	1.17465e-161	Cycling NE/Chromaffin cells
HNRNPAB	9.00595e-164	0.7915	0.518	0.3	3.06968e-159	Cycling NE/Chromaffin cells
H1FX	9.89172e-164	0.741361	0.686	0.487	3.37159e-159	Cycling NE/Chromaffin cells
H2AFY	1.72714e-163	0.776017	0.555	0.337	5.88696e-159	Cycling NE/Chromaffin cells
FBXL5	2.90224e-156	0.651523	0.345	0.15	9.8923e-152	Cycling NE/Chromaffin cells
FBLN1	7.02899e-156	0.670911	0.379	0.172	2.39583e-151	Cycling NE/Chromaffin cells
ARL6IP1	1.28549e-153	1.19534	0.542	0.352	4.38159e-149	Cycling NE/Chromaffin cells
PXMP2	1.42211e-153	0.691052	0.34	0.151	4.84728e-149	Cycling NE/Chromaffin cells
NSD2	6.77992e-150	0.715987	0.382	0.185	2.31094e-145	Cycling NE/Chromaffin cells
CKAP5	3.78998e-149	0.643931	0.287	0.115	1.29182e-144	Cycling NE/Chromaffin cells
SYNE2	1.19933e-145	0.613863	0.364	0.166	4.08791e-141	Cycling NE/Chromaffin cells
NYAP21	2.22682e-145	1.00838	0.473	0.265	7.59011e-141	Cycling NE/Chromaffin cells
DCTPP1	1.61699e-142	0.70115	0.344	0.16	5.51152e-138	Cycling NE/Chromaffin cells
ODC1	4.09795e-141	0.728657	0.496	0.287	1.39679e-136	Cycling NE/Chromaffin cells
PRIM2	6.59063e-138	0.543481	0.269	0.106	2.24642e-133	Cycling NE/Chromaffin cells
CENPV	8.06873e-138	0.699188	0.622	0.436	2.75023e-133	Cycling NE/Chromaffin cells
DNAJC9	3.09211e-137	0.540408	0.277	0.112	1.05395e-132	Cycling NE/Chromaffin cells
ACTB	3.26575e-135	0.55135	0.904	0.824	1.11313e-130	Cycling NE/Chromaffin cells
MYCN	6.20666e-135	0.9574	0.375	0.194	2.11554e-130	Cycling NE/Chromaffin cells
SAC3D1	7.27597e-133	0.598375	0.294	0.126	2.48001e-128	Cycling NE/Chromaffin cells
TMSB15A	1.09058e-132	0.674762	0.515	0.305	3.71724e-128	Cycling NE/Chromaffin cells
CHCHD2	4.1685e-131	0.476287	0.861	0.783	1.42083e-126	Cycling NE/Chromaffin cells
NBAS	1.86344e-130	1.03873	0.506	0.307	6.35152e-126	Cycling NE/Chromaffin cells
LDHA	3.78556e-129	0.681686	0.624	0.417	1.29031e-124	Cycling NE/Chromaffin cells
HINT1	5.32102e-129	0.491754	0.835	0.759	1.81367e-124	Cycling NE/Chromaffin cells
MAZ	3.58814e-124	0.679542	0.458	0.267	1.22302e-119	Cycling NE/Chromaffin cells
GGCT	1.07166e-120	0.623469	0.37	0.191	3.65275e-116	Cycling NE/Chromaffin cells
SNRPD1	2.42408e-119	0.629334	0.609	0.436	8.26249e-115	Cycling NE/Chromaffin cells
CMC2	2.11807e-118	0.589045	0.29	0.132	7.21945e-114	Cycling NE/Chromaffin cells
IDH2	1.98762e-117	0.610797	0.41	0.226	6.7748e-113	Cycling NE/Chromaffin cells
PSMC3	3.65734e-113	0.628982	0.44	0.254	1.2466e-108	Cycling NE/Chromaffin cells
BUB3	8.33029e-113	0.58077	0.378	0.203	2.83938e-108	Cycling NE/Chromaffin cells
RAD21	2.06255e-112	0.595432	0.374	0.2	7.0302e-108	Cycling NE/Chromaffin cells
RNASEH2B	9.83289e-112	0.508174	0.308	0.148	3.35154e-107	Cycling NE/Chromaffin cells
ERH	1.12114e-111	0.628561	0.62	0.453	3.8214e-107	Cycling NE/Chromaffin cells
SNRPG	2.18743e-111	0.652567	0.588	0.411	7.45586e-107	Cycling NE/Chromaffin cells
SAMD1	4.17139e-110	0.546199	0.298	0.14	1.42182e-105	Cycling NE/Chromaffin cells
ANP32B	1.13263e-109	0.658966	0.583	0.416	3.86056e-105	Cycling NE/Chromaffin cells
ANP32A	2.82002e-108	0.571907	0.415	0.236	9.61205e-104	Cycling NE/Chromaffin cells
CCT5	3.42193e-108	0.638103	0.55	0.387	1.16636e-103	Cycling NE/Chromaffin cells
SAE1	4.00398e-107	0.480008	0.258	0.113	1.36476e-102	Cycling NE/Chromaffin cells
CFL1	6.40823e-107	0.537466	0.835	0.748	2.18424e-102	Cycling NE/Chromaffin cells
LSM3	1.42379e-106	0.627752	0.516	0.336	4.85299e-102	Cycling NE/Chromaffin cells
SRSF7	6.55875e-106	0.58436	0.616	0.448	2.23555e-101	Cycling NE/Chromaffin cells
C12orf75	4.11689e-105	0.507505	0.273	0.124	1.40324e-100	Cycling NE/Chromaffin cells
HDGF	2.727e-104	0.609389	0.373	0.204	9.29497e-100	Cycling NE/Chromaffin cells
HNRNPD	3.73535e-104	0.613284	0.515	0.339	1.27319e-99	Cycling NE/Chromaffin cells
RPL39L	1.10444e-103	0.42937	0.266	0.12	3.76449e-99	Cycling NE/Chromaffin cells
EIF4EBP1	1.13581e-103	0.617825	0.49	0.312	3.87141e-99	Cycling NE/Chromaffin cells
TMEM97	1.14198e-103	0.509834	0.363	0.193	3.89243e-99	Cycling NE/Chromaffin cells
SRSF2	3.1019e-102	0.621364	0.575	0.396	1.05728e-97	Cycling NE/Chromaffin cells
SRSF3	5.9268e-102	0.531762	0.699	0.557	2.02015e-97	Cycling NE/Chromaffin cells
CSE1L	2.10742e-100	0.436082	0.257	0.115	7.18313e-96	Cycling NE/Chromaffin cells
ACAT2	2.23678e-100	0.494055	0.337	0.173	7.62407e-96	Cycling NE/Chromaffin cells
MZT1	4.03597e-99	0.602942	0.364	0.202	1.37566e-94	Cycling NE/Chromaffin cells
SNRNP25	2.02252e-98	0.585887	0.312	0.158	6.89375e-94	Cycling NE/Chromaffin cells
2023-03-11	6.57118e-98	0.518901	0.541	0.347	2.23979e-93	Cycling NE/Chromaffin cells
PLD5	1.72372e-97	0.448364	0.338	0.172	5.87529e-93	Cycling NE/Chromaffin cells
LBR	1.60411e-96	0.438333	0.273	0.129	5.4676e-92	Cycling NE/Chromaffin cells
RHEB	1.58885e-94	0.606555	0.491	0.33	5.41559e-90	Cycling NE/Chromaffin cells
C19orf48	1.09626e-93	0.520705	0.295	0.147	3.7366e-89	Cycling NE/Chromaffin cells
CYCS	3.22094e-93	0.574503	0.582	0.418	1.09786e-88	Cycling NE/Chromaffin cells
SMC1A	4.0681e-93	0.481247	0.281	0.136	1.38661e-88	Cycling NE/Chromaffin cells
AC109466.11	5.04929e-93	0.679434	0.408	0.238	1.72105e-88	Cycling NE/Chromaffin cells
SOX11	1.08508e-92	0.574212	0.47	0.294	3.69851e-88	Cycling NE/Chromaffin cells
COX8A	1.33186e-92	0.534836	0.708	0.583	4.53966e-88	Cycling NE/Chromaffin cells
ASRGL1	1.93872e-92	0.424299	0.273	0.131	6.60812e-88	Cycling NE/Chromaffin cells
NFIB	2.13387e-92	0.524829	0.444	0.265	7.27331e-88	Cycling NE/Chromaffin cells
LSM5	3.55627e-92	0.591342	0.506	0.339	1.21215e-87	Cycling NE/Chromaffin cells
ANAPC11	8.22895e-92	0.652051	0.582	0.427	2.80484e-87	Cycling NE/Chromaffin cells
EIF5A	1.87571e-91	0.587461	0.533	0.365	6.39337e-87	Cycling NE/Chromaffin cells
SET	8.96407e-91	0.534769	0.692	0.57	3.0554e-86	Cycling NE/Chromaffin cells
MTHFD2	1.20254e-89	0.448408	0.304	0.156	4.09887e-85	Cycling NE/Chromaffin cells
PRKDC	4.45543e-89	0.521787	0.406	0.245	1.51863e-84	Cycling NE/Chromaffin cells
RNF157	7.19884e-89	0.486388	0.296	0.152	2.45373e-84	Cycling NE/Chromaffin cells
PA2G4	7.70684e-88	0.590228	0.511	0.346	2.62688e-83	Cycling NE/Chromaffin cells
CMSS1	3.53401e-87	0.561068	0.416	0.254	1.20457e-82	Cycling NE/Chromaffin cells
KIF21A	2.13399e-86	0.533135	0.573	0.403	7.2737e-82	Cycling NE/Chromaffin cells
SMC3	2.23954e-85	0.504095	0.5	0.333	7.63346e-81	Cycling NE/Chromaffin cells
ILF2	2.75717e-85	0.531286	0.559	0.4	9.3978e-81	Cycling NE/Chromaffin cells
SSRP1	1.45073e-83	0.536208	0.317	0.172	4.94481e-79	Cycling NE/Chromaffin cells
YBX1	1.85066e-83	0.393857	0.806	0.74	6.30797e-79	Cycling NE/Chromaffin cells
CBX5	4.04853e-83	0.490718	0.425	0.264	1.37994e-78	Cycling NE/Chromaffin cells
TOMM5	6.97502e-83	0.581743	0.477	0.321	2.37744e-78	Cycling NE/Chromaffin cells
SLBP	1.08111e-80	0.448512	0.265	0.134	3.68496e-76	Cycling NE/Chromaffin cells
PPP1R14B	2.37692e-80	0.525046	0.608	0.458	8.10173e-76	Cycling NE/Chromaffin cells
CDKN2D	3.27776e-80	0.492497	0.274	0.141	1.11723e-75	Cycling NE/Chromaffin cells
EIF5	1.02294e-78	0.53171	0.473	0.312	3.48671e-74	Cycling NE/Chromaffin cells
PTGES3	5.62392e-78	0.490419	0.685	0.557	1.91691e-73	Cycling NE/Chromaffin cells
CKLF	1.33494e-77	0.412557	0.266	0.134	4.55014e-73	Cycling NE/Chromaffin cells
SAP30	1.49049e-77	0.388696	0.252	0.125	5.08035e-73	Cycling NE/Chromaffin cells
BANF1	2.81792e-76	0.53741	0.566	0.424	9.60489e-72	Cycling NE/Chromaffin cells
HMGN1	3.66749e-76	0.48149	0.689	0.557	1.25006e-71	Cycling NE/Chromaffin cells
CDK2AP1	3.3366e-75	0.424566	0.358	0.209	1.13728e-70	Cycling NE/Chromaffin cells
CENPX	3.46655e-75	0.57477	0.47	0.321	1.18157e-70	Cycling NE/Chromaffin cells
PPM1E	1.82828e-74	0.561146	0.457	0.304	6.23169e-70	Cycling NE/Chromaffin cells
SNRPE	6.48736e-74	0.519225	0.605	0.478	2.21122e-69	Cycling NE/Chromaffin cells
SFPQ	1.65119e-73	0.560943	0.538	0.399	5.62809e-69	Cycling NE/Chromaffin cells
BAZ1A	2.40177e-73	0.38156	0.266	0.138	8.18643e-69	Cycling NE/Chromaffin cells
HMGA1	6.07684e-73	0.498955	0.458	0.309	2.07129e-68	Cycling NE/Chromaffin cells
HNRNPH3	1.00331e-72	0.487975	0.478	0.322	3.41977e-68	Cycling NE/Chromaffin cells
RUVBL1	2.54017e-72	0.389544	0.311	0.173	8.65818e-68	Cycling NE/Chromaffin cells
PRDX4	3.03128e-72	0.511919	0.36	0.219	1.03321e-67	Cycling NE/Chromaffin cells
CDK4	1.42574e-71	0.473063	0.357	0.213	4.85965e-67	Cycling NE/Chromaffin cells
CBX1	2.01301e-71	0.513399	0.476	0.326	6.86134e-67	Cycling NE/Chromaffin cells
MRPL12	3.09355e-71	0.589434	0.454	0.312	1.05444e-66	Cycling NE/Chromaffin cells
RHOBTB3	3.56504e-71	0.445872	0.392	0.243	1.21515e-66	Cycling NE/Chromaffin cells
PGP	3.98014e-71	0.366082	0.279	0.148	1.35663e-66	Cycling NE/Chromaffin cells
ARHGDIA	5.50223e-71	0.509621	0.467	0.316	1.87544e-66	Cycling NE/Chromaffin cells
RNASEH2C	1.66541e-70	0.4339	0.317	0.18	5.67654e-66	Cycling NE/Chromaffin cells
KPNB1	5.15103e-70	0.487409	0.501	0.353	1.75573e-65	Cycling NE/Chromaffin cells
CACYBP	8.82787e-70	0.485563	0.409	0.265	3.00898e-65	Cycling NE/Chromaffin cells
CCDC138	7.81239e-69	0.302607	0.258	0.133	2.66285e-64	Cycling NE/Chromaffin cells
SYNCRIP	8.04171e-69	0.419905	0.37	0.226	2.74102e-64	Cycling NE/Chromaffin cells
SCLT1	9.68272e-69	0.397487	0.309	0.175	3.30035e-64	Cycling NE/Chromaffin cells
PSMC5	2.16923e-68	0.490008	0.552	0.407	7.39383e-64	Cycling NE/Chromaffin cells
ALK	4.43405e-68	0.465046	0.416	0.268	1.51134e-63	Cycling NE/Chromaffin cells
NUDT5	9.89196e-68	0.360885	0.25	0.13	3.37167e-63	Cycling NE/Chromaffin cells
HNRNPA3	1.40789e-66	0.477194	0.584	0.458	4.79881e-62	Cycling NE/Chromaffin cells
SUZ12	4.4618e-66	0.346724	0.264	0.141	1.5208e-61	Cycling NE/Chromaffin cells
PAFAH1B3	4.57563e-66	0.449417	0.611	0.469	1.5596e-61	Cycling NE/Chromaffin cells
RPS211	4.61226e-66	0.268963	0.93	0.888	1.57209e-61	Cycling NE/Chromaffin cells
HSPA8	9.95538e-65	0.404991	0.722	0.613	3.39329e-60	Cycling NE/Chromaffin cells
TOX	5.33133e-64	0.445956	0.461	0.311	1.81718e-59	Cycling NE/Chromaffin cells
HNRNPM	8.37135e-64	0.455487	0.48	0.332	2.85337e-59	Cycling NE/Chromaffin cells
SEPTIN11	5.80392e-62	0.388913	0.314	0.184	1.97827e-57	Cycling NE/Chromaffin cells
LDHB	6.49637e-62	0.397842	0.772	0.674	2.21429e-57	Cycling NE/Chromaffin cells
NDUFAF6	4.24845e-60	0.33039	0.282	0.16	1.44808e-55	Cycling NE/Chromaffin cells
QKI	7.94982e-60	0.351795	0.346	0.209	2.7097e-55	Cycling NE/Chromaffin cells
ELAVL3	1.09761e-59	0.460513	0.484	0.341	3.74121e-55	Cycling NE/Chromaffin cells
BTG3	1.22854e-59	0.357485	0.287	0.165	4.18749e-55	Cycling NE/Chromaffin cells
FUS	1.50775e-59	0.428686	0.507	0.366	5.13917e-55	Cycling NE/Chromaffin cells
XPO1	1.96014e-59	0.381157	0.362	0.226	6.68113e-55	Cycling NE/Chromaffin cells
POP7	6.90983e-59	0.407038	0.322	0.195	2.35522e-54	Cycling NE/Chromaffin cells
UBA2	8.83965e-59	0.396629	0.399	0.26	3.013e-54	Cycling NE/Chromaffin cells
PAICS	9.51096e-59	0.382039	0.301	0.178	3.24181e-54	Cycling NE/Chromaffin cells
POLD2	1.04242e-58	0.380878	0.32	0.193	3.55309e-54	Cycling NE/Chromaffin cells
TWIST1	1.39813e-58	0.429464	0.29	0.17	4.76552e-54	Cycling NE/Chromaffin cells
SUPT16H	2.57254e-58	0.404888	0.349	0.22	8.76849e-54	Cycling NE/Chromaffin cells
NHP2	2.83373e-58	0.46956	0.512	0.38	9.65877e-54	Cycling NE/Chromaffin cells
DCXR	2.83913e-58	0.410629	0.373	0.24	9.67719e-54	Cycling NE/Chromaffin cells
HNRNPU	2.88544e-58	0.418353	0.519	0.386	9.83502e-54	Cycling NE/Chromaffin cells
NDUFS6	3.19359e-58	0.488656	0.554	0.426	1.08853e-53	Cycling NE/Chromaffin cells
XRCC6	1.04968e-57	0.437045	0.465	0.325	3.57784e-53	Cycling NE/Chromaffin cells
PSMA6	1.48569e-57	0.431537	0.483	0.347	5.06396e-53	Cycling NE/Chromaffin cells
PFDN2	2.94708e-57	0.455468	0.549	0.427	1.00451e-52	Cycling NE/Chromaffin cells
ENO1	3.54252e-57	0.436724	0.563	0.429	1.20747e-52	Cycling NE/Chromaffin cells
MAGI1	3.71329e-57	0.41895	0.374	0.242	1.26568e-52	Cycling NE/Chromaffin cells
PBX3	4.68107e-57	0.399631	0.384	0.245	1.59554e-52	Cycling NE/Chromaffin cells
EXOSC8	6.15745e-57	0.280829	0.289	0.166	2.09877e-52	Cycling NE/Chromaffin cells
TOMM40	1.71048e-56	0.371143	0.265	0.15	5.83016e-52	Cycling NE/Chromaffin cells
SNRPF	1.91528e-56	0.474899	0.534	0.4	6.52823e-52	Cycling NE/Chromaffin cells
COA1	2.62712e-56	0.39928	0.386	0.251	8.95454e-52	Cycling NE/Chromaffin cells
TENM4	3.72295e-56	0.402113	0.272	0.156	1.26897e-51	Cycling NE/Chromaffin cells
PRMT1	1.57969e-55	0.431274	0.54	0.403	5.38437e-51	Cycling NE/Chromaffin cells
ZNF738	2.63626e-55	0.352041	0.253	0.142	8.98569e-51	Cycling NE/Chromaffin cells
EIF2S1	5.13635e-55	0.363009	0.265	0.152	1.75073e-50	Cycling NE/Chromaffin cells
TBX2	7.97419e-55	0.467714	0.272	0.159	2.718e-50	Cycling NE/Chromaffin cells
MRPL51	8.36307e-55	0.429745	0.531	0.402	2.85055e-50	Cycling NE/Chromaffin cells
NME2	8.44834e-55	0.428854	0.815	0.757	2.87962e-50	Cycling NE/Chromaffin cells
UFD1	1.23465e-54	0.342305	0.316	0.191	4.2083e-50	Cycling NE/Chromaffin cells
SMARCA4	2.03787e-54	0.376868	0.405	0.269	6.94609e-50	Cycling NE/Chromaffin cells
MSH2	2.38915e-54	0.322473	0.3	0.178	8.14343e-50	Cycling NE/Chromaffin cells
PARP1	8.92615e-54	0.388302	0.403	0.271	3.04248e-49	Cycling NE/Chromaffin cells
GNG4	1.17982e-53	0.380057	0.459	0.327	4.02142e-49	Cycling NE/Chromaffin cells
NPM11	2.15749e-53	0.321502	0.828	0.754	7.35379e-49	Cycling NE/Chromaffin cells
NDUFAF8	2.29905e-53	0.487479	0.435	0.303	7.8363e-49	Cycling NE/Chromaffin cells
FDPS	4.49876e-53	0.404142	0.385	0.255	1.5334e-48	Cycling NE/Chromaffin cells
LRRC59	5.27204e-53	0.315207	0.252	0.143	1.79697e-48	Cycling NE/Chromaffin cells
DLEU2	5.43822e-53	0.377912	0.415	0.281	1.85362e-48	Cycling NE/Chromaffin cells
PSMB3	8.28265e-53	0.418018	0.502	0.376	2.82314e-48	Cycling NE/Chromaffin cells
DHX9	5.6022e-52	0.345933	0.344	0.217	1.90951e-47	Cycling NE/Chromaffin cells
POLR2H	6.47598e-52	0.38985	0.324	0.203	2.20734e-47	Cycling NE/Chromaffin cells
UQCC2	6.82377e-52	0.378351	0.372	0.243	2.32588e-47	Cycling NE/Chromaffin cells
PDCD5	6.06193e-51	0.448063	0.462	0.337	2.06621e-46	Cycling NE/Chromaffin cells
SUMO2	9.43332e-51	0.294541	0.864	0.799	3.21535e-46	Cycling NE/Chromaffin cells
EEF1B21	2.55462e-50	0.326026	0.833	0.779	8.70742e-46	Cycling NE/Chromaffin cells
TRAP1	4.70251e-50	0.38661	0.263	0.156	1.60285e-45	Cycling NE/Chromaffin cells
BASP1	6.36048e-50	0.356099	0.745	0.653	2.16797e-45	Cycling NE/Chromaffin cells
PYCR1	8.22393e-50	0.382675	0.252	0.146	2.80312e-45	Cycling NE/Chromaffin cells
PRDX2	2.28081e-49	0.366834	0.762	0.685	7.77416e-45	Cycling NE/Chromaffin cells
RABL6	2.59739e-49	0.285479	0.288	0.173	8.85321e-45	Cycling NE/Chromaffin cells
TECR	2.62857e-49	0.369436	0.326	0.206	8.95948e-45	Cycling NE/Chromaffin cells
PSMA3	4.29354e-49	0.395251	0.339	0.218	1.46345e-44	Cycling NE/Chromaffin cells
BAZ1B	8.14191e-49	0.349364	0.309	0.192	2.77517e-44	Cycling NE/Chromaffin cells
VDAC3	8.99589e-49	0.386539	0.429	0.303	3.06625e-44	Cycling NE/Chromaffin cells
HNRNPUL1	9.99619e-49	0.326614	0.307	0.189	3.4072e-44	Cycling NE/Chromaffin cells
GPX4	1.52396e-48	0.4113	0.624	0.515	5.1944e-44	Cycling NE/Chromaffin cells
CARHSP1	2.06623e-48	0.366386	0.375	0.249	7.04275e-44	Cycling NE/Chromaffin cells
PSMA7	2.51748e-48	0.35683	0.723	0.621	8.58084e-44	Cycling NE/Chromaffin cells
ATP5F1B	3.88618e-48	0.379946	0.669	0.569	1.32461e-43	Cycling NE/Chromaffin cells
PKM	5.22319e-48	0.346091	0.541	0.413	1.78032e-43	Cycling NE/Chromaffin cells
TXN	1.43558e-47	0.38881	0.655	0.565	4.89318e-43	Cycling NE/Chromaffin cells
RUVBL2	1.60417e-47	0.317897	0.253	0.147	5.46782e-43	Cycling NE/Chromaffin cells
PCM1	1.94123e-47	0.390695	0.476	0.351	6.61668e-43	Cycling NE/Chromaffin cells
FADS1	2.76658e-47	0.290393	0.296	0.183	9.42989e-43	Cycling NE/Chromaffin cells
HLTF	2.81608e-47	0.319305	0.285	0.173	9.59861e-43	Cycling NE/Chromaffin cells
XRCC5	2.95304e-47	0.355297	0.6	0.485	1.00654e-42	Cycling NE/Chromaffin cells
HDAC2	3.05878e-46	0.379841	0.516	0.394	1.04258e-41	Cycling NE/Chromaffin cells
RBM8A	7.89122e-46	0.397235	0.457	0.332	2.68972e-41	Cycling NE/Chromaffin cells
PRICKLE1	1.67344e-45	0.382076	0.273	0.167	5.70393e-41	Cycling NE/Chromaffin cells
MRPS34	2.11344e-45	0.411352	0.396	0.278	7.20367e-41	Cycling NE/Chromaffin cells
IGF2BP3	2.56061e-45	0.356694	0.306	0.194	8.72784e-41	Cycling NE/Chromaffin cells
SLC25A51	3.06455e-45	0.405989	0.463	0.343	1.04455e-40	Cycling NE/Chromaffin cells
CD320	3.22873e-45	0.293077	0.25	0.148	1.10051e-40	Cycling NE/Chromaffin cells
NRG3	5.52512e-45	0.329142	0.33	0.214	1.88324e-40	Cycling NE/Chromaffin cells
COPS3	1.20385e-44	0.3271	0.331	0.216	4.10332e-40	Cycling NE/Chromaffin cells
TPI1	1.36455e-44	0.358187	0.695	0.591	4.65107e-40	Cycling NE/Chromaffin cells
MRPL3	1.93327e-44	0.363437	0.329	0.215	6.58954e-40	Cycling NE/Chromaffin cells
LSM7	2.42173e-44	0.402507	0.583	0.47	8.25447e-40	Cycling NE/Chromaffin cells
TCERG1	2.50158e-44	0.287813	0.289	0.18	8.52662e-40	Cycling NE/Chromaffin cells
EIF4A3	3.14984e-44	0.348578	0.366	0.247	1.07362e-39	Cycling NE/Chromaffin cells
PAM16	4.54464e-44	0.414129	0.356	0.24	1.54904e-39	Cycling NE/Chromaffin cells
LSM2	5.97907e-44	0.359676	0.382	0.264	2.03796e-39	Cycling NE/Chromaffin cells
IPO9	1.21495e-43	0.254421	0.263	0.159	4.14116e-39	Cycling NE/Chromaffin cells
EVL	2.25975e-43	0.330285	0.45	0.328	7.70234e-39	Cycling NE/Chromaffin cells
PFN1	2.2916e-43	0.456907	0.61	0.504	7.81091e-39	Cycling NE/Chromaffin cells
ILF3	2.76623e-43	0.35844	0.385	0.268	9.42871e-39	Cycling NE/Chromaffin cells
PSMD7	4.55188e-43	0.309769	0.367	0.248	1.55151e-38	Cycling NE/Chromaffin cells
HNRNPA0	1.49842e-42	0.370199	0.546	0.431	5.10736e-38	Cycling NE/Chromaffin cells
RAB5IF	2.40663e-42	0.324309	0.332	0.218	8.20301e-38	Cycling NE/Chromaffin cells
AGPAT5	3.14075e-42	0.272693	0.264	0.161	1.07053e-37	Cycling NE/Chromaffin cells
ADAM22	4.32898e-42	0.323167	0.332	0.218	1.47553e-37	Cycling NE/Chromaffin cells
CBX3	6.02521e-42	0.368768	0.55	0.435	2.05369e-37	Cycling NE/Chromaffin cells
HRAS	7.25076e-42	0.310113	0.322	0.209	2.47142e-37	Cycling NE/Chromaffin cells
ALDH7A1	9.19304e-42	0.277423	0.287	0.18	3.13345e-37	Cycling NE/Chromaffin cells
NEFM	1.4355e-41	0.394276	0.286	0.184	4.89289e-37	Cycling NE/Chromaffin cells
FABP5	2.4377e-41	0.335749	0.588	0.477	8.3089e-37	Cycling NE/Chromaffin cells
DHPS	2.82571e-41	0.362245	0.429	0.307	9.63143e-37	Cycling NE/Chromaffin cells
STIP1	3.78089e-41	0.35185	0.307	0.2	1.28872e-36	Cycling NE/Chromaffin cells
COPRS	4.28226e-41	0.28631	0.316	0.205	1.45961e-36	Cycling NE/Chromaffin cells
TPRKB	6.1342e-41	0.289635	0.352	0.236	2.09084e-36	Cycling NE/Chromaffin cells
HNRNPL	7.01662e-41	0.283658	0.257	0.156	2.39161e-36	Cycling NE/Chromaffin cells
ARL6IP6	1.28618e-40	0.253587	0.275	0.172	4.38396e-36	Cycling NE/Chromaffin cells
RANBP17	1.64742e-40	0.321072	0.299	0.194	5.61525e-36	Cycling NE/Chromaffin cells
G3BP1	1.6673e-40	0.297175	0.301	0.193	5.683e-36	Cycling NE/Chromaffin cells
CCT7	2.78856e-40	0.338139	0.505	0.387	9.50482e-36	Cycling NE/Chromaffin cells
UBE2I	3.42952e-40	0.371219	0.467	0.347	1.16895e-35	Cycling NE/Chromaffin cells
SNRPA1	4.1324e-40	0.282237	0.319	0.209	1.40853e-35	Cycling NE/Chromaffin cells
MTCH2	1.93734e-39	0.267193	0.281	0.178	6.60342e-35	Cycling NE/Chromaffin cells
MEX3A	3.05701e-39	0.318616	0.263	0.166	1.04198e-34	Cycling NE/Chromaffin cells
PAXX	9.15929e-39	0.313178	0.339	0.231	3.12194e-34	Cycling NE/Chromaffin cells
SMARCC1	2.27205e-38	0.31723	0.418	0.3	7.74428e-34	Cycling NE/Chromaffin cells
TXNL4A	3.00785e-38	0.3393	0.396	0.285	1.02523e-33	Cycling NE/Chromaffin cells
NAP1L4	3.50861e-38	0.310454	0.374	0.259	1.19591e-33	Cycling NE/Chromaffin cells
ENAH	7.58909e-38	0.288252	0.43	0.317	2.58674e-33	Cycling NE/Chromaffin cells
CYC1	7.65764e-38	0.308003	0.403	0.287	2.61011e-33	Cycling NE/Chromaffin cells
SRSF1	1.0703e-37	0.29936	0.36	0.249	3.64812e-33	Cycling NE/Chromaffin cells
DCAF7	2.08871e-37	0.377284	0.421	0.312	7.11939e-33	Cycling NE/Chromaffin cells
RAD23A	3.85754e-37	0.305252	0.393	0.279	1.31484e-32	Cycling NE/Chromaffin cells
PSMD2	9.671e-37	0.253874	0.306	0.199	3.29636e-32	Cycling NE/Chromaffin cells
SMCHD1	1.29892e-36	0.269789	0.309	0.205	4.42738e-32	Cycling NE/Chromaffin cells
SMS	2.11357e-36	0.343146	0.508	0.398	7.20411e-32	Cycling NE/Chromaffin cells
EIF4A1	2.45906e-36	0.264972	0.78	0.717	8.3817e-32	Cycling NE/Chromaffin cells
TIAM1	3.12314e-36	0.284987	0.291	0.191	1.06452e-31	Cycling NE/Chromaffin cells
HPF1	5.5407e-36	0.291789	0.339	0.232	1.88855e-31	Cycling NE/Chromaffin cells
PIN1	5.76508e-36	0.328069	0.431	0.318	1.96503e-31	Cycling NE/Chromaffin cells
PSD3	1.26231e-35	0.338487	0.392	0.286	4.3026e-31	Cycling NE/Chromaffin cells
UBE2M	1.81233e-35	0.338404	0.412	0.301	6.17734e-31	Cycling NE/Chromaffin cells
SRSF9	3.93799e-35	0.346558	0.582	0.484	1.34226e-30	Cycling NE/Chromaffin cells
FOXK2	4.46071e-35	0.277505	0.275	0.179	1.52043e-30	Cycling NE/Chromaffin cells
SRPK1	5.0731e-35	0.267829	0.329	0.225	1.72917e-30	Cycling NE/Chromaffin cells
FARP1	5.27325e-35	0.299923	0.29	0.192	1.79739e-30	Cycling NE/Chromaffin cells
P4HB	5.37313e-35	0.371662	0.382	0.274	1.83143e-30	Cycling NE/Chromaffin cells
TRIM28	7.46963e-35	0.284541	0.369	0.259	2.54602e-30	Cycling NE/Chromaffin cells
RPN2	1.61905e-34	0.256184	0.382	0.268	5.51854e-30	Cycling NE/Chromaffin cells
CEP57	1.64861e-34	0.262974	0.341	0.235	5.6193e-30	Cycling NE/Chromaffin cells
AHCY	1.86646e-34	0.279207	0.268	0.174	6.36182e-30	Cycling NE/Chromaffin cells
RALY	5.79783e-34	0.261651	0.382	0.272	1.97619e-29	Cycling NE/Chromaffin cells
BZW2	6.30125e-34	0.319216	0.372	0.268	2.14778e-29	Cycling NE/Chromaffin cells
PPM1G	6.48349e-34	0.300026	0.461	0.355	2.2099e-29	Cycling NE/Chromaffin cells
KIF5B	1.11016e-33	0.35762	0.44	0.336	3.78399e-29	Cycling NE/Chromaffin cells
GLRX5	2.42366e-33	0.313789	0.387	0.28	8.26104e-29	Cycling NE/Chromaffin cells
EEF1E1	3.09733e-33	0.288124	0.311	0.212	1.05572e-28	Cycling NE/Chromaffin cells
BOD1	5.84203e-33	0.277309	0.326	0.226	1.99126e-28	Cycling NE/Chromaffin cells
VEGFB	6.80803e-33	0.257737	0.311	0.211	2.32052e-28	Cycling NE/Chromaffin cells
PTRH2	7.40054e-33	0.283636	0.273	0.18	2.52248e-28	Cycling NE/Chromaffin cells
CCAR1	1.23633e-32	0.274437	0.292	0.197	4.21402e-28	Cycling NE/Chromaffin cells
SPIDR	1.66111e-32	0.301592	0.295	0.201	5.66188e-28	Cycling NE/Chromaffin cells
KLHL13	4.92532e-32	0.34125	0.363	0.265	1.6788e-27	Cycling NE/Chromaffin cells
CHRM3	5.17663e-32	0.370652	0.284	0.195	1.76445e-27	Cycling NE/Chromaffin cells
VBP1	6.08401e-32	0.296325	0.328	0.23	2.07374e-27	Cycling NE/Chromaffin cells
TRA2B	8.45314e-32	0.315334	0.396	0.29	2.88125e-27	Cycling NE/Chromaffin cells
NCL	3.78616e-31	0.323453	0.632	0.569	1.29051e-26	Cycling NE/Chromaffin cells
UQCRC1	3.93021e-31	0.251455	0.274	0.18	1.33961e-26	Cycling NE/Chromaffin cells
NUTF2	5.86252e-31	0.298367	0.364	0.262	1.99824e-26	Cycling NE/Chromaffin cells
NDUFA6	7.89318e-31	0.266476	0.355	0.253	2.69039e-26	Cycling NE/Chromaffin cells
RTRAF	9.53438e-31	0.329112	0.46	0.354	3.24979e-26	Cycling NE/Chromaffin cells
LAPTM4B	1.21225e-30	0.275937	0.383	0.282	4.13196e-26	Cycling NE/Chromaffin cells
HNRNPR	2.52169e-30	0.27633	0.448	0.346	8.59518e-26	Cycling NE/Chromaffin cells
COX5A	2.93901e-30	0.289032	0.59	0.498	1.00176e-25	Cycling NE/Chromaffin cells
TALDO1	3.09192e-30	0.289277	0.359	0.256	1.05388e-25	Cycling NE/Chromaffin cells
SRSF10	4.36541e-30	0.306615	0.449	0.344	1.48795e-25	Cycling NE/Chromaffin cells
TCP1	4.63228e-30	0.316155	0.422	0.32	1.57891e-25	Cycling NE/Chromaffin cells
CCDC144NL-AS1	6.11946e-30	0.349317	0.271	0.184	2.08582e-25	Cycling NE/Chromaffin cells
C1QBP	6.1772e-30	0.329655	0.482	0.388	2.1055e-25	Cycling NE/Chromaffin cells
PRELID1	7.93052e-30	0.335031	0.478	0.385	2.70312e-25	Cycling NE/Chromaffin cells
HNRNPF	9.26279e-30	0.285378	0.386	0.286	3.15722e-25	Cycling NE/Chromaffin cells
PUF60	1.00064e-29	0.267929	0.357	0.256	3.41068e-25	Cycling NE/Chromaffin cells
SLC38A1	1.09022e-29	0.287536	0.428	0.325	3.71601e-25	Cycling NE/Chromaffin cells
BAX	1.76792e-29	0.293337	0.285	0.195	6.02595e-25	Cycling NE/Chromaffin cells
TMEM160	2.14265e-29	0.290552	0.46	0.354	7.30323e-25	Cycling NE/Chromaffin cells
BUD23	2.35241e-29	0.267923	0.309	0.214	8.01819e-25	Cycling NE/Chromaffin cells
FKBP3	2.58483e-29	0.28527	0.411	0.307	8.81038e-25	Cycling NE/Chromaffin cells
PDS5B	2.90321e-29	0.253066	0.32	0.226	9.89558e-25	Cycling NE/Chromaffin cells
PSMA4	4.32251e-29	0.302485	0.437	0.332	1.47333e-24	Cycling NE/Chromaffin cells
MRPL18	5.48357e-29	0.270233	0.32	0.226	1.86908e-24	Cycling NE/Chromaffin cells
PHPT1	6.32249e-29	0.320427	0.59	0.5	2.15502e-24	Cycling NE/Chromaffin cells
EIF1AX	1.00505e-28	0.311649	0.438	0.34	3.42573e-24	Cycling NE/Chromaffin cells
SNF8	1.07437e-28	0.276398	0.431	0.333	3.662e-24	Cycling NE/Chromaffin cells
NDUFV1	1.51395e-28	0.30253	0.405	0.307	5.1603e-24	Cycling NE/Chromaffin cells
NAP1L1	1.5246e-28	0.279104	0.597	0.506	5.19659e-24	Cycling NE/Chromaffin cells
NT5DC2	1.57888e-28	0.274388	0.452	0.347	5.38162e-24	Cycling NE/Chromaffin cells
SNRPC	1.63434e-28	0.274328	0.359	0.262	5.57065e-24	Cycling NE/Chromaffin cells
EFNA5	1.79535e-28	0.310429	0.35	0.258	6.11947e-24	Cycling NE/Chromaffin cells
DLGAP1	2.62551e-28	0.271536	0.32	0.231	8.94905e-24	Cycling NE/Chromaffin cells
KCTD16	4.45822e-28	0.301411	0.296	0.208	1.51959e-23	Cycling NE/Chromaffin cells
RNPS1	4.61229e-28	0.290232	0.433	0.335	1.5721e-23	Cycling NE/Chromaffin cells
PCOLCE	1.07435e-27	0.286716	0.279	0.193	3.66193e-23	Cycling NE/Chromaffin cells
PPP2R5E	1.09616e-27	0.283527	0.319	0.229	3.73626e-23	Cycling NE/Chromaffin cells
PCDH7	1.4228e-27	0.334639	0.326	0.24	4.84961e-23	Cycling NE/Chromaffin cells
FCHSD2	4.85165e-27	0.253248	0.314	0.224	1.65369e-22	Cycling NE/Chromaffin cells
ATP5MC1	1.30699e-26	0.344775	0.545	0.463	4.45489e-22	Cycling NE/Chromaffin cells
FBL	1.96672e-26	0.268417	0.282	0.197	6.70356e-22	Cycling NE/Chromaffin cells
HNRNPK	2.01151e-26	0.266464	0.605	0.516	6.85622e-22	Cycling NE/Chromaffin cells
HP1BP3	5.2065e-26	0.308102	0.344	0.258	1.77463e-21	Cycling NE/Chromaffin cells
SRP9	5.94618e-26	0.299495	0.571	0.483	2.02675e-21	Cycling NE/Chromaffin cells
PHACTR1	7.43336e-26	0.30103	0.44	0.347	2.53366e-21	Cycling NE/Chromaffin cells
NDUFAB1	7.92554e-26	0.330385	0.532	0.443	2.70142e-21	Cycling NE/Chromaffin cells
PGK11	9.55149e-26	0.276164	0.404	0.306	3.25562e-21	Cycling NE/Chromaffin cells
SERBP1	1.03282e-24	0.277562	0.508	0.427	3.52038e-20	Cycling NE/Chromaffin cells
RPL22L1	4.67765e-24	0.345223	0.357	0.278	1.59438e-19	Cycling NE/Chromaffin cells
TTC28	1.1789e-23	0.274118	0.417	0.328	4.01829e-19	Cycling NE/Chromaffin cells
POLR2F	1.32428e-23	0.277288	0.425	0.333	4.5138e-19	Cycling NE/Chromaffin cells
GPHN	1.47916e-23	0.313006	0.46	0.37	5.04173e-19	Cycling NE/Chromaffin cells
WWOX	1.90286e-23	0.295586	0.338	0.252	6.4859e-19	Cycling NE/Chromaffin cells
SNRPD2	2.57419e-23	0.294641	0.576	0.49	8.77411e-19	Cycling NE/Chromaffin cells
MRPS7	5.78546e-23	0.268022	0.335	0.25	1.97197e-18	Cycling NE/Chromaffin cells
NDUFB11	2.08946e-22	0.271432	0.627	0.559	7.12194e-18	Cycling NE/Chromaffin cells
PHB	2.93149e-22	0.318067	0.455	0.371	9.99197e-18	Cycling NE/Chromaffin cells
GTF3A	3.79359e-22	0.253665	0.41	0.322	1.29304e-17	Cycling NE/Chromaffin cells
EIF4E	8.95849e-22	0.260459	0.305	0.224	3.0535e-17	Cycling NE/Chromaffin cells
ATP5PD	3.20186e-20	0.261459	0.503	0.414	1.09135e-15	Cycling NE/Chromaffin cells
TRIR	3.52706e-20	0.267302	0.564	0.48	1.2022e-15	Cycling NE/Chromaffin cells
POLR2I	4.70753e-20	0.262333	0.442	0.359	1.60456e-15	Cycling NE/Chromaffin cells
MDH2	7.49507e-20	0.266253	0.495	0.412	2.55469e-15	Cycling NE/Chromaffin cells
MCRIP1	9.91723e-20	0.28042	0.511	0.424	3.38029e-15	Cycling NE/Chromaffin cells
RAC3	1.27514e-19	0.253276	0.423	0.336	4.34632e-15	Cycling NE/Chromaffin cells
ELOC	1.96824e-18	0.252386	0.402	0.319	6.70874e-14	Cycling NE/Chromaffin cells
TPM31	2.33724e-15	0.278727	0.34	0.265	7.96648e-11	Cycling NE/Chromaffin cells
MACROD2	6.5009e-14	0.252071	0.31	0.249	2.21583e-09	Cycling NE/Chromaffin cells
PLD51	0	1.96598	0.607	0.158	0	NE cells C2
SOX2-OT	0	1.93691	0.364	0.066	0	NE cells C2
DLGAP11	0	1.82637	0.641	0.204	0	NE cells C2
TENM2	0	1.75748	0.557	0.179	0	NE cells C2
NLGN1	0	1.72905	0.342	0.063	0	NE cells C2
AC109466.12	0	1.7083	0.643	0.229	0	NE cells C2
MARCH111	0	1.67871	0.779	0.339	0	NE cells C2
CHRM2	0	1.59484	0.526	0.159	0	NE cells C2
FSTL4	0	1.17075	0.286	0.046	0	NE cells C2
SGCZ	8.0267e-275	2.22873	0.292	0.06	2.7359e-270	NE cells C2
CCDC144NL-AS11	1.22225e-274	1.35227	0.501	0.167	4.16604e-270	NE cells C2
CHRM31	6.55258e-263	1.65483	0.504	0.18	2.23345e-258	NE cells C2
TENM41	1.68413e-255	1.3904	0.453	0.147	5.74037e-251	NE cells C2
IL1RAPL1	7.21509e-244	1.31228	0.292	0.064	2.45926e-239	NE cells C2
AC008415.1	7.35887e-243	1.37931	0.346	0.089	2.50827e-238	NE cells C2
IQCJ-SCHIP1	1.74004e-238	1.76052	0.435	0.151	5.93094e-234	NE cells C2
MIR99AHG	4.8838e-233	1.30484	0.451	0.156	1.66464e-228	NE cells C2
ERBB4	2.59927e-231	1.68891	0.304	0.072	8.85963e-227	NE cells C2
DLGAP2	2.58646e-219	1.24311	0.431	0.153	8.81594e-215	NE cells C2
OLFM3	3.11547e-217	1.0997	0.272	0.063	1.06191e-212	NE cells C2
TMTC2	4.08451e-208	1.51283	0.468	0.189	1.39221e-203	NE cells C2
KIF21A1	5.72388e-191	1.11185	0.69	0.406	1.95098e-186	NE cells C2
ST6GALNAC3	8.52145e-189	1.23096	0.344	0.111	2.90454e-184	NE cells C2
CUX2	9.78285e-186	0.995728	0.283	0.074	3.33448e-181	NE cells C2
FIRRE	7.83419e-182	0.918611	0.273	0.072	2.67028e-177	NE cells C2
PTPRG	1.39031e-181	1.2666	0.355	0.121	4.73889e-177	NE cells C2
NRG31	4.25762e-180	1.40633	0.477	0.209	1.45121e-175	NE cells C2
TWIST11	4.9798e-176	0.920435	0.427	0.166	1.69737e-171	NE cells C2
DLG2	1.45821e-175	1.3346	0.578	0.314	4.97031e-171	NE cells C2
VCAN	8.68658e-168	0.949723	0.328	0.106	2.96082e-163	NE cells C2
GNGT1	1.67435e-166	1.06734	0.29	0.085	5.70701e-162	NE cells C2
DNAH14	8.09445e-166	1.00776	0.389	0.152	2.75899e-161	NE cells C2
AL008633.1	4.65498e-156	1.04057	0.306	0.1	1.58665e-151	NE cells C2
LINGO2	1.95818e-153	0.958621	0.756	0.521	6.67444e-149	NE cells C2
KCTD161	4.31748e-153	1.29902	0.441	0.201	1.47161e-148	NE cells C2
ZFHX3	1.47135e-150	0.906912	0.831	0.645	5.01509e-146	NE cells C2
PCDH15	5.0872e-147	1.14005	0.272	0.085	1.73397e-142	NE cells C2
CDH8	1.09083e-145	0.978749	0.254	0.075	3.71811e-141	NE cells C2
DUXAP8	3.14121e-140	0.877936	0.389	0.165	1.07068e-135	NE cells C2
DCX	6.56946e-140	0.934471	0.478	0.233	2.2392e-135	NE cells C2
NYAP22	2.99453e-137	1.70648	0.522	0.28	1.02069e-132	NE cells C2
LINC006821	5.61041e-132	0.813963	0.696	0.456	1.91231e-127	NE cells C2
RNF150	1.10506e-131	0.9798	0.464	0.228	3.76659e-127	NE cells C2
NBAS1	1.50346e-131	1.37331	0.556	0.321	5.12455e-127	NE cells C2
NRXN1	1.0922e-130	0.850197	0.67	0.444	3.72278e-126	NE cells C2
NR2F1	1.66193e-128	0.959843	0.283	0.1	5.66469e-124	NE cells C2
ADAM221	7.48959e-126	1.0438	0.438	0.217	2.55283e-121	NE cells C2
KLHL131	4.52419e-125	1.12613	0.488	0.261	1.54207e-120	NE cells C2
MACROD21	7.35801e-121	0.895282	0.466	0.238	2.50798e-116	NE cells C2
SOX111	7.36831e-121	0.873137	0.538	0.304	2.51149e-116	NE cells C2
GRM81	8.39637e-120	1.23797	0.451	0.234	2.8619e-115	NE cells C2
HDAC9	5.01648e-116	1.01996	0.473	0.253	1.70987e-111	NE cells C2
EPHA6	2.20936e-115	1.06708	0.324	0.133	7.5306e-111	NE cells C2
PDE4B	5.76712e-111	0.73742	0.286	0.108	1.96572e-106	NE cells C2
RPL391	1.34526e-108	0.439621	0.959	0.897	4.58532e-104	NE cells C2
DDX11	1.79559e-108	1.21408	0.605	0.409	6.12026e-104	NE cells C2
NTNG1	7.2061e-106	1.12062	0.295	0.121	2.4562e-101	NE cells C2
TTC3	5.22272e-105	0.676741	0.734	0.576	1.78016e-100	NE cells C2
CCNI	3.34228e-104	0.534251	0.846	0.76	1.13921e-99	NE cells C2
NFIB1	7.83342e-103	0.805053	0.495	0.277	2.67002e-98	NE cells C2
PRKCA1	1.33896e-101	1.21419	0.519	0.315	4.56383e-97	NE cells C2
PPM1E1	1.25238e-99	0.833215	0.525	0.311	4.26875e-95	NE cells C2
FAM49A	3.76014e-97	1.03456	0.262	0.102	1.28164e-92	NE cells C2
GPHN1	6.44685e-95	0.75959	0.57	0.367	2.19741e-90	NE cells C2
ARL15	6.70169e-95	0.724611	0.324	0.146	2.28427e-90	NE cells C2
FEZ1	1.53667e-94	0.609255	0.345	0.158	5.23773e-90	NE cells C2
ADGRL3	2.87798e-93	0.839685	0.62	0.421	9.80958e-89	NE cells C2
AUTS2	1.61982e-92	0.62597	0.876	0.714	5.52115e-88	NE cells C2
MAGI11	2.80695e-91	0.786673	0.441	0.247	9.5675e-87	NE cells C2
PSD31	1.29125e-89	0.87827	0.481	0.287	4.40122e-85	NE cells C2
CCSER1	2.03777e-89	1.03586	0.481	0.292	6.94574e-85	NE cells C2
NPY	1.17726e-88	0.783948	0.565	0.343	4.0127e-84	NE cells C2
AC092969.1	2.12384e-88	0.738444	0.254	0.104	7.2391e-84	NE cells C2
FTX	7.06651e-88	0.856403	0.522	0.33	2.40862e-83	NE cells C2
LSAMP	2.06276e-87	1.17655	0.465	0.282	7.03091e-83	NE cells C2
SIX3	6.81234e-86	0.77072	0.292	0.127	2.32199e-81	NE cells C2
BPTF	3.3934e-84	0.654643	0.661	0.478	1.15664e-79	NE cells C2
CTNNA2	2.03376e-83	0.834124	0.703	0.525	6.93206e-79	NE cells C2
SOX5	3.12705e-83	0.838252	0.544	0.352	1.06586e-78	NE cells C2
QKI1	2.67506e-81	0.88358	0.397	0.217	9.11796e-77	NE cells C2
TOX1	1.1746e-80	0.830886	0.511	0.32	4.00363e-76	NE cells C2
CNTN5	1.22681e-80	0.990983	0.261	0.112	4.18159e-76	NE cells C2
GALNT13	1.62366e-77	0.905793	0.308	0.154	5.53426e-73	NE cells C2
RBMS3	4.22509e-77	0.600373	0.884	0.764	1.44012e-72	NE cells C2
TBX21	8.26657e-77	0.668061	0.33	0.163	2.81766e-72	NE cells C2
LINC01876	4.38838e-76	0.599705	0.422	0.227	1.49578e-71	NE cells C2
GRIA4	6.32786e-76	0.8756	0.467	0.29	2.15685e-71	NE cells C2
CSMD2	1.07423e-75	0.701245	0.265	0.119	3.66152e-71	NE cells C2
ANK2	5.61391e-75	0.76759	0.722	0.573	1.9135e-70	NE cells C2
FBXL7	7.37656e-75	0.852285	0.431	0.255	2.5143e-70	NE cells C2
FGF14	1.25444e-74	1.00737	0.511	0.331	4.27575e-70	NE cells C2
TANC2	4.89463e-72	0.70674	0.598	0.418	1.66834e-67	NE cells C2
FGF13	1.46381e-70	0.999559	0.459	0.296	4.98938e-66	NE cells C2
SERPINF1	4.10176e-69	0.41746	0.266	0.116	1.39809e-64	NE cells C2
BACH2	5.37957e-69	0.577047	0.346	0.182	1.83363e-64	NE cells C2
BCAS3	5.90912e-69	0.736226	0.464	0.291	2.01412e-64	NE cells C2
GARNL3	2.89044e-68	0.762339	0.324	0.17	9.85207e-64	NE cells C2
PRAME	1.10321e-66	0.637332	0.302	0.153	3.76028e-62	NE cells C2
ZNF536	2.26408e-64	0.694152	0.312	0.16	7.71712e-60	NE cells C2
RPL291	3.84494e-63	0.283753	0.955	0.934	1.31055e-58	NE cells C2
TNRC6C	5.04304e-62	0.643903	0.458	0.295	1.71892e-57	NE cells C2
MYCN1	2.52116e-60	0.560862	0.38	0.211	8.59338e-56	NE cells C2
ACTG11	9.76045e-60	0.362562	0.977	0.951	3.32685e-55	NE cells C2
ATP2B1	5.57852e-58	0.65758	0.329	0.186	1.90144e-53	NE cells C2
RPS131	1.62097e-57	0.283573	0.949	0.941	5.52507e-53	NE cells C2
PPP2R2B	2.10219e-57	0.579047	0.349	0.204	7.16531e-53	NE cells C2
AC090945.1	3.37403e-57	0.570736	0.284	0.148	1.15004e-52	NE cells C2
SNHG14	6.97811e-56	0.674228	0.567	0.416	2.37849e-51	NE cells C2
CASK	4.18686e-55	0.597224	0.351	0.207	1.42709e-50	NE cells C2
ANKS1B	5.67702e-55	0.667522	0.307	0.168	1.93501e-50	NE cells C2
RTN1	6.38323e-55	0.468011	0.783	0.611	2.17573e-50	NE cells C2
MIR100HG	7.83042e-55	0.617381	0.305	0.169	2.669e-50	NE cells C2
OSBPL8	2.04821e-54	0.531641	0.448	0.292	6.98133e-50	NE cells C2
CELF4	2.21989e-54	0.694154	0.447	0.305	7.56649e-50	NE cells C2
RIMS2	3.50252e-54	0.643416	0.616	0.473	1.19383e-49	NE cells C2
HIST3H2A1	1.78081e-53	0.629132	0.437	0.286	6.06991e-49	NE cells C2
RPL38	1.03663e-52	0.276973	0.889	0.796	3.53335e-48	NE cells C2
LINC00632	1.31737e-52	0.536496	0.452	0.288	4.49027e-48	NE cells C2
UNC79	1.77896e-52	0.654336	0.359	0.218	6.06359e-48	NE cells C2
NPM12	2.20785e-52	0.383788	0.828	0.761	7.52545e-48	NE cells C2
MAN1A2	5.26154e-52	0.679397	0.355	0.215	1.79339e-47	NE cells C2
RPS212	6.06077e-52	0.269941	0.946	0.89	2.06581e-47	NE cells C2
GLCCI1	1.57557e-51	0.666506	0.603	0.469	5.37032e-47	NE cells C2
AC073050.1	1.93531e-51	0.67931	0.465	0.315	6.5965e-47	NE cells C2
SYT1	1.90006e-50	0.427617	0.797	0.654	6.47634e-46	NE cells C2
RPL371	4.68882e-50	0.318732	0.917	0.876	1.59818e-45	NE cells C2
NETO2	2.81124e-49	0.691732	0.25	0.132	9.58213e-45	NE cells C2
NBEA	1.31776e-48	0.654905	0.56	0.425	4.49158e-44	NE cells C2
SUMO21	4.09282e-48	0.329459	0.861	0.806	1.39504e-43	NE cells C2
DANT2	5.24203e-48	0.557518	0.401	0.26	1.78675e-43	NE cells C2
RPL23	5.69141e-48	0.559162	0.752	0.711	1.93992e-43	NE cells C2
TNIK	7.80215e-48	0.615378	0.299	0.172	2.65936e-43	NE cells C2
KCNT2	1.18821e-47	0.601595	0.328	0.195	4.05002e-43	NE cells C2
NMNAT2	2.71349e-47	0.608424	0.32	0.191	9.24893e-43	NE cells C2
SYT14	4.90328e-47	0.551405	0.37	0.235	1.67128e-42	NE cells C2
SLIT3	3.80729e-46	0.784878	0.54	0.405	1.29771e-41	NE cells C2
ATRX	4.11393e-46	0.551261	0.489	0.352	1.40223e-41	NE cells C2
JPT11	1.16469e-45	0.349558	0.807	0.66	3.96986e-41	NE cells C2
TTTY14	2.56199e-45	0.57685	0.373	0.239	8.73256e-41	NE cells C2
MAGI2	3.01583e-45	0.58079	0.61	0.474	1.02795e-40	NE cells C2
LUC7L3	4.04333e-45	0.442492	0.704	0.581	1.37817e-40	NE cells C2
EGR1	6.09235e-45	0.456499	0.4	0.257	2.07658e-40	NE cells C2
NME21	1.66053e-44	0.346347	0.831	0.761	5.65992e-40	NE cells C2
SKA21	2.34095e-44	0.630479	0.401	0.267	7.97912e-40	NE cells C2
PHACTR11	2.54055e-44	0.503329	0.495	0.35	8.65948e-40	NE cells C2
FCHSD21	4.59338e-44	0.544388	0.36	0.228	1.56565e-39	NE cells C2
MAP1B	4.79659e-44	0.415033	0.842	0.71	1.63492e-39	NE cells C2
PCOLCE1	1.0551e-42	0.504934	0.326	0.196	3.59632e-38	NE cells C2
RANBP171	9.44375e-42	0.507993	0.326	0.201	3.2189e-37	NE cells C2
MAOA	4.29304e-41	0.704323	0.428	0.304	1.46328e-36	NE cells C2
RPL36A1	5.68024e-41	0.335913	0.863	0.789	1.93611e-36	NE cells C2
HDAC8	2.62646e-40	0.506781	0.275	0.16	8.95229e-36	NE cells C2
CACNA1B	1.21394e-39	0.50074	0.394	0.265	4.13773e-35	NE cells C2
SSH2	1.95151e-39	0.589216	0.439	0.31	6.65174e-35	NE cells C2
NME12	4.39982e-39	0.382389	0.647	0.517	1.49968e-34	NE cells C2
ALK1	9.39333e-39	0.960218	0.393	0.284	3.20172e-34	NE cells C2
KCNH7	2.12791e-38	0.820624	0.306	0.193	7.253e-34	NE cells C2
BASP11	3.91206e-38	0.350064	0.804	0.655	1.33343e-33	NE cells C2
CLASP2	4.17956e-38	0.484688	0.581	0.455	1.4246e-33	NE cells C2
NOVA1	4.69085e-38	0.623273	0.34	0.226	1.59888e-33	NE cells C2
MAPK10	7.4569e-38	0.512453	0.39	0.265	2.54168e-33	NE cells C2
DTNA	3.20344e-36	0.477676	0.4	0.274	1.09189e-31	NE cells C2
GRIA1	3.89002e-36	0.429271	0.277	0.165	1.32591e-31	NE cells C2
DANCR1	1.64485e-35	0.43588	0.487	0.365	5.60645e-31	NE cells C2
KALRN	2.8164e-35	0.504077	0.375	0.253	9.59971e-31	NE cells C2
TOMM20	1.63998e-34	0.457242	0.6	0.494	5.58988e-30	NE cells C2
ENOX1	3.72397e-34	0.660255	0.37	0.26	1.26932e-29	NE cells C2
ERC2	5.71375e-34	0.486737	0.258	0.155	1.94753e-29	NE cells C2
ARC	2.35265e-33	0.368067	0.289	0.175	8.019e-29	NE cells C2
PPFIA2	2.75837e-33	0.468978	0.314	0.202	9.4019e-29	NE cells C2
RPSA1	2.89091e-33	0.291889	0.88	0.857	9.85366e-29	NE cells C2
PAFAH1B31	4.02868e-33	0.395697	0.599	0.484	1.37318e-28	NE cells C2
MEX3A1	8.47932e-33	0.449246	0.275	0.174	2.89017e-28	NE cells C2
NCAM1	1.1517e-32	0.377205	0.713	0.573	3.92556e-28	NE cells C2
PACS1	1.46178e-32	0.56831	0.27	0.169	4.98247e-28	NE cells C2
XKR6	1.58803e-32	0.502408	0.32	0.211	5.41279e-28	NE cells C2
ODC11	2.61389e-32	0.415632	0.434	0.314	8.90943e-28	NE cells C2
NLGN4Y	4.76496e-32	0.39321	0.26	0.152	1.62414e-27	NE cells C2
C4orf48	3.21272e-31	0.410229	0.53	0.41	1.09505e-26	NE cells C2
CEP170	3.36833e-31	0.48105	0.432	0.32	1.1481e-26	NE cells C2
NAP1L11	2.3016e-30	0.560904	0.587	0.516	7.845e-26	NE cells C2
PCNX4	2.9209e-30	0.404814	0.267	0.167	9.9559e-26	NE cells C2
SNRPF1	5.40473e-30	0.390018	0.52	0.414	1.8422e-25	NE cells C2
SNHG1	1.04068e-29	0.382433	0.409	0.297	3.54717e-25	NE cells C2
FAM172A	9.58564e-29	0.43531	0.365	0.261	3.26726e-24	NE cells C2
RNF130	9.993e-29	0.49647	0.34	0.237	3.40612e-24	NE cells C2
FABP6	1.42819e-28	0.361294	0.369	0.259	4.86798e-24	NE cells C2
KIAA1958	1.80403e-28	0.417087	0.299	0.198	6.14902e-24	NE cells C2
PBX31	2.8351e-28	0.535092	0.363	0.261	9.66344e-24	NE cells C2
SPIDR1	3.00641e-28	0.415023	0.312	0.209	1.02473e-23	NE cells C2
MMP16	4.00528e-28	0.54429	0.311	0.213	1.3652e-23	NE cells C2
SMARCC11	8.46799e-28	0.439844	0.416	0.312	2.88631e-23	NE cells C2
CCND1	8.53459e-28	0.329283	0.711	0.597	2.90902e-23	NE cells C2
MAP2	1.32351e-27	0.44393	0.523	0.424	4.51119e-23	NE cells C2
NEFL	2.68518e-27	0.578189	0.26	0.168	9.15243e-23	NE cells C2
CADPS	5.06828e-27	0.498416	0.379	0.276	1.72752e-22	NE cells C2
PBX1	6.50758e-27	0.404633	0.389	0.286	2.21811e-22	NE cells C2
EVL1	1.10619e-26	0.371893	0.45	0.34	3.77047e-22	NE cells C2
BCL2	1.11322e-26	0.503086	0.325	0.225	3.7944e-22	NE cells C2
CAMSAP2	2.35191e-26	0.485599	0.297	0.203	8.0165e-22	NE cells C2
SMURF2	3.60263e-26	0.420656	0.284	0.191	1.22796e-21	NE cells C2
TTC281	3.95386e-26	0.414763	0.44	0.334	1.34767e-21	NE cells C2
ENAH1	4.16363e-26	0.454898	0.424	0.328	1.41917e-21	NE cells C2
MARK1	4.30192e-26	0.454217	0.265	0.174	1.46631e-21	NE cells C2
BEX4	4.31518e-26	0.402238	0.484	0.38	1.47083e-21	NE cells C2
LARGE1	6.18217e-26	0.539598	0.259	0.17	2.10719e-21	NE cells C2
PPP3CA	6.62927e-26	0.43687	0.403	0.3	2.25959e-21	NE cells C2
TIAM11	2.07617e-25	0.455207	0.295	0.2	7.07662e-21	NE cells C2
GPR137C	4.05085e-25	0.504194	0.328	0.234	1.38073e-20	NE cells C2
DDX6	4.76026e-25	0.675425	0.317	0.229	1.62254e-20	NE cells C2
DCAF71	5.12607e-25	0.414676	0.422	0.322	1.74722e-20	NE cells C2
MNAT1	7.45624e-25	0.412196	0.293	0.201	2.54146e-20	NE cells C2
DMD	2.76129e-24	0.612723	0.388	0.287	9.41186e-20	NE cells C2
TMEFF1	3.26475e-24	0.353704	0.388	0.288	1.11279e-19	NE cells C2
PTRH21	1.09643e-23	0.406099	0.277	0.189	3.73719e-19	NE cells C2
FHOD3	1.30844e-23	0.391563	0.298	0.206	4.4598e-19	NE cells C2
FOXN3	1.74197e-23	0.37886	0.474	0.376	5.9375e-19	NE cells C2
PTEN	1.77881e-23	0.400606	0.312	0.221	6.06309e-19	NE cells C2
SBF2	2.17226e-23	0.361316	0.498	0.399	7.40415e-19	NE cells C2
KLF12	2.56738e-23	0.450235	0.36	0.267	8.7509e-19	NE cells C2
MSI2	5.25686e-23	0.528338	0.416	0.331	1.7918e-18	NE cells C2
CSRNP3	7.36423e-23	0.397966	0.346	0.249	2.5101e-18	NE cells C2
PHF14	7.86616e-23	0.333561	0.516	0.422	2.68118e-18	NE cells C2
ANK3	9.22374e-23	0.401292	0.488	0.401	3.14391e-18	NE cells C2
TRIO	3.64963e-22	0.351566	0.444	0.349	1.24398e-17	NE cells C2
ELAVL31	3.84164e-22	0.353812	0.457	0.358	1.30942e-17	NE cells C2
CEP95	4.01085e-22	0.410305	0.279	0.194	1.3671e-17	NE cells C2
SNAP91	8.22272e-22	0.345574	0.438	0.341	2.80272e-17	NE cells C2
ZSWIM6	1.13817e-21	0.332461	0.461	0.359	3.87947e-17	NE cells C2
OCIAD2	1.20408e-21	0.297826	0.517	0.419	4.10412e-17	NE cells C2
NRSN1	1.31518e-21	0.440758	0.324	0.24	4.48279e-17	NE cells C2
STAU2	2.39881e-21	0.400139	0.259	0.177	8.17634e-17	NE cells C2
GRIK2	2.8267e-21	0.627717	0.452	0.374	9.63481e-17	NE cells C2
EPB41L4A-AS1	2.84907e-21	0.36654	0.487	0.401	9.71107e-17	NE cells C2
ANKRD17	3.84476e-21	0.417718	0.341	0.254	1.31049e-16	NE cells C2
SNHG8	5.50974e-21	0.318167	0.557	0.469	1.87799e-16	NE cells C2
GSK3B	1.01666e-20	0.380932	0.344	0.256	3.4653e-16	NE cells C2
DNM3	1.57522e-20	0.371997	0.327	0.24	5.36913e-16	NE cells C2
RBM6	4.01267e-20	0.358974	0.37	0.283	1.36772e-15	NE cells C2
ZNF462	5.66041e-20	0.30916	0.273	0.192	1.92935e-15	NE cells C2
RNF24	6.17475e-20	0.340476	0.277	0.196	2.10466e-15	NE cells C2
TBC1D5	9.52584e-20	0.367182	0.416	0.328	3.24688e-15	NE cells C2
HMBOX1	1.06774e-19	0.374673	0.267	0.188	3.6394e-15	NE cells C2
RUNX1T1	2.81666e-19	0.298823	0.354	0.268	9.60057e-15	NE cells C2
APEX11	3.16236e-19	0.349984	0.477	0.396	1.07789e-14	NE cells C2
NAV3	1.05038e-18	0.417814	0.276	0.192	3.58021e-14	NE cells C2
JPX	1.23538e-18	0.388962	0.292	0.214	4.21079e-14	NE cells C2
RAPGEF6	1.7342e-18	0.301549	0.422	0.332	5.91103e-14	NE cells C2
CCNB1IP1	2.42305e-18	0.334864	0.336	0.254	8.25896e-14	NE cells C2
ZNF706	3.45994e-18	0.321796	0.409	0.325	1.17932e-13	NE cells C2
AOPEP	4.42381e-18	0.333713	0.392	0.307	1.50786e-13	NE cells C2
ISL1	7.52881e-18	0.413181	0.492	0.413	2.56619e-13	NE cells C2
KANSL1	7.77492e-18	0.314438	0.406	0.322	2.65008e-13	NE cells C2
SEMA6D	1.11442e-17	0.277096	0.57	0.475	3.79851e-13	NE cells C2
SDCCAG8	1.26186e-17	0.364103	0.31	0.234	4.30104e-13	NE cells C2
THOC2	1.31102e-17	0.329038	0.256	0.181	4.46861e-13	NE cells C2
CXADR	2.32857e-17	0.390658	0.257	0.185	7.93692e-13	NE cells C2
COX11	2.97332e-17	0.302014	0.293	0.217	1.01346e-12	NE cells C2
NOL4	3.0551e-17	0.350758	0.268	0.195	1.04133e-12	NE cells C2
SLC25A6	3.71253e-17	0.251763	0.716	0.645	1.26542e-12	NE cells C2
PPP1R9A	3.74543e-17	0.380003	0.323	0.243	1.27663e-12	NE cells C2
SRP91	5.03694e-17	0.305923	0.567	0.492	1.71684e-12	NE cells C2
TAF1D1	5.94015e-17	0.265116	0.379	0.295	2.0247e-12	NE cells C2
KHDRBS3	6.96498e-17	0.602749	0.32	0.254	2.37401e-12	NE cells C2
RB1CC1	7.00081e-17	0.332687	0.284	0.21	2.38623e-12	NE cells C2
PPP2R5E1	7.01013e-17	0.304053	0.314	0.238	2.3894e-12	NE cells C2
RHOBTB31	7.34448e-17	0.388255	0.34	0.263	2.50337e-12	NE cells C2
SNHG16	1.0893e-16	0.293884	0.484	0.404	3.71288e-12	NE cells C2
KIAA1211	1.28974e-16	0.371554	0.347	0.267	4.39607e-12	NE cells C2
DIP2C	1.86783e-16	0.298897	0.281	0.206	6.36651e-12	NE cells C2
MEIS3	2.13699e-16	0.408806	0.261	0.191	7.28394e-12	NE cells C2
DYM	2.24945e-16	0.302652	0.25	0.179	7.66725e-12	NE cells C2
KDM5B	4.60102e-16	0.300743	0.346	0.269	1.56826e-11	NE cells C2
SPAG9	5.53716e-16	0.295372	0.416	0.339	1.88734e-11	NE cells C2
CDH2	1.1874e-15	0.376671	0.388	0.315	4.04724e-11	NE cells C2
PNN	1.20606e-15	0.333129	0.426	0.348	4.11084e-11	NE cells C2
EHMT1	1.66731e-15	0.315383	0.272	0.201	5.68304e-11	NE cells C2
FMNL2	1.74989e-15	0.327121	0.296	0.224	5.96451e-11	NE cells C2
PRCD	2.01496e-15	0.343594	0.324	0.249	6.868e-11	NE cells C2
MAP4K5	2.16216e-15	0.336854	0.276	0.206	7.36972e-11	NE cells C2
SHPRH	2.25742e-15	0.3226	0.253	0.184	7.69443e-11	NE cells C2
XRN1	3.00558e-15	0.321928	0.254	0.183	1.02445e-10	NE cells C2
HELZ	3.40687e-15	0.322916	0.305	0.232	1.16123e-10	NE cells C2
OCIAD1	5.21901e-15	0.318225	0.472	0.403	1.7789e-10	NE cells C2
SLC38A11	5.61073e-15	0.268138	0.418	0.336	1.91242e-10	NE cells C2
BZW21	6.0011e-15	0.268009	0.354	0.28	2.04547e-10	NE cells C2
NF1	6.2068e-15	0.357807	0.378	0.305	2.11559e-10	NE cells C2
NIPBL	7.3165e-15	0.268775	0.329	0.256	2.49383e-10	NE cells C2
TTC17	7.45238e-15	0.337954	0.31	0.239	2.54014e-10	NE cells C2
RCN2	8.55223e-15	0.336035	0.467	0.398	2.91503e-10	NE cells C2
PTK2	1.0328e-14	0.361197	0.371	0.303	3.52028e-10	NE cells C2
ZNF148	2.01417e-14	0.308048	0.291	0.222	6.86531e-10	NE cells C2
FBXL17	3.6153e-14	0.384932	0.29	0.224	1.23228e-09	NE cells C2
DHX36	3.79574e-14	0.312087	0.365	0.295	1.29378e-09	NE cells C2
GPATCH8	4.54292e-14	0.255739	0.448	0.372	1.54845e-09	NE cells C2
MED13	7.69762e-14	0.282183	0.284	0.215	2.62373e-09	NE cells C2
CPSF6	9.73856e-14	0.300795	0.346	0.277	3.31939e-09	NE cells C2
PITPNC1	1.75344e-13	0.334699	0.259	0.196	5.9766e-09	NE cells C2
PTPRS	2.24894e-13	0.312443	0.328	0.259	7.66553e-09	NE cells C2
GABRB3	3.1061e-13	0.308948	0.359	0.29	1.05871e-08	NE cells C2
SRRM4	6.96758e-13	0.287084	0.319	0.251	2.3749e-08	NE cells C2
TXNL1	9.46364e-13	0.250649	0.444	0.378	3.22568e-08	NE cells C2
ARID1B	1.78496e-12	0.250667	0.5	0.433	6.08405e-08	NE cells C2
SOS1	3.23123e-12	0.298713	0.3	0.237	1.10137e-07	NE cells C2
SMYD3	5.00158e-12	0.269737	0.39	0.322	1.70479e-07	NE cells C2
SUPT3H	7.71277e-12	0.332123	0.272	0.214	2.6289e-07	NE cells C2
MAPT	8.14518e-12	0.287161	0.503	0.43	2.77629e-07	NE cells C2
POLR1D	9.16321e-12	0.269983	0.457	0.398	3.12328e-07	NE cells C2
PLPPR3	1.226e-11	0.299503	0.293	0.231	4.17882e-07	NE cells C2
PRRC2B	1.37263e-11	0.261368	0.37	0.307	4.67861e-07	NE cells C2
KAT6B	1.40976e-11	0.267062	0.292	0.231	4.80518e-07	NE cells C2
UBR5	2.02443e-11	0.288372	0.282	0.222	6.90027e-07	NE cells C2
AKAP6	2.18843e-11	0.298477	0.379	0.313	7.45927e-07	NE cells C2
KCNH1	2.95096e-11	0.440754	0.265	0.21	1.00584e-06	NE cells C2
CPE	3.68079e-11	0.272459	0.405	0.343	1.2546e-06	NE cells C2
WWOX1	4.52769e-11	0.293094	0.323	0.262	1.54326e-06	NE cells C2
ARL16	6.1135e-11	0.285441	0.342	0.286	2.08378e-06	NE cells C2
DPYSL3	6.43122e-11	0.306158	0.39	0.332	2.19208e-06	NE cells C2
ATXN2	6.43769e-11	0.261821	0.292	0.234	2.19429e-06	NE cells C2
SUPT4H1	8.57582e-11	0.260903	0.406	0.349	2.92307e-06	NE cells C2
PAK3	9.4394e-11	0.364405	0.397	0.339	3.21742e-06	NE cells C2
ACBD6	9.55858e-11	0.264195	0.334	0.276	3.25804e-06	NE cells C2
LCORL	1.0648e-10	0.273261	0.304	0.244	3.62936e-06	NE cells C2
ZNF302	1.12236e-10	0.299588	0.283	0.227	3.82557e-06	NE cells C2
GNG41	1.25463e-10	0.256863	0.406	0.346	4.2764e-06	NE cells C2
IMMP2L	1.95527e-10	0.277451	0.343	0.284	6.66454e-06	NE cells C2
ADGRB3	2.52985e-10	0.385633	0.672	0.646	8.62299e-06	NE cells C2
BRWD1	2.72336e-10	0.26111	0.281	0.227	9.28256e-06	NE cells C2
RFX7	2.7575e-10	0.286531	0.276	0.22	9.39892e-06	NE cells C2
PGRMC1	3.08291e-10	0.275071	0.341	0.284	1.05081e-05	NE cells C2
ZNF667-AS1	3.48921e-10	0.264585	0.25	0.197	1.1893e-05	NE cells C2
CAPRIN1	5.17626e-10	0.263094	0.286	0.231	1.76433e-05	NE cells C2
GRB2	5.60296e-10	0.265635	0.386	0.33	1.90977e-05	NE cells C2
LAPTM4B1	9.96002e-10	0.266761	0.353	0.295	3.39487e-05	NE cells C2
BMPR2	1.77199e-09	0.264025	0.389	0.331	6.03982e-05	NE cells C2
SYNCRIP1	1.8093e-09	0.2529	0.302	0.247	6.167e-05	NE cells C2
TNRC6A	2.4205e-09	0.29963	0.358	0.304	8.25028e-05	NE cells C2
FER	3.46983e-09	0.313035	0.308	0.255	0.000118269	NE cells C2
EBPL	5.10638e-09	0.269482	0.312	0.258	0.000174051	NE cells C2
PVT1	1.00089e-08	0.273454	0.269	0.219	0.000341154	NE cells C2
GRIA2	1.11918e-08	0.291593	0.277	0.229	0.000381473	NE cells C2
MAPK8	1.73142e-08	0.277311	0.345	0.295	0.000590155	NE cells C2
SLC8A1	1.84378e-08	0.329076	0.426	0.378	0.000628451	NE cells C2
GRK3	2.86024e-08	0.369812	0.411	0.362	0.000974912	NE cells C2
MAP3K13	3.03797e-08	0.28848	0.339	0.291	0.00103549	NE cells C2
RSF1	3.70624e-08	0.251812	0.39	0.342	0.00126327	NE cells C2
SETD5	4.63544e-08	0.266135	0.332	0.284	0.00157999	NE cells C2
ACACA	5.40107e-08	0.286543	0.292	0.246	0.00184096	NE cells C2
ITFG1	7.28394e-08	0.297155	0.303	0.257	0.00248273	NE cells C2
HOOK3	3.7666e-07	0.264853	0.252	0.209	0.0128384	NE cells C2
GDAP1	7.68539e-07	0.300484	0.292	0.253	0.0261957	NE cells C2
CNTNAP2	4.8985e-06	0.32988	0.711	0.657	0.166965	NE cells C2
GAS5	9.56799e-06	0.400035	0.544	0.521	0.326125	NE cells C2
FNDC3A	3.61303e-05	0.280421	0.327	0.294	1	NE cells C2
TFDP2	5.76615e-05	0.26767	0.284	0.252	1	NE cells C2
ZEB1	0.000140344	0.305629	0.396	0.374	1	NE cells C2
PCDH71	0.000239763	0.327821	0.281	0.253	1	NE cells C2
S100B	0	4.19825	0.879	0.037	0	SCPs C1
CRYAB	0	4.05212	0.848	0.032	0	SCPs C1
SPARC	0	3.9151	0.836	0.083	0	SCPs C1
IGFBP7	0	3.8332	0.577	0.062	0	SCPs C1
VIM	0	3.73942	0.951	0.175	0	SCPs C1
LGALS1	0	3.54914	0.756	0.069	0	SCPs C1
CDH19	0	3.52813	0.686	0.009	0	SCPs C1
PLP1	0	3.39569	0.684	0.006	0	SCPs C1
IFITM3	0	3.36007	0.797	0.057	0	SCPs C1
GPM6B	0	3.14121	0.632	0.091	0	SCPs C1
ALDH1A1	0	3.02285	0.565	0.01	0	SCPs C1
GPNMB	0	2.92091	0.324	0.016	0	SCPs C1
HES1	0	2.84868	0.581	0.034	0	SCPs C1
COL1A2	0	2.84782	0.608	0.022	0	SCPs C1
LGI4	0	2.84753	0.598	0.008	0	SCPs C1
MPZ	0	2.79279	0.517	0.009	0	SCPs C1
ID3	0	2.78299	0.532	0.044	0	SCPs C1
S100A10	0	2.69624	0.745	0.113	0	SCPs C1
GSN	0	2.6673	0.478	0.035	0	SCPs C1
CCN1	0	2.65144	0.392	0.015	0	SCPs C1
MIA	0	2.62404	0.472	0.006	0	SCPs C1
PLAT	0	2.57955	0.497	0.02	0	SCPs C1
ZFP36L1	0	2.55002	0.573	0.052	0	SCPs C1
NRXN3	0	2.53822	0.604	0.049	0	SCPs C1
MEF2C	0	2.44193	0.563	0.037	0	SCPs C1
OLFML2A	0	2.44009	0.45	0.005	0	SCPs C1
MT2A	0	2.41963	0.754	0.127	0	SCPs C1
GAS7	0	2.41937	0.511	0.033	0	SCPs C1
FXYD1	0	2.3749	0.419	0.007	0	SCPs C1
ANXA1	0	2.34676	0.388	0.021	0	SCPs C1
TMEM176A	0	2.3222	0.509	0.061	0	SCPs C1
SOX10	0	2.23575	0.374	0.005	0	SCPs C1
EGFL8	0	2.2264	0.407	0.021	0	SCPs C1
ERBB3	0	2.21549	0.427	0.006	0	SCPs C1
COL1A1	0	2.21266	0.355	0.019	0	SCPs C1
PTPRZ1	0	2.16759	0.446	0.006	0	SCPs C1
S100A11	0	2.1546	0.48	0.049	0	SCPs C1
RNASE1	0	2.14014	0.402	0.017	0	SCPs C1
STARD13	0	2.13907	0.425	0.029	0	SCPs C1
PRIMA1	0	2.08501	0.333	0.012	0	SCPs C1
ABCA8	0	2.05048	0.384	0.005	0	SCPs C1
SEMA3B	0	2.04825	0.31	0.01	0	SCPs C1
IFITM2	0	2.00955	0.464	0.032	0	SCPs C1
COL5A2	0	1.97281	0.433	0.011	0	SCPs C1
COL28A1	0	1.96447	0.271	0.008	0	SCPs C1
TRPM3	0	1.95626	0.357	0.023	0	SCPs C1
SELENOP	0	1.90309	0.402	0.032	0	SCPs C1
RGCC	0	1.90263	0.405	0.035	0	SCPs C1
TGFBR2	0	1.8596	0.386	0.014	0	SCPs C1
KCTD12	0	1.8306	0.341	0.023	0	SCPs C1
PTPRJ	0	1.82716	0.423	0.038	0	SCPs C1
EMP2	0	1.80198	0.376	0.02	0	SCPs C1
COL18A1	0	1.74136	0.353	0.022	0	SCPs C1
MOXD1	0	1.72365	0.302	0.007	0	SCPs C1
CAVIN3	0	1.71799	0.366	0.015	0	SCPs C1
SEMA3C	0	1.68936	0.314	0.022	0	SCPs C1
NGFR	0	1.68043	0.253	0.011	0	SCPs C1
ARHGAP15	0	1.64712	0.275	0.012	0	SCPs C1
SNTB1	0	1.48065	0.279	0.011	0	SCPs C1
NID1	0	1.45794	0.294	0.007	0	SCPs C1
AHR	0	1.45318	0.273	0.013	0	SCPs C1
PLAC9	0	1.40332	0.251	0.006	0	SCPs C1
NR2F2-AS1	0	1.35553	0.251	0.007	0	SCPs C1
EDNRB	0	1.3157	0.263	0.008	0	SCPs C1
S100A16	0	1.27863	0.257	0.01	0	SCPs C1
TMEM176B	4.49339e-296	2.36297	0.561	0.084	1.53157e-291	SCPs C1
COL4A1	2.60715e-288	1.69087	0.322	0.026	8.88646e-284	SCPs C1
ENDOD1	1.63143e-284	1.69917	0.277	0.019	5.56074e-280	SCPs C1
EPB41L2	1.06908e-282	1.86943	0.413	0.045	3.64396e-278	SCPs C1
EMP3	9.2032e-280	1.58078	0.326	0.027	3.13691e-275	SCPs C1
NFIA	4.91363e-274	1.65256	0.407	0.045	1.67481e-269	SCPs C1
IGFBP4	3.51327e-271	1.70908	0.326	0.029	1.1975e-266	SCPs C1
COL15A1	4.2156e-271	1.57657	0.331	0.029	1.43689e-266	SCPs C1
WWTR1	1.03685e-270	1.37946	0.287	0.022	3.53411e-266	SCPs C1
NDRG2	2.71986e-267	1.63715	0.39	0.042	9.27063e-263	SCPs C1
CD99	1.96241e-253	1.84816	0.536	0.087	6.68888e-249	SCPs C1
PON2	5.23152e-234	1.46471	0.335	0.035	1.78316e-229	SCPs C1
OAF	7.39352e-232	1.19396	0.271	0.023	2.52008e-227	SCPs C1
APOE	6.67708e-231	2.42143	0.618	0.126	2.27588e-226	SCPs C1
PARD3B	3.31766e-227	1.52809	0.279	0.025	1.13083e-222	SCPs C1
LGALS3	4.19416e-226	1.75133	0.304	0.03	1.42958e-221	SCPs C1
HLA-B	3.1002e-223	1.61024	0.515	0.087	1.0567e-218	SCPs C1
FSTL1	6.30666e-222	1.58391	0.312	0.032	2.14963e-217	SCPs C1
XKR4	9.96597e-221	1.92499	0.392	0.052	3.3969e-216	SCPs C1
CNN3	7.80875e-219	2.27824	0.665	0.175	2.66161e-214	SCPs C1
PLPP1	5.23946e-218	2.26609	0.515	0.097	1.78587e-213	SCPs C1
SAMHD1	1.18628e-216	2.13589	0.376	0.05	4.04343e-212	SCPs C1
COL4A2	1.51618e-215	1.84084	0.46	0.074	5.1679e-211	SCPs C1
LAMC1	1.74172e-209	1.49268	0.316	0.035	5.93666e-205	SCPs C1
SERPINH1	8.80249e-206	1.26676	0.302	0.032	3.00033e-201	SCPs C1
CCN3	7.06185e-204	1.87668	0.378	0.05	2.40703e-199	SCPs C1
CHL1	1.49338e-201	1.72969	0.347	0.044	5.09019e-197	SCPs C1
ADAM23	8.37919e-199	2.08366	0.4	0.062	2.85605e-194	SCPs C1
PTN	2.76e-197	2.01108	0.548	0.119	9.40748e-193	SCPs C1
GNG11	1.10249e-193	1.14231	0.255	0.024	3.75784e-189	SCPs C1
SERPING1	1.3114e-193	1.91782	0.3	0.034	4.4699e-189	SCPs C1
FCGRT	1.999e-188	1.41047	0.339	0.045	6.8136e-184	SCPs C1
GADD45B	2.75917e-188	1.81219	0.263	0.027	9.40462e-184	SCPs C1
CDH6	4.04501e-186	1.60329	0.306	0.037	1.37874e-181	SCPs C1
TIMP3	1.98097e-185	2.70104	0.764	0.291	6.75213e-181	SCPs C1
CD59	5.51607e-183	2.57015	0.606	0.165	1.88015e-178	SCPs C1
MYL9	1.69555e-182	1.37996	0.326	0.042	5.77927e-178	SCPs C1
NPC2	3.06189e-181	1.45384	0.376	0.058	1.04365e-176	SCPs C1
GRIK3	5.81747e-176	1.41246	0.279	0.033	1.98289e-171	SCPs C1
ZEB2	5.02317e-174	1.89286	0.583	0.149	1.71215e-169	SCPs C1
RARRES2	7.69823e-174	1.65739	0.298	0.037	2.62394e-169	SCPs C1
ZFP36	4.44267e-172	1.56515	0.374	0.057	1.51428e-167	SCPs C1
METRN	2.53e-169	1.31496	0.287	0.035	8.62351e-165	SCPs C1
SCRG1	1.28579e-168	2.1134	0.322	0.047	4.38262e-164	SCPs C1
BCHE	1.93463e-168	1.58714	0.339	0.051	6.5942e-164	SCPs C1
ARPC1B	5.38224e-167	1.85897	0.452	0.093	1.83454e-162	SCPs C1
RHOC	1.16549e-166	1.74482	0.493	0.109	3.97258e-162	SCPs C1
S100A4	1.61485e-166	2.20533	0.329	0.048	5.50422e-162	SCPs C1
STAR	2.76658e-161	1.92472	0.476	0.098	9.42988e-157	SCPs C1
HLA-C	6.61423e-160	1.41438	0.491	0.105	2.25446e-155	SCPs C1
AHNAK	1.63922e-157	1.92107	0.331	0.051	5.58727e-153	SCPs C1
NKAIN3	1.99041e-155	1.66383	0.405	0.077	6.7843e-151	SCPs C1
HLA-A	4.15939e-155	1.60928	0.6	0.168	1.41773e-150	SCPs C1
B2M	1.60973e-147	2.13906	0.908	0.562	5.48676e-143	SCPs C1
SLC35F1	4.21041e-147	1.86567	0.595	0.184	1.43512e-142	SCPs C1
ITGA1	2.44448e-142	1.67177	0.435	0.096	8.33202e-138	SCPs C1
LAMA4	1.94847e-140	1.51046	0.384	0.076	6.64137e-136	SCPs C1
MAML2	2.35977e-140	1.40271	0.294	0.044	8.04327e-136	SCPs C1
HLA-E	8.21841e-139	1.13276	0.29	0.042	2.80125e-134	SCPs C1
MT1E	6.92814e-137	1.18828	0.253	0.033	2.36146e-132	SCPs C1
S100A6	1.09028e-135	2.3285	0.749	0.327	3.71623e-131	SCPs C1
NRXN11	9.5118e-132	2.04669	0.836	0.456	3.2421e-127	SCPs C1
HSPB1	2.52517e-130	1.5748	0.71	0.264	8.60704e-126	SCPs C1
MCAM	2.60945e-121	1.48159	0.287	0.05	8.89431e-117	SCPs C1
TIMP1	1.92293e-120	1.73058	0.487	0.138	6.55431e-116	SCPs C1
SCN7A	4.00465e-118	2.2837	0.409	0.102	1.36499e-113	SCPs C1
SAT1	6.43592e-113	1.7466	0.402	0.1	2.19368e-108	SCPs C1
ID2	2.77671e-110	1.3544	0.396	0.096	9.46443e-106	SCPs C1
IFI6	7.0295e-110	2.06485	0.326	0.069	2.39601e-105	SCPs C1
ANXA2	2.95338e-108	1.547	0.774	0.362	1.00666e-103	SCPs C1
IFI16	3.90212e-108	1.25769	0.359	0.081	1.33004e-103	SCPs C1
ITM2B	4.02177e-108	1.62152	0.786	0.441	1.37082e-103	SCPs C1
LRMDA	7.82558e-108	1.11358	0.29	0.055	2.66735e-103	SCPs C1
IGFBP5	1.45778e-106	3.18369	0.4	0.106	4.96885e-102	SCPs C1
NAALADL2	2.61825e-106	1.39341	0.302	0.06	8.92429e-102	SCPs C1
CYP17A1	2.94176e-106	1.49123	0.345	0.074	1.0027e-101	SCPs C1
IL1RAPL11	5.28025e-103	1.49502	0.351	0.08	1.79977e-98	SCPs C1
RPS201	5.85598e-103	1.20845	0.838	0.466	1.99601e-98	SCPs C1
PSAP	1.68482e-101	2.04147	0.579	0.237	5.74272e-97	SCPs C1
CD63	4.05949e-101	1.37601	0.825	0.535	1.38368e-96	SCPs C1
RHOB	6.4845e-101	2.28567	0.608	0.271	2.21024e-96	SCPs C1
DKK3	6.11985e-100	1.74981	0.353	0.088	2.08595e-95	SCPs C1
TSPAN11	1.09558e-99	1.57178	0.253	0.046	3.73427e-95	SCPs C1
IL6ST	1.72471e-98	1.41045	0.345	0.082	5.87867e-94	SCPs C1
TCEAL9	2.25961e-98	1.49102	0.552	0.206	7.70187e-94	SCPs C1
CMTM3	1.40295e-97	1.16	0.263	0.05	4.78197e-93	SCPs C1
MT3	6.7126e-96	1.21686	0.279	0.054	2.28799e-91	SCPs C1
CYP11A1	1.86401e-95	1.34647	0.302	0.063	6.35349e-91	SCPs C1
PMP22	5.34737e-93	1.89731	0.612	0.27	1.82265e-88	SCPs C1
APP	7.29358e-93	2.0262	0.669	0.346	2.48602e-88	SCPs C1
PRNP	2.00156e-92	1.71517	0.4	0.118	6.82231e-88	SCPs C1
ANXA5	6.33127e-92	1.53304	0.485	0.168	2.15801e-87	SCPs C1
S100A13	1.97057e-91	0.95331	0.259	0.049	6.7167e-87	SCPs C1
APOC1	1.99055e-89	1.49469	0.376	0.101	6.78481e-85	SCPs C1
RPL13A	2.74633e-87	1.14143	0.943	0.714	9.36086e-83	SCPs C1
H19	7.01318e-85	1.25072	0.341	0.085	2.39044e-80	SCPs C1
RPL31	1.67178e-84	1.0729	0.901	0.631	5.69825e-80	SCPs C1
LIMA1	2.005e-83	1.30059	0.318	0.081	6.83406e-79	SCPs C1
MYL12A	2.26976e-83	1.3443	0.487	0.178	7.73646e-79	SCPs C1
LAMP2	2.81827e-82	1.08857	0.255	0.053	9.60608e-78	SCPs C1
VCL	5.57811e-82	1.32473	0.331	0.089	1.9013e-77	SCPs C1
CALD1	2.44493e-81	1.43737	0.501	0.19	8.33356e-77	SCPs C1
LMO4	1.12273e-80	1.21253	0.3	0.074	3.82682e-76	SCPs C1
NR4A1	3.77685e-80	1.96161	0.349	0.097	1.28734e-75	SCPs C1
TXNIP	3.25033e-76	1.58946	0.441	0.155	1.10787e-71	SCPs C1
PMEPA1	1.90898e-75	1.9097	0.407	0.142	6.50674e-71	SCPs C1
QKI2	4.48226e-74	1.25926	0.536	0.227	1.52778e-69	SCPs C1
FDX1	9.98975e-74	1.66858	0.485	0.192	3.405e-69	SCPs C1
H2AFJ	8.29909e-73	1.07261	0.261	0.061	2.82874e-68	SCPs C1
LAPTM4A	1.12042e-71	1.20716	0.661	0.363	3.81896e-67	SCPs C1
TBX3	4.98593e-71	1.17674	0.29	0.075	1.69945e-66	SCPs C1
LY6E	1.33632e-68	1.51936	0.425	0.159	4.55484e-64	SCPs C1
FOS	2.44676e-65	1.73647	0.739	0.495	8.33979e-61	SCPs C1
CNP	3.18861e-65	1.26401	0.357	0.121	1.08684e-60	SCPs C1
PPFIBP1	7.59481e-65	1.31208	0.374	0.129	2.58869e-60	SCPs C1
RDX	2.31789e-64	1.21557	0.571	0.287	7.90054e-60	SCPs C1
TAX1BP3	2.8773e-64	1.06897	0.277	0.076	9.80728e-60	SCPs C1
GULP1	5.37633e-64	1.00975	0.281	0.076	1.83252e-59	SCPs C1
CLIC4	3.49937e-63	1.35911	0.347	0.116	1.19276e-58	SCPs C1
HSPA1A1	3.93299e-63	0.990286	0.559	0.251	1.34056e-58	SCPs C1
ITGB1	1.45435e-62	1.67415	0.575	0.313	4.95715e-58	SCPs C1
CD9	2.76571e-61	1.6918	0.497	0.228	9.42691e-57	SCPs C1
DLK1	8.56598e-61	0.856131	0.501	0.214	2.91971e-56	SCPs C1
KLF6	1.44071e-60	1.26645	0.495	0.221	4.91067e-56	SCPs C1
RPS17	1.30291e-59	0.888225	0.871	0.636	4.44098e-55	SCPs C1
AP1S2	6.32385e-59	1.40706	0.487	0.23	2.15548e-54	SCPs C1
HSPA1B	7.33182e-59	1.22898	0.435	0.174	2.49905e-54	SCPs C1
SQSTM1	9.20515e-59	1.27935	0.45	0.191	3.13758e-54	SCPs C1
SFRP1	1.50656e-58	1.64439	0.452	0.197	5.13513e-54	SCPs C1
TMSB4X	2.21348e-58	0.678814	0.988	0.879	7.54466e-54	SCPs C1
DBI	8.09007e-58	1.29487	0.581	0.315	2.7575e-53	SCPs C1
CST3	6.60183e-56	1.86348	0.585	0.345	2.25024e-51	SCPs C1
FAM210B	1.1721e-54	1.78853	0.38	0.153	3.9951e-50	SCPs C1
RPS291	4.49629e-54	0.87772	0.914	0.784	1.53256e-49	SCPs C1
TOMM7	5.03525e-54	1.0433	0.754	0.567	1.71627e-49	SCPs C1
JUNB1	1.40674e-53	1.62462	0.561	0.309	4.79488e-49	SCPs C1
LRRTM4	1.85609e-53	1.35463	0.318	0.105	6.32648e-49	SCPs C1
LITAF	2.61345e-52	0.807043	0.267	0.079	8.90795e-48	SCPs C1
DNAJB1	6.69819e-52	0.99022	0.415	0.173	2.28308e-47	SCPs C1
FTH1	2.1287e-51	0.741511	0.969	0.921	7.25568e-47	SCPs C1
PLXDC2	1.35535e-50	1.04887	0.363	0.14	4.61972e-46	SCPs C1
CTNNAL1	3.04557e-50	1.41032	0.478	0.237	1.03808e-45	SCPs C1
FOSB	6.75595e-50	1.70872	0.38	0.154	2.30277e-45	SCPs C1
SERF2	1.13322e-49	0.830288	0.846	0.726	3.8626e-45	SCPs C1
JUN	3.44948e-49	1.24767	0.745	0.544	1.17575e-44	SCPs C1
RPL7	6.42179e-48	0.80093	0.901	0.752	2.18887e-43	SCPs C1
IGF2BP2	6.98223e-47	1.03167	0.271	0.089	2.37989e-42	SCPs C1
CALU	1.72449e-46	1.15505	0.376	0.163	5.87791e-42	SCPs C1
NFIC	2.06212e-45	1.12116	0.259	0.084	7.02874e-41	SCPs C1
FNDC3B	2.61e-45	0.978919	0.269	0.089	8.89617e-41	SCPs C1
COL6A1	2.77756e-45	1.14142	0.281	0.098	9.46733e-41	SCPs C1
CAST	3.78791e-45	0.84747	0.281	0.096	1.29111e-40	SCPs C1
LAMP1	1.37923e-44	1.41834	0.318	0.125	4.7011e-40	SCPs C1
CTNNA1	1.25005e-43	1.07901	0.409	0.191	4.26078e-39	SCPs C1
ITM2C	8.49571e-43	1.23212	0.456	0.228	2.89576e-38	SCPs C1
ASPH	8.70968e-43	1.09974	0.306	0.118	2.96869e-38	SCPs C1
FIGN	1.18359e-42	0.993224	0.259	0.087	4.03426e-38	SCPs C1
RPL27A	4.46919e-42	0.724652	0.91	0.792	1.52332e-37	SCPs C1
ZNF5361	7.37422e-42	0.87112	0.396	0.169	2.5135e-37	SCPs C1
NLGN4X	1.4883e-41	1.19928	0.386	0.177	5.07288e-37	SCPs C1
SYNGR1	1.57498e-40	0.878858	0.251	0.086	5.36833e-36	SCPs C1
ATF3	1.74144e-40	1.43604	0.267	0.096	5.93569e-36	SCPs C1
SECISBP2L	2.10888e-40	0.968479	0.329	0.135	7.18812e-36	SCPs C1
GSTK1	5.1889e-40	0.903587	0.306	0.12	1.76864e-35	SCPs C1
TPM2	1.52371e-39	1.02094	0.351	0.154	5.19356e-35	SCPs C1
SORCS1	1.64569e-39	1.10208	0.392	0.179	5.60933e-35	SCPs C1
RPL21	4.99483e-39	0.714532	0.947	0.871	1.70249e-34	SCPs C1
PNRC1	6.91024e-39	1.02986	0.474	0.258	2.35536e-34	SCPs C1
PHLDA1	1.79686e-38	0.963244	0.251	0.087	6.12461e-34	SCPs C1
ATP5ME	5.22297e-38	0.909548	0.659	0.465	1.78025e-33	SCPs C1
LGALS3BP	1.09635e-37	1.468	0.37	0.177	3.73692e-33	SCPs C1
L1CAM	1.69132e-37	2.04655	0.324	0.147	5.76486e-33	SCPs C1
CTNNB1	2.34914e-37	1.15404	0.417	0.212	8.00703e-33	SCPs C1
FTL	4.62377e-37	0.767053	0.936	0.875	1.57601e-32	SCPs C1
NLGN11	4.81372e-37	0.822427	0.251	0.086	1.64075e-32	SCPs C1
SPTBN1	1.68785e-36	1.23081	0.524	0.321	5.75303e-32	SCPs C1
TMED10	9.31296e-36	1.00071	0.388	0.197	3.17432e-31	SCPs C1
APLP2	1.18964e-35	1.24601	0.437	0.242	4.05489e-31	SCPs C1
SDCBP	4.96603e-35	0.876065	0.322	0.139	1.69267e-30	SCPs C1
DST	1.49393e-33	0.888589	0.7	0.52	5.09207e-29	SCPs C1
NFE2L2	1.55249e-33	0.854717	0.3	0.128	5.29165e-29	SCPs C1
CTSD	3.34712e-33	0.91781	0.29	0.121	1.14087e-28	SCPs C1
SCP2	5.80842e-33	0.876229	0.292	0.124	1.9798e-28	SCPs C1
COMT	1.17233e-32	0.983359	0.419	0.232	3.99588e-28	SCPs C1
POLR2L	1.65824e-32	0.950411	0.489	0.293	5.65211e-28	SCPs C1
PPP1R15A	3.19703e-32	0.945216	0.298	0.129	1.08971e-27	SCPs C1
LPP	5.44227e-32	0.94667	0.343	0.161	1.855e-27	SCPs C1
AKAP13	1.50462e-31	0.861807	0.351	0.168	5.12849e-27	SCPs C1
MAPRE2	4.80745e-31	0.989694	0.448	0.259	1.63862e-26	SCPs C1
SCARB2	6.48031e-31	1.00272	0.355	0.178	2.20882e-26	SCPs C1
LMNA	1.08128e-30	1.08002	0.347	0.172	3.68555e-26	SCPs C1
DNAJC1	1.43574e-30	0.98751	0.294	0.13	4.89373e-26	SCPs C1
VCAN1	1.52314e-30	0.776061	0.292	0.124	5.19164e-26	SCPs C1
SNHG32	5.44012e-30	0.904385	0.456	0.266	1.85426e-25	SCPs C1
PFN11	6.55856e-30	0.664378	0.686	0.519	2.23549e-25	SCPs C1
ACTN4	6.67597e-30	0.824614	0.302	0.137	2.2755e-25	SCPs C1
SGCE	7.36777e-30	0.974884	0.355	0.18	2.51131e-25	SCPs C1
TCEAL4	1.50435e-29	1.01922	0.466	0.288	5.12758e-25	SCPs C1
ASAP2	5.0816e-29	0.972333	0.279	0.125	1.73206e-24	SCPs C1
CAP1	6.92109e-29	0.920281	0.361	0.191	2.35905e-24	SCPs C1
PSME1	8.10297e-29	0.909652	0.388	0.211	2.7619e-24	SCPs C1
TLN1	8.91414e-29	0.929116	0.347	0.174	3.03838e-24	SCPs C1
NDUFA1	3.09097e-28	0.7951	0.538	0.351	1.05356e-23	SCPs C1
MAP4	4.21135e-28	1.0904	0.419	0.249	1.43544e-23	SCPs C1
AAMDC	1.5267e-27	0.828119	0.304	0.143	5.20376e-23	SCPs C1
SERPINB6	1.72345e-27	0.797495	0.265	0.115	5.87439e-23	SCPs C1
LEPROT	1.78751e-27	0.909089	0.298	0.141	6.09272e-23	SCPs C1
NDUFC1	2.17175e-27	0.898012	0.45	0.274	7.4024e-23	SCPs C1
MEGF9	5.95143e-27	0.919763	0.279	0.129	2.02855e-22	SCPs C1
RHOA	1.3583e-26	0.891439	0.532	0.367	4.62977e-22	SCPs C1
MAGED2	2.49781e-25	0.83733	0.515	0.35	8.51379e-21	SCPs C1
PTK21	2.74577e-24	0.900033	0.462	0.306	9.35895e-20	SCPs C1
HSPA51	4.48173e-24	0.811346	0.431	0.265	1.5276e-19	SCPs C1
TMEM245	4.67018e-24	0.868581	0.275	0.132	1.59183e-19	SCPs C1
GPC6	6.66003e-24	1.13381	0.378	0.224	2.27007e-19	SCPs C1
ACTB1	9.06464e-24	0.404537	0.92	0.837	3.08968e-19	SCPs C1
ATP2B4	9.51519e-24	0.732562	0.253	0.114	3.24325e-19	SCPs C1
SON	2.91612e-23	0.747604	0.561	0.41	9.9396e-19	SCPs C1
CLU	7.39166e-23	1.68251	0.394	0.25	2.51945e-18	SCPs C1
C4orf3	2.17315e-22	0.892162	0.386	0.237	7.40717e-18	SCPs C1
TMEM258	4.78248e-22	0.761301	0.649	0.526	1.63011e-17	SCPs C1
NDUFB1	1.31798e-21	0.828166	0.501	0.353	4.49234e-17	SCPs C1
RAP1A	1.92701e-21	0.80128	0.251	0.121	6.56822e-17	SCPs C1
RPS271	3.66857e-21	0.564758	0.947	0.915	1.25043e-16	SCPs C1
KTN1	1.02158e-20	0.737952	0.522	0.379	3.48207e-16	SCPs C1
FAM3C	1.13547e-20	0.81053	0.308	0.17	3.87026e-16	SCPs C1
RPS27L	1.23799e-20	0.734759	0.497	0.351	4.21969e-16	SCPs C1
RPL41	1.74849e-20	0.514704	0.953	0.962	5.95974e-16	SCPs C1
MORF4L1	1.78584e-20	0.610752	0.659	0.555	6.08704e-16	SCPs C1
HSPE1	3.07317e-20	0.88707	0.669	0.603	1.04749e-15	SCPs C1
CTNND1	5.60937e-20	0.779117	0.31	0.174	1.91195e-15	SCPs C1
ACADVL	6.30563e-20	0.750529	0.308	0.17	2.14927e-15	SCPs C1
DAD1	6.32207e-20	0.702658	0.495	0.351	2.15488e-15	SCPs C1
TMA7	9.32748e-20	0.606484	0.708	0.606	3.17927e-15	SCPs C1
MARCKS	9.63957e-20	0.642302	0.778	0.665	3.28565e-15	SCPs C1
UTRN	2.44029e-19	0.878748	0.253	0.126	8.31773e-15	SCPs C1
EGR11	3.74557e-19	1.6054	0.413	0.267	1.27668e-14	SCPs C1
TMBIM6	3.8148e-19	0.718122	0.507	0.372	1.30027e-14	SCPs C1
ZFP36L2	5.69451e-19	0.615383	0.368	0.221	1.94097e-14	SCPs C1
BEX3	7.40446e-19	0.599433	0.69	0.596	2.52381e-14	SCPs C1
RAC1	7.94931e-19	0.588362	0.692	0.589	2.70952e-14	SCPs C1
HSP90B1	2.49409e-18	0.589373	0.577	0.437	8.5011e-14	SCPs C1
PCDH9	6.31021e-18	0.55303	0.411	0.249	2.15084e-13	SCPs C1
GNG5	6.98725e-18	0.746702	0.405	0.266	2.3816e-13	SCPs C1
RPL341	2.29712e-17	0.554677	0.949	0.937	7.82975e-13	SCPs C1
MIR99AHG1	3.27893e-17	0.533192	0.329	0.181	1.11762e-12	SCPs C1
MYL12B	4.00412e-17	0.636536	0.548	0.434	1.36481e-12	SCPs C1
WSB1	1.31328e-16	0.773878	0.474	0.352	4.4763e-12	SCPs C1
CLIC1	2.00347e-16	0.634282	0.409	0.271	6.82882e-12	SCPs C1
BTG2	4.66249e-16	0.819992	0.306	0.18	1.58921e-11	SCPs C1
TPM4	1.10107e-15	0.731613	0.396	0.273	3.75299e-11	SCPs C1
RPLP2	2.19205e-15	0.412093	0.862	0.807	7.47159e-11	SCPs C1
EIF5B	2.27978e-15	0.765295	0.4	0.281	7.77062e-11	SCPs C1
PPP2R2B1	2.69452e-15	1.30148	0.326	0.215	9.18426e-11	SCPs C1
RPL23A	2.70886e-15	0.410227	0.891	0.835	9.23316e-11	SCPs C1
PRKAR1A	3.07366e-15	0.697921	0.378	0.253	1.04766e-10	SCPs C1
TMED9	4.45478e-15	0.611647	0.335	0.214	1.51841e-10	SCPs C1
GFRA3	6.70763e-15	0.958708	0.255	0.147	2.2863e-10	SCPs C1
TMBIM4	6.85734e-15	0.661695	0.366	0.242	2.33732e-10	SCPs C1
UBL5	1.44528e-14	0.53111	0.622	0.534	4.92622e-10	SCPs C1
RAB7A	1.48848e-14	0.670504	0.45	0.339	5.07348e-10	SCPs C1
SEC62	1.62348e-14	0.572503	0.567	0.455	5.53364e-10	SCPs C1
UQCRQ	1.69564e-14	0.631986	0.587	0.496	5.7796e-10	SCPs C1
ATP6V0E1	2.06137e-14	0.67472	0.374	0.256	7.02618e-10	SCPs C1
SYNE1	2.16031e-14	0.595216	0.271	0.154	7.36342e-10	SCPs C1
BBX	3.36392e-14	0.675025	0.341	0.224	1.14659e-09	SCPs C1
KCNMA1	3.96422e-14	0.798626	0.269	0.162	1.3512e-09	SCPs C1
SELENOW	4.84566e-14	0.635336	0.517	0.414	1.65164e-09	SCPs C1
WASF2	7.45275e-14	0.595701	0.285	0.171	2.54027e-09	SCPs C1
HADHB	7.66293e-14	0.602484	0.281	0.17	2.61191e-09	SCPs C1
TMEM50A	9.50231e-14	0.6353	0.308	0.195	3.23886e-09	SCPs C1
LSAMP1	1.21267e-13	0.516057	0.425	0.296	4.13339e-09	SCPs C1
CNPY2	1.54596e-13	0.650762	0.452	0.347	5.26939e-09	SCPs C1
DMD1	1.55026e-13	0.547322	0.435	0.293	5.28407e-09	SCPs C1
TIMP2	2.15521e-13	1.7727	0.38	0.292	7.34602e-09	SCPs C1
CYBA	3.75399e-13	0.643821	0.265	0.155	1.27955e-08	SCPs C1
ARHGEF12	4.10644e-13	0.598711	0.265	0.158	1.39968e-08	SCPs C1
IER2	5.58333e-13	1.01152	0.462	0.355	1.90308e-08	SCPs C1
GNG2	7.89517e-13	0.708002	0.363	0.251	2.69107e-08	SCPs C1
SELENOF	9.09672e-13	0.686796	0.339	0.234	3.10062e-08	SCPs C1
CANX	1.60052e-12	0.829479	0.392	0.297	5.45537e-08	SCPs C1
MRPL33	2.06784e-12	0.616758	0.487	0.393	7.04822e-08	SCPs C1
CSTB	2.50484e-12	0.686701	0.353	0.251	8.53773e-08	SCPs C1
ATP6AP2	2.51277e-12	0.647885	0.304	0.198	8.56477e-08	SCPs C1
KDELR2	2.57759e-12	0.676049	0.314	0.21	8.78573e-08	SCPs C1
SEPTIN2	2.89433e-12	0.599415	0.433	0.33	9.86534e-08	SCPs C1
TCEAL8	5.34939e-12	0.626529	0.287	0.185	1.82334e-07	SCPs C1
OST4	6.14618e-12	0.540277	0.581	0.51	2.09492e-07	SCPs C1
DUSP1	6.46841e-12	0.623262	0.431	0.318	2.20476e-07	SCPs C1
CXXC5	1.09673e-11	0.757787	0.251	0.156	3.73822e-07	SCPs C1
RND3	1.14353e-11	0.699291	0.271	0.171	3.89774e-07	SCPs C1
GTF2H5	1.29523e-11	0.667846	0.326	0.228	4.41477e-07	SCPs C1
ESD	1.53498e-11	0.596508	0.48	0.39	5.23199e-07	SCPs C1
ROMO1	1.65192e-11	0.666139	0.392	0.299	5.63056e-07	SCPs C1
KRTCAP2	5.81048e-11	0.569626	0.446	0.351	1.9805e-06	SCPs C1
PTEN1	9.07436e-11	0.687829	0.324	0.227	3.093e-06	SCPs C1
EEF1D	1.23022e-10	0.557152	0.593	0.546	4.19319e-06	SCPs C1
ATP5MPL	1.39507e-10	0.646145	0.532	0.475	4.7551e-06	SCPs C1
ROCK2	5.85147e-10	0.640629	0.259	0.169	1.99447e-05	SCPs C1
CSNK1A1	7.60138e-10	0.591054	0.45	0.361	2.59093e-05	SCPs C1
MYL6	7.87852e-10	0.300165	0.811	0.793	2.68539e-05	SCPs C1
LRRC4C	9.39608e-10	0.623227	0.253	0.16	3.20265e-05	SCPs C1
CREM	1.10934e-09	0.384599	0.255	0.16	3.78118e-05	SCPs C1
ATP1B31	1.34862e-09	0.613743	0.339	0.251	4.59678e-05	SCPs C1
PEG10	1.49227e-09	1.06745	0.4	0.333	5.08639e-05	SCPs C1
RPS11	1.56345e-09	0.287717	0.836	0.768	5.32902e-05	SCPs C1
ADD3	1.56838e-09	0.567169	0.294	0.2	5.34581e-05	SCPs C1
SNX3	1.69199e-09	0.502887	0.458	0.375	5.76714e-05	SCPs C1
OSTC	3.25987e-09	0.573315	0.374	0.29	0.000111113	SCPs C1
PDIA3	3.32705e-09	0.485415	0.423	0.335	0.000113402	SCPs C1
RPS25	5.22117e-09	0.32061	0.856	0.811	0.000177963	SCPs C1
CELF2	5.24312e-09	0.709257	0.269	0.186	0.000178712	SCPs C1
NUCKS11	5.69375e-09	0.473975	0.561	0.479	0.000194072	SCPs C1
RPS8	7.32248e-09	0.344422	0.934	0.935	0.000249587	SCPs C1
RPL17	7.69729e-09	0.301405	0.906	0.872	0.000262362	SCPs C1
NDUFA3	8.05209e-09	0.497379	0.351	0.264	0.000274456	SCPs C1
RPS6	1.02687e-08	0.305008	0.926	0.856	0.00035001	SCPs C1
ZFAND5	1.43458e-08	0.635633	0.275	0.195	0.000488976	SCPs C1
VGLL4	2.95448e-08	0.51663	0.331	0.246	0.00100704	SCPs C1
PDIA6	3.15094e-08	0.458809	0.402	0.326	0.001074	SCPs C1
CD151	3.87377e-08	0.548659	0.287	0.208	0.00132037	SCPs C1
RPS28	4.53856e-08	0.307141	0.881	0.883	0.00154697	SCPs C1
FKBP1A	4.77208e-08	0.48969	0.485	0.423	0.00162656	SCPs C1
RSRC2	6.66523e-08	0.482531	0.415	0.34	0.00227184	SCPs C1
VAPA	6.79099e-08	0.446465	0.454	0.388	0.00231471	SCPs C1
TMEM59	1.01563e-07	0.482101	0.476	0.403	0.00346176	SCPs C1
POLR2G	1.3509e-07	0.662978	0.251	0.176	0.00460453	SCPs C1
SEPTIN7	1.93e-07	0.381277	0.612	0.554	0.0065784	SCPs C1
UQCR10	2.02863e-07	0.436339	0.552	0.516	0.0069146	SCPs C1
PGRMC11	2.1897e-07	0.550582	0.359	0.288	0.00746361	SCPs C1
SELENOT	2.19774e-07	0.585728	0.273	0.201	0.00749101	SCPs C1
SCCPDH	2.28746e-07	0.582104	0.271	0.199	0.00779682	SCPs C1
SDHC	2.44001e-07	0.506321	0.251	0.178	0.00831677	SCPs C1
SRRM1	3.56921e-07	0.501923	0.378	0.303	0.0121657	SCPs C1
UQCR11	3.72055e-07	0.385581	0.552	0.508	0.0126815	SCPs C1
IFI27L2	5.30889e-07	0.44055	0.38	0.304	0.0180954	SCPs C1
ATP5MD	5.79544e-07	0.386064	0.556	0.52	0.0197538	SCPs C1
NDN	6.59561e-07	0.268929	0.314	0.222	0.0224811	SCPs C1
ENO11	7.76914e-07	0.405359	0.503	0.452	0.0264811	SCPs C1
EMC10	9.77721e-07	0.468883	0.259	0.189	0.0333256	SCPs C1
CADM1	1.02668e-06	0.361341	0.645	0.575	0.0349942	SCPs C1
COPS9	1.08909e-06	0.456612	0.429	0.374	0.0371215	SCPs C1
P4HB1	1.36626e-06	0.518216	0.355	0.293	0.046569	SCPs C1
CD44	1.52634e-06	0.573637	0.351	0.287	0.0520254	SCPs C1
RNH1	1.69902e-06	0.402384	0.251	0.179	0.057911	SCPs C1
LIMS1	1.98964e-06	0.355589	0.279	0.205	0.0678168	SCPs C1
SOD1	2.34699e-06	0.322378	0.622	0.572	0.0799973	SCPs C1
RPL35	2.38334e-06	0.358238	0.747	0.854	0.081236	SCPs C1
MICOS10	2.74518e-06	0.468013	0.363	0.3	0.0935695	SCPs C1
SSR3	2.76003e-06	0.481946	0.261	0.196	0.0940757	SCPs C1
POLR2F1	3.79335e-06	0.487046	0.402	0.349	0.129296	SCPs C1
SERPINE2	3.83077e-06	0.516885	0.298	0.228	0.130572	SCPs C1
SKP1	4.88308e-06	0.318421	0.663	0.643	0.16644	SCPs C1
SEM1	5.66532e-06	0.462777	0.472	0.431	0.193102	SCPs C1
ZBTB20	6.1574e-06	0.291966	0.544	0.478	0.209875	SCPs C1
NORAD	8.23993e-06	0.534376	0.283	0.224	0.280858	SCPs C1
VMP1	8.40406e-06	0.617047	0.312	0.256	0.286452	SCPs C1
SBDS	8.678e-06	0.640062	0.269	0.214	0.29579	SCPs C1
ATP1A1	9.76013e-06	0.493607	0.283	0.224	0.332674	SCPs C1
PSME2	1.32266e-05	0.429188	0.267	0.204	0.45083	SCPs C1
SNHG5	1.34014e-05	0.428942	0.353	0.294	0.456788	SCPs C1
NDUFAF3	1.44079e-05	0.393271	0.318	0.255	0.491094	SCPs C1
NDUFA61	1.74121e-05	0.406969	0.333	0.271	0.593491	SCPs C1
NDUFB2	2.11907e-05	0.307234	0.556	0.519	0.722286	SCPs C1
NDUFA4	2.80696e-05	0.263431	0.725	0.712	0.956753	SCPs C1
TPI11	3.15788e-05	0.272729	0.612	0.61	1	SCPs C1
TPM32	4.37081e-05	0.315175	0.333	0.278	1	SCPs C1
TBCA	4.60345e-05	0.41662	0.534	0.525	1	SCPs C1
TIMM8B	4.78877e-05	0.495139	0.39	0.349	1	SCPs C1
EIF2S2	5.41593e-05	0.45369	0.357	0.308	1	SCPs C1
FUS1	6.15753e-05	0.360695	0.433	0.391	1	SCPs C1
HP1BP31	6.38221e-05	0.343101	0.333	0.272	1	SCPs C1
LAMTOR5	7.85162e-05	0.40953	0.425	0.387	1	SCPs C1
DNAJC8	7.93447e-05	0.351736	0.314	0.256	1	SCPs C1
HNRNPC	0.000129036	0.295305	0.507	0.466	1	SCPs C1
ASAH1	0.000155	0.514263	0.257	0.208	1	SCPs C1
ATF4	0.000159058	0.567321	0.329	0.289	1	SCPs C1
PET100	0.000165342	0.359951	0.384	0.335	1	SCPs C1
CALR	0.00020449	0.398675	0.405	0.363	1	SCPs C1
MAGED1	0.000247208	0.380907	0.273	0.222	1	SCPs C1
NDUFB4	0.000254629	0.279811	0.522	0.495	1	SCPs C1
ECH1	0.000257695	0.381254	0.314	0.267	1	SCPs C1
GAS51	0.000289624	0.266472	0.556	0.523	1	SCPs C1
ATRAID	0.000292201	0.418323	0.285	0.239	1	SCPs C1
JAK1	0.000292254	0.394364	0.261	0.21	1	SCPs C1
MKLN1	0.000300057	0.486388	0.267	0.222	1	SCPs C1
AKAP12	0.000462005	0.555598	0.409	0.381	1	SCPs C1
ZRANB2	0.000469842	0.421928	0.294	0.25	1	SCPs C1
BLOC1S1	0.00056777	0.345428	0.316	0.27	1	SCPs C1
MORF4L2	0.000687118	0.310664	0.429	0.394	1	SCPs C1
SCAF11	0.000759536	0.437571	0.281	0.242	1	SCPs C1
FRMD4A	0.000828479	0.446758	0.31	0.268	1	SCPs C1
PRPF4B	0.000904308	0.404915	0.261	0.219	1	SCPs C1
ERGIC3	0.00102397	0.364723	0.29	0.249	1	SCPs C1
EXT1	0.00102413	0.445496	0.275	0.237	1	SCPs C1
EIF4H	0.00107479	0.414777	0.273	0.233	1	SCPs C1
ISCU	0.00115111	0.282541	0.292	0.248	1	SCPs C1
GSTO1	0.00117749	0.276307	0.273	0.225	1	SCPs C1
RNF1301	0.00126894	0.383309	0.287	0.247	1	SCPs C1
TRA2B1	0.0014747	0.317306	0.347	0.309	1	SCPs C1
RPL361	0.00148948	0.270369	0.782	0.885	1	SCPs C1
RNF181	0.00168505	0.338136	0.261	0.218	1	SCPs C1
CD81	0.00173709	0.618957	0.405	0.396	1	SCPs C1
BCL21	0.00176097	0.316466	0.281	0.234	1	SCPs C1
MAP4K51	0.001773	0.37958	0.251	0.212	1	SCPs C1
SEC61G	0.00197453	0.371643	0.511	0.515	1	SCPs C1
PRDX6	0.00204105	0.295978	0.39	0.361	1	SCPs C1
CREB5	0.00211617	0.306512	0.368	0.317	1	SCPs C1
PRMT2	0.00230482	0.38912	0.302	0.266	1	SCPs C1
TAGLN2	0.00239808	0.455185	0.316	0.28	1	SCPs C1
ARF1	0.00295653	0.28532	0.423	0.399	1	SCPs C1
LSM14A	0.00337935	0.382946	0.253	0.216	1	SCPs C1
RAP1B	0.00356158	0.315744	0.29	0.254	1	SCPs C1
GNB1	0.00403614	0.461003	0.343	0.322	1	SCPs C1
GLG1	0.00428798	0.38882	0.314	0.281	1	SCPs C1
ARL6IP5	0.00431905	0.267358	0.318	0.281	1	SCPs C1
TMED2	0.00461849	0.335163	0.302	0.271	1	SCPs C1
ATP5IF1	0.00529916	0.358721	0.376	0.352	1	SCPs C1
PPIB	0.00567467	0.280565	0.526	0.521	1	SCPs C1
COX17	0.00671233	0.381783	0.337	0.313	1	SCPs C1
PARD3	0.00821007	0.393373	0.333	0.309	1	SCPs C1
CCN31	0	3.0753	0.816	0.032	0	Chromaffin cells C2
MT2A1	0	3.0438	0.885	0.118	0	Chromaffin cells C2
APOE1	0	2.93759	0.891	0.112	0	Chromaffin cells C2
PEG101	0	2.90906	0.88	0.316	0	Chromaffin cells C2
FDX11	0	2.8956	0.882	0.176	0	Chromaffin cells C2
STAR1	0	2.87759	0.89	0.08	0	Chromaffin cells C2
MT31	0	2.70521	0.754	0.035	0	Chromaffin cells C2
CACNB2	0	2.46632	0.711	0.115	0	Chromaffin cells C2
CYP21A2	0	2.42633	0.543	0.028	0	Chromaffin cells C2
H191	0	2.29502	0.813	0.066	0	Chromaffin cells C2
LY6E1	0	2.2036	0.812	0.143	0	Chromaffin cells C2
RARRES21	0	2.20301	0.505	0.028	0	Chromaffin cells C2
APOC11	0	2.06817	0.727	0.087	0	Chromaffin cells C2
CYP11A11	0	2.06756	0.752	0.045	0	Chromaffin cells C2
DPP10	0	2.04689	0.645	0.042	0	Chromaffin cells C2
DLK11	0	2.01921	0.888	0.198	0	Chromaffin cells C2
MGST1	0	1.99267	0.57	0.029	0	Chromaffin cells C2
CNTN51	0	1.97542	0.674	0.107	0	Chromaffin cells C2
P3H2	0	1.97488	0.615	0.017	0	Chromaffin cells C2
RALYL	0	1.92492	0.673	0.053	0	Chromaffin cells C2
SPARC1	0	1.88447	0.802	0.078	0	Chromaffin cells C2
HES11	0	1.87548	0.57	0.03	0	Chromaffin cells C2
CYP17A11	0	1.87337	0.722	0.058	0	Chromaffin cells C2
DHCR24	0	1.87087	0.599	0.055	0	Chromaffin cells C2
CALN1	0	1.77226	0.612	0.111	0	Chromaffin cells C2
FDXR	0	1.74979	0.661	0.054	0	Chromaffin cells C2
FAM166B	0	1.71957	0.604	0.026	0	Chromaffin cells C2
IFITM31	0	1.71152	0.577	0.058	0	Chromaffin cells C2
MGARP	0	1.71015	0.623	0.023	0	Chromaffin cells C2
SOAT1	0	1.64609	0.591	0.039	0	Chromaffin cells C2
CYB5B	0	1.63533	0.704	0.13	0	Chromaffin cells C2
MYL91	0	1.62638	0.613	0.03	0	Chromaffin cells C2
ZFP36L11	0	1.61371	0.558	0.049	0	Chromaffin cells C2
CYP11B1	0	1.58588	0.3	0.015	0	Chromaffin cells C2
TCEAL91	0	1.58211	0.789	0.195	0	Chromaffin cells C2
RBM47	0	1.57738	0.511	0.012	0	Chromaffin cells C2
BST2	0	1.5758	0.532	0.022	0	Chromaffin cells C2
LRMDA1	0	1.56412	0.57	0.043	0	Chromaffin cells C2
TBX31	0	1.54416	0.556	0.064	0	Chromaffin cells C2
DAB2	0	1.53368	0.441	0.011	0	Chromaffin cells C2
FGF12	0	1.52729	0.572	0.05	0	Chromaffin cells C2
GRAMD1B	0	1.52527	0.546	0.044	0	Chromaffin cells C2
SNCG	0	1.52117	0.593	0.066	0	Chromaffin cells C2
POR	0	1.51872	0.629	0.091	0	Chromaffin cells C2
COL15A11	0	1.51375	0.575	0.018	0	Chromaffin cells C2
C7	0	1.48931	0.401	0.013	0	Chromaffin cells C2
AAMDC1	0	1.47856	0.674	0.128	0	Chromaffin cells C2
MEF2C1	0	1.44257	0.578	0.032	0	Chromaffin cells C2
SULT2A1	0	1.41864	0.529	0.031	0	Chromaffin cells C2
INHA	0	1.41687	0.505	0.025	0	Chromaffin cells C2
MT1E1	0	1.40579	0.42	0.026	0	Chromaffin cells C2
TIMP11	0	1.38693	0.669	0.129	0	Chromaffin cells C2
ID21	0	1.33981	0.607	0.086	0	Chromaffin cells C2
LDLR	0	1.33817	0.529	0.04	0	Chromaffin cells C2
SELENOP1	0	1.29984	0.372	0.03	0	Chromaffin cells C2
SCARB1	0	1.297	0.521	0.059	0	Chromaffin cells C2
MC2R	0	1.29383	0.433	0.008	0	Chromaffin cells C2
TBC1D4	0	1.26962	0.518	0.062	0	Chromaffin cells C2
P4HA1	0	1.2629	0.481	0.056	0	Chromaffin cells C2
ZFP361	0	1.2229	0.529	0.049	0	Chromaffin cells C2
PHACTR2	0	1.21919	0.492	0.061	0	Chromaffin cells C2
CPB1	0	1.20097	0.355	0.008	0	Chromaffin cells C2
YBX3	0	1.18108	0.465	0.023	0	Chromaffin cells C2
PON21	0	1.1535	0.45	0.029	0	Chromaffin cells C2
NPC21	0	1.14364	0.457	0.052	0	Chromaffin cells C2
TNNI3	0	1.14245	0.358	0.014	0	Chromaffin cells C2
HBG2	0	1.12105	0.476	0.034	0	Chromaffin cells C2
LUZP1	0	1.1192	0.452	0.045	0	Chromaffin cells C2
RAB38	0	1.10013	0.425	0.01	0	Chromaffin cells C2
UST	0	1.0859	0.38	0.009	0	Chromaffin cells C2
TCEA3	0	1.06902	0.409	0.013	0	Chromaffin cells C2
TNXB	0	1.04972	0.374	0.01	0	Chromaffin cells C2
OAF1	0	1.0333	0.375	0.017	0	Chromaffin cells C2
COX7A1	0	1.02297	0.478	0.063	0	Chromaffin cells C2
ARHGAP18	0	1.01535	0.391	0.018	0	Chromaffin cells C2
HOPX	0	1.01089	0.324	0.015	0	Chromaffin cells C2
HIF3A	0	0.996625	0.327	0.016	0	Chromaffin cells C2
AKAP7	0	0.996394	0.412	0.032	0	Chromaffin cells C2
TGFBR3	0	0.993466	0.371	0.017	0	Chromaffin cells C2
ADAMTS19	0	0.989778	0.323	0.027	0	Chromaffin cells C2
ALDH1A2	0	0.973364	0.363	0.018	0	Chromaffin cells C2
PDZRN3	0	0.966859	0.339	0.032	0	Chromaffin cells C2
GIPC2	0	0.943249	0.372	0.03	0	Chromaffin cells C2
GRB14	0	0.927439	0.345	0.023	0	Chromaffin cells C2
HSPB6	0	0.920222	0.316	0.014	0	Chromaffin cells C2
SERPINH11	0	0.907744	0.332	0.029	0	Chromaffin cells C2
RBPMS	0	0.906295	0.358	0.029	0	Chromaffin cells C2
C2CD2	0	0.886198	0.34	0.023	0	Chromaffin cells C2
VAMP5	0	0.877773	0.283	0.018	0	Chromaffin cells C2
CADPS2	0	0.868526	0.316	0.012	0	Chromaffin cells C2
PDGFD	0	0.854947	0.283	0.009	0	Chromaffin cells C2
PLIN3	0	0.853822	0.329	0.013	0	Chromaffin cells C2
HBA2	0	0.820397	0.355	0.033	0	Chromaffin cells C2
LEF1	0	0.816737	0.289	0.008	0	Chromaffin cells C2
RRBP1	0	0.814484	0.296	0.023	0	Chromaffin cells C2
AC096747.1	0	0.814344	0.259	0.013	0	Chromaffin cells C2
MCF2	0	0.810147	0.289	0.011	0	Chromaffin cells C2
MAP3K15	0	0.807701	0.264	0.01	0	Chromaffin cells C2
NRK	0	0.795925	0.265	0.006	0	Chromaffin cells C2
WWTR11	0	0.778864	0.291	0.019	0	Chromaffin cells C2
ASB4	0	0.777641	0.27	0.006	0	Chromaffin cells C2
FBN2	0	0.748051	0.262	0.015	0	Chromaffin cells C2
NR5A1	0	0.74666	0.251	0.004	0	Chromaffin cells C2
NOSTRIN	0	0.742775	0.281	0.012	0	Chromaffin cells C2
AMHR2	0	0.715111	0.283	0.019	0	Chromaffin cells C2
NECTIN2	0	0.701534	0.292	0.021	0	Chromaffin cells C2
TPM21	1.08767e-307	1.43681	0.679	0.141	3.70732e-303	Chromaffin cells C2
QPRT	1.50411e-305	0.892502	0.367	0.038	5.12675e-301	Chromaffin cells C2
NPR3	1.60264e-301	0.703319	0.254	0.017	5.46259e-297	Chromaffin cells C2
APOA1	3.21244e-298	0.864475	0.275	0.021	1.09496e-293	Chromaffin cells C2
HLA-A1	2.73767e-292	0.661855	0.744	0.16	9.33133e-288	Chromaffin cells C2
MAN1A1	6.80113e-288	0.812944	0.302	0.027	2.31816e-283	Chromaffin cells C2
H2AFJ1	3.93133e-285	0.96068	0.42	0.054	1.33999e-280	Chromaffin cells C2
TIMP31	2.30063e-280	1.88797	0.864	0.284	7.8417e-276	Chromaffin cells C2
SERPINA5	8.27662e-280	0.911205	0.34	0.036	2.82109e-275	Chromaffin cells C2
GPC61	2.93371e-279	2.02225	0.752	0.21	9.99955e-275	Chromaffin cells C2
S100A111	6.31449e-278	1.06112	0.399	0.048	2.15229e-273	Chromaffin cells C2
HBA1	1.39045e-275	0.632405	0.27	0.022	4.73935e-271	Chromaffin cells C2
INSR	5.18441e-274	1.5411	0.674	0.158	1.76711e-269	Chromaffin cells C2
FNDC3B1	6.87046e-272	1.19411	0.494	0.08	2.3418e-267	Chromaffin cells C2
SH3BP5	2.3421e-270	1.39405	0.601	0.125	7.98305e-266	Chromaffin cells C2
LRRC4C1	7.94582e-270	1.77462	0.647	0.146	2.70833e-265	Chromaffin cells C2
CD991	8.01938e-269	1.0086	0.519	0.084	2.7334e-264	Chromaffin cells C2
GYPC	1.84514e-266	0.677216	0.28	0.025	6.28916e-262	Chromaffin cells C2
ITGA11	2.33285e-261	1.16525	0.522	0.09	7.95153e-257	Chromaffin cells C2
HSPB11	2.02448e-257	1.37247	0.863	0.255	6.90042e-253	Chromaffin cells C2
ADGRL2	5.31006e-255	1.22816	0.473	0.08	1.80993e-250	Chromaffin cells C2
IGF2BP21	1.22879e-252	1.09837	0.478	0.081	4.18832e-248	Chromaffin cells C2
RASSF3	2.15916e-249	0.625777	0.252	0.021	7.35949e-245	Chromaffin cells C2
COL11A1	1.13421e-244	0.65036	0.268	0.025	3.86595e-240	Chromaffin cells C2
NTN4	2.20974e-243	0.682083	0.257	0.023	7.5319e-239	Chromaffin cells C2
CIB1	5.43154e-242	0.941397	0.399	0.058	1.85134e-237	Chromaffin cells C2
KLHDC8B	1.17824e-239	1.10823	0.548	0.11	4.01602e-235	Chromaffin cells C2
PEG3	1.96718e-239	1.20165	0.497	0.092	6.70515e-235	Chromaffin cells C2
NFIA1	2.65784e-239	0.937522	0.351	0.044	9.05926e-235	Chromaffin cells C2
CCND2	1.88857e-238	0.750342	0.273	0.026	6.4372e-234	Chromaffin cells C2
ECI2	5.27547e-238	1.00349	0.511	0.096	1.79815e-233	Chromaffin cells C2
CEBPB	5.50882e-238	0.949549	0.283	0.029	1.87768e-233	Chromaffin cells C2
EMP31	1.73754e-237	0.718334	0.276	0.027	5.9224e-233	Chromaffin cells C2
ERN1	3.00654e-233	0.764493	0.318	0.038	1.02478e-228	Chromaffin cells C2
PLAGL1	1.43196e-229	1.02596	0.428	0.072	4.88085e-225	Chromaffin cells C2
LGR4	5.48661e-229	0.718653	0.297	0.033	1.87011e-224	Chromaffin cells C2
SYPL1	7.965e-229	0.882669	0.403	0.061	2.71487e-224	Chromaffin cells C2
RDX1	8.65101e-224	1.56356	0.804	0.277	2.9487e-219	Chromaffin cells C2
HMGCS1	1.88857e-223	1.24108	0.538	0.112	6.43718e-219	Chromaffin cells C2
SIPA1L1	2.96537e-223	1.00081	0.423	0.071	1.01075e-218	Chromaffin cells C2
PHLPP1	4.51431e-223	1.16877	0.55	0.121	1.5387e-218	Chromaffin cells C2
PLP2	2.45646e-222	1.07223	0.564	0.124	8.37285e-218	Chromaffin cells C2
MGST2	3.81577e-219	1.11756	0.54	0.116	1.30061e-214	Chromaffin cells C2
NQO2	7.45478e-217	0.72964	0.331	0.044	2.54096e-212	Chromaffin cells C2
IRS1	3.39477e-216	0.733396	0.256	0.026	1.15711e-211	Chromaffin cells C2
CREM1	8.13471e-214	1.00838	0.618	0.147	2.77272e-209	Chromaffin cells C2
FCGRT1	5.26994e-212	0.742522	0.327	0.043	1.79626e-207	Chromaffin cells C2
ING2	2.18119e-211	0.924472	0.407	0.07	7.4346e-207	Chromaffin cells C2
RPL13A1	7.01709e-211	1.55641	0.978	0.711	2.39178e-206	Chromaffin cells C2
DNAJB11	5.24981e-210	1.15867	0.644	0.163	1.7894e-205	Chromaffin cells C2
LSR	1.25236e-208	0.640905	0.289	0.034	4.26865e-204	Chromaffin cells C2
HLA-B1	1.49058e-208	0.306697	0.471	0.085	5.08063e-204	Chromaffin cells C2
RPS202	1.54891e-208	1.33455	0.946	0.459	5.27948e-204	Chromaffin cells C2
EPHX1	1.48179e-207	0.865722	0.272	0.031	5.05067e-203	Chromaffin cells C2
ARHGAP24	2.4983e-207	0.680316	0.308	0.039	8.51544e-203	Chromaffin cells C2
MAP3K5	2.81646e-207	0.806417	0.42	0.072	9.59992e-203	Chromaffin cells C2
FOXO1	2.33842e-206	0.800346	0.319	0.042	7.97051e-202	Chromaffin cells C2
NDUFB12	7.58322e-206	1.34293	0.851	0.339	2.58474e-201	Chromaffin cells C2
DNAJB4	8.83434e-204	1.02514	0.327	0.046	3.01118e-199	Chromaffin cells C2
LAPTM4A1	1.78265e-197	1.31268	0.863	0.353	6.07617e-193	Chromaffin cells C2
FAM162A	5.63434e-197	0.945593	0.462	0.094	1.92047e-192	Chromaffin cells C2
HSPE11	1.75545e-196	1.72409	0.922	0.593	5.98347e-192	Chromaffin cells C2
RPS292	2.46395e-196	1.25566	0.971	0.781	8.39837e-192	Chromaffin cells C2
RPL411	1.04427e-195	0.996916	0.994	0.96	3.55941e-191	Chromaffin cells C2
SYNE11	6.6945e-193	1.14769	0.577	0.143	2.28182e-188	Chromaffin cells C2
MSMO1	7.72044e-191	1.13772	0.542	0.13	2.63151e-186	Chromaffin cells C2
BCHE1	1.33679e-189	0.830111	0.331	0.049	4.55644e-185	Chromaffin cells C2
LIMCH1	1.32121e-188	0.919629	0.543	0.126	4.50333e-184	Chromaffin cells C2
ETV5	2.79169e-187	0.803274	0.369	0.063	9.51548e-183	Chromaffin cells C2
MAST4	4.89095e-187	0.769862	0.312	0.045	1.66708e-182	Chromaffin cells C2
FDFT1	8.7939e-186	1.14602	0.562	0.145	2.9974e-181	Chromaffin cells C2
LGALS11	1.71084e-185	1.33506	0.414	0.076	5.83141e-181	Chromaffin cells C2
RPL311	1.64163e-184	1.31056	0.974	0.626	5.5955e-180	Chromaffin cells C2
BTG21	1.09135e-183	1.33074	0.604	0.169	3.71986e-179	Chromaffin cells C2
SQSTM11	8.28367e-183	1.17589	0.631	0.182	2.82349e-178	Chromaffin cells C2
RPS171	3.80879e-181	1.3292	0.949	0.631	1.29823e-176	Chromaffin cells C2
BEX31	4.13244e-181	1.39579	0.914	0.588	1.40854e-176	Chromaffin cells C2
SLC23A2	6.31679e-180	1.06855	0.527	0.131	2.15308e-175	Chromaffin cells C2
NDRG21	1.14581e-179	0.821963	0.302	0.043	3.90549e-175	Chromaffin cells C2
NDUFC11	3.2068e-177	1.18649	0.738	0.263	1.09304e-172	Chromaffin cells C2
UGCG	3.48017e-177	1.26669	0.532	0.139	1.18622e-172	Chromaffin cells C2
NR4A11	1.17481e-176	1.17319	0.444	0.092	4.00433e-172	Chromaffin cells C2
GBE1	1.47913e-175	0.688961	0.297	0.043	5.0416e-171	Chromaffin cells C2
ATP5ME1	2.00681e-174	1.24808	0.896	0.455	6.84022e-170	Chromaffin cells C2
PSME11	8.66287e-173	1.04369	0.653	0.201	2.95274e-168	Chromaffin cells C2
CTNNAL11	2.21153e-172	1.08378	0.701	0.228	7.538e-168	Chromaffin cells C2
PHLDA11	3.72537e-172	1.00227	0.407	0.081	1.26979e-167	Chromaffin cells C2
OXR1	4.43025e-171	0.942674	0.455	0.102	1.51005e-166	Chromaffin cells C2
CACNA1D	1.55846e-170	0.702925	0.335	0.056	5.31202e-166	Chromaffin cells C2
RPL362	3.34217e-170	1.03386	0.944	0.88	1.13918e-165	Chromaffin cells C2
RPL27A1	3.78014e-170	1.13769	0.966	0.789	1.28846e-165	Chromaffin cells C2
MRPL331	1.37355e-169	1.38333	0.829	0.38	4.68174e-165	Chromaffin cells C2
PCDH151	2.36129e-169	0.753933	0.444	0.091	8.04846e-165	Chromaffin cells C2
PEAK1	1.0945e-168	0.88276	0.366	0.068	3.73059e-164	Chromaffin cells C2
SERF21	3.47539e-165	1.10829	0.955	0.721	1.18459e-160	Chromaffin cells C2
POLR2L1	1.96837e-163	1.11887	0.757	0.282	6.70918e-159	Chromaffin cells C2
DACH1	2.0414e-163	0.780211	0.465	0.104	6.95813e-159	Chromaffin cells C2
PRDX3	2.32404e-163	1.0306	0.692	0.237	7.9215e-159	Chromaffin cells C2
ROMO11	3.12654e-163	1.13367	0.748	0.286	1.06568e-158	Chromaffin cells C2
SERINC5	5.57121e-163	0.904629	0.411	0.086	1.89895e-158	Chromaffin cells C2
RPS81	5.1018e-161	0.872754	0.973	0.933	1.73895e-156	Chromaffin cells C2
MYL12A1	7.98844e-159	0.988907	0.589	0.172	2.72286e-154	Chromaffin cells C2
NDUFA12	1.18262e-158	1.03426	0.824	0.339	4.03095e-154	Chromaffin cells C2
ACTN41	1.1705e-157	0.91184	0.5	0.128	3.98963e-153	Chromaffin cells C2
SMIM4	4.55061e-157	0.898703	0.446	0.105	1.55107e-152	Chromaffin cells C2
FBXL71	3.38092e-156	1.21045	0.711	0.257	1.15239e-151	Chromaffin cells C2
RPL342	3.99903e-156	0.837018	0.978	0.936	1.36307e-151	Chromaffin cells C2
SDCBP1	5.20902e-155	0.891225	0.506	0.131	1.77549e-150	Chromaffin cells C2
SMIM30	8.3441e-155	0.792274	0.398	0.084	2.84408e-150	Chromaffin cells C2
SNHG19	1.10707e-153	0.73982	0.345	0.065	3.77343e-149	Chromaffin cells C2
KTN11	4.75135e-153	1.10134	0.827	0.367	1.6195e-148	Chromaffin cells C2
ATP5MPL1	4.31803e-152	1.12774	0.88	0.462	1.4718e-147	Chromaffin cells C2
BBX1	1.81126e-150	0.964477	0.642	0.212	6.1737e-146	Chromaffin cells C2
FOSL2	1.50324e-148	0.634468	0.272	0.041	5.1238e-144	Chromaffin cells C2
UQCRQ1	1.86665e-146	1.17206	0.871	0.485	6.36248e-142	Chromaffin cells C2
RPL211	2.93352e-146	0.886184	0.979	0.869	9.99892e-142	Chromaffin cells C2
PPIF	1.35284e-145	0.831347	0.385	0.084	4.61115e-141	Chromaffin cells C2
ST3GAL4	2.06186e-141	0.718571	0.319	0.061	7.02785e-137	Chromaffin cells C2
SIAH2	6.33161e-141	0.780297	0.411	0.097	2.15813e-136	Chromaffin cells C2
HIF1A	1.22457e-140	0.929085	0.545	0.165	4.17395e-136	Chromaffin cells C2
SNHG251	1.25202e-140	0.998709	0.696	0.258	4.26752e-136	Chromaffin cells C2
CCND3	1.31293e-139	0.632477	0.319	0.061	4.47512e-135	Chromaffin cells C2
CITED2	2.89586e-139	0.906091	0.513	0.142	9.87055e-135	Chromaffin cells C2
SH3BGRL	1.26905e-138	0.718334	0.367	0.078	4.32557e-134	Chromaffin cells C2
RPS272	1.39826e-138	0.804334	0.989	0.914	4.76598e-134	Chromaffin cells C2
SLC2A1	5.48711e-138	0.592956	0.278	0.047	1.87028e-133	Chromaffin cells C2
STK17B	6.2007e-138	0.492996	0.281	0.047	2.11351e-133	Chromaffin cells C2
ITGA9	1.69556e-137	0.67883	0.315	0.059	5.77933e-133	Chromaffin cells C2
GLRX	3.0731e-137	0.721603	0.438	0.106	1.04747e-132	Chromaffin cells C2
MBOAT7	3.13525e-137	0.646775	0.305	0.057	1.06865e-132	Chromaffin cells C2
RPL71	1.04366e-136	0.980739	0.965	0.749	3.55732e-132	Chromaffin cells C2
FOS1	3.48689e-136	1.38347	0.919	0.487	1.18851e-131	Chromaffin cells C2
LIMS11	1.85141e-133	0.899779	0.588	0.194	6.31052e-129	Chromaffin cells C2
TOMM71	2.0482e-133	1.06888	0.904	0.56	6.98129e-129	Chromaffin cells C2
PTS	3.70115e-133	1.14701	0.73	0.32	1.26154e-128	Chromaffin cells C2
INSIG1	4.55921e-133	0.707233	0.294	0.053	1.55401e-128	Chromaffin cells C2
HADHB1	5.62716e-132	0.843611	0.53	0.161	1.91802e-127	Chromaffin cells C2
MCRIP2	1.08247e-131	0.75691	0.358	0.08	3.6896e-127	Chromaffin cells C2
GULP11	1.08764e-131	0.685334	0.35	0.072	3.70722e-127	Chromaffin cells C2
FOSB1	2.24236e-131	1.12087	0.514	0.147	7.64307e-127	Chromaffin cells C2
ATP6V0E11	3.16895e-131	0.895608	0.666	0.245	1.08014e-126	Chromaffin cells C2
NDUFA31	1.57432e-130	0.84777	0.681	0.251	5.36607e-126	Chromaffin cells C2
S100A131	1.60969e-130	0.54284	0.276	0.047	5.48662e-126	Chromaffin cells C2
MAN2A1	2.75459e-130	0.601366	0.259	0.043	9.38903e-126	Chromaffin cells C2
SYAP1	6.24983e-130	0.765504	0.479	0.136	2.13025e-125	Chromaffin cells C2
CD631	4.75296e-128	1.03397	0.911	0.53	1.62005e-123	Chromaffin cells C2
SEC61G1	6.42069e-128	1.05932	0.869	0.503	2.18849e-123	Chromaffin cells C2
COX171	1.07139e-127	1.00722	0.722	0.299	3.65183e-123	Chromaffin cells C2
RPL37A	6.25489e-127	0.734366	0.987	0.9	2.13198e-122	Chromaffin cells C2
EXT11	7.85978e-127	1.23683	0.601	0.225	2.67901e-122	Chromaffin cells C2
RAB13	3.11325e-126	0.680694	0.31	0.061	1.06115e-121	Chromaffin cells C2
CTSA	3.29093e-126	0.612606	0.273	0.049	1.12171e-121	Chromaffin cells C2
HLA-C1	1.17181e-124	0.396407	0.427	0.104	3.99411e-120	Chromaffin cells C2
DNM31	1.43157e-124	1.07726	0.623	0.235	4.87949e-120	Chromaffin cells C2
RBBP7	1.98025e-124	0.821464	0.51	0.158	6.74969e-120	Chromaffin cells C2
ANXA51	9.74821e-124	0.801178	0.532	0.164	3.32268e-119	Chromaffin cells C2
UQCR101	4.14573e-123	1.02378	0.864	0.504	1.41307e-118	Chromaffin cells C2
B2M1	5.34884e-123	0.976984	0.944	0.558	1.82315e-118	Chromaffin cells C2
COMT1	8.1454e-123	0.887245	0.613	0.224	2.77636e-118	Chromaffin cells C2
IDI1	6.28974e-121	0.844353	0.53	0.17	2.14386e-116	Chromaffin cells C2
ARID5B	2.31969e-120	0.65811	0.289	0.057	7.90666e-116	Chromaffin cells C2
ECE1	2.38098e-119	0.697772	0.34	0.078	8.11557e-115	Chromaffin cells C2
RPS281	1.0322e-118	0.724921	0.957	0.881	3.51826e-114	Chromaffin cells C2
VAT1L	1.41228e-118	0.715883	0.442	0.122	4.81377e-114	Chromaffin cells C2
TBCA1	1.91125e-118	1.00178	0.866	0.514	6.51451e-114	Chromaffin cells C2
CETN2	1.33408e-117	0.585114	0.329	0.073	4.54722e-113	Chromaffin cells C2
CTNNB11	4.7933e-117	1.12355	0.573	0.205	1.6338e-112	Chromaffin cells C2
BNIP3	1.40702e-116	0.897499	0.612	0.227	4.79583e-112	Chromaffin cells C2
PRR13	2.15721e-116	0.576233	0.363	0.087	7.35285e-112	Chromaffin cells C2
CLEC11A	3.46261e-116	0.616616	0.356	0.085	1.18023e-111	Chromaffin cells C2
NKAIN31	4.45313e-116	0.673891	0.342	0.077	1.51785e-111	Chromaffin cells C2
HSPA1B1	6.68794e-116	0.977665	0.532	0.168	2.27958e-111	Chromaffin cells C2
RPL23A1	1.47482e-114	0.742412	0.978	0.831	5.02691e-110	Chromaffin cells C2
VIM1	4.94825e-114	1.03762	0.565	0.182	1.68661e-109	Chromaffin cells C2
PSAP1	7.21905e-114	1.00348	0.621	0.233	2.46061e-109	Chromaffin cells C2
RPL171	8.9428e-114	0.753479	0.974	0.869	3.04815e-109	Chromaffin cells C2
HMGCR	1.7382e-113	0.751939	0.395	0.105	5.92467e-109	Chromaffin cells C2
RHOB1	2.57198e-113	1.15674	0.66	0.267	8.76659e-109	Chromaffin cells C2
HS2ST1	2.90183e-113	0.764446	0.383	0.102	9.89088e-109	Chromaffin cells C2
SCPEP1	5.34626e-113	0.685751	0.383	0.099	1.82227e-108	Chromaffin cells C2
NLK	1.64388e-112	0.787085	0.403	0.11	5.60318e-108	Chromaffin cells C2
PLXDC21	9.85597e-112	0.874921	0.455	0.135	3.35941e-107	Chromaffin cells C2
ATP5MD1	1.05373e-111	0.908975	0.879	0.508	3.59165e-107	Chromaffin cells C2
NR6A1	1.98623e-111	0.572937	0.251	0.046	6.77007e-107	Chromaffin cells C2
CARMIL1	2.59005e-111	0.683611	0.292	0.062	8.82819e-107	Chromaffin cells C2
ENO12	7.69086e-111	1.03588	0.816	0.441	2.62143e-106	Chromaffin cells C2
GALNT2	2.92109e-109	0.668126	0.356	0.09	9.95654e-105	Chromaffin cells C2
NDUFA11	6.66491e-109	0.973029	0.848	0.49	2.27174e-104	Chromaffin cells C2
ERG28	9.80292e-109	0.725135	0.422	0.123	3.34133e-104	Chromaffin cells C2
MRPL17	8.39082e-108	0.651894	0.379	0.102	2.86001e-103	Chromaffin cells C2
SRGAP2B	4.51352e-107	0.55236	0.256	0.05	1.53843e-102	Chromaffin cells C2
ZNF711	2.66024e-106	0.735123	0.481	0.155	9.06742e-102	Chromaffin cells C2
PPP2R1A	2.12957e-105	0.824063	0.628	0.252	7.25865e-101	Chromaffin cells C2
ELP1	5.64642e-105	0.699822	0.367	0.098	1.92458e-100	Chromaffin cells C2
RPS61	1.25547e-104	0.704894	0.978	0.854	4.27928e-100	Chromaffin cells C2
EIF5B1	1.17109e-103	0.697641	0.661	0.271	3.99167e-99	Chromaffin cells C2
PDE8A	2.38645e-103	0.722167	0.412	0.119	8.13423e-99	Chromaffin cells C2
ACADVL1	3.63271e-103	0.775099	0.486	0.163	1.23821e-98	Chromaffin cells C2
COX7C	5.35926e-103	0.774934	0.931	0.726	1.8267e-98	Chromaffin cells C2
RPLP21	6.00956e-103	0.715264	0.957	0.803	2.04836e-98	Chromaffin cells C2
EPB41L21	6.97696e-103	0.577543	0.251	0.048	2.3781e-98	Chromaffin cells C2
GSTA4	3.75113e-102	0.819689	0.679	0.296	1.27857e-97	Chromaffin cells C2
RPS2	8.76987e-102	0.714256	0.968	0.904	2.98921e-97	Chromaffin cells C2
RPS251	2.77106e-101	0.708915	0.958	0.807	9.44515e-97	Chromaffin cells C2
C4orf31	2.95881e-101	0.789411	0.586	0.229	1.00851e-96	Chromaffin cells C2
COX14	7.02666e-101	0.812169	0.546	0.202	2.39504e-96	Chromaffin cells C2
TMEM256	1.86378e-100	0.658039	0.447	0.142	6.35271e-96	Chromaffin cells C2
DPM3	2.05724e-100	0.652751	0.406	0.12	7.01211e-96	Chromaffin cells C2
OST41	3.66895e-100	0.851496	0.861	0.499	1.25056e-95	Chromaffin cells C2
TCEAL81	5.55892e-100	0.685831	0.511	0.177	1.89476e-95	Chromaffin cells C2
TLE1	5.94142e-100	0.739732	0.441	0.137	2.02513e-95	Chromaffin cells C2
C11orf96	9.10702e-100	0.703091	0.474	0.146	3.10413e-95	Chromaffin cells C2
ATP5IF11	3.58592e-99	0.771105	0.741	0.339	1.22226e-94	Chromaffin cells C2
MLEC	7.81371e-99	0.772303	0.546	0.204	2.6633e-94	Chromaffin cells C2
TIMM8B1	1.98821e-98	0.807606	0.716	0.337	6.7768e-94	Chromaffin cells C2
VCAN2	3.73443e-98	0.583807	0.414	0.118	1.27288e-93	Chromaffin cells C2
GNAI1	6.52848e-98	0.72512	0.522	0.188	2.22523e-93	Chromaffin cells C2
LDHA1	1.68959e-97	0.832943	0.823	0.443	5.75897e-93	Chromaffin cells C2
SNHG321	1.69577e-97	0.823598	0.636	0.258	5.78004e-93	Chromaffin cells C2
CSTB1	4.86704e-97	0.713095	0.604	0.242	1.65893e-92	Chromaffin cells C2
CD591	5.36179e-97	1.02586	0.489	0.165	1.82757e-92	Chromaffin cells C2
ECH11	6.2138e-97	0.767627	0.618	0.256	2.11797e-92	Chromaffin cells C2
GSTK11	3.94205e-96	0.573106	0.395	0.115	1.34365e-91	Chromaffin cells C2
NDUFB41	9.34686e-95	0.904735	0.839	0.483	3.18588e-90	Chromaffin cells C2
HSPD11	4.72805e-94	1.01837	0.869	0.576	1.61155e-89	Chromaffin cells C2
APP1	5.68421e-94	0.788719	0.736	0.341	1.93746e-89	Chromaffin cells C2
UQCR111	9.31996e-94	0.762875	0.869	0.496	3.17671e-89	Chromaffin cells C2
ASPH1	1.27928e-93	0.749674	0.382	0.114	4.36042e-89	Chromaffin cells C2
TMEM2581	2.51698e-93	0.826268	0.853	0.518	8.57913e-89	Chromaffin cells C2
CD164	2.57859e-93	0.621612	0.436	0.141	8.78914e-89	Chromaffin cells C2
CKS21	2.7344e-93	0.765789	0.562	0.216	9.32019e-89	Chromaffin cells C2
IGFBP71	1.15526e-92	1.21356	0.291	0.068	3.93772e-88	Chromaffin cells C2
JUNB2	2.84279e-92	1.00908	0.682	0.302	9.68964e-88	Chromaffin cells C2
RAB34	2.84709e-92	0.559567	0.257	0.057	9.70432e-88	Chromaffin cells C2
RHOC1	1.14165e-91	0.586547	0.387	0.11	3.89132e-87	Chromaffin cells C2
RHBDD2	1.61453e-91	0.638492	0.439	0.144	5.50314e-87	Chromaffin cells C2
NDN1	2.26996e-91	0.620198	0.575	0.212	7.73717e-87	Chromaffin cells C2
SAT11	2.41046e-91	0.774402	0.355	0.099	8.21606e-87	Chromaffin cells C2
MIR4458HG	4.15668e-91	0.687883	0.326	0.088	1.41681e-86	Chromaffin cells C2
CNN31	1.4238e-90	0.753735	0.492	0.177	4.85303e-86	Chromaffin cells C2
CD46	3.75131e-89	0.743085	0.518	0.194	1.27863e-84	Chromaffin cells C2
MEST	6.31701e-89	0.606584	0.374	0.111	2.15315e-84	Chromaffin cells C2
RPS27L1	1.55674e-88	0.962867	0.711	0.342	5.30613e-84	Chromaffin cells C2
RPL351	4.26978e-88	0.679313	0.936	0.848	1.45536e-83	Chromaffin cells C2
DDIT4	2.02513e-87	0.676471	0.315	0.082	6.90267e-83	Chromaffin cells C2
PET1001	2.37826e-87	0.622087	0.706	0.324	8.10631e-83	Chromaffin cells C2
LUZP2	9.21289e-87	0.889951	0.366	0.107	3.14021e-82	Chromaffin cells C2
VSNL1	1.44052e-86	0.53592	0.331	0.091	4.91001e-82	Chromaffin cells C2
UBL51	1.69835e-86	0.74837	0.859	0.525	5.78882e-82	Chromaffin cells C2
ZSCAN16-AS1	1.61215e-85	0.607567	0.411	0.135	5.49503e-81	Chromaffin cells C2
TPI12	1.88784e-85	0.792422	0.882	0.601	6.43469e-81	Chromaffin cells C2
RPL392	3.81058e-85	0.631758	0.965	0.901	1.29884e-80	Chromaffin cells C2
BCAP31	4.9448e-85	0.670717	0.506	0.192	1.68544e-80	Chromaffin cells C2
CD55	1.39736e-84	0.738241	0.382	0.122	4.7629e-80	Chromaffin cells C2
SNX5	1.54773e-84	0.588785	0.34	0.099	5.27543e-80	Chromaffin cells C2
PPP1R13B	1.57645e-84	0.694177	0.321	0.09	5.37333e-80	Chromaffin cells C2
ATRNL1	1.96884e-84	0.717276	0.51	0.193	6.71079e-80	Chromaffin cells C2
CPEB4	2.18093e-84	0.796738	0.45	0.161	7.43371e-80	Chromaffin cells C2
ELOVL5	4.99043e-84	0.617833	0.458	0.163	1.70099e-79	Chromaffin cells C2
ADI1	5.63441e-84	0.626994	0.334	0.096	1.92049e-79	Chromaffin cells C2
RGS2	3.48502e-83	0.670726	0.335	0.094	1.18787e-78	Chromaffin cells C2
KCNK3	3.44608e-82	0.63198	0.364	0.113	1.1746e-77	Chromaffin cells C2
TSC22D3	4.2363e-82	0.508334	0.454	0.161	1.44394e-77	Chromaffin cells C2
TCEAL41	1.13722e-81	0.759465	0.621	0.281	3.87623e-77	Chromaffin cells C2
SNHG9	3.17199e-81	0.634691	0.316	0.089	1.08117e-76	Chromaffin cells C2
RPL36AL	3.32305e-81	0.794857	0.832	0.491	1.13266e-76	Chromaffin cells C2
LONP1	4.00287e-81	0.518461	0.278	0.072	1.36438e-76	Chromaffin cells C2
MICOS101	4.72684e-81	0.687013	0.636	0.29	1.61114e-76	Chromaffin cells C2
TCF7L2	4.83707e-81	0.52051	0.275	0.069	1.64872e-76	Chromaffin cells C2
DDX24	5.46712e-81	0.671923	0.693	0.335	1.86347e-76	Chromaffin cells C2
TMEM120A	8.8297e-81	0.503089	0.289	0.076	3.0096e-76	Chromaffin cells C2
PPP1R15A1	1.3235e-80	0.710078	0.388	0.125	4.51113e-76	Chromaffin cells C2
POLR2G1	2.24001e-80	0.626889	0.458	0.168	7.63509e-76	Chromaffin cells C2
TMA71	5.47452e-80	0.680704	0.903	0.598	1.86599e-75	Chromaffin cells C2
DCTD	5.47464e-80	0.596041	0.292	0.079	1.86603e-75	Chromaffin cells C2
RPS26	6.06708e-80	0.768808	0.912	0.706	2.06796e-75	Chromaffin cells C2
ETV1	6.55817e-80	0.312164	0.296	0.074	2.23535e-75	Chromaffin cells C2
SLC12A2	1.16186e-79	0.599535	0.257	0.064	3.96018e-75	Chromaffin cells C2
DAP	3.05616e-79	0.56529	0.289	0.078	1.04169e-74	Chromaffin cells C2
NDUFAF31	5.13052e-79	0.639541	0.578	0.246	1.74874e-74	Chromaffin cells C2
TSTD1	1.22733e-78	0.594274	0.417	0.142	4.18336e-74	Chromaffin cells C2
APRT	2.34202e-78	0.641088	0.62	0.277	7.98277e-74	Chromaffin cells C2
GTF2H51	7.83723e-78	0.646547	0.532	0.22	2.67132e-73	Chromaffin cells C2
METTL9	3.81456e-77	0.734911	0.663	0.326	1.30019e-72	Chromaffin cells C2
EGR12	7.63074e-77	1.3409	0.602	0.26	2.60094e-72	Chromaffin cells C2
PNRC11	8.71138e-77	0.772452	0.583	0.253	2.96927e-72	Chromaffin cells C2
PCGF5	9.81608e-76	0.442729	0.256	0.063	3.34581e-71	Chromaffin cells C2
PDIA61	1.16528e-75	0.65211	0.658	0.317	3.97187e-71	Chromaffin cells C2
NDUFA62	1.84872e-75	0.582098	0.593	0.261	6.30136e-71	Chromaffin cells C2
FNIP1	2.03012e-75	0.582695	0.452	0.168	6.91965e-71	Chromaffin cells C2
SCD5	2.54031e-75	0.546029	0.315	0.092	8.65866e-71	Chromaffin cells C2
MOB4	4.43314e-75	0.809753	0.558	0.245	1.51104e-70	Chromaffin cells C2
TMEM263	6.91131e-75	0.435523	0.339	0.102	2.35572e-70	Chromaffin cells C2
CTSB	9.61538e-75	0.53858	0.382	0.129	3.2774e-70	Chromaffin cells C2
GADD45G	1.10144e-74	0.522897	0.308	0.088	3.75426e-70	Chromaffin cells C2
LAGE3	1.47796e-74	0.629835	0.415	0.151	5.03762e-70	Chromaffin cells C2
LMAN1	1.82986e-74	0.604164	0.446	0.168	6.23707e-70	Chromaffin cells C2
RPS111	2.77445e-74	0.602634	0.95	0.764	9.45673e-70	Chromaffin cells C2
TSPAN13	2.93472e-74	0.607591	0.438	0.165	1.0003e-69	Chromaffin cells C2
SLIRP	3.73576e-74	0.621426	0.7	0.355	1.27334e-69	Chromaffin cells C2
MCFD2	5.10536e-74	0.666447	0.355	0.117	1.74016e-69	Chromaffin cells C2
RER1	7.67454e-74	0.526544	0.396	0.138	2.61587e-69	Chromaffin cells C2
NIPSNAP3A	3.43467e-73	0.436075	0.286	0.079	1.17071e-68	Chromaffin cells C2
SERP1	3.58673e-73	0.729834	0.601	0.283	1.22254e-68	Chromaffin cells C2
MORF4L21	7.96993e-73	0.680013	0.727	0.383	2.71655e-68	Chromaffin cells C2
GTF2E2	1.28308e-72	0.506983	0.3	0.088	4.37337e-68	Chromaffin cells C2
SEC621	2.39038e-72	0.675841	0.804	0.446	8.14761e-68	Chromaffin cells C2
RWDD4	1.2327e-71	0.507202	0.375	0.127	4.20166e-67	Chromaffin cells C2
PGAM1	2.70826e-71	0.56169	0.655	0.311	9.2311e-67	Chromaffin cells C2
RPL36A2	3.21379e-71	0.595012	0.95	0.791	1.09542e-66	Chromaffin cells C2
VCL1	9.17502e-71	0.822216	0.296	0.088	3.12731e-66	Chromaffin cells C2
ANAPC16	1.59583e-70	0.637411	0.671	0.34	5.43938e-66	Chromaffin cells C2
ETFB	2.74149e-70	0.598282	0.516	0.215	9.34437e-66	Chromaffin cells C2
HSPA1A2	2.81574e-70	0.491291	0.588	0.248	9.59746e-66	Chromaffin cells C2
SLMAP	3.07722e-70	0.540986	0.371	0.127	1.04887e-65	Chromaffin cells C2
ATP1B32	4.69811e-70	0.608167	0.551	0.243	1.60135e-65	Chromaffin cells C2
GRPEL1	7.65545e-70	0.592131	0.359	0.124	2.60936e-65	Chromaffin cells C2
AP000462.1	1.01457e-68	0.642939	0.409	0.15	3.45818e-64	Chromaffin cells C2
ATP5MG	2.50236e-68	0.63674	0.895	0.652	8.52931e-64	Chromaffin cells C2
SFT2D1	3.11113e-68	0.448888	0.31	0.096	1.06043e-63	Chromaffin cells C2
TMED101	6.01751e-68	0.586148	0.47	0.193	2.05107e-63	Chromaffin cells C2
NRCAM	1.19794e-67	0.563524	0.668	0.316	4.08318e-63	Chromaffin cells C2
SDHC1	1.31011e-67	0.577421	0.436	0.171	4.46551e-63	Chromaffin cells C2
TSPAN7	1.4844e-67	0.616834	0.519	0.226	5.05957e-63	Chromaffin cells C2
DMAC1	2.01579e-67	0.53584	0.466	0.187	6.87082e-63	Chromaffin cells C2
HIGD1A	2.44045e-67	0.530217	0.371	0.131	8.31827e-63	Chromaffin cells C2
IDH1	3.26548e-67	0.504704	0.318	0.101	1.11304e-62	Chromaffin cells C2
GAS52	6.77636e-67	0.631961	0.84	0.513	2.30972e-62	Chromaffin cells C2
STK19	8.14643e-67	0.471998	0.308	0.096	2.77671e-62	Chromaffin cells C2
RABGEF1	1.11218e-66	0.652699	0.542	0.244	3.79085e-62	Chromaffin cells C2
NFE2L21	1.21459e-66	0.578474	0.361	0.124	4.13992e-62	Chromaffin cells C2
NAA38	3.67229e-66	0.58802	0.714	0.376	1.2517e-61	Chromaffin cells C2
SPINT2	4.46896e-66	0.519062	0.367	0.127	1.52324e-61	Chromaffin cells C2
HSPA9	4.86117e-66	0.619604	0.585	0.276	1.65693e-61	Chromaffin cells C2
ARL2	1.02754e-65	0.557323	0.447	0.181	3.50238e-61	Chromaffin cells C2
PFN12	1.37261e-65	0.622497	0.84	0.513	4.67853e-61	Chromaffin cells C2
OSTC1	2.0899e-65	0.574837	0.591	0.281	7.12341e-61	Chromaffin cells C2
BTG11	2.82132e-65	0.515615	0.812	0.466	9.61645e-61	Chromaffin cells C2
FKBP10	3.1783e-65	0.430152	0.273	0.079	1.08332e-60	Chromaffin cells C2
TRAM1	3.55622e-65	0.46757	0.304	0.094	1.21214e-60	Chromaffin cells C2
PSME21	5.52073e-65	0.606559	0.471	0.196	1.88174e-60	Chromaffin cells C2
2023-06-01	9.6277e-65	0.739707	0.872	0.538	3.2816e-60	Chromaffin cells C2
CHMP4B	1.24202e-64	0.519017	0.332	0.112	4.23342e-60	Chromaffin cells C2
TMEM134	1.36834e-64	0.422794	0.27	0.078	4.664e-60	Chromaffin cells C2
CCS	2.52073e-64	0.443023	0.283	0.084	8.59192e-60	Chromaffin cells C2
NFAT5	4.98578e-64	0.640719	0.492	0.214	1.6994e-59	Chromaffin cells C2
DNPH1	6.13173e-64	0.541324	0.435	0.172	2.09e-59	Chromaffin cells C2
TMEM2451	9.10891e-64	0.526551	0.363	0.128	3.10477e-59	Chromaffin cells C2
GNG51	9.36437e-64	0.470805	0.58	0.259	3.19185e-59	Chromaffin cells C2
RAB7A1	1.45912e-63	0.691003	0.642	0.331	4.97341e-59	Chromaffin cells C2
FARP11	2.25944e-63	0.567352	0.479	0.2	7.70129e-59	Chromaffin cells C2
MESD	2.79767e-63	0.463566	0.369	0.133	9.53585e-59	Chromaffin cells C2
SLC2A13	4.1554e-63	0.438234	0.264	0.076	1.41637e-58	Chromaffin cells C2
EIF2S21	5.28696e-63	0.555852	0.61	0.298	1.80206e-58	Chromaffin cells C2
PLEKHA5	7.30457e-63	0.59426	0.621	0.298	2.48976e-58	Chromaffin cells C2
COX7B	7.79832e-63	0.56465	0.765	0.427	2.65806e-58	Chromaffin cells C2
ERLEC1	1.78306e-62	0.528933	0.367	0.134	6.07758e-58	Chromaffin cells C2
BET1	1.93625e-62	0.40645	0.264	0.077	6.59971e-58	Chromaffin cells C2
TMED91	2.65031e-62	0.561426	0.482	0.208	9.03359e-58	Chromaffin cells C2
DUSP11	2.6649e-62	0.666759	0.639	0.31	9.08332e-58	Chromaffin cells C2
DAD11	3.74264e-62	0.559339	0.671	0.344	1.27568e-57	Chromaffin cells C2
MRPL50	3.83858e-62	0.413125	0.305	0.099	1.30838e-57	Chromaffin cells C2
ITM2B1	4.84261e-62	0.667053	0.786	0.438	1.6506e-57	Chromaffin cells C2
RTF1	6.14749e-62	0.56393	0.645	0.329	2.09537e-57	Chromaffin cells C2
IFI27L21	1.04983e-61	0.503435	0.626	0.295	3.57836e-57	Chromaffin cells C2
DHRS4L2	1.28783e-61	0.412256	0.256	0.074	4.38956e-57	Chromaffin cells C2
UROD	2.26609e-61	0.471314	0.296	0.095	7.72395e-57	Chromaffin cells C2
EML4	1.32786e-60	0.540694	0.417	0.167	4.52601e-56	Chromaffin cells C2
RPL15	1.51178e-60	0.435683	0.976	0.929	5.15289e-56	Chromaffin cells C2
MORF4L11	2.67208e-60	0.576719	0.863	0.547	9.10777e-56	Chromaffin cells C2
COMMD6	2.73819e-60	0.627164	0.839	0.545	9.3331e-56	Chromaffin cells C2
ITGAV	3.07504e-60	0.374574	0.305	0.097	1.04813e-55	Chromaffin cells C2
NDUFA7	7.6401e-60	0.500152	0.602	0.296	2.60413e-55	Chromaffin cells C2
PGK12	1.02155e-59	0.469978	0.633	0.314	3.48197e-55	Chromaffin cells C2
TMBIM61	2.54223e-59	0.613362	0.685	0.365	8.6652e-55	Chromaffin cells C2
RNF1811	3.37926e-59	0.448294	0.489	0.21	1.15182e-54	Chromaffin cells C2
TXNIP1	3.48868e-59	0.451748	0.409	0.154	1.18912e-54	Chromaffin cells C2
RND31	8.1564e-59	0.743121	0.409	0.166	2.78011e-54	Chromaffin cells C2
BORCS7	1.74375e-58	0.414755	0.519	0.229	5.94356e-54	Chromaffin cells C2
RTL8C	1.89909e-58	0.496353	0.412	0.165	6.47305e-54	Chromaffin cells C2
MGST3	2.31343e-58	0.574757	0.759	0.445	7.88533e-54	Chromaffin cells C2
KLF61	3.71139e-58	0.609738	0.5	0.218	1.26503e-53	Chromaffin cells C2
RAB1A	5.33545e-58	0.504428	0.558	0.262	1.81859e-53	Chromaffin cells C2
XYLT1	7.61754e-58	0.404579	0.251	0.073	2.59644e-53	Chromaffin cells C2
RAB11A	8.83874e-58	0.503261	0.658	0.34	3.01269e-53	Chromaffin cells C2
SNX31	1.90201e-57	0.518052	0.695	0.367	6.48299e-53	Chromaffin cells C2
ADIPOR2	2.60002e-57	0.488615	0.268	0.085	8.86216e-53	Chromaffin cells C2
KCNMA11	2.71174e-57	0.602095	0.393	0.157	9.24296e-53	Chromaffin cells C2
VAPA1	4.11331e-57	0.572088	0.69	0.379	1.40202e-52	Chromaffin cells C2
RHOA1	7.52231e-57	0.544189	0.679	0.36	2.56398e-52	Chromaffin cells C2
SKP11	7.97749e-57	0.585482	0.901	0.635	2.71913e-52	Chromaffin cells C2
SERPINB61	9.76834e-57	0.421591	0.324	0.112	3.32954e-52	Chromaffin cells C2
MRPS28	1.236e-56	0.455472	0.353	0.134	4.2129e-52	Chromaffin cells C2
ZFAND6	1.44126e-56	0.518059	0.46	0.201	4.91252e-52	Chromaffin cells C2
MYH9	1.83603e-56	0.379997	0.259	0.079	6.25811e-52	Chromaffin cells C2
CBR1	1.86883e-56	0.546794	0.284	0.095	6.3699e-52	Chromaffin cells C2
EIF3E	3.14844e-56	0.587273	0.826	0.516	1.07315e-51	Chromaffin cells C2
PLCB1	5.52966e-56	0.453494	0.404	0.158	1.88478e-51	Chromaffin cells C2
RAB18	2.60018e-55	0.497277	0.458	0.201	8.86271e-51	Chromaffin cells C2
BAIAP2L1	4.75649e-55	0.403315	0.262	0.082	1.62125e-50	Chromaffin cells C2
ARL6IP11	4.98779e-55	0.402054	0.706	0.376	1.70009e-50	Chromaffin cells C2
IGF1R	6.63772e-55	0.514263	0.513	0.233	2.26247e-50	Chromaffin cells C2
B4GALT5	7.25118e-55	0.507857	0.321	0.116	2.47156e-50	Chromaffin cells C2
NDUFS5	8.4041e-55	0.564738	0.843	0.546	2.86454e-50	Chromaffin cells C2
ZNF609	1.39754e-54	0.492865	0.519	0.241	4.76352e-50	Chromaffin cells C2
IL6ST1	1.4372e-54	0.517958	0.265	0.083	4.89868e-50	Chromaffin cells C2
SMARCA1	3.4743e-54	0.514118	0.369	0.146	1.18422e-49	Chromaffin cells C2
TRMT112	4.09172e-54	0.568232	0.796	0.484	1.39466e-49	Chromaffin cells C2
RPL231	8.56339e-54	0.470001	0.941	0.707	2.91883e-49	Chromaffin cells C2
CYP51A1	1.13862e-53	0.489176	0.49	0.225	3.88099e-49	Chromaffin cells C2
SDHD	1.24561e-53	0.472067	0.288	0.098	4.24567e-49	Chromaffin cells C2
ARL151	1.69857e-53	0.407216	0.396	0.155	5.78957e-49	Chromaffin cells C2
AKR1B1	2.14278e-53	0.977657	0.492	0.242	7.30365e-49	Chromaffin cells C2
SELENOK	2.60072e-53	0.555334	0.594	0.31	8.86456e-49	Chromaffin cells C2
MSI21	7.73468e-53	0.502813	0.633	0.329	2.63637e-48	Chromaffin cells C2
KDELR21	7.98913e-53	0.473688	0.457	0.204	2.7231e-48	Chromaffin cells C2
RAP1B1	1.2353e-52	0.466	0.516	0.245	4.21052e-48	Chromaffin cells C2
SELENOF1	4.07525e-52	0.526215	0.486	0.228	1.38905e-47	Chromaffin cells C2
RPS14	4.54488e-52	0.407131	0.954	0.938	1.54912e-47	Chromaffin cells C2
PKM1	1.45635e-51	0.497961	0.744	0.426	4.96398e-47	Chromaffin cells C2
ISCU1	1.52385e-51	0.602098	0.5	0.24	5.19404e-47	Chromaffin cells C2
RHOBTB32	1.75898e-51	0.471003	0.535	0.261	5.99548e-47	Chromaffin cells C2
COX20	2.19137e-51	0.595663	0.535	0.272	7.4693e-47	Chromaffin cells C2
SGCE1	2.27853e-51	0.432236	0.419	0.177	7.76636e-47	Chromaffin cells C2
EEF1D1	2.44144e-51	0.571936	0.832	0.537	8.32165e-47	Chromaffin cells C2
MRPL57	6.01196e-51	0.437932	0.623	0.33	2.04918e-46	Chromaffin cells C2
DMD2	9.99692e-51	0.293998	0.617	0.286	3.40745e-46	Chromaffin cells C2
CHCHD21	1.10309e-50	0.492589	0.931	0.793	3.75988e-46	Chromaffin cells C2
REXO2	1.13396e-50	0.425957	0.28	0.097	3.86512e-46	Chromaffin cells C2
DAZAP2	1.15544e-50	0.40013	0.383	0.152	3.93831e-46	Chromaffin cells C2
PSD32	1.52073e-50	0.386336	0.599	0.296	5.18342e-46	Chromaffin cells C2
CDKN1C	2.02366e-50	0.659909	0.46	0.208	6.89765e-46	Chromaffin cells C2
ARL6IP51	2.11192e-50	0.457654	0.554	0.272	7.19849e-46	Chromaffin cells C2
UQCRB	2.52375e-50	0.559882	0.875	0.59	8.60219e-46	Chromaffin cells C2
TOMM6	3.77547e-50	0.488084	0.741	0.431	1.28687e-45	Chromaffin cells C2
HSD17B12	3.93823e-50	0.393411	0.28	0.095	1.34234e-45	Chromaffin cells C2
SSR4	4.16278e-50	0.533494	0.772	0.455	1.41888e-45	Chromaffin cells C2
CTSD1	6.24363e-50	0.863455	0.313	0.119	2.12814e-45	Chromaffin cells C2
DECR1	7.83932e-50	0.387586	0.356	0.138	2.67203e-45	Chromaffin cells C2
ETFRF1	1.51297e-49	0.385116	0.272	0.093	5.15697e-45	Chromaffin cells C2
ATP5MF	2.23615e-49	0.472802	0.789	0.486	7.62191e-45	Chromaffin cells C2
ZMYND8	2.82318e-49	0.456234	0.417	0.18	9.6228e-45	Chromaffin cells C2
USP9Y	3.22571e-49	0.351341	0.359	0.137	1.09948e-44	Chromaffin cells C2
FHL2	3.43866e-49	0.391639	0.26	0.086	1.17207e-44	Chromaffin cells C2
IER21	3.85123e-49	0.683596	0.665	0.347	1.31269e-44	Chromaffin cells C2
SNHG51	4.01287e-49	0.46327	0.575	0.286	1.36779e-44	Chromaffin cells C2
UQCRFS1	4.04595e-49	0.46521	0.669	0.374	1.37906e-44	Chromaffin cells C2
ATP5PB	4.53121e-49	0.450421	0.535	0.266	1.54446e-44	Chromaffin cells C2
ZBTB201	5.88926e-49	0.416392	0.81	0.468	2.00736e-44	Chromaffin cells C2
UQCRC11	6.11963e-49	0.380159	0.428	0.19	2.08588e-44	Chromaffin cells C2
SON1	8.51261e-49	0.470368	0.714	0.403	2.90152e-44	Chromaffin cells C2
RPL10A	1.00577e-48	0.425661	0.942	0.876	3.42815e-44	Chromaffin cells C2
SEC61B	1.15916e-48	0.519804	0.783	0.494	3.951e-44	Chromaffin cells C2
RBP1	1.23897e-48	0.425076	0.845	0.506	4.22304e-44	Chromaffin cells C2
CLIC11	1.51601e-48	0.392294	0.561	0.265	5.16731e-44	Chromaffin cells C2
CRY1	4.74987e-48	0.468931	0.358	0.143	1.61899e-43	Chromaffin cells C2
MBNL1	5.32729e-48	0.444294	0.348	0.139	1.81581e-43	Chromaffin cells C2
UBB	1.95129e-47	0.491251	0.93	0.804	6.65097e-43	Chromaffin cells C2
MAGED11	2.1941e-47	0.413465	0.463	0.214	7.47858e-43	Chromaffin cells C2
PRKAR1A1	2.20663e-47	0.474863	0.51	0.247	7.52131e-43	Chromaffin cells C2
SDHB	2.61208e-47	0.340847	0.329	0.128	8.90329e-43	Chromaffin cells C2
ATP1B1	4.71956e-47	0.506068	0.62	0.337	1.60866e-42	Chromaffin cells C2
ARF4	8.43853e-47	0.451051	0.586	0.313	2.87627e-42	Chromaffin cells C2
MRPS6	1.04338e-46	0.41468	0.447	0.204	3.55637e-42	Chromaffin cells C2
ARRDC3	1.58145e-46	0.475277	0.383	0.161	5.39036e-42	Chromaffin cells C2
ALDH3A2	1.82865e-46	0.385373	0.326	0.127	6.23294e-42	Chromaffin cells C2
CAST1	1.85859e-46	0.403317	0.27	0.095	6.335e-42	Chromaffin cells C2
SLC25A61	2.04465e-46	0.533054	0.867	0.644	6.9692e-42	Chromaffin cells C2
NBDY	2.07228e-46	0.464014	0.597	0.319	7.06337e-42	Chromaffin cells C2
RABGGTB	2.14637e-46	0.462736	0.319	0.128	7.31591e-42	Chromaffin cells C2
SEMA6A	2.42348e-46	0.459335	0.348	0.143	8.26044e-42	Chromaffin cells C2
RPL35A1	2.52235e-46	0.35776	0.968	0.931	8.59743e-42	Chromaffin cells C2
RORA	2.62187e-46	0.50602	0.792	0.481	8.93664e-42	Chromaffin cells C2
NDUFB21	2.71994e-46	0.479125	0.805	0.51	9.2709e-42	Chromaffin cells C2
CNIH1	3.19191e-46	0.399027	0.383	0.167	1.08796e-41	Chromaffin cells C2
ELOB	3.65917e-46	0.45736	0.874	0.607	1.24723e-41	Chromaffin cells C2
MRPL24	3.74083e-46	0.399883	0.302	0.115	1.27506e-41	Chromaffin cells C2
ESD1	5.9993e-46	0.475588	0.666	0.383	2.04486e-41	Chromaffin cells C2
MYL12B1	6.04465e-46	0.437061	0.732	0.426	2.06032e-41	Chromaffin cells C2
SPCS1	7.36095e-46	0.414485	0.639	0.346	2.50898e-41	Chromaffin cells C2
EBP	9.97937e-46	0.332803	0.358	0.148	3.40147e-41	Chromaffin cells C2
OAZ2	1.0168e-45	0.423347	0.462	0.213	3.46575e-41	Chromaffin cells C2
SSR31	1.11078e-45	0.570534	0.407	0.19	3.78609e-41	Chromaffin cells C2
CALU1	1.15674e-45	0.522451	0.374	0.161	3.94276e-41	Chromaffin cells C2
BABAM2	1.21789e-45	0.424216	0.423	0.192	4.15119e-41	Chromaffin cells C2
HNRNPC1	1.24341e-45	0.455597	0.767	0.456	4.23815e-41	Chromaffin cells C2
PPP3CA1	1.84955e-45	0.475951	0.572	0.301	6.3042e-41	Chromaffin cells C2
TMEM9	1.97658e-45	0.380354	0.371	0.159	6.73717e-41	Chromaffin cells C2
P4HB2	2.12337e-45	0.415952	0.554	0.285	7.23751e-41	Chromaffin cells C2
SMIM26	2.47202e-45	0.465307	0.57	0.302	8.42589e-41	Chromaffin cells C2
INPP4B	5.67271e-45	0.550634	0.291	0.11	1.93354e-40	Chromaffin cells C2
UBE2D3	6.47628e-45	0.395804	0.687	0.381	2.20744e-40	Chromaffin cells C2
HSP90B11	1.16449e-44	0.472207	0.732	0.431	3.96918e-40	Chromaffin cells C2
ERGIC31	1.5048e-44	0.412725	0.49	0.241	5.12913e-40	Chromaffin cells C2
TM7SF2	1.85132e-44	0.399831	0.339	0.137	6.31021e-40	Chromaffin cells C2
GRSF1	1.85603e-44	0.353281	0.345	0.142	6.32627e-40	Chromaffin cells C2
PPP1CA	2.48201e-44	0.363011	0.42	0.19	8.45992e-40	Chromaffin cells C2
REEP5	3.02041e-44	0.377107	0.458	0.217	1.02951e-39	Chromaffin cells C2
MRPL52	3.22578e-44	0.368801	0.492	0.243	1.09951e-39	Chromaffin cells C2
NEDD8	5.63784e-44	0.485499	0.8	0.497	1.92166e-39	Chromaffin cells C2
TMEM50A1	7.54321e-44	0.433922	0.415	0.19	2.5711e-39	Chromaffin cells C2
RPLP11	1.08984e-43	0.332073	0.979	0.953	3.71473e-39	Chromaffin cells C2
LAMTOR4	1.45251e-43	0.478803	0.581	0.314	4.95087e-39	Chromaffin cells C2
RPL372	1.51048e-43	0.392916	0.968	0.877	5.14847e-39	Chromaffin cells C2
COA4	1.7972e-43	0.414721	0.454	0.219	6.12577e-39	Chromaffin cells C2
RNF145	1.92863e-43	0.387552	0.438	0.206	6.57374e-39	Chromaffin cells C2
NDUFB3	2.01487e-43	0.440006	0.534	0.28	6.86768e-39	Chromaffin cells C2
CDH21	3.60378e-43	0.506326	0.575	0.313	1.22835e-38	Chromaffin cells C2
ACADM	3.81765e-43	0.370831	0.371	0.162	1.30125e-38	Chromaffin cells C2
PRKAR2B	4.66663e-43	0.372526	0.415	0.191	1.59062e-38	Chromaffin cells C2
MRPS14	2.34569e-42	0.394458	0.297	0.117	7.99527e-38	Chromaffin cells C2
SQLE	4.06213e-42	0.416212	0.369	0.162	1.38458e-37	Chromaffin cells C2
MTIF3	4.42786e-42	0.381723	0.35	0.149	1.50924e-37	Chromaffin cells C2
[truncated: 4,726 more rows]
