# Supplementary material for: Single‐Cell Atlas Reveals Tumorigenic Profiles and Immune Dynamics of Adrenal Incidentalomas
Source: Adv Sci (Weinh). 2025 Apr 7;12(22):2413493. doi: 10.1002/advs.202413493 (PMC12165089; doi:10.1002/advs.202413493)
Supplement: Supplementary file 9 — Supplemental Table 8 [file ADVS-12-2413493-s010.xlsx]

## Sheet: GSEA MYCN+ PCC cells GO
ID	setSize	enrichmentScore	NES	pvalue	p.adjust	qvalue	rank	leading_edge	core_enrichment
GOCC_COLLAGEN_CONTAINING_EXTRACELLULAR_MATRIX	12	0.797172	2.0347	1.66134e-05	0.0033393	0.0025882	30	tags=75%, list=18%, signal=66%	IGFBP7/SPARC/TIMP3/TIMP2/PSAP/S100A4/LGALS3BP/VCAN/SERPINF1
GOCC_EXTERNAL_ENCAPSULATING_STRUCTURE	12	0.797172	2.0347	1.66134e-05	0.0033393	0.0025882	30	tags=75%, list=18%, signal=66%	IGFBP7/SPARC/TIMP3/TIMP2/PSAP/S100A4/LGALS3BP/VCAN/SERPINF1
GOBP_RESPONSE_TO_ENDOGENOUS_STIMULUS	28	0.660325	1.93023	4.16484e-05	0.00558089	0.00432559	39	tags=61%, list=23%, signal=56%	IGFBP7/IGFBP5/VIM/TIMP3/TIMP2/APP/PRNP/PMEPA1/ZEB2/PDGFRA/TWIST1/SERPINF1/FOS/IER2/HTR1E/EGR1/BCHE
GOBP_NEGATIVE_REGULATION_OF_MULTICELLULAR_ORGANISMAL_PROCESS	17	0.709247	1.94651	0.000153766	0.0154535	0.0119776	31	tags=65%, list=18%, signal=59%	SPARC/IGFBP5/PRNP/B2M/CST3/PRKG1/SEMA5A/PDGFRA/TWIST1/SERPINF1/MYCN
GOCC_SECRETORY_GRANULE	23	0.64882	1.85992	0.000271519	0.0155929	0.0120856	20	tags=43%, list=12%, signal=44%	SPARC/TIMP3/TIMP2/PSAP/APP/CD59/HLA-B/B2M/CST3/LGALS3BP
GOCC_SECRETORY_VESICLE	23	0.64882	1.85992	0.000271519	0.0155929	0.0120856	20	tags=43%, list=12%, signal=44%	SPARC/TIMP3/TIMP2/PSAP/APP/CD59/HLA-B/B2M/CST3/LGALS3BP
GOBP_CELL_ADHESION	28	0.625703	1.82902	0.000207692	0.0155929	0.0120856	28	tags=50%, list=16%, signal=50%	IGFBP7/GPM6B/APP/PRNP/RHOB/B2M/HLA-A/LGALS3BP/PRKG1/NRXN1/SEMA5A/CNN3/VCAN/PDGFRA
GOBP_DEFENSE_RESPONSE	13	0.71752	1.86545	0.000530837	0.0245786	0.0190502	34	tags=69%, list=20%, signal=60%	VIM/APP/HLA-B/HLA-A/CST3/LGALS3BP/NEAT1/SERPINF1/FOS
GOBP_POSITIVE_REGULATION_OF_LOCOMOTION	10	0.753495	1.85603	0.00079211	0.0245786	0.0190502	29	tags=70%, list=17%, signal=62%	SPARC/IGFBP5/APP/RHOB/SEMA5A/PDGFRA/TWIST1
GOBP_REGULATION_OF_LOCOMOTION	15	0.681559	1.81564	0.000642254	0.0245786	0.0190502	30	tags=60%, list=18%, signal=54%	SPARC/IGFBP5/APP/RHOB/PRKG1/SEMA5A/PDGFRA/TWIST1/SERPINF1
HP_ABNORMAL_VASCULAR_MORPHOLOGY	25	0.625871	1.80692	0.000752176	0.0245786	0.0190502	34	tags=52%, list=20%, signal=49%	IGFBP7/SPARC/PSAP/APP/PRNP/HLA-B/B2M/CST3/PRKG1/ZEB2/TWIST1/MYCN/FOS
GOBP_REGULATION_OF_RESPONSE_TO_EXTERNAL_STIMULUS	12	0.706595	1.80351	0.000794829	0.0245786	0.0190502	30	tags=67%, list=18%, signal=59%	APP/HLA-B/HLA-A/PRKG1/SEMA5A/NEAT1/PDGFRA/SERPINF1
GOBP_NEGATIVE_REGULATION_OF_RESPONSE_TO_STIMULUS	24	0.625053	1.80252	0.000772693	0.0245786	0.0190502	30	tags=50%, list=18%, signal=48%	IGFBP5/TIMP3/PRNP/CD59/HLA-B/PMEPA1/HLA-A/PRKG1/SEMA5A/PDGFRA/TWIST1/SERPINF1
GOCC_CELL_SURFACE	14	0.691136	1.8149	0.00125952	0.0337551	0.0261626	28	tags=64%, list=16%, signal=59%	SPARC/APP/PRNP/CD59/HLA-B/B2M/HLA-A/NRXN1/PDGFRA
GOBP_REGULATION_OF_MULTICELLULAR_ORGANISMAL_DEVELOPMENT	19	0.64169	1.78086	0.0012072	0.0337551	0.0261626	34	tags=58%, list=20%, signal=52%	SPARC/GPM6B/RHOB/HLA-B/B2M/NRXN1/SEMA5A/TWIST1/SERPINF1/MYCN/FOS
GOMF_STRUCTURAL_MOLECULE_ACTIVITY	15	0.663446	1.76739	0.00148792	0.0373841	0.0289754	5	tags=27%, list=3%, signal=28%	IGFBP7/SPARC/GPM6B/VIM
GOBP_REGULATION_OF_CELL_POPULATION_PROLIFERATION	35	0.568585	1.70077	0.00181657	0.0429566	0.0332944	67	tags=71%, list=39%, signal=54%	IGFBP7/SPARC/IGFBP5/APP/PRNP/B2M/HLA-A/PRKG1/SEMA5A/NEAT1/PDGFRA/TWIST1/SERPINF1/MYCN/EGR1/BCHE/JUNB/NFIB/PMP22/CTNNB1/NME2/SIX3/RHOA/CD81/NME1
GOCC_EARLY_ENDOSOME	11	0.725199	1.82476	0.00201035	0.0448979	0.0347991	18	tags=55%, list=11%, signal=52%	APP/RHOB/HLA-B/PMEPA1/B2M/HLA-A
GOBP_RESPONSE_TO_HORMONE	14	0.671701	1.76386	0.00245175	0.0454379	0.0352177	39	tags=64%, list=23%, signal=54%	IGFBP7/IGFBP5/TIMP3/TIMP2/PMEPA1/SERPINF1/FOS/EGR1/BCHE
GOCC_VESICLE_LUMEN	13	0.670974	1.74444	0.00282574	0.0454379	0.0352177	20	tags=46%, list=12%, signal=44%	SPARC/TIMP3/TIMP2/APP/B2M/LGALS3BP
GOBP_GROWTH	13	0.670859	1.74414	0.00282574	0.0454379	0.0352177	23	tags=46%, list=14%, signal=43%	IGFBP7/IGFBP5/PSAP/APP/PRKG1/SEMA5A
GOBP_RESPONSE_TO_ORGANIC_CYCLIC_COMPOUND	13	0.670437	1.74304	0.00282574	0.0454379	0.0352177	39	tags=69%, list=23%, signal=58%	IGFBP7/IGFBP5/APP/PMEPA1/SERPINF1/FOS/HTR1E/EGR1/BCHE
GOMF_MOLECULAR_FUNCTION_REGULATOR_ACTIVITY	26	0.592405	1.72673	0.00252083	0.0454379	0.0352177	30	tags=46%, list=18%, signal=45%	TIMP3/TIMP2/PSAP/APP/PRNP/PPP2R2B/CST3/PRKG1/NRXN1/SEMA5A/ZEB2/SERPINF1
HP_ABNORMAL_HEART_VALVE_PHYSIOLOGY	12	0.67578	1.72486	0.00256461	0.0454379	0.0352177	31	tags=58%, list=18%, signal=51%	IGFBP7/HLA-B/PRKG1/NRXN1/ZEB2/TWIST1/MYCN
GOBP_RESPONSE_TO_OXYGEN_CONTAINING_COMPOUND	22	0.601127	1.71141	0.00220677	0.0454379	0.0352177	39	tags=55%, list=23%, signal=48%	IGFBP7/IGFBP5/VIM/APP/PRNP/RHOB/PDGFRA/SERPINF1/FOS/HTR1E/EGR1/BCHE
GOBP_LOCOMOTION	20	0.615094	1.71959	0.00308303	0.0460012	0.0356542	30	tags=50%, list=18%, signal=47%	SPARC/IGFBP5/APP/RHOB/PRKG1/NRXN1/SEMA5A/PDGFRA/TWIST1/SERPINF1
HP_ABNORMALITY_OF_BLOOD_CIRCULATION	12	0.66893	1.70738	0.00308963	0.0460012	0.0356542	28	tags=58%, list=16%, signal=52%	SPARC/APP/HLA-B/CST3/PRKG1/ZEB2/PDGFRA

## Sheet: GSEA Proliferating NB GO
ID	setSize	enrichmentScore	NES	pvalue	p.adjust	qvalue	rank	leading_edge	core_enrichment
GOBP_CELL_CYCLE	95	0.640858	2.33518	1e-10	2.02e-08	1.66842e-08	147	tags=69%, list=32%, signal=60%	UBE2C/CENPF/TOP2A/PTTG1/TUBA1B/UBE2S/MKI67/BIRC5/MAD2L1/NUSAP1/TUBB4B/CKS1B/PRC1/PCLAF/DDX11/SMC4/CCNB1/TPX2/CDK1/NUF2/CCNB2/PBK/ASPM/RRM2/GTSE1/RANBP1/PCNA/CDKN3/BRIP1/AURKB/MYBL2/MCM7/E2F1/CENPW/SPC25/RAN/RAD51AP1/DTL/MCM3/CKAP2/CENPH/MIS18BP1/ZWINT/GMNN/NASP/SMC2/RAD51C/FEN1/CENPK/CDT1/RPA3/KIF22/TUBB/EZH2/CHEK1/CENPV/RRM1/VRK1/ANAPC11/CKAP5/ERH/EIF4EBP1/RHEB/MZT1/SAC3D1/RAD21
GOBP_MITOTIC_CELL_CYCLE	68	0.647234	2.30306	1e-10	2.02e-08	1.66842e-08	130	tags=71%, list=28%, signal=59%	UBE2C/CENPF/TUBA1B/UBE2S/MKI67/BIRC5/MAD2L1/NUSAP1/TUBB4B/CKS1B/PRC1/SMC4/CCNB1/TPX2/CDK1/NUF2/CCNB2/PBK/RRM2/GTSE1/RANBP1/PCNA/CDKN3/AURKB/MYBL2/E2F1/CENPW/SPC25/RAN/DTL/MCM3/CKAP2/CENPH/ZWINT/GMNN/SMC2/RAD51C/CENPK/CDT1/RPA3/KIF22/TUBB/EZH2/CHEK1/RRM1/VRK1/ANAPC11/CKAP5
GOBP_CELL_CYCLE_PROCESS	79	0.640693	2.29459	1e-10	2.02e-08	1.66842e-08	115	tags=63%, list=25%, signal=57%	UBE2C/CENPF/TOP2A/PTTG1/UBE2S/MKI67/BIRC5/MAD2L1/NUSAP1/CKS1B/PRC1/PCLAF/DDX11/SMC4/CCNB1/TPX2/CDK1/NUF2/CCNB2/ASPM/RRM2/GTSE1/RANBP1/PCNA/CDKN3/BRIP1/AURKB/MYBL2/E2F1/CENPW/SPC25/RAN/RAD51AP1/DTL/MCM3/CKAP2/CENPH/ZWINT/GMNN/SMC2/RAD51C/FEN1/CENPK/CDT1/KIF22/TUBB/EZH2/CHEK1/CENPV/RRM1
GOBP_CHROMOSOME_ORGANIZATION	72	0.630255	2.25309	1e-10	2.02e-08	1.66842e-08	105	tags=58%, list=23%, signal=53%	UBE2C/CENPF/HMGB2/TOP2A/PTTG1/BIRC5/MAD2L1/NUSAP1/HMGB1/PRC1/DDX11/SMC4/CCNB1/TPX2/CDK1/NUF2/PCNA/GINS2/BRIP1/AURKB/MYBL2/MCM7/HMGB3/RFC3/CENPW/SPC25/RAN/MCM3/CENPH/ZWINT/NASP/SMC2/RAD51C/CENPP/FEN1/HNRNPA2B1/CENPK/CDT1/RPA3/KIF22/DNMT1/EZH2
GOBP_REGULATION_OF_CELL_CYCLE	58	0.645497	2.27935	5.36951e-10	8.67713e-08	7.16689e-08	115	tags=66%, list=25%, signal=56%	UBE2C/CENPF/MKI67/BIRC5/MAD2L1/NUSAP1/CKS1B/PRC1/PCLAF/DDX11/SMC4/CCNB1/TPX2/CDK1/NUF2/CCNB2/ASPM/RRM2/GTSE1/RANBP1/CDKN3/BRIP1/AURKB/E2F1/SPC25/RAD51AP1/DTL/ZWINT/GMNN/SMC2/RAD51C/FEN1/CDT1/RPA3/EZH2/CHEK1/CENPV/RRM1
GOCC_CHROMOSOME	100	0.564971	2.06385	1.99837e-09	2.69114e-07	2.22275e-07	114	tags=52%, list=25%, signal=50%	CENPF/HMGB2/TOP2A/MKI67/BIRC5/MAD2L1/NUSAP1/HMGB1/PRC1/DDX11/SMC4/CCNB1/CDK1/NUF2/PCNA/GINS2/ANP32E/AURKB/MCM7/ALYREF/CENPU/HMGB3/RFC3/DEK/E2F1/CENPM/CENPW/SPC25/TMPO/RAN/RAD51AP1/DTL/MCM3/CENPH/MIS18BP1/ZWINT/NASP/SMC2/RAD51C/ORC6/CENPP/FEN1/HNRNPA2B1/CENPK/CDT1/RPA3/KIF22/DNMT1/EZH2/NSD2/CHEK1/CENPV
GOBP_ORGANELLE_FISSION	44	0.671248	2.29898	3.23924e-09	3.73901e-07	3.08824e-07	99	tags=66%, list=21%, signal=57%	UBE2C/CENPF/TOP2A/PTTG1/UBE2S/MKI67/BIRC5/MAD2L1/NUSAP1/PRC1/SMC4/CCNB1/TPX2/NUF2/CCNB2/ASPM/RANBP1/BRIP1/AURKB/MYBL2/SPC25/RAN/RAD51AP1/ZWINT/SMC2/RAD51C/CENPK/CDT1/KIF22
GOBP_CHROMOSOME_SEGREGATION	44	0.660745	2.263	9.04905e-09	9.13954e-07	7.54882e-07	104	tags=66%, list=23%, signal=56%	UBE2C/CENPF/TOP2A/PTTG1/MKI67/BIRC5/MAD2L1/NUSAP1/PRC1/SMC4/CCNB1/TPX2/NUF2/CCNB2/ASPM/BRIP1/AURKB/MYBL2/CENPW/SPC25/RAN/CENPH/ZWINT/SMC2/RAD51C/CENPK/CDT1/KIF22/TUBB
GOBP_REGULATION_OF_CELL_CYCLE_PROCESS	44	0.659369	2.25829	1.08719e-08	9.76051e-07	8.0617e-07	115	tags=70%, list=25%, signal=58%	UBE2C/CENPF/MKI67/BIRC5/MAD2L1/NUSAP1/PRC1/DDX11/SMC4/CCNB1/TPX2/CDK1/NUF2/RRM2/GTSE1/RANBP1/BRIP1/AURKB/E2F1/SPC25/RAD51AP1/DTL/ZWINT/SMC2/RAD51C/FEN1/CDT1/EZH2/CHEK1/CENPV/RRM1
GOBP_MITOTIC_CELL_CYCLE_PROCESS	61	0.613222	2.17639	1.31361e-08	1.0614e-06	8.76661e-07	130	tags=67%, list=28%, signal=56%	UBE2C/CENPF/UBE2S/MKI67/BIRC5/MAD2L1/NUSAP1/CKS1B/PRC1/SMC4/CCNB1/TPX2/CDK1/NUF2/CCNB2/RRM2/GTSE1/RANBP1/PCNA/CDKN3/AURKB/MYBL2/E2F1/SPC25/RAN/DTL/MCM3/CKAP2/CENPH/ZWINT/SMC2/RAD51C/CENPK/CDT1/KIF22/EZH2/CHEK1/RRM1/VRK1/ANAPC11/CKAP5
GOBP_NUCLEAR_CHROMOSOME_SEGREGATION	37	0.675335	2.27005	2.5592e-08	1.87985e-06	1.55266e-06	99	tags=68%, list=21%, signal=58%	UBE2C/CENPF/TOP2A/PTTG1/BIRC5/MAD2L1/NUSAP1/PRC1/SMC4/CCNB1/TPX2/NUF2/CCNB2/ASPM/BRIP1/AURKB/MYBL2/SPC25/RAN/ZWINT/SMC2/RAD51C/CENPK/CDT1/KIF22
GOBP_DNA_METABOLIC_PROCESS	86	0.556843	2.01016	3.88712e-08	2.61733e-06	2.16178e-06	115	tags=52%, list=25%, signal=48%	CENPF/HMGB2/TOP2A/PTTG1/TYMS/UBE2T/ENDOG/KPNA2/HMGB1/PCLAF/DDX11/DUT/CDK1/RRM2/PCNA/GINS2/BRIP1/AURKB/TK1/MCM7/ALYREF/HMGB3/RFC3/DEK/RAN/RAD51AP1/DTL/MCM3/GMNN/NASP/RAD51C/ORC6/FEN1/HNRNPAB/HNRNPA2B1/CDT1/RPA3/KIF22/DNMT1/NUDT1/EZH2/NSD2/CHEK1/DCTPP1/RRM1
GOBP_CELL_DIVISION	51	0.623607	2.17477	4.90294e-08	3.04737e-06	2.51698e-06	87	tags=55%, list=19%, signal=50%	UBE2C/CENPF/TOP2A/PTTG1/TUBA1B/UBE2S/BIRC5/MAD2L1/NUSAP1/CKS1B/PRC1/SMC4/CCNB1/TPX2/CDK1/NUF2/CCNB2/ASPM/BRIP1/AURKB/CENPW/SPC25/RAN/CKAP2/MIS18BP1/ZWINT/SMC2/ORC6
GOCC_MICROTUBULE_CYTOSKELETON	54	0.586557	2.05511	2.48815e-07	1.43602e-05	1.18608e-05	75	tags=46%, list=16%, signal=44%	CENPF/TOP2A/TUBA1B/BIRC5/MAD2L1/NUSAP1/TUBB4B/PRC1/PCLAF/DDX11/CCNB1/TPX2/CDK1/CCNB2/ASPM/GTSE1/RANBP1/PCNA/AURKB/CENPU/E2F1/RAN/DTL/MCM3/CKAP2
GOBP_POSITIVE_REGULATION_OF_CELL_CYCLE_PROCESS	24	0.699077	2.22182	9.95719e-07	5.36361e-05	4.43008e-05	127	tags=88%, list=28%, signal=67%	UBE2C/BIRC5/MAD2L1/NUSAP1/DDX11/SMC4/CCNB1/CDK1/RRM2/RANBP1/AURKB/RAD51AP1/DTL/SMC2/RAD51C/FEN1/CDT1/EZH2/CENPV/RRM1/ANAPC11
GOBP_POSITIVE_REGULATION_OF_CELL_CYCLE	27	0.672452	2.17344	1.0992e-06	5.48115e-05	4.52716e-05	147	tags=89%, list=32%, signal=64%	UBE2C/BIRC5/MAD2L1/NUSAP1/DDX11/SMC4/CCNB1/CDK1/RRM2/RANBP1/AURKB/RAD51AP1/DTL/SMC2/RAD51C/FEN1/CDT1/EZH2/CHEK1/CENPV/RRM1/ANAPC11/EIF4EBP1/RAD21
GOBP_SISTER_CHROMATID_SEGREGATION	32	0.657877	2.16669	1.22105e-06	5.48115e-05	4.52716e-05	99	tags=66%, list=21%, signal=55%	UBE2C/CENPF/TOP2A/BIRC5/MAD2L1/NUSAP1/PRC1/SMC4/CCNB1/TPX2/NUF2/AURKB/MYBL2/SPC25/RAN/ZWINT/SMC2/RAD51C/CENPK/CDT1/KIF22
GOBP_CELL_CYCLE_PHASE_TRANSITION	34	0.638192	2.11791	1.16001e-06	5.48115e-05	4.52716e-05	115	tags=71%, list=25%, signal=57%	UBE2C/CENPF/UBE2S/BIRC5/MAD2L1/CKS1B/CCNB1/CDK1/NUF2/CCNB2/RRM2/GTSE1/CDKN3/BRIP1/AURKB/E2F1/SPC25/DTL/ZWINT/RAD51C/CDT1/EZH2/CHEK1/RRM1
GOBP_MICROTUBULE_CYTOSKELETON_ORGANIZATION	35	0.633968	2.11371	1.46357e-06	6.224e-05	5.14072e-05	76	tags=57%, list=16%, signal=52%	TUBA1B/BIRC5/MAD2L1/NUSAP1/TUBB4B/PRC1/PCLAF/CCNB1/TPX2/CDK1/NUF2/CCNB2/ASPM/RANBP1/AURKB/MYBL2/SPC25/RAN/CKAP2/CENPH
GOBP_MITOTIC_NUCLEAR_DIVISION	36	0.629483	2.10605	2.59347e-06	0.000104776	8.65401e-05	99	tags=61%, list=21%, signal=52%	UBE2C/CENPF/UBE2S/MKI67/BIRC5/MAD2L1/NUSAP1/PRC1/SMC4/CCNB1/TPX2/NUF2/RANBP1/AURKB/MYBL2/SPC25/RAN/ZWINT/SMC2/CENPK/CDT1/KIF22
GOBP_MICROTUBULE_BASED_PROCESS	39	0.61293	2.07001	3.73949e-06	0.000143881	0.000118839	76	tags=54%, list=16%, signal=49%	TUBA1B/BIRC5/MAD2L1/NUSAP1/TUBB4B/PRC1/PCLAF/CCNB1/TPX2/CDK1/NUF2/CCNB2/ASPM/GTSE1/RANBP1/AURKB/MYBL2/SPC25/RAN/CKAP2/CENPH
GOCC_CHROMOSOMAL_REGION	53	0.567983	1.98745	4.06026e-06	0.000149122	0.000123168	114	tags=58%, list=25%, signal=50%	CENPF/TOP2A/BIRC5/MAD2L1/SMC4/CCNB1/CDK1/NUF2/PCNA/AURKB/MCM7/ALYREF/CENPU/CENPM/CENPW/SPC25/RAD51AP1/MCM3/CENPH/MIS18BP1/ZWINT/CENPP/FEN1/HNRNPA2B1/CENPK/CDT1/KIF22/DNMT1/EZH2/CHEK1/CENPV
GOBP_MITOTIC_CELL_CYCLE_PHASE_TRANSITION	32	0.640149	2.1083	5.50032e-06	0.000193229	0.000159597	115	tags=72%, list=25%, signal=58%	UBE2C/CENPF/UBE2S/BIRC5/MAD2L1/CKS1B/CCNB1/CDK1/NUF2/CCNB2/RRM2/GTSE1/CDKN3/AURKB/E2F1/SPC25/DTL/ZWINT/RAD51C/CDT1/EZH2/CHEK1/RRM1
GOBP_REGULATION_OF_MITOTIC_CELL_CYCLE	36	0.617554	2.06614	7.38289e-06	0.000248557	0.000205296	115	tags=67%, list=25%, signal=54%	UBE2C/CENPF/MKI67/BIRC5/MAD2L1/NUSAP1/CKS1B/CCNB1/CDK1/NUF2/RRM2/GTSE1/AURKB/E2F1/SPC25/DTL/ZWINT/GMNN/RAD51C/CDT1/RPA3/EZH2/CHEK1/RRM1
GOBP_CYTOSKELETON_ORGANIZATION	43	0.581015	1.98192	1.28154e-05	0.000414193	0.000342103	76	tags=49%, list=16%, signal=45%	TUBA1B/BIRC5/MAD2L1/NUSAP1/TUBB4B/PRC1/PCLAF/CCNB1/TPX2/CDK1/NUF2/CCNB2/ASPM/DIAPH3/RANBP1/AURKB/MYBL2/SPC25/RAN/CKAP2/CENPH
GOCC_MICROTUBULE_ORGANIZING_CENTER	34	0.606243	2.01188	1.49445e-05	0.000464428	0.000383595	75	tags=50%, list=16%, signal=45%	CENPF/TOP2A/PCLAF/DDX11/CCNB1/CDK1/CCNB2/ASPM/RANBP1/PCNA/AURKB/CENPU/E2F1/RAN/DTL/MCM3/CKAP2
GOCC_SUPRAMOLECULAR_COMPLEX	61	0.529426	1.87899	2.19651e-05	0.000657326	0.000542919	139	tags=57%, list=30%, signal=46%	CENPF/TUBA1B/BIRC5/MAD2L1/NUSAP1/TUBB4B/PRC1/CCNB1/CDK1/NUF2/ASPM/DIAPH3/GTSE1/AURKB/CENPU/DEK/CENPM/CENPW/SPC25/CKAP2/CENPH/ZWINT/LSM4/HNRNPAB/CENPK/CDT1/KIF22/TUBB/LMNB1/CENPV/FBLN1/CKAP5/PSMC3/LSM3/SYNE2
GOBP_MITOTIC_SISTER_CHROMATID_SEGREGATION	28	0.632179	2.0469	2.33899e-05	0.000674965	0.000557488	99	tags=64%, list=21%, signal=54%	CENPF/BIRC5/MAD2L1/NUSAP1/PRC1/SMC4/CCNB1/TPX2/NUF2/AURKB/MYBL2/SPC25/RAN/ZWINT/SMC2/CENPK/CDT1/KIF22
GOCC_CONDENSED_CHROMOSOME	37	0.594583	1.99861	2.64001e-05	0.00073556	0.000607537	114	tags=62%, list=25%, signal=51%	CENPF/HMGB2/TOP2A/MKI67/BIRC5/MAD2L1/HMGB1/SMC4/CCNB1/NUF2/AURKB/CENPU/CENPM/CENPW/SPC25/CENPH/ZWINT/SMC2/CENPK/CDT1/KIF22/CHEK1/CENPV
GOBP_REGULATION_OF_MITOTIC_CELL_CYCLE_PHASE_TRANSITION	27	0.62239	2.01164	3.66281e-05	0.000986518	0.000814816	115	tags=70%, list=25%, signal=56%	UBE2C/CENPF/BIRC5/MAD2L1/CCNB1/CDK1/NUF2/RRM2/GTSE1/AURKB/E2F1/SPC25/DTL/ZWINT/RAD51C/CDT1/EZH2/CHEK1/RRM1
GOBP_CELL_CYCLE_CHECKPOINT_SIGNALING	19	0.68543	2.09301	3.9245e-05	0.0010229	0.000844867	111	tags=79%, list=24%, signal=63%	CENPF/BIRC5/MAD2L1/CCNB1/CDK1/NUF2/GTSE1/BRIP1/AURKB/E2F1/SPC25/DTL/ZWINT/CDT1/CHEK1
GOBP_REGULATION_OF_CELL_CYCLE_PHASE_TRANSITION	29	0.620213	2.02161	5.04198e-05	0.0012731	0.00105152	115	tags=69%, list=25%, signal=55%	UBE2C/CENPF/BIRC5/MAD2L1/CCNB1/CDK1/NUF2/RRM2/GTSE1/BRIP1/AURKB/E2F1/SPC25/DTL/ZWINT/RAD51C/CDT1/EZH2/CHEK1/RRM1
GOBP_MICROTUBULE_CYTOSKELETON_ORGANIZATION_INVOLVED_IN_MITOSIS	18	0.687641	2.07558	5.56464e-05	0.00136249	0.00112535	76	tags=67%, list=16%, signal=58%	BIRC5/MAD2L1/NUSAP1/PRC1/CCNB1/TPX2/NUF2/AURKB/MYBL2/SPC25/RAN/CENPH
GOBP_REGULATION_OF_CHROMOSOME_SEGREGATION	18	0.684587	2.06636	6.3996e-05	0.00152085	0.00125615	97	tags=72%, list=21%, signal=59%	UBE2C/CENPF/MKI67/BIRC5/MAD2L1/SMC4/CCNB1/NUF2/AURKB/SPC25/ZWINT/SMC2/CDT1
GOBP_NEGATIVE_REGULATION_OF_CELL_CYCLE	24	0.637574	2.02635	7.02844e-05	0.00161582	0.00133459	111	tags=71%, list=24%, signal=57%	CENPF/BIRC5/MAD2L1/CCNB1/CDK1/NUF2/GTSE1/BRIP1/AURKB/E2F1/SPC25/DTL/ZWINT/GMNN/CDT1/EZH2/CHEK1
GOBP_REGULATION_OF_ORGANELLE_ORGANIZATION	51	0.538127	1.87667	7.19919e-05	0.00161582	0.00133459	140	tags=57%, list=30%, signal=45%	UBE2C/CENPF/TOP2A/MKI67/BIRC5/MAD2L1/NUSAP1/ENDOG/DDX11/SMC4/CCNB1/TPX2/NUF2/AURKB/SPC25/RAD51AP1/CKAP2/ZWINT/SMC2/FEN1/HNRNPA2B1/CDT1/DNMT1/CHEK1/CENPV/ANAPC11/CKAP5/SYNE2/HNRNPD
GOBP_NEGATIVE_REGULATION_OF_MITOTIC_CELL_CYCLE_PHASE_TRANSITION	17	0.68871	2.06469	8.06568e-05	0.00171502	0.00141652	111	tags=82%, list=24%, signal=65%	CENPF/BIRC5/MAD2L1/CCNB1/CDK1/NUF2/GTSE1/AURKB/SPC25/DTL/ZWINT/CDT1/EZH2/CHEK1
GOBP_NEGATIVE_REGULATION_OF_CELL_CYCLE_PROCESS	23	0.630012	1.99656	7.8578e-05	0.00171502	0.00141652	111	tags=70%, list=24%, signal=56%	CENPF/BIRC5/MAD2L1/CCNB1/CDK1/NUF2/GTSE1/BRIP1/AURKB/E2F1/SPC25/DTL/ZWINT/CDT1/EZH2/CHEK1
GOBP_MITOTIC_CELL_CYCLE_CHECKPOINT_SIGNALING	16	0.697378	2.05393	9.72192e-05	0.00201418	0.00166362	111	tags=81%, list=24%, signal=64%	CENPF/BIRC5/MAD2L1/CCNB1/CDK1/NUF2/GTSE1/AURKB/SPC25/DTL/ZWINT/CDT1/CHEK1
GOCC_CHROMOSOME_CENTROMERIC_REGION	36	0.572876	1.91666	0.000113604	0.0022948	0.00189539	114	tags=61%, list=25%, signal=50%	CENPF/TOP2A/BIRC5/MAD2L1/SMC4/CCNB1/NUF2/AURKB/CENPU/CENPM/CENPW/SPC25/CENPH/MIS18BP1/ZWINT/CENPP/CENPK/CDT1/KIF22/DNMT1/EZH2/CENPV
GOBP_NEGATIVE_REGULATION_OF_MITOTIC_CELL_CYCLE	18	0.672502	2.02989	0.000128624	0.00253484	0.00209365	111	tags=78%, list=24%, signal=61%	CENPF/BIRC5/MAD2L1/CCNB1/CDK1/NUF2/GTSE1/AURKB/SPC25/DTL/ZWINT/CDT1/EZH2/CHEK1
GOCC_CENTROSOME	30	0.592673	1.93722	0.00013412	0.00258022	0.00213114	75	tags=50%, list=16%, signal=45%	CENPF/PCLAF/DDX11/CCNB1/CDK1/CCNB2/ASPM/RANBP1/PCNA/AURKB/CENPU/E2F1/DTL/MCM3/CKAP2
GOBP_DNA_REPLICATION	33	0.575578	1.90642	0.000137794	0.00258925	0.00213859	115	tags=64%, list=25%, signal=51%	ENDOG/PCLAF/DDX11/DUT/CDK1/RRM2/PCNA/GINS2/MCM7/ALYREF/RFC3/DTL/MCM3/GMNN/NASP/ORC6/FEN1/CDT1/RPA3/CHEK1/RRM1
GOBP_REGULATION_OF_NUCLEAR_DIVISION	17	0.665879	1.99624	0.000238961	0.0043882	0.00362444	127	tags=82%, list=28%, signal=62%	CENPF/MKI67/BIRC5/MAD2L1/NUSAP1/CCNB1/NUF2/AURKB/SPC25/RAD51AP1/ZWINT/CDT1/CHEK1/ANAPC11
GOCC_SPINDLE	26	0.602775	1.93329	0.000255501	0.00458767	0.00378919	147	tags=77%, list=32%, signal=56%	CENPF/MAD2L1/NUSAP1/TUBB4B/PRC1/DDX11/CCNB1/TPX2/CDK1/ASPM/AURKB/CKAP2/KIF22/TUBB/CEP128/CENPV/CKAP5/MZT1/SAC3D1/RAD21
GOBP_NEGATIVE_REGULATION_OF_CELLULAR_COMPONENT_ORGANIZATION	23	0.60763	1.92563	0.000312721	0.00549302	0.00453697	111	tags=61%, list=24%, signal=49%	CENPF/TOP2A/BIRC5/MAD2L1/HMGB1/CCNB1/TPX2/NUF2/AURKB/SPC25/CKAP2/ZWINT/CDT1/CHEK1
GOBP_DNA_CONFORMATION_CHANGE	18	0.655331	1.97805	0.000326167	0.00560729	0.00463135	94	tags=61%, list=20%, signal=51%	HMGB2/TOP2A/HMGB1/DDX11/GINS2/BRIP1/MCM7/HMGB3/RFC3/MCM3/HNRNPA2B1
GOBP_MULTICELLULAR_ORGANISM_REPRODUCTION	19	0.645326	1.97054	0.0003378	0.0056863	0.0046966	86	tags=53%, list=19%, signal=45%	HMGB2/TOP2A/PTTG1/CCNB2/ASPM/PCNA/BRIP1/E2F1/RAN/RAD51C
GOBP_NEGATIVE_REGULATION_OF_ORGANELLE_ORGANIZATION	19	0.641693	1.95945	0.000380923	0.00628134	0.00518808	111	tags=68%, list=24%, signal=54%	CENPF/TOP2A/BIRC5/MAD2L1/CCNB1/TPX2/NUF2/AURKB/SPC25/CKAP2/ZWINT/CDT1/CHEK1
GOBP_REGULATION_OF_CHROMOSOME_ORGANIZATION	32	0.576822	1.89974	0.00039065	0.00631291	0.00521415	100	tags=53%, list=22%, signal=45%	UBE2C/CENPF/TOP2A/BIRC5/MAD2L1/DDX11/SMC4/CCNB1/NUF2/AURKB/SPC25/ZWINT/SMC2/FEN1/HNRNPA2B1/CDT1/DNMT1
GOBP_GAMETE_GENERATION	17	0.650762	1.95092	0.000441667	0.00699739	0.0057795	86	tags=53%, list=19%, signal=45%	HMGB2/TOP2A/PTTG1/CCNB2/ASPM/BRIP1/E2F1/RAN/RAD51C
GOCC_MITOTIC_SPINDLE	15	0.676033	1.9542	0.000451217	0.00701121	0.00579092	104	tags=73%, list=23%, signal=59%	MAD2L1/NUSAP1/TUBB4B/PRC1/TPX2/CDK1/ASPM/AURKB/CKAP2/KIF22/TUBB
GOBP_SEXUAL_REPRODUCTION	20	0.633247	1.94656	0.000571803	0.0087173	0.00720007	86	tags=50%, list=19%, signal=43%	HMGB2/TOP2A/PTTG1/CDK1/CCNB2/ASPM/BRIP1/E2F1/RAN/RAD51C
GOBP_REGULATION_OF_CATALYTIC_ACTIVITY	48	0.511613	1.76811	0.000641025	0.00959164	0.00792222	60	tags=33%, list=13%, signal=32%	UBE2C/HMGB2/UBE2S/BIRC5/MAD2L1/HMGB1/DDX11/CCNB1/TPX2/CCNB2/PCNA/GINS2/CDKN3/AURKB/DHFR/RFC3
GOBP_TRANSMEMBRANE_TRANSPORT	12	-0.541203	-2.17174	0.000663267	0.00969124	0.00800449	219	tags=100%, list=48%, signal=54%	SLC25A53/VDAC3/ATP5F1B/TOMM40/ATP5MC1/FABP5/BAX/COX5A/SLC38A1/MRPL18/ATP5PD
GOBP_REGULATION_OF_MITOTIC_NUCLEAR_DIVISION	16	0.662671	1.95171	0.00067167	0.00969124	0.00800449	157	tags=94%, list=34%, signal=64%	CENPF/MKI67/BIRC5/MAD2L1/NUSAP1/CCNB1/NUF2/AURKB/SPC25/ZWINT/CDT1/CHEK1/ANAPC11/RAD21/BUB3
GOCC_CONDENSED_CHROMOSOME_CENTROMERIC_REGION	25	0.58036	1.86033	0.000726505	0.0102985	0.00850608	99	tags=60%, list=21%, signal=50%	CENPF/BIRC5/MAD2L1/CCNB1/NUF2/AURKB/CENPU/CENPM/CENPW/SPC25/CENPH/ZWINT/CENPK/CDT1/KIF22
GOCC_POLYMERIC_CYTOSKELETAL_FIBER	22	0.605094	1.89656	0.000748897	0.0104329	0.00861708	107	tags=59%, list=23%, signal=48%	TUBA1B/NUSAP1/TUBB4B/PRC1/CDK1/ASPM/DIAPH3/GTSE1/AURKB/CKAP2/KIF22/TUBB/LMNB1
GOBP_CHROMOSOME_SEPARATION	14	0.692586	1.98846	0.000846507	0.0113996	0.00941554	97	tags=79%, list=21%, signal=64%	CENPF/BIRC5/MAD2L1/SMC4/CCNB1/NUF2/AURKB/SPC25/ZWINT/SMC2/CDT1
GOBP_NEGATIVE_REGULATION_OF_CHROMOSOME_ORGANIZATION	15	0.661816	1.91311	0.000837511	0.0113996	0.00941554	97	tags=67%, list=21%, signal=54%	CENPF/TOP2A/BIRC5/MAD2L1/CCNB1/NUF2/AURKB/SPC25/ZWINT/CDT1
GOBP_ORGANELLE_LOCALIZATION	19	0.621131	1.89666	0.00090043	0.011927	0.00985112	107	tags=63%, list=23%, signal=51%	CENPF/BIRC5/MAD2L1/NUSAP1/CCNB1/NUF2/ASPM/AURKB/RAN/CDT1/KIF22/LMNB1
GOBP_SPINDLE_ORGANIZATION	20	0.621771	1.91129	0.000917762	0.0119605	0.00987879	76	tags=60%, list=16%, signal=52%	BIRC5/PRC1/CCNB1/TPX2/NUF2/CCNB2/ASPM/AURKB/MYBL2/SPC25/RAN/CENPH
GOBP_MEIOTIC_CELL_CYCLE_PROCESS	14	0.686047	1.96968	0.000965314	0.0123133	0.0101702	86	tags=71%, list=19%, signal=60%	TOP2A/PTTG1/SMC4/NUF2/CCNB2/ASPM/BRIP1/RAD51AP1/SMC2/RAD51C
GOBP_DNA_RECOMBINATION	30	0.552516	1.80596	0.000975312	0.0123133	0.0101702	111	tags=57%, list=24%, signal=46%	HMGB2/TOP2A/ENDOG/KPNA2/HMGB1/GINS2/BRIP1/MCM7/ALYREF/HMGB3/RAD51AP1/MCM3/RAD51C/FEN1/RPA3/NSD2/CHEK1
GOBP_MITOTIC_SPINDLE_ORGANIZATION	16	0.648518	1.91002	0.00105436	0.0131066	0.0108254	76	tags=62%, list=16%, signal=54%	BIRC5/PRC1/CCNB1/TPX2/NUF2/AURKB/MYBL2/SPC25/RAN/CENPH
GOMF_PURINE_NUCLEOTIDE_BINDING	69	0.4575	1.63164	0.00108012	0.0132233	0.0109218	86	tags=35%, list=19%, signal=33%	UBE2C/TOP2A/TUBA1B/UBE2S/MKI67/UBE2T/TUBB4B/DDX11/SMC4/CDK1/PBK/BRIP1/ATAD2/AURKB/TK1/DTYMK/MCM7/DHFR/CKB/RAN/DDX39A/MCM3/SMC2/RAD51C
GOBP_CELLULAR_PROCESS_INVOLVED_IN_REPRODUCTION_IN_MULTICELLULAR_ORGANISM	11	0.718035	1.93004	0.00114012	0.0134133	0.0110787	86	tags=64%, list=19%, signal=53%	HMGB2/TOP2A/CCNB2/ASPM/BRIP1/RAN/RAD51C
GOCC_SPINDLE_POLE	15	0.649276	1.87686	0.00112552	0.0134133	0.0110787	46	tags=53%, list=10%, signal=50%	CENPF/MAD2L1/PRC1/DDX11/CCNB1/TPX2/ASPM/AURKB
GOBP_REGULATION_OF_SISTER_CHROMATID_SEGREGATION	15	0.649138	1.87646	0.00114544	0.0134133	0.0110787	97	tags=67%, list=21%, signal=54%	UBE2C/CENPF/BIRC5/MAD2L1/CCNB1/NUF2/AURKB/SPC25/ZWINT/CDT1
GOMF_MOLECULAR_FUNCTION_ACTIVATOR_ACTIVITY	19	0.612722	1.87099	0.00120973	0.0139638	0.0115334	40	tags=37%, list=9%, signal=35%	HMGB2/PTTG1/CKS1B/HMGB1/CCNB1/RANBP1/PCNA
GOBP_MEIOTIC_CHROMOSOME_SEGREGATION	13	0.675037	1.88247	0.00141041	0.0159864	0.013204	86	tags=69%, list=19%, signal=58%	TOP2A/PTTG1/SMC4/NUF2/CCNB2/ASPM/BRIP1/SMC2/RAD51C
GOBP_NEGATIVE_REGULATION_OF_NUCLEAR_DIVISION	12	0.689228	1.88033	0.00142453	0.0159864	0.013204	111	tags=83%, list=24%, signal=65%	CENPF/BIRC5/MAD2L1/CCNB1/NUF2/AURKB/SPC25/ZWINT/CDT1/CHEK1
GOBP_RESPONSE_TO_OXYGEN_CONTAINING_COMPOUND	31	0.548774	1.79386	0.00148969	0.0164886	0.0136188	105	tags=52%, list=23%, signal=43%	HMGB2/TYMS/ENDOG/HMGB1/DDX11/CDK1/PCNA/BRIP1/DHFR/CKB/E2F1/NASP/HNRNPAB/CDT1/DNMT1/EZH2
GOBP_RESPONSE_TO_XENOBIOTIC_STIMULUS	10	0.725775	1.89453	0.00154431	0.0166373	0.0137416	63	tags=60%, list=14%, signal=53%	CENPF/TYMS/CDK1/PCNA/MCM7/E2F1
GOCC_SUPRAMOLECULAR_POLYMER	26	0.571088	1.83166	0.0015245	0.0166373	0.0137416	139	tags=65%, list=30%, signal=48%	TUBA1B/NUSAP1/TUBB4B/PRC1/CDK1/ASPM/DIAPH3/GTSE1/AURKB/DEK/CKAP2/KIF22/TUBB/LMNB1/FBLN1/CKAP5/SYNE2
GOCC_MICROTUBULE	18	0.620542	1.87305	0.00157134	0.0167058	0.0137982	104	tags=61%, list=23%, signal=49%	TUBA1B/NUSAP1/TUBB4B/PRC1/CDK1/ASPM/GTSE1/AURKB/CKAP2/KIF22/TUBB
GOCC_MIDBODY	13	0.670592	1.87007	0.00167422	0.0175685	0.0145107	70	tags=62%, list=15%, signal=54%	CENPF/BIRC5/PRC1/DDX11/CDK1/ASPM/AURKB/RAN
GOBP_REGULATION_OF_MITOTIC_SISTER_CHROMATID_SEGREGATION	12	0.685105	1.86908	0.00173198	0.0176364	0.0145668	97	tags=75%, list=21%, signal=61%	CENPF/BIRC5/MAD2L1/CCNB1/NUF2/AURKB/SPC25/ZWINT/CDT1
GOMF_PROTEIN_HOMODIMERIZATION_ACTIVITY	21	0.58804	1.82472	0.00174618	0.0176364	0.0145668	34	tags=29%, list=7%, signal=28%	CENPF/TOP2A/TYMS/MAD2L1/ENDOG/RRM2
GOBP_REGULATION_OF_DNA_METABOLIC_PROCESS	39	0.517996	1.7494	0.00174029	0.0176364	0.0145668	111	tags=51%, list=24%, signal=43%	ENDOG/KPNA2/HMGB1/DDX11/CDK1/PCNA/GINS2/AURKB/MCM7/ALYREF/RFC3/DEK/RAD51AP1/MCM3/GMNN/HNRNPAB/HNRNPA2B1/CDT1/NSD2/CHEK1
GOBP_MITOTIC_SISTER_CHROMATID_SEPARATION	12	0.67706	1.84713	0.00212161	0.0211637	0.0174802	157	tags=100%, list=34%, signal=68%	CENPF/BIRC5/MAD2L1/CCNB1/NUF2/AURKB/SPC25/ZWINT/CDT1/ANAPC11/RAD21/BUB3
GOBP_REGULATION_OF_DNA_REPLICATION	13	0.663573	1.8505	0.00218216	0.0215022	0.0177598	97	tags=69%, list=21%, signal=56%	ENDOG/CDK1/PCNA/GINS2/MCM7/RFC3/MCM3/GMNN/CDT1
GOBP_POSITIVE_REGULATION_OF_CELL_CYCLE_PHASE_TRANSITION	11	0.698044	1.8763	0.0022502	0.0216513	0.0178829	127	tags=91%, list=28%, signal=67%	UBE2C/CCNB1/CDK1/RRM2/DTL/RAD51C/CDT1/EZH2/RRM1/ANAPC11
GOMF_SINGLE_STRANDED_DNA_BINDING	17	0.60757	1.82144	0.00225348	0.0216513	0.0178829	98	tags=59%, list=21%, signal=48%	HMGB2/HMGB1/DDX11/SMC4/MCM7/RAD51AP1/MCM3/SMC2/HNRNPA2B1/RPA3
GOBP_CELLULAR_RESPONSE_TO_DNA_DAMAGE_STIMULUS	65	0.458082	1.62994	0.00227767	0.0216513	0.0178829	115	tags=43%, list=25%, signal=38%	HMGB2/TOP2A/PTTG1/UBE2T/ENDOG/HMGB1/PCLAF/DDX11/CDK1/GTSE1/PCNA/GINS2/BRIP1/MCM7/RFC3/DEK/E2F1/RAD51AP1/DTL/MCM3/RAD51C/FEN1/RPA3/KIF22/NUDT1/NSD2/CHEK1/RRM1
GOBP_CELLULAR_RESPONSE_TO_OXYGEN_CONTAINING_COMPOUND	24	0.562859	1.78889	0.00234329	0.022016	0.0181841	105	tags=54%, list=23%, signal=44%	HMGB2/ENDOG/HMGB1/DDX11/CDK1/PCNA/BRIP1/DHFR/CKB/E2F1/HNRNPAB/DNMT1/EZH2
GOBP_ESTABLISHMENT_OF_ORGANELLE_LOCALIZATION	18	0.607723	1.83436	0.00237356	0.0220441	0.0182073	107	tags=61%, list=23%, signal=49%	CENPF/BIRC5/MAD2L1/NUSAP1/CCNB1/NUF2/AURKB/RAN/CDT1/KIF22/LMNB1
GOBP_MEIOTIC_CELL_CYCLE	16	0.620172	1.82654	0.00314898	0.0287319	0.0237312	86	tags=62%, list=19%, signal=53%	TOP2A/PTTG1/SMC4/NUF2/CCNB2/ASPM/BRIP1/RAD51AP1/SMC2/RAD51C
GOBP_DNA_TEMPLATED_DNA_REPLICATION	19	0.591607	1.80651	0.00317055	0.0287319	0.0237312	129	tags=74%, list=28%, signal=55%	ENDOG/DDX11/PCNA/GINS2/MCM7/ALYREF/RFC3/MCM3/GMNN/ORC6/FEN1/CDT1/RRM1/MMS22L
GOBP_CELLULAR_RESPONSE_TO_STRESS	81	0.43406	1.5595	0.00320034	0.0287319	0.0237312	122	tags=42%, list=26%, signal=37%	HMGB2/TOP2A/PTTG1/UBE2T/ENDOG/HMGB1/PCLAF/DDX11/CDK1/PBK/GTSE1/PCNA/GINS2/BRIP1/MCM7/DHFR/RFC3/DEK/E2F1/RAD51AP1/DTL/MCM3/RAD51C/FEN1/RPA3/KIF22/NUDT1/EZH2/NSD2/CHEK1/DCTPP1/RRM1/PPIA/VRK1
GOBP_REPRODUCTION	39	0.503988	1.70209	0.00331072	0.0293963	0.0242799	86	tags=41%, list=19%, signal=36%	HMGB2/TOP2A/PTTG1/SMC4/CDK1/NUF2/CCNB2/ASPM/PCNA/BRIP1/E2F1/RAN/RAD51AP1/NASP/SMC2/RAD51C
GOBP_POSITIVE_REGULATION_OF_MITOTIC_CELL_CYCLE_PHASE_TRANSITION	10	0.693517	1.81033	0.00382176	0.033565	0.027723	127	tags=90%, list=28%, signal=67%	UBE2C/CCNB1/CDK1/RRM2/DTL/RAD51C/CDT1/RRM1/ANAPC11
GOMF_TRANSPORTER_ACTIVITY	14	-0.442953	-1.91414	0.00393129	0.0337924	0.0279109	264	tags=100%, list=57%, signal=44%	HNRNPA3/SLC25A53/VDAC3/ATP5F1B/TOMM40/ATP5MC1/FABP5/PRELID1/NDUFV1/BAX/COX5A/SLC38A1/ATP5PD
GOMF_ADENYL_NUCLEOTIDE_BINDING	59	0.45988	1.62382	0.00392363	0.0337924	0.0279109	86	tags=36%, list=19%, signal=33%	UBE2C/TOP2A/UBE2S/MKI67/UBE2T/DDX11/SMC4/CDK1/PBK/BRIP1/ATAD2/AURKB/TK1/DTYMK/MCM7/DHFR/CKB/DDX39A/MCM3/SMC2/RAD51C
GOMF_MOLECULAR_FUNCTION_REGULATOR_ACTIVITY	30	0.516076	1.68685	0.00424587	0.0361123	0.029827	44	tags=30%, list=10%, signal=29%	HMGB2/PTTG1/CKS1B/HMGB1/CCNB1/DUT/RANBP1/PCNA/ANP32E
GOBP_POSITIVE_REGULATION_OF_MITOTIC_CELL_CYCLE	11	0.673195	1.80951	0.00468859	0.0394623	0.032594	138	tags=91%, list=30%, signal=65%	UBE2C/CCNB1/CDK1/RRM2/DTL/RAD51C/CDT1/RRM1/ANAPC11/EIF4EBP1
HP_ABNORMALITY_OF_THE_LOWER_URINARY_TRACT	27	0.5134	1.65937	0.00492931	0.0410606	0.0339141	109	tags=52%, list=24%, signal=42%	TYMS/UBE2T/ASPM/BRIP1/MCM7/GMNN/RAD51C/ORC6/HNRNPA2B1/CDT1/DNMT1/TUBB/LMNB1/NSD2
GOBP_DNA_REPAIR	53	0.464832	1.62651	0.00541287	0.0446285	0.036861	115	tags=45%, list=25%, signal=38%	HMGB2/PTTG1/UBE2T/HMGB1/PCLAF/DDX11/CDK1/PCNA/GINS2/BRIP1/MCM7/RFC3/DEK/RAD51AP1/DTL/MCM3/RAD51C/FEN1/RPA3/KIF22/NUDT1/NSD2/CHEK1/RRM1
