# Supplementary material for: Single‐Cell Atlas Reveals Tumorigenic Profiles and Immune Dynamics of Adrenal Incidentalomas
Source: Adv Sci (Weinh). 2025 Apr 7;12(22):2413493. doi: 10.1002/advs.202413493 (PMC12165089; doi:10.1002/advs.202413493)
Supplement: Supplementary file 10 — Supplemental Table 9 [file ADVS-12-2413493-s006.xlsx]

## Sheet: Bsubtypel_FindAllMarkers
Supplementary Table 9. immune Cell Type Markers, Related to Figure 6.
Gene	P-value	avg_log2FC	pct.1	pct.2	p_val_adj	Cell identity
RPS27	1.83179e-222	0.830875	0.996	0.983	6.24367e-218	Active B C4
CD52	2.80405e-221	1.18732	0.898	0.562	9.5576e-217	Active B C4
RPS27A	4.24191e-197	0.603237	0.996	0.982	1.44586e-192	Active B C4
BTG1	3.7988e-196	0.947606	0.962	0.804	1.29482e-191	Active B C4
RPL13	1.21661e-190	0.711538	0.977	0.962	4.14683e-186	Active B C4
RPL18A	4.99897e-172	0.84192	0.924	0.861	1.7039e-167	Active B C4
RPL30	6.64816e-169	0.591845	0.99	0.968	2.26603e-164	Active B C4
RPL32	3.48626e-168	0.6473	0.99	0.974	1.18829e-163	Active B C4
RPL21	4.36759e-164	0.743174	0.991	0.964	1.48869e-159	Active B C4
RPL11	2.57106e-162	0.583792	0.988	0.967	8.76345e-158	Active B C4
CD83	3.02576e-162	1.28991	0.776	0.448	1.03133e-157	Active B C4
CD74	8.14076e-162	0.58275	0.995	0.958	2.77478e-157	Active B C4
RPS23	2.20463e-161	0.532111	0.996	0.98	7.51449e-157	Active B C4
RPS25	1.83498e-153	0.673512	0.975	0.935	6.25454e-149	Active B C4
RPL12	1.37481e-152	0.639699	0.976	0.953	4.68606e-148	Active B C4
RPL23A	5.16458e-149	0.692898	0.978	0.946	1.76035e-144	Active B C4
CD37	3.3829e-148	0.879836	0.902	0.661	1.15306e-143	Active B C4
RPLP2	1.31348e-146	0.801952	0.965	0.916	4.477e-142	Active B C4
RPL41	2.31728e-146	0.622614	0.994	0.99	7.89844e-142	Active B C4
HLA-DPB1	7.36187e-143	0.617006	0.916	0.704	2.50929e-138	Active B C4
RPL34	5.18493e-141	0.521831	0.995	0.985	1.76728e-136	Active B C4
RPS6	8.80745e-141	0.591873	0.993	0.966	3.00202e-136	Active B C4
RPS29	1.05195e-140	0.600916	0.988	0.971	3.58557e-136	Active B C4
HLA-DRA	2.25473e-139	0.60948	0.981	0.805	7.68525e-135	Active B C4
RPL13A	3.8451e-136	0.748195	0.963	0.927	1.3106e-131	Active B C4
RPL39	9.63698e-133	0.534819	0.992	0.973	3.28477e-128	Active B C4
RPS2	6.89154e-132	0.680845	0.974	0.947	2.34898e-127	Active B C4
RPL9	5.30798e-128	0.534938	0.988	0.959	1.80922e-123	Active B C4
BANK1	1.25052e-127	1.09122	0.669	0.357	4.26238e-123	Active B C4
RPS19	3.9562e-127	0.661015	0.942	0.938	1.34847e-122	Active B C4
HLA-DRB1	6.18582e-126	0.633085	0.892	0.714	2.10844e-121	Active B C4
RPS18	1.90902e-124	0.578074	0.981	0.956	6.5069e-120	Active B C4
RPS5	4.81318e-123	0.567045	0.962	0.932	1.64057e-118	Active B C4
RPL8	1.56019e-121	0.610217	0.927	0.886	5.31789e-117	Active B C4
HLA-DQA1	4.3591e-117	0.894607	0.734	0.443	1.4858e-112	Active B C4
RPL26	4.88337e-114	0.465307	0.992	0.978	1.6645e-109	Active B C4
RPL10A	8.18344e-113	0.558046	0.963	0.918	2.78933e-108	Active B C4
RPS12	1.41464e-112	0.494279	0.988	0.978	4.8218e-108	Active B C4
RPS15A	1.96092e-111	0.473027	0.988	0.977	6.6838e-107	Active B C4
RPS9	3.64111e-111	0.598361	0.91	0.871	1.24107e-106	Active B C4
MS4A1	2.83777e-110	1.1823	0.602	0.313	9.67255e-106	Active B C4
CXCR4	8.1905e-109	0.783662	0.916	0.744	2.79173e-104	Active B C4
JUNB	3.914e-108	0.822098	0.868	0.714	1.33409e-103	Active B C4
RPS21	1.4605e-107	0.525067	0.962	0.927	4.97811e-103	Active B C4
SIPA1L1	1.47039e-106	1.09147	0.634	0.37	5.01184e-102	Active B C4
RPLP1	1.97435e-104	0.534196	0.975	0.975	6.72957e-100	Active B C4
RPL37	2.80366e-102	0.471478	0.987	0.965	9.55629e-98	Active B C4
RPL19	3.32368e-102	0.487411	0.974	0.955	1.13287e-97	Active B C4
RPS10	2.03847e-101	0.598433	0.929	0.883	6.94811e-97	Active B C4
LINC00926	8.79812e-100	1.16591	0.48	0.207	2.99884e-95	Active B C4
RPL27A	6.35629e-99	0.54577	0.972	0.946	2.16654e-94	Active B C4
RPS28	7.62418e-99	0.501015	0.966	0.961	2.5987e-94	Active B C4
RPL3	6.41139e-97	0.411079	0.987	0.972	2.18532e-92	Active B C4
RPL10	8.18824e-97	0.449937	0.985	0.97	2.79096e-92	Active B C4
RPS16	9.79807e-96	0.522236	0.974	0.939	3.33967e-91	Active B C4
FAU	2.48732e-94	0.515778	0.946	0.901	8.47802e-90	Active B C4
HLA-DPA1	3.58628e-94	0.503769	0.847	0.694	1.22238e-89	Active B C4
RPL29	1.74984e-92	0.520807	0.93	0.881	5.96435e-88	Active B C4
RPL35	2.13623e-92	0.622486	0.894	0.824	7.28133e-88	Active B C4
RPL35A	7.63708e-92	0.452015	0.981	0.967	2.6031e-87	Active B C4
RPS17	4.01861e-91	0.662324	0.892	0.835	1.36974e-86	Active B C4
AC120193.1	2.82274e-89	1.0497	0.515	0.244	9.62132e-85	Active B C4
TMSB4X	2.35958e-86	0.482588	0.985	0.946	8.04261e-82	Active B C4
RPS8	1.49187e-85	0.38516	0.988	0.981	5.08504e-81	Active B C4
RPL17	4.92389e-83	0.450563	0.981	0.958	1.67831e-78	Active B C4
RPS14	6.77434e-83	0.498999	0.942	0.909	2.30904e-78	Active B C4
SSH2	1.41729e-82	0.870113	0.72	0.536	4.83084e-78	Active B C4
RPL22	1.51655e-80	0.478409	0.949	0.912	5.16917e-76	Active B C4
RPS15	5.49324e-80	0.500086	0.924	0.88	1.87237e-75	Active B C4
UBA52	2.4425e-79	0.53007	0.917	0.864	8.32525e-75	Active B C4
RPL15	4.44219e-79	0.399227	0.982	0.964	1.51412e-74	Active B C4
RPS3	3.43633e-77	0.440507	0.958	0.926	1.17127e-72	Active B C4
RPL7	5.22216e-77	0.533272	0.932	0.903	1.77997e-72	Active B C4
RPL31	3.6792e-76	0.533118	0.926	0.877	1.25405e-71	Active B C4
NR4A2	6.50266e-75	1.07882	0.575	0.354	2.21643e-70	Active B C4
RPL27	7.87051e-75	0.466019	0.95	0.92	2.68266e-70	Active B C4
RPL28	8.52232e-75	0.480978	0.917	0.875	2.90483e-70	Active B C4
HLA-DQB1	5.04636e-73	0.701921	0.71	0.518	1.72005e-68	Active B C4
RPSA	2.36947e-69	0.462253	0.933	0.879	8.07634e-65	Active B C4
RPS13	1.12881e-67	0.360471	0.978	0.963	3.84757e-63	Active B C4
RPS20	1.51853e-66	0.571524	0.902	0.812	5.1759e-62	Active B C4
EEF1D	1.99418e-66	0.531155	0.851	0.793	6.79715e-62	Active B C4
ADAM28	2.00157e-66	0.864977	0.514	0.299	6.82236e-62	Active B C4
EEF1G	6.81878e-66	0.433011	0.942	0.907	2.32418e-61	Active B C4
RPS3A	2.02608e-64	0.360352	0.981	0.965	6.90589e-60	Active B C4
RPL18	2.62134e-63	0.44799	0.904	0.835	8.93485e-59	Active B C4
RPL36	3.36488e-62	0.467278	0.916	0.851	1.14692e-57	Active B C4
RPL36A	1.58094e-61	0.422466	0.94	0.916	5.38863e-57	Active B C4
BIRC3	1.47163e-60	0.704234	0.599	0.412	5.01607e-56	Active B C4
RPL38	3.65153e-60	0.414933	0.94	0.886	1.24462e-55	Active B C4
CD69	2.061e-59	0.931752	0.631	0.44	7.02492e-55	Active B C4
ZNF331	5.2835e-59	0.869912	0.591	0.4	1.80088e-54	Active B C4
RHOH	1.12997e-58	0.77305	0.665	0.523	3.85149e-54	Active B C4
LY9	1.45145e-58	0.894212	0.484	0.285	4.94725e-54	Active B C4
LYN	4.44671e-58	0.696617	0.661	0.495	1.51566e-53	Active B C4
CD79A	1.61504e-56	0.648223	0.72	0.604	5.50487e-52	Active B C4
LAPTM5	1.05399e-54	0.534742	0.767	0.626	3.59252e-50	Active B C4
CREM	8.78362e-54	0.891119	0.566	0.402	2.9939e-49	Active B C4
SMCHD1	3.28728e-53	0.724368	0.665	0.541	1.12047e-48	Active B C4
FCMR	1.34559e-52	0.933389	0.458	0.283	4.58645e-48	Active B C4
EEF1B2	1.60296e-52	0.417273	0.905	0.856	5.46369e-48	Active B C4
SNX9	3.04603e-52	0.870332	0.502	0.334	1.03824e-47	Active B C4
RPS26	6.23391e-52	0.717223	0.783	0.747	2.12483e-47	Active B C4
RPS7	3.37016e-51	0.325274	0.975	0.942	1.14872e-46	Active B C4
RPL37A	1.5733e-50	0.357507	0.971	0.948	5.36259e-46	Active B C4
LTB	2.01161e-50	0.540048	0.645	0.445	6.85657e-46	Active B C4
EEF1A1	1.1562e-48	0.255025	0.998	0.989	3.94092e-44	Active B C4
CHPT1	2.48844e-48	0.930244	0.439	0.279	8.48185e-44	Active B C4
CD55	1.22014e-47	0.724101	0.609	0.48	4.15884e-43	Active B C4
ZFP36L2	1.35271e-47	0.582085	0.741	0.631	4.61071e-43	Active B C4
STK17A	3.91909e-47	0.758309	0.51	0.357	1.33582e-42	Active B C4
PFDN5	1.54896e-46	0.434693	0.853	0.802	5.27964e-42	Active B C4
RPL14	4.3658e-46	0.330414	0.954	0.918	1.48808e-41	Active B C4
RPS4X	2.4941e-45	0.275916	0.979	0.971	8.50113e-41	Active B C4
FTH1	3.36444e-45	0.263904	0.966	0.944	1.14677e-40	Active B C4
RPS4Y1	4.29356e-45	0.616057	0.61	0.441	1.46346e-40	Active B C4
PLEKHG1	9.65181e-45	0.638085	0.543	0.372	3.28982e-40	Active B C4
NOP53	1.65655e-44	0.531349	0.732	0.65	5.64636e-40	Active B C4
ANGPTL1	2.53108e-44	0.736315	0.412	0.239	8.62719e-40	Active B C4
SKIL	6.71298e-44	0.747792	0.541	0.411	2.28812e-39	Active B C4
CCR7	1.93827e-43	0.696294	0.404	0.231	6.60661e-39	Active B C4
AFF3	2.32111e-43	0.258538	0.786	0.581	7.9115e-39	Active B C4
ANKRD44	4.09909e-43	0.668757	0.579	0.454	1.39718e-38	Active B C4
VPS37B	7.67782e-43	0.833745	0.456	0.316	2.61699e-38	Active B C4
TSC22D3	7.85377e-43	0.558754	0.75	0.654	2.67696e-38	Active B C4
LINC-PINT	2.63494e-42	0.749523	0.451	0.296	8.98121e-38	Active B C4
COL19A1	3.23521e-42	0.786025	0.299	0.14	1.10272e-37	Active B C4
FXYD5	4.09758e-42	0.680287	0.499	0.348	1.39666e-37	Active B C4
PRKCE	1.97544e-41	0.677897	0.549	0.401	6.73329e-37	Active B C4
REL	3.30935e-41	0.750001	0.514	0.362	1.12799e-36	Active B C4
SARAF	1.54613e-40	0.488267	0.754	0.669	5.26998e-36	Active B C4
AP001011.1	1.12154e-38	0.802902	0.317	0.167	3.82277e-34	Active B C4
TOMM7	1.55745e-38	0.498078	0.738	0.684	5.30855e-34	Active B C4
LINC02397	5.25355e-38	0.754007	0.341	0.186	1.79067e-33	Active B C4
YPEL5	4.19187e-37	0.711413	0.633	0.54	1.4288e-32	Active B C4
IGHD	9.90457e-37	0.25819	0.409	0.256	3.37597e-32	Active B C4
HLA-DMA	1.06626e-36	0.559585	0.573	0.446	3.63433e-32	Active B C4
SLC2A3	1.18051e-36	0.720826	0.445	0.296	4.02375e-32	Active B C4
TNFRSF13C	2.26471e-36	0.759997	0.369	0.227	7.71926e-32	Active B C4
RPL5	9.68797e-36	0.275806	0.952	0.934	3.30214e-31	Active B C4
EIF1	2.19671e-35	0.30568	0.958	0.948	7.48749e-31	Active B C4
SELL	2.67244e-35	0.808422	0.342	0.198	9.10902e-31	Active B C4
MEF2C	4.2447e-35	0.609094	0.623	0.528	1.44681e-30	Active B C4
RPS11	1.43755e-34	0.351282	0.945	0.93	4.89988e-30	Active B C4
CD22	1.8462e-34	0.77054	0.311	0.173	6.29276e-30	Active B C4
HVCN1	1.58632e-33	0.690282	0.318	0.178	5.40698e-29	Active B C4
WDR74	2.34568e-33	0.824667	0.369	0.24	7.99525e-29	Active B C4
PDE4B	4.18862e-33	0.584563	0.579	0.462	1.42769e-28	Active B C4
MGAT5	7.26184e-32	0.679515	0.487	0.362	2.4752e-27	Active B C4
SIK3	2.15347e-31	0.524009	0.609	0.499	7.3401e-27	Active B C4
EZR	5.16751e-31	0.668898	0.662	0.595	1.76135e-26	Active B C4
GNB5	5.18956e-31	0.729414	0.361	0.232	1.76886e-26	Active B C4
AP000787.1	6.05817e-31	0.716076	0.315	0.185	2.06493e-26	Active B C4
BORCS5	1.0067e-30	0.748228	0.327	0.202	3.43133e-26	Active B C4
HLA-DMB	1.27851e-29	0.581291	0.384	0.252	4.35781e-25	Active B C4
ARID5B	2.4669e-29	0.646717	0.53	0.432	8.40843e-25	Active B C4
LRRFIP1	1.52161e-28	0.63523	0.53	0.438	5.18641e-24	Active B C4
STK4	2.76255e-28	0.588839	0.538	0.448	9.41616e-24	Active B C4
RACK1	7.90287e-28	0.253452	0.94	0.915	2.69369e-23	Active B C4
PDE7A	9.45426e-28	0.595968	0.45	0.339	3.22248e-23	Active B C4
RPL4	3.78292e-27	0.297342	0.898	0.863	1.28941e-22	Active B C4
DLEU1	5.48593e-27	0.67777	0.374	0.26	1.86988e-22	Active B C4
ADK	1.24996e-25	0.699642	0.424	0.327	4.26048e-21	Active B C4
DUSP1	2.43651e-25	0.359891	0.693	0.61	8.30484e-21	Active B C4
CYBA	4.12533e-25	0.403584	0.693	0.625	1.40612e-20	Active B C4
FCRL1	6.4707e-25	0.567121	0.382	0.264	2.20554e-20	Active B C4
DENND4A	7.71939e-25	0.514262	0.563	0.475	2.63116e-20	Active B C4
RAB11A	1.60171e-24	0.516372	0.584	0.505	5.45942e-20	Active B C4
ELF1	3.89554e-24	0.50825	0.593	0.524	1.32779e-19	Active B C4
ARL4A	4.83455e-24	0.675543	0.287	0.18	1.64786e-19	Active B C4
ARHGAP24	7.52659e-24	0.622222	0.25	0.139	2.56544e-19	Active B C4
SIPA1L3	4.00279e-23	0.608654	0.407	0.307	1.36435e-18	Active B C4
PRDM2	5.13525e-23	0.627311	0.483	0.406	1.75035e-18	Active B C4
ARHGDIB	5.28032e-23	0.366289	0.678	0.603	1.7998e-18	Active B C4
IL4R	8.84257e-23	0.693481	0.275	0.173	3.01399e-18	Active B C4
RASGEF1B	1.41588e-22	0.629462	0.32	0.215	4.82604e-18	Active B C4
CAMK1D	1.4995e-22	0.483684	0.494	0.395	5.11104e-18	Active B C4
MAP4K4	2.28872e-22	0.581029	0.446	0.357	7.80109e-18	Active B C4
KLF2	3.52065e-22	0.62642	0.497	0.406	1.20001e-17	Active B C4
AC114760.2	7.69945e-22	0.572554	0.299	0.194	2.62436e-17	Active B C4
ARHGAP15	1.03681e-21	0.418277	0.583	0.492	3.53397e-17	Active B C4
GNG7	1.44702e-21	0.457597	0.568	0.498	4.93216e-17	Active B C4
SMIM14	1.49119e-21	0.513982	0.419	0.318	5.08271e-17	Active B C4
FOXP1	3.07508e-21	0.264765	0.71	0.586	1.04814e-16	Active B C4
GPSM3	1.14089e-20	0.548007	0.411	0.324	3.88871e-16	Active B C4
BCL11A	1.186e-20	0.541685	0.368	0.264	4.04248e-16	Active B C4
IRF8	1.36618e-20	0.521734	0.319	0.214	4.65662e-16	Active B C4
CD44	4.9598e-20	0.467956	0.521	0.446	1.69055e-15	Active B C4
COMMD6	5.11848e-20	0.353676	0.678	0.634	1.74463e-15	Active B C4
INPP5D	8.6971e-20	0.517847	0.491	0.406	2.96441e-15	Active B C4
RNASET2	1.02756e-19	0.516426	0.447	0.376	3.50243e-15	Active B C4
NFKB1	1.88924e-19	0.497817	0.453	0.362	6.43946e-15	Active B C4
RUBCNL	1.98631e-19	0.272016	0.51	0.389	6.77032e-15	Active B C4
SP140	2.22874e-19	0.52757	0.346	0.25	7.59667e-15	Active B C4
RALGPS2	2.25782e-19	0.621035	0.38	0.295	7.69579e-15	Active B C4
TMEM156	2.38005e-19	0.665946	0.359	0.27	8.11239e-15	Active B C4
MANBA	2.72343e-19	0.532366	0.285	0.189	9.28282e-15	Active B C4
GAS5	3.44802e-19	0.314952	0.682	0.601	1.17526e-14	Active B C4
AC007384.1	3.99643e-19	0.482611	0.418	0.326	1.36218e-14	Active B C4
TMEM123	1.02005e-18	0.527529	0.468	0.402	3.47683e-14	Active B C4
EIF1AY	1.0924e-18	0.559636	0.297	0.207	3.72344e-14	Active B C4
2023-03-03	1.33349e-18	0.522911	0.348	0.252	4.54519e-14	Active B C4
PHF20	1.84373e-18	0.599141	0.405	0.33	6.28434e-14	Active B C4
GPR132	5.28712e-18	0.528138	0.261	0.171	1.80211e-13	Active B C4
SNX29	5.60962e-18	0.506803	0.437	0.361	1.91204e-13	Active B C4
SMAD3	5.7479e-18	0.545658	0.269	0.177	1.95917e-13	Active B C4
CORO1A	6.39556e-18	0.40788	0.487	0.398	2.17993e-13	Active B C4
BLK	8.58203e-18	0.515287	0.273	0.178	2.92519e-13	Active B C4
ALG13	1.7878e-17	0.700309	0.304	0.223	6.0937e-13	Active B C4
ZFAS1	2.42726e-17	0.335155	0.705	0.652	8.27331e-13	Active B C4
CHMP1B	2.80656e-17	0.670463	0.347	0.27	9.56615e-13	Active B C4
TGIF1	1.39787e-16	0.523009	0.289	0.204	4.76464e-12	Active B C4
STK17B	1.87919e-16	0.430305	0.514	0.458	6.40522e-12	Active B C4
PACS1	2.34046e-16	0.534603	0.349	0.266	7.97744e-12	Active B C4
LY86	4.28961e-16	0.463976	0.278	0.19	1.46211e-11	Active B C4
CD48	4.52374e-16	0.476901	0.417	0.343	1.54192e-11	Active B C4
CDC42SE2	5.33262e-16	0.436079	0.531	0.482	1.81762e-11	Active B C4
ST6GAL1	7.12015e-16	0.477377	0.576	0.531	2.4269e-11	Active B C4
PAX5	1.1013e-15	0.450324	0.388	0.297	3.7538e-11	Active B C4
HLA-DRB5	1.97629e-14	0.440225	0.389	0.315	6.73619e-10	Active B C4
PLAC8	3.38872e-14	0.341451	0.38	0.299	1.15505e-09	Active B C4
COX4I1	4.51992e-14	0.279306	0.763	0.753	1.54062e-09	Active B C4
GRK5	5.94885e-14	0.527818	0.259	0.182	2.02767e-09	Active B C4
ITPR1	1.02929e-13	0.478784	0.32	0.244	3.50833e-09	Active B C4
PRKCB	2.33757e-13	0.371022	0.517	0.455	7.9676e-09	Active B C4
USP36	2.84448e-13	0.635023	0.311	0.246	9.6954e-09	Active B C4
LSM7	5.90744e-13	0.446665	0.468	0.427	2.01355e-08	Active B C4
BRAF	6.30734e-13	0.47046	0.413	0.355	2.14986e-08	Active B C4
SNHG5	1.02036e-12	0.332765	0.555	0.517	3.47788e-08	Active B C4
CEMIP2	1.16542e-12	0.595123	0.305	0.238	3.97233e-08	Active B C4
BCL2	4.28683e-12	0.524655	0.36	0.304	1.46116e-07	Active B C4
SP100	1.10094e-11	0.459442	0.438	0.398	3.75254e-07	Active B C4
IER2	1.13778e-11	0.395142	0.558	0.527	3.87811e-07	Active B C4
SESN3	1.5236e-11	0.534104	0.289	0.227	5.19319e-07	Active B C4
CYTIP	2.08579e-11	0.43727	0.465	0.425	7.10942e-07	Active B C4
EML4	2.94141e-11	0.460611	0.339	0.281	1.00258e-06	Active B C4
FCHSD2	7.0927e-11	0.351014	0.441	0.392	2.41755e-06	Active B C4
RASGRP2	7.81161e-11	0.463824	0.301	0.243	2.66259e-06	Active B C4
CAMK2D	1.21898e-10	0.384648	0.347	0.286	4.1549e-06	Active B C4
CLEC2D	1.30749e-10	0.428289	0.387	0.334	4.45659e-06	Active B C4
RERE	1.49831e-10	0.433194	0.45	0.423	5.10699e-06	Active B C4
POLD4	1.71547e-10	0.446013	0.351	0.307	5.84718e-06	Active B C4
RIPOR2	1.83413e-10	0.3807	0.378	0.316	6.25163e-06	Active B C4
LINC01619	2.8363e-10	0.391692	0.304	0.235	9.66752e-06	Active B C4
STX5	2.85734e-10	0.466935	0.336	0.287	9.73925e-06	Active B C4
LINC01004	4.24899e-10	0.42684	0.298	0.238	1.44827e-05	Active B C4
SRSF7	5.7533e-10	0.377939	0.508	0.485	1.96101e-05	Active B C4
GGA2	6.29236e-10	0.558083	0.266	0.216	2.14475e-05	Active B C4
RFTN1	6.33048e-10	0.47851	0.311	0.262	2.15774e-05	Active B C4
TGFB1	6.75487e-10	0.432913	0.301	0.245	2.3024e-05	Active B C4
ZCCHC7	1.08802e-09	0.306106	0.479	0.43	3.7085e-05	Active B C4
CIB1	1.60788e-09	0.423842	0.32	0.273	5.48046e-05	Active B C4
KDM6B	2.93278e-09	0.55978	0.284	0.232	9.99638e-05	Active B C4
KDM4B	4.77045e-09	0.55068	0.25	0.202	0.000162601	Active B C4
ATP2B1	5.80746e-09	0.395283	0.405	0.368	0.000197947	Active B C4
RBM38	8.41348e-09	0.451704	0.302	0.251	0.000286773	Active B C4
XYLT1	8.98101e-09	0.404462	0.307	0.257	0.000306118	Active B C4
SNX2	1.29309e-08	0.301767	0.426	0.385	0.000440751	Active B C4
MAP3K8	2.11096e-08	0.447786	0.311	0.266	0.000719519	Active B C4
PMAIP1	2.31562e-08	0.48642	0.282	0.235	0.00078928	Active B C4
PPP1R16B	2.78336e-08	0.416784	0.323	0.275	0.000948707	Active B C4
WDFY4	2.8325e-08	0.388144	0.268	0.216	0.000965457	Active B C4
CRIP1	3.2092e-08	0.362272	0.387	0.334	0.00109386	Active B C4
SIK2	7.09351e-08	0.430653	0.265	0.218	0.00241782	Active B C4
UVRAG	8.88562e-08	0.3499	0.338	0.295	0.00302866	Active B C4
PNRC1	1.3911e-07	0.300441	0.577	0.577	0.00474155	Active B C4
FOSB	2.03866e-07	0.361966	0.439	0.395	0.00694878	Active B C4
SNHG32	3.23801e-07	0.396441	0.409	0.394	0.0110367	Active B C4
PHACTR1	3.32963e-07	0.382242	0.399	0.355	0.011349	Active B C4
B4GALT1	3.83154e-07	0.293397	0.403	0.366	0.0130598	Active B C4
TNFAIP8	3.93659e-07	0.450111	0.294	0.254	0.0134179	Active B C4
RALGAPA1	4.44876e-07	0.4237	0.279	0.243	0.0151636	Active B C4
RLF	5.5078e-07	0.468451	0.262	0.223	0.0187733	Active B C4
FMNL1	1.0951e-06	0.459782	0.265	0.231	0.0373265	Active B C4
DOCK8	1.17565e-06	0.370447	0.346	0.318	0.040072	Active B C4
ANAPC16	1.58406e-06	0.319216	0.481	0.482	0.0539926	Active B C4
NR3C1	3.29697e-06	0.34782	0.393	0.371	0.112377	Active B C4
GNG2	3.36884e-06	0.514625	0.304	0.275	0.114827	Active B C4
MAML2	3.91837e-06	0.33476	0.308	0.266	0.133558	Active B C4
RBM39	3.95416e-06	0.257355	0.62	0.643	0.134777	Active B C4
IDI1	5.18379e-06	0.453535	0.317	0.29	0.176689	Active B C4
NR4A1	9.27942e-06	0.604576	0.369	0.339	0.316289	Active B C4
CARD11	1.13438e-05	0.265901	0.25	0.208	0.386654	Active B C4
ZSWIM6	2.40292e-05	0.295485	0.361	0.331	0.819036	Active B C4
UXT	4.34402e-05	0.303799	0.413	0.414	1	Active B C4
ELOVL5	4.60157e-05	0.369136	0.279	0.252	1	Active B C4
P2RY8	5.13878e-05	0.396303	0.292	0.268	1	Active B C4
TAF1D	5.53205e-05	0.335729	0.37	0.363	1	Active B C4
DNAJA1	6.22195e-05	0.300811	0.379	0.487	1	Active B C4
PLEKHA2	6.51127e-05	0.341052	0.308	0.283	1	Active B C4
BPTF	7.66579e-05	0.33322	0.449	0.448	1	Active B C4
SRSF5	7.88828e-05	0.301821	0.51	0.529	1	Active B C4
ZFP36L1	8.501e-05	0.508522	0.396	0.38	1	Active B C4
SFPQ	0.000137812	0.266265	0.3	0.396	1	Active B C4
NCF1	0.000227455	0.291361	0.291	0.267	1	Active B C4
PARP14	0.000234207	0.412232	0.294	0.277	1	Active B C4
TBC1D5	0.00028086	0.332879	0.347	0.338	1	Active B C4
BCAS2	0.000317977	0.405273	0.29	0.276	1	Active B C4
CCND3	0.000321112	0.268728	0.384	0.366	1	Active B C4
NFKBID	0.000326612	0.357922	0.25	0.221	1	Active B C4
DLEU2	0.00033406	0.26082	0.393	0.372	1	Active B C4
CHD1	0.00051802	0.377042	0.306	0.291	1	Active B C4
CMTM6	0.000590759	0.358992	0.319	0.307	1	Active B C4
ARF6	0.00192229	0.290942	0.334	0.333	1	Active B C4
TRAF3	0.00197634	0.313621	0.267	0.252	1	Active B C4
YWHAZ	0.00226472	0.384045	0.522	0.562	1	Active B C4
PLCG2	0.00231096	0.322669	0.321	0.318	1	Active B C4
EMP3	0.00258632	0.325773	0.282	0.269	1	Active B C4
ITSN2	0.00369733	0.292561	0.38	0.388	1	Active B C4
SMAP2	0.00374283	0.277986	0.447	0.47	1	Active B C4
PPDPF	0.00385255	0.272046	0.396	0.408	1	Active B C4
PTPRC	0.00499079	0.283388	0.41	0.413	1	Active B C4
SP110	0.00530653	0.402472	0.307	0.303	1	Active B C4
RAC2	0.00839019	0.334244	0.362	0.365	1	Active B C4
ZC3HAV1	0.00863916	0.469578	0.317	0.321	1	Active B C4
VPREB1	6.76456e-272	2.91159	0.347	0.012	2.3057e-267	Germinal center B
ARPP21	3.75994e-235	2.41356	0.338	0.017	1.28157e-230	Germinal center B
IGLL1	7.22352e-227	3.11808	0.289	0.009	2.46214e-222	Germinal center B
MME	9.13321e-213	2.01476	0.34	0.022	3.11305e-208	Germinal center B
PITPNM2	1.16369e-150	1.71512	0.342	0.041	3.96645e-146	Germinal center B
LINC01374	3.56028e-139	1.55634	0.311	0.036	1.21352e-134	Germinal center B
CMTM8	2.68861e-128	1.39648	0.252	0.023	9.16413e-124	Germinal center B
DTX1	3.46999e-119	1.47884	0.285	0.036	1.18274e-114	Germinal center B
CD79B	4.77704e-117	2.09691	0.761	0.394	1.62826e-112	Germinal center B
CCDC191	9.67058e-107	1.73394	0.325	0.058	3.29622e-102	Germinal center B
BCR	1.17273e-104	1.3045	0.298	0.047	3.99724e-100	Germinal center B
SSBP2	4.40366e-101	1.80729	0.579	0.213	1.50099e-96	Germinal center B
AL589693.1	1.05263e-100	1.95344	0.531	0.167	3.58791e-96	Germinal center B
HIST1H1C	3.59411e-99	2.27574	0.469	0.138	1.22505e-94	Germinal center B
PCDH9	1.12442e-95	1.92807	0.436	0.118	3.83258e-91	Germinal center B
SOX4	4.82728e-95	1.58999	0.48	0.14	1.64538e-90	Germinal center B
NEIL1	6.51959e-92	1.27421	0.331	0.068	2.2222e-87	Germinal center B
AKAP12	5.00469e-90	1.87186	0.298	0.057	1.70585e-85	Germinal center B
RELL1	2.61123e-89	1.18732	0.252	0.039	8.90037e-85	Germinal center B
CD38	4.82921e-89	1.81473	0.445	0.136	1.64604e-84	Germinal center B
RCSD1	1.39771e-84	1.62557	0.721	0.408	4.76408e-80	Germinal center B
BACH2	5.15772e-81	1.43014	0.888	0.667	1.75801e-76	Germinal center B
PDE4D	1.36114e-75	1.74632	0.575	0.254	4.63943e-71	Germinal center B
BCL7A	1.87495e-74	1.34993	0.456	0.156	6.39076e-70	Germinal center B
ACSM3	3.10471e-69	2.73587	0.526	0.232	1.05824e-64	Germinal center B
ZEB2	1.84115e-67	1.49184	0.553	0.256	6.27557e-63	Germinal center B
NSMCE1	2.56004e-67	1.52862	0.375	0.119	8.7259e-63	Germinal center B
AFF31	3.21137e-67	1.15439	0.888	0.692	1.0946e-62	Germinal center B
SYK	2.37051e-66	1.59516	0.515	0.225	8.07988e-62	Germinal center B
HIST1H2AC	9.38723e-64	1.46645	0.369	0.118	3.19964e-59	Germinal center B
MZB1	1.17637e-62	0.972382	0.461	0.173	4.00965e-58	Germinal center B
VPREB3	2.08216e-62	1.37619	0.737	0.454	7.09706e-58	Germinal center B
LDLRAD4	5.71973e-61	1.54963	0.599	0.319	1.94957e-56	Germinal center B
GAB1	9.44056e-61	1.38605	0.368	0.123	3.21781e-56	Germinal center B
REXO2	3.20783e-60	1.46079	0.292	0.081	1.09339e-55	Germinal center B
PPP1R14B	1.24106e-59	1.38147	0.336	0.104	4.23016e-55	Germinal center B
USP9Y	2.27746e-59	1.65831	0.397	0.148	7.76272e-55	Germinal center B
PELI2	4.12368e-59	1.1122	0.254	0.06	1.40556e-54	Germinal center B
YBX3	4.09443e-58	1.33603	0.581	0.295	1.39559e-53	Germinal center B
OGFRL1	6.8486e-58	1.05569	0.314	0.09	2.33435e-53	Germinal center B
MSI2	1.49964e-57	1.16372	0.509	0.234	5.11151e-53	Germinal center B
STMN1	1.01957e-54	1.09413	0.551	0.258	3.4752e-50	Germinal center B
MAN1A1	2.21786e-54	1.39032	0.57	0.302	7.55957e-50	Germinal center B
CD9	1.44198e-52	1.30632	0.252	0.066	4.91498e-48	Germinal center B
MLXIP	1.71913e-52	1.12099	0.344	0.119	5.85966e-48	Germinal center B
TCF3	4.29394e-52	1.08347	0.303	0.094	1.46359e-47	Germinal center B
S1PR4	5.59506e-52	1.01737	0.34	0.114	1.90708e-47	Germinal center B
DPYD	5.67677e-52	1.27065	0.404	0.16	1.93493e-47	Germinal center B
TAPT1	1.11927e-51	0.989702	0.309	0.096	3.81502e-47	Germinal center B
TRABD	3.02641e-51	1.05272	0.43	0.179	1.03155e-46	Germinal center B
HIP1	2.25812e-50	1.26146	0.261	0.073	7.69681e-46	Germinal center B
FHIT	7.71144e-50	1.56675	0.353	0.133	2.62844e-45	Germinal center B
CD24	9.03863e-50	1.14206	0.485	0.222	3.08082e-45	Germinal center B
CMTM7	4.37053e-49	1.23016	0.54	0.289	1.48969e-44	Germinal center B
H1FX	8.68316e-49	1.29529	0.384	0.153	2.95966e-44	Germinal center B
PTMA	1.17845e-48	0.589633	0.994	0.972	4.01674e-44	Germinal center B
TOP2B	9.35832e-48	1.29869	0.403	0.171	3.18978e-43	Germinal center B
LHPP	1.368e-47	1.0976	0.311	0.103	4.66284e-43	Germinal center B
TCL1A	2.56737e-47	1.60251	0.623	0.398	8.75089e-43	Germinal center B
ATP8A1	3.36479e-47	1.20202	0.377	0.148	1.14689e-42	Germinal center B
IKZF2	6.29456e-47	1.01155	0.283	0.087	2.1455e-42	Germinal center B
H3F3A	7.9523e-47	0.688252	0.954	0.884	2.71054e-42	Germinal center B
EBF1	8.11947e-46	1.03963	0.651	0.389	2.76752e-41	Germinal center B
APBB1IP	1.55379e-45	1.08219	0.45	0.206	5.29611e-41	Germinal center B
FOXP11	1.97906e-44	0.840907	0.851	0.643	6.74563e-40	Germinal center B
NT5C2	4.55963e-42	0.972546	0.384	0.164	1.55415e-37	Germinal center B
MCTP2	4.59953e-40	0.952118	0.408	0.182	1.56775e-35	Germinal center B
RIC1	5.26187e-40	0.850734	0.364	0.152	1.79351e-35	Germinal center B
NIBAN3	4.53778e-39	1.13148	0.607	0.379	1.5467e-34	Germinal center B
ACTG1	5.2481e-39	0.883264	0.824	0.615	1.78882e-34	Germinal center B
HNRNPA1	5.20915e-37	0.640735	0.925	0.782	1.77554e-32	Germinal center B
SRP14	6.31909e-37	0.709134	0.772	0.575	2.15386e-32	Germinal center B
TTC7A	1.23658e-36	0.780378	0.439	0.208	4.21489e-32	Germinal center B
PIK3AP1	1.67302e-36	0.904016	0.289	0.108	5.7025e-32	Germinal center B
TMEM131L	2.79857e-36	1.05137	0.504	0.279	9.53894e-32	Germinal center B
TCF4	2.55822e-35	0.886565	0.686	0.469	8.7197e-31	Germinal center B
LIMD2	1.90032e-34	0.842842	0.713	0.503	6.47724e-30	Germinal center B
TMEM243	3.6175e-34	0.884212	0.588	0.379	1.23302e-29	Germinal center B
SLC9A7	4.21541e-34	0.717879	0.261	0.093	1.43682e-29	Germinal center B
QRSL1	9.73608e-34	0.792352	0.279	0.106	3.31854e-29	Germinal center B
CDKN2D	1.73653e-33	0.94101	0.298	0.121	5.91896e-29	Germinal center B
IGHM	8.43682e-33	0.445442	0.897	0.722	2.87569e-28	Germinal center B
TBC1D1	1.11349e-32	0.811204	0.36	0.165	3.79532e-28	Germinal center B
CD81	2.48159e-32	1.3979	0.384	0.203	8.45848e-28	Germinal center B
CUX1	3.66535e-32	0.824341	0.454	0.243	1.24933e-27	Germinal center B
SLC35F1	1.17576e-31	0.805487	0.333	0.139	4.00759e-27	Germinal center B
ARID1B	7.48489e-31	0.818375	0.631	0.427	2.55122e-26	Germinal center B
STK38	9.92021e-31	0.804006	0.303	0.128	3.3813e-26	Germinal center B
ZNF22	2.24844e-30	0.783247	0.254	0.098	7.66382e-26	Germinal center B
CCM2	2.41738e-30	0.83404	0.305	0.131	8.23963e-26	Germinal center B
TLE5	5.53401e-30	0.824522	0.539	0.326	1.88627e-25	Germinal center B
TLE4	6.41988e-30	1.01318	0.406	0.217	2.18821e-25	Germinal center B
TFDP2	6.96937e-30	0.863396	0.268	0.107	2.37551e-25	Germinal center B
PIK3CD	7.52698e-30	0.721225	0.281	0.113	2.56557e-25	Germinal center B
RUBCNL1	9.16335e-30	0.94461	0.636	0.447	3.12333e-25	Germinal center B
SLC25A5	9.81977e-30	0.774567	0.583	0.381	3.34707e-25	Germinal center B
UGP2	1.12777e-29	0.831511	0.263	0.105	3.84401e-25	Germinal center B
SNHG7	9.2696e-29	0.957286	0.553	0.355	3.15954e-24	Germinal center B
ARPC3	9.99901e-29	0.588898	0.779	0.603	3.40816e-24	Germinal center B
SPTBN1	1.5389e-28	0.96556	0.27	0.114	5.24533e-24	Germinal center B
GABPB1-IT1	3.1981e-28	0.748449	0.303	0.133	1.09007e-23	Germinal center B
ERP29	5.77046e-28	0.722958	0.603	0.413	1.96686e-23	Germinal center B
STRBP	6.99537e-28	0.840695	0.489	0.292	2.38437e-23	Germinal center B
DGKD	1.227e-27	0.826135	0.346	0.167	4.18222e-23	Germinal center B
PBXIP1	2.00754e-27	0.728841	0.276	0.118	6.8427e-23	Germinal center B
ATP5F1C	2.17164e-27	0.693031	0.381	0.196	7.40204e-23	Germinal center B
ELF2	2.67527e-27	0.86839	0.382	0.2	9.11867e-23	Germinal center B
UCP2	4.40609e-27	0.742402	0.577	0.37	1.50182e-22	Germinal center B
CCDC69	6.4357e-27	0.753829	0.294	0.131	2.19361e-22	Germinal center B
E2F5	1.00688e-26	0.775363	0.261	0.109	3.43194e-22	Germinal center B
SPINT2	2.94361e-26	0.684256	0.333	0.159	1.00333e-21	Germinal center B
DOCK10	8.05328e-26	0.751345	0.349	0.174	2.74496e-21	Germinal center B
VDAC1	1.36845e-25	0.819474	0.322	0.16	4.66435e-21	Germinal center B
ZHX2	1.58241e-25	0.822947	0.572	0.39	5.39364e-21	Germinal center B
MAP1LC3B	1.63748e-25	0.852306	0.487	0.304	5.58134e-21	Germinal center B
UBXN1	1.80155e-25	0.602186	0.566	0.367	6.14058e-21	Germinal center B
RGS16	7.44603e-25	0.83879	0.279	0.124	2.53798e-20	Germinal center B
LUC7L3	1.04275e-24	0.578727	0.463	0.264	3.55422e-20	Germinal center B
FOXO1	1.88861e-24	0.713756	0.399	0.217	6.43734e-20	Germinal center B
RB1	5.54111e-24	0.754127	0.507	0.323	1.88869e-19	Germinal center B
CYFIP2	5.67836e-24	0.592487	0.368	0.192	1.93547e-19	Germinal center B
MEF2A	1.14218e-23	0.861169	0.404	0.237	3.8931e-19	Germinal center B
CARHSP1	3.32105e-23	0.628079	0.261	0.116	1.13198e-18	Germinal center B
SCAND1	6.05352e-23	0.71576	0.364	0.197	2.06334e-18	Germinal center B
CDR2	8.09634e-23	0.833525	0.252	0.113	2.75964e-18	Germinal center B
IQGAP2	8.98765e-23	0.656926	0.338	0.171	3.06344e-18	Germinal center B
ISG20	3.53255e-22	0.690128	0.704	0.534	1.20407e-17	Germinal center B
MDM4	3.56891e-22	0.702315	0.357	0.194	1.21646e-17	Germinal center B
FARS2	4.44693e-22	0.666741	0.265	0.122	1.51573e-17	Germinal center B
ROCK1	6.96737e-22	0.614693	0.415	0.237	2.37483e-17	Germinal center B
SYF2	8.32893e-22	0.674717	0.419	0.251	2.83891e-17	Germinal center B
PAN3	1.55905e-21	0.690791	0.476	0.296	5.31403e-17	Germinal center B
ZCCHC71	3.12383e-21	0.622215	0.621	0.442	1.06476e-16	Germinal center B
AP1B1	5.00102e-21	0.656142	0.388	0.218	1.7046e-16	Germinal center B
SH3BGRL3	6.71028e-21	0.620722	0.682	0.525	2.2872e-16	Germinal center B
SELENOO	7.11745e-21	0.666247	0.272	0.13	2.42598e-16	Germinal center B
WASF2	1.48878e-20	0.676525	0.417	0.253	5.0745e-16	Germinal center B
DTNBP1	1.50249e-20	0.632398	0.34	0.182	5.12125e-16	Germinal center B
MED13L	1.82748e-20	0.641086	0.467	0.293	6.22897e-16	Germinal center B
UHRF2	1.89772e-20	0.600729	0.272	0.13	6.46837e-16	Germinal center B
MTF2	1.93323e-20	0.620927	0.283	0.14	6.58943e-16	Germinal center B
AFF1	2.26062e-20	0.705269	0.331	0.179	7.70532e-16	Germinal center B
UTRN	2.94188e-20	0.63985	0.487	0.316	1.00274e-15	Germinal center B
VAMP8	1.60744e-19	0.681748	0.392	0.235	5.47896e-15	Germinal center B
ATP5MG	1.62089e-19	0.533255	0.778	0.642	5.5248e-15	Germinal center B
CHD9	1.87319e-19	0.62596	0.382	0.224	6.38476e-15	Germinal center B
MAD1L1	2.30434e-19	0.79922	0.289	0.152	7.85434e-15	Germinal center B
RNASEK	2.97051e-19	0.532562	0.619	0.443	1.0125e-14	Germinal center B
SAP18	5.6303e-19	0.540232	0.551	0.384	1.91909e-14	Germinal center B
PNISR	5.91771e-19	0.524735	0.579	0.4	2.01705e-14	Germinal center B
ERGIC1	6.62455e-19	0.600766	0.377	0.218	2.25798e-14	Germinal center B
SPIB	8.34064e-19	0.702734	0.357	0.201	2.84291e-14	Germinal center B
TMSB10	1.19977e-18	0.349291	0.994	0.871	4.08942e-14	Germinal center B
RNF13	2.08864e-18	0.772159	0.257	0.13	7.11913e-14	Germinal center B
CASK	2.70835e-18	0.707091	0.278	0.145	9.23141e-14	Germinal center B
PLCL2	2.87022e-18	0.649385	0.272	0.138	9.78316e-14	Germinal center B
DBI	3.32253e-18	0.525813	0.531	0.361	1.13249e-13	Germinal center B
STX7	3.40818e-18	0.600953	0.397	0.235	1.16168e-13	Germinal center B
CD72	4.05099e-18	0.668415	0.36	0.208	1.38078e-13	Germinal center B
PAX51	4.25681e-18	0.581025	0.507	0.338	1.45093e-13	Germinal center B
CDK13	7.30338e-18	0.734643	0.392	0.242	2.48936e-13	Germinal center B
EID1	7.86654e-18	0.56033	0.364	0.212	2.68131e-13	Germinal center B
SHOC2	1.23329e-17	0.647802	0.301	0.164	4.20367e-13	Germinal center B
ATP6V0B	2.98334e-17	0.739348	0.401	0.262	1.01687e-12	Germinal center B
MAML3	3.18706e-17	0.668007	0.257	0.128	1.08631e-12	Germinal center B
ANKRD17	7.49807e-17	0.707167	0.338	0.202	2.55572e-12	Germinal center B
FLI1	1.06026e-16	0.53227	0.256	0.129	3.61391e-12	Germinal center B
PAIP2	1.06513e-16	0.546843	0.461	0.309	3.63049e-12	Germinal center B
ATP6V1G1	1.16147e-16	0.509975	0.614	0.473	3.95888e-12	Germinal center B
GMFG	2.25936e-16	0.6444	0.487	0.341	7.70103e-12	Germinal center B
AUTS2	2.95711e-16	0.645614	0.482	0.33	1.00793e-11	Germinal center B
MYL12B	4.41033e-16	0.557262	0.502	0.355	1.50326e-11	Germinal center B
SOD2	5.94918e-16	0.648575	0.373	0.233	2.02778e-11	Germinal center B
VPS13B	6.4956e-16	0.561182	0.32	0.184	2.21402e-11	Germinal center B
PSMB8	6.57976e-16	0.569074	0.364	0.222	2.24271e-11	Germinal center B
NIPBL	7.38619e-16	0.698972	0.421	0.283	2.51758e-11	Germinal center B
DYNLL1	8.38018e-16	0.715743	0.566	0.435	2.85638e-11	Germinal center B
GAB2	8.41839e-16	0.628714	0.256	0.133	2.86941e-11	Germinal center B
MYL6	9.48172e-16	0.419382	0.801	0.672	3.23184e-11	Germinal center B
TRAM1	1.03406e-15	0.529217	0.351	0.209	3.5246e-11	Germinal center B
BTF3	1.15763e-15	0.419069	0.847	0.762	3.94577e-11	Germinal center B
CXXC5	1.49602e-15	0.567267	0.267	0.144	5.09919e-11	Germinal center B
SELENOF	2.50663e-15	0.542837	0.467	0.32	8.54385e-11	Germinal center B
OIP5-AS1	2.72724e-15	0.532882	0.265	0.141	9.2958e-11	Germinal center B
EIF3K	2.95827e-15	0.5079	0.632	0.484	1.00833e-10	Germinal center B
SKP1	3.33947e-15	0.501582	0.544	0.394	1.13826e-10	Germinal center B
KDM4C	3.62212e-15	0.495908	0.412	0.259	1.2346e-10	Germinal center B
SNX21	6.29801e-15	0.524112	0.542	0.396	2.14668e-10	Germinal center B
TKT	6.45095e-15	0.62343	0.274	0.155	2.19881e-10	Germinal center B
SERBP1	6.97132e-15	0.47131	0.456	0.305	2.37617e-10	Germinal center B
KLHL24	7.1311e-15	0.47182	0.366	0.225	2.43063e-10	Germinal center B
ERO1B	9.20932e-15	0.473244	0.265	0.141	3.139e-10	Germinal center B
TCF12	1.0301e-14	0.561188	0.357	0.22	3.51108e-10	Germinal center B
ANP32A	1.10968e-14	0.515109	0.257	0.14	3.78235e-10	Germinal center B
BAG1	1.41207e-14	0.53601	0.265	0.147	4.81305e-10	Germinal center B
PSMD8	1.90352e-14	0.488037	0.311	0.183	6.48814e-10	Germinal center B
ZFAND3	2.00847e-14	0.513902	0.474	0.325	6.84587e-10	Germinal center B
NCOA2	2.20161e-14	0.576294	0.305	0.179	7.50418e-10	Germinal center B
PRKCB1	2.40014e-14	0.542135	0.607	0.481	8.18086e-10	Germinal center B
CHCHD2	2.86697e-14	0.37755	0.748	0.607	9.77206e-10	Germinal center B
LAPTM51	3.51721e-14	0.373606	0.809	0.706	1.19884e-09	Germinal center B
PCGF5	3.85902e-14	0.540831	0.311	0.184	1.31535e-09	Germinal center B
ELOB	4.6839e-14	0.506366	0.524	0.371	1.59651e-09	Germinal center B
PTBP2	6.13628e-14	0.498639	0.256	0.139	2.09155e-09	Germinal center B
SUMO2	7.00657e-14	0.427783	0.688	0.554	2.38819e-09	Germinal center B
FKBP1A	7.2728e-14	0.531498	0.425	0.291	2.47893e-09	Germinal center B
AC119396.1	9.30943e-14	0.553193	0.32	0.189	3.17312e-09	Germinal center B
COX7A2L	9.60578e-14	0.491692	0.401	0.263	3.27413e-09	Germinal center B
GABPB1-AS1	1.05725e-13	0.47764	0.268	0.149	3.60364e-09	Germinal center B
SRSF9	1.05979e-13	0.550779	0.417	0.287	3.61229e-09	Germinal center B
TRAK1	1.38279e-13	0.479992	0.384	0.242	4.71323e-09	Germinal center B
WASHC4	1.40182e-13	0.5067	0.287	0.166	4.77812e-09	Germinal center B
DHRSX	1.50129e-13	0.481639	0.254	0.138	5.11714e-09	Germinal center B
SNHG6	1.91647e-13	0.410355	0.642	0.493	6.5323e-09	Germinal center B
PPP1R12A	2.01418e-13	0.502025	0.338	0.212	6.86532e-09	Germinal center B
PTEN	2.19393e-13	0.469307	0.296	0.175	7.47803e-09	Germinal center B
SUB1	4.65594e-13	0.422695	0.654	0.512	1.58698e-08	Germinal center B
RFX3	7.42658e-13	0.561428	0.259	0.147	2.53135e-08	Germinal center B
ZNF148	9.38739e-13	0.415145	0.267	0.149	3.19969e-08	Germinal center B
PTP4A2	9.86093e-13	0.554491	0.351	0.23	3.3611e-08	Germinal center B
MBNL1	1.0843e-12	0.496186	0.566	0.45	3.69584e-08	Germinal center B
RBM8A	1.48186e-12	0.448757	0.476	0.342	5.05094e-08	Germinal center B
MYL12A	1.946e-12	0.44804	0.568	0.43	6.63294e-08	Germinal center B
SF3B6	1.94693e-12	0.409071	0.366	0.24	6.6361e-08	Germinal center B
MAF1	2.30595e-12	0.47613	0.318	0.197	7.85983e-08	Germinal center B
NCK2	2.34187e-12	0.557078	0.261	0.15	7.98227e-08	Germinal center B
JMJD1C	3.28715e-12	0.436722	0.515	0.38	1.12043e-07	Germinal center B
NUMB	4.23818e-12	0.45427	0.296	0.178	1.44458e-07	Germinal center B
MBD5	4.6085e-12	0.557722	0.296	0.182	1.57081e-07	Germinal center B
C16orf74	4.70542e-12	0.571539	0.287	0.174	1.60384e-07	Germinal center B
NACA	4.92872e-12	0.287352	0.95	0.891	1.67995e-07	Germinal center B
HNRNPA2B1	5.3202e-12	0.405836	0.618	0.503	1.81339e-07	Germinal center B
DLEU21	5.85159e-12	0.433534	0.517	0.37	1.99451e-07	Germinal center B
PRDX1	6.17523e-12	0.597767	0.417	0.296	2.10483e-07	Germinal center B
ARID2	6.2299e-12	0.534498	0.257	0.151	2.12346e-07	Germinal center B
PSMA4	6.35736e-12	0.513388	0.257	0.152	2.16691e-07	Germinal center B
CCDC91	7.67464e-12	0.583623	0.34	0.224	2.6159e-07	Germinal center B
HMGB2	7.98629e-12	0.732785	0.397	0.284	2.72213e-07	Germinal center B
HMGN3	1.04918e-11	0.464281	0.36	0.242	3.57612e-07	Germinal center B
BRK1	1.16327e-11	0.458388	0.489	0.359	3.96501e-07	Germinal center B
AKT3	1.30333e-11	0.486406	0.3	0.186	4.44239e-07	Germinal center B
ARID4B	1.33459e-11	0.464112	0.515	0.386	4.54894e-07	Germinal center B
TMEM50A	1.53261e-11	0.429493	0.318	0.202	5.22388e-07	Germinal center B
SERF2	1.63477e-11	0.328129	0.91	0.823	5.57212e-07	Germinal center B
CCND31	1.95018e-11	0.427034	0.498	0.363	6.64718e-07	Germinal center B
BIRC6	1.98861e-11	0.434282	0.375	0.251	6.77816e-07	Germinal center B
GABARAPL2	1.99052e-11	0.433272	0.412	0.282	6.78468e-07	Germinal center B
TLE1	2.12736e-11	0.487593	0.362	0.238	7.25111e-07	Germinal center B
PGLS	2.57944e-11	0.475395	0.252	0.148	8.79201e-07	Germinal center B
RC3H1	2.58842e-11	0.465963	0.285	0.176	8.82263e-07	Germinal center B
ABI1	2.87368e-11	0.448551	0.263	0.156	9.79493e-07	Germinal center B
POMP	3.4472e-11	0.395687	0.476	0.344	1.17498e-06	Germinal center B
ASXL1	3.54043e-11	0.543191	0.314	0.206	1.20675e-06	Germinal center B
IGF2BP3	4.61163e-11	0.432636	0.318	0.197	1.57187e-06	Germinal center B
RPS19BP1	5.24556e-11	0.468302	0.256	0.154	1.78795e-06	Germinal center B
EDF1	5.2851e-11	0.338869	0.612	0.47	1.80143e-06	Germinal center B
ARPC5	6.54663e-11	0.481265	0.349	0.24	2.23142e-06	Germinal center B
GNG5	6.93167e-11	0.436971	0.392	0.272	2.36266e-06	Germinal center B
CLTA	7.16157e-11	0.515788	0.309	0.2	2.44102e-06	Germinal center B
PDS5A	7.85545e-11	0.423388	0.307	0.193	2.67753e-06	Germinal center B
PSMA2	7.98873e-11	0.437479	0.366	0.253	2.72296e-06	Germinal center B
STAG1	9.14054e-11	0.474227	0.449	0.326	3.11555e-06	Germinal center B
GLCCI1	9.24229e-11	0.57931	0.296	0.187	3.15023e-06	Germinal center B
CALM2	9.33559e-11	0.390793	0.686	0.568	3.18203e-06	Germinal center B
RTRAF	9.65563e-11	0.432109	0.351	0.235	3.29112e-06	Germinal center B
ANKRD11	1.09798e-10	0.4832	0.504	0.396	3.74247e-06	Germinal center B
SRSF4	1.10037e-10	0.376603	0.364	0.243	3.7506e-06	Germinal center B
TUFM	1.13506e-10	0.439415	0.29	0.185	3.86884e-06	Germinal center B
NDUFB10	1.35919e-10	0.408627	0.29	0.183	4.6328e-06	Germinal center B
NEDD8	1.61187e-10	0.423427	0.452	0.332	5.49405e-06	Germinal center B
FTX	1.87527e-10	0.393155	0.267	0.162	6.39185e-06	Germinal center B
RAP1B	1.91551e-10	0.395175	0.471	0.351	6.52903e-06	Germinal center B
PICALM	1.93316e-10	0.386575	0.276	0.168	6.58918e-06	Germinal center B
HMGB1	2.14983e-10	0.442861	0.796	0.707	7.3277e-06	Germinal center B
TNRC6B	2.26191e-10	0.432135	0.605	0.479	7.70973e-06	Germinal center B
SRP9	2.37324e-10	0.472085	0.311	0.204	8.08918e-06	Germinal center B
MTPN	2.49358e-10	0.385826	0.338	0.222	8.49938e-06	Germinal center B
ARGLU1	2.54742e-10	0.36192	0.401	0.282	8.68287e-06	Germinal center B
PPIB	3.38034e-10	0.44586	0.364	0.248	1.15219e-05	Germinal center B
HNRNPK	3.56383e-10	0.357944	0.524	0.405	1.21473e-05	Germinal center B
LAMTOR5	3.77384e-10	0.398757	0.445	0.323	1.28631e-05	Germinal center B
PARP1	3.87344e-10	0.389422	0.322	0.212	1.32026e-05	Germinal center B
ORMDL1	3.93364e-10	0.461718	0.256	0.158	1.34078e-05	Germinal center B
SPIDR	3.94101e-10	0.484169	0.325	0.214	1.34329e-05	Germinal center B
SETD2	4.18219e-10	0.372221	0.331	0.217	1.4255e-05	Germinal center B
PSMA7	4.45912e-10	0.3668	0.496	0.365	1.51989e-05	Germinal center B
RABAC1	4.50373e-10	0.496814	0.358	0.253	1.5351e-05	Germinal center B
ATP5PF	4.87946e-10	0.460389	0.421	0.309	1.66316e-05	Germinal center B
C7orf50	5.13275e-10	0.582871	0.366	0.265	1.7495e-05	Germinal center B
EXOC4	5.54382e-10	0.369086	0.331	0.219	1.88961e-05	Germinal center B
PSMA6	5.71639e-10	0.493112	0.268	0.171	1.94843e-05	Germinal center B
PSMB7	5.96311e-10	0.441657	0.296	0.195	2.03252e-05	Germinal center B
UBE2J1	6.54602e-10	0.433661	0.307	0.202	2.23121e-05	Germinal center B
NCOA3	6.66875e-10	0.393255	0.493	0.379	2.27304e-05	Germinal center B
AKIRIN2	7.08312e-10	0.421829	0.259	0.16	2.41428e-05	Germinal center B
MAGOH	7.35435e-10	0.362477	0.265	0.163	2.50673e-05	Germinal center B
PSMB6	7.87321e-10	0.459989	0.27	0.172	2.68359e-05	Germinal center B
PBRM1	8.76262e-10	0.41096	0.257	0.16	2.98674e-05	Germinal center B
USP34	1.01691e-09	0.425931	0.403	0.286	3.46615e-05	Germinal center B
VDAC2	1.02155e-09	0.42595	0.349	0.238	3.48194e-05	Germinal center B
EIF2AK3	1.02768e-09	0.436838	0.404	0.288	3.50285e-05	Germinal center B
MTSS1	1.0574e-09	0.53126	0.384	0.274	3.60416e-05	Germinal center B
ACAP2	1.10891e-09	0.402474	0.371	0.259	3.77972e-05	Germinal center B
GAPDH	1.24305e-09	0.567489	0.66	0.578	4.23695e-05	Germinal center B
SMARCB1	1.27517e-09	0.442579	0.257	0.162	4.34641e-05	Germinal center B
SRPK2	1.55695e-09	0.43907	0.452	0.338	5.30685e-05	Germinal center B
PNN	1.82384e-09	0.381783	0.327	0.22	6.21655e-05	Germinal center B
H2AFZ	2.03364e-09	0.437449	0.557	0.447	6.93168e-05	Germinal center B
VPS28	2.04286e-09	0.442196	0.283	0.185	6.96309e-05	Germinal center B
EPB41	2.23749e-09	0.395216	0.36	0.248	7.62648e-05	Germinal center B
UQCR10	2.31876e-09	0.417468	0.439	0.328	7.90351e-05	Germinal center B
NDUFB4	2.63444e-09	0.451259	0.357	0.255	8.97948e-05	Germinal center B
BBX	3.47677e-09	0.351274	0.382	0.269	0.000118506	Germinal center B
ZBTB20	3.48849e-09	0.375033	0.517	0.397	0.000118905	Germinal center B
CCDC85B	4.70664e-09	0.412849	0.279	0.182	0.000160426	Germinal center B
CBLB	5.16438e-09	0.448588	0.358	0.247	0.000176028	Germinal center B
C9orf16	5.58395e-09	0.405603	0.393	0.291	0.000190329	Germinal center B
YTHDC1	5.86647e-09	0.363025	0.276	0.18	0.000199959	Germinal center B
CCDC18-AS1	5.93383e-09	0.356423	0.279	0.178	0.000202255	Germinal center B
OSTC	5.99879e-09	0.42503	0.289	0.195	0.000204469	Germinal center B
STIM2	6.05016e-09	0.444768	0.318	0.215	0.00020622	Germinal center B
CCNI	6.05041e-09	0.269055	0.781	0.682	0.000206228	Germinal center B
NDUFA13	7.21986e-09	0.334904	0.498	0.374	0.000246089	Germinal center B
GPATCH8	7.93713e-09	0.3761	0.327	0.222	0.000270537	Germinal center B
PSMB9	8.31693e-09	0.39616	0.401	0.295	0.000283483	Germinal center B
USP15	8.32407e-09	0.41552	0.461	0.352	0.000283726	Germinal center B
H2AFV	9.12148e-09	0.465976	0.34	0.245	0.000310906	Germinal center B
ZNF207	1.19393e-08	0.306017	0.298	0.199	0.00040695	Germinal center B
UQCRFS1	1.22427e-08	0.378427	0.318	0.222	0.000417294	Germinal center B
PPP1R2	1.25337e-08	0.422055	0.381	0.28	0.000427211	Germinal center B
FRYL	1.29556e-08	0.409719	0.285	0.19	0.000441592	Germinal center B
FNIP1	1.35839e-08	0.407358	0.327	0.224	0.000463007	Germinal center B
DDX46	1.50022e-08	0.3235	0.292	0.197	0.000511351	Germinal center B
ATP5MC2	1.50644e-08	0.300809	0.741	0.65	0.000513469	Germinal center B
RBM381	1.69797e-08	0.323765	0.384	0.272	0.000578753	Germinal center B
PHYKPL	2.22046e-08	0.431644	0.259	0.17	0.000756844	Germinal center B
NASP	2.35179e-08	0.415876	0.292	0.2	0.000801607	Germinal center B
IKZF1	2.6254e-08	0.393977	0.322	0.225	0.000894868	Germinal center B
SMARCC1	2.78208e-08	0.366263	0.278	0.185	0.000948271	Germinal center B
ASH1L	2.81376e-08	0.315839	0.399	0.291	0.000959071	Germinal center B
NDUFB8	3.12757e-08	0.413337	0.401	0.304	0.00106603	Germinal center B
PSMB3	3.35981e-08	0.397628	0.309	0.217	0.00114519	Germinal center B
PIAS1	4.33847e-08	0.406716	0.325	0.231	0.00147877	Germinal center B
IQSEC1	4.36769e-08	0.419274	0.287	0.194	0.00148873	Germinal center B
CALHM6	4.45631e-08	0.447607	0.259	0.169	0.00151893	Germinal center B
CD99	4.63294e-08	0.798351	0.301	0.217	0.00157914	Germinal center B
CREBBP	4.92865e-08	0.305187	0.333	0.232	0.00167993	Germinal center B
EIF3H	5.01336e-08	0.299688	0.594	0.491	0.0017088	Germinal center B
RSBN1L	5.08015e-08	0.295437	0.265	0.173	0.00173157	Germinal center B
RALY	5.35325e-08	0.429523	0.349	0.254	0.00182466	Germinal center B
EIF3F	5.43156e-08	0.330753	0.586	0.489	0.00185135	Germinal center B
GNG71	6.59465e-08	0.330957	0.64	0.531	0.00224778	Germinal center B
AP2M1	6.63557e-08	0.431399	0.257	0.174	0.00226173	Germinal center B
ARIH1	6.6433e-08	0.304151	0.498	0.377	0.00226437	Germinal center B
ATP5MC3	6.99307e-08	0.346347	0.408	0.311	0.00238359	Germinal center B
UBAC2	7.00088e-08	0.347424	0.335	0.238	0.00238625	Germinal center B
PHF14	7.17168e-08	0.332949	0.27	0.18	0.00244447	Germinal center B
NCOR1	7.66998e-08	0.291576	0.404	0.293	0.00261431	Germinal center B
TOP1	8.0881e-08	0.420657	0.344	0.251	0.00275683	Germinal center B
COX6C	8.4483e-08	0.354284	0.559	0.466	0.0028796	Germinal center B
CCT8	8.69683e-08	0.389574	0.267	0.181	0.00296432	Germinal center B
PRDX6	9.47135e-08	0.379254	0.285	0.195	0.00322831	Germinal center B
RHBDF2	1.00508e-07	0.335916	0.274	0.181	0.00342582	Germinal center B
PRKCE1	1.03073e-07	0.28369	0.603	0.483	0.00351326	Germinal center B
HNRNPM	1.05129e-07	0.364714	0.333	0.242	0.00358332	Germinal center B
N4BP2L2	1.43671e-07	0.314496	0.513	0.405	0.00489702	Germinal center B
ATP5MF	1.53354e-07	0.418603	0.392	0.297	0.00522706	Germinal center B
GDI2	1.5719e-07	0.270086	0.377	0.278	0.00535783	Germinal center B
XRCC5	1.57195e-07	0.329079	0.336	0.241	0.00535801	Germinal center B
MKLN1	1.62696e-07	0.30991	0.265	0.176	0.00554548	Germinal center B
NDUFA11	1.75566e-07	0.396097	0.381	0.284	0.00598416	Germinal center B
EIF3G	2.0009e-07	0.350383	0.412	0.315	0.00682005	Germinal center B
DYM	2.15147e-07	0.342057	0.25	0.166	0.00733329	Germinal center B
ITPR2	3.11131e-07	0.426136	0.29	0.203	0.0106049	Germinal center B
THRAP3	3.57905e-07	0.295188	0.386	0.287	0.0121992	Germinal center B
AURKAIP1	3.61411e-07	0.374831	0.301	0.214	0.0123187	Germinal center B
TUBB	3.66477e-07	0.389808	0.369	0.27	0.0124914	Germinal center B
SSB	3.67467e-07	0.31215	0.263	0.179	0.0125251	Germinal center B
DGUOK	3.69679e-07	0.331725	0.29	0.205	0.0126005	Germinal center B
CMIP	4.12948e-07	0.397528	0.322	0.235	0.0140753	Germinal center B
ATP5ME	4.3678e-07	0.32896	0.472	0.367	0.0148876	Germinal center B
ZCCHC10	5.22339e-07	0.322814	0.265	0.179	0.0178039	Germinal center B
PARK7	5.28312e-07	0.368512	0.425	0.334	0.0180075	Germinal center B
CD79A1	5.90556e-07	0.252638	0.759	0.669	0.0201291	Germinal center B
DRAP1	6.31468e-07	0.403238	0.353	0.269	0.0215236	Germinal center B
GTF2I	6.96111e-07	0.328349	0.294	0.211	0.0237269	Germinal center B
RNASEH2C	7.46944e-07	0.371443	0.272	0.189	0.0254596	Germinal center B
SNX291	9.52661e-07	0.29292	0.506	0.398	0.0324714	Germinal center B
RAB2A	1.01379e-06	0.264983	0.395	0.296	0.034555	Germinal center B
SEPTIN7	1.07517e-06	0.32791	0.436	0.346	0.0366472	Germinal center B
MCUB	1.08558e-06	0.274682	0.261	0.175	0.0370021	Germinal center B
TGFBR2	1.14201e-06	0.340553	0.386	0.285	0.0389254	Germinal center B
GTF3A	1.16147e-06	0.315166	0.41	0.315	0.0395887	Germinal center B
TMEM131	1.21917e-06	0.317724	0.265	0.183	0.0415555	Germinal center B
EPC1	1.37993e-06	0.277418	0.39	0.295	0.0470349	Germinal center B
NGLY1	1.45415e-06	0.343525	0.305	0.222	0.0495646	Germinal center B
ITSN21	1.48194e-06	0.253182	0.471	0.372	0.0505118	Germinal center B
CAPZB	1.50408e-06	0.275435	0.377	0.289	0.0512667	Germinal center B
NDUFS6	1.68896e-06	0.319265	0.289	0.208	0.0575681	Germinal center B
RBX1	1.80111e-06	0.311409	0.355	0.266	0.0613908	Germinal center B
KMT2C	1.88763e-06	0.283129	0.358	0.269	0.06434	Germinal center B
AMBRA1	1.93457e-06	0.359627	0.254	0.175	0.06594	Germinal center B
CHST11	2.02961e-06	0.293406	0.456	0.36	0.0691793	Germinal center B
SEPTIN6	2.05304e-06	0.285737	0.482	0.385	0.0699777	Germinal center B
ACTR2	2.09048e-06	0.309232	0.384	0.295	0.0712541	Germinal center B
CAMTA1	2.18918e-06	0.335609	0.254	0.175	0.0746183	Germinal center B
COX5B	2.68249e-06	0.271805	0.46	0.363	0.0914328	Germinal center B
RBM6	2.79818e-06	0.301663	0.353	0.268	0.0953759	Germinal center B
NDUFA4	3.05576e-06	0.292971	0.562	0.466	0.104156	Germinal center B
GNB1	3.16517e-06	0.347199	0.393	0.311	0.107885	Germinal center B
PPP1CA	3.33042e-06	0.371384	0.263	0.188	0.113517	Germinal center B
KMT2E	3.39197e-06	0.280628	0.597	0.524	0.115615	Germinal center B
ARHGEF7	3.47968e-06	0.251453	0.276	0.193	0.118605	Germinal center B
LAT2	4.46157e-06	0.289288	0.307	0.219	0.152073	Germinal center B
CUL3	4.5827e-06	0.305104	0.358	0.271	0.156201	Germinal center B
PSME1	4.66185e-06	0.277331	0.478	0.389	0.158899	Germinal center B
SLC25A3	4.75047e-06	0.262358	0.476	0.39	0.16192	Germinal center B
LRBA	4.97107e-06	0.316079	0.331	0.248	0.169439	Germinal center B
SEC11A	5.30032e-06	0.322471	0.309	0.232	0.180661	Germinal center B
PSMA1	5.4042e-06	0.256844	0.346	0.261	0.184202	Germinal center B
NOL7	5.89674e-06	0.288794	0.257	0.184	0.200991	Germinal center B
THUMPD3-AS1	5.94266e-06	0.404007	0.25	0.179	0.202556	Germinal center B
PUM2	6.78985e-06	0.355101	0.307	0.231	0.231432	Germinal center B
ORAI2	6.96624e-06	0.320456	0.393	0.311	0.237444	Germinal center B
TBCA	7.16137e-06	0.310143	0.447	0.368	0.244095	Germinal center B
UBE2I	7.55825e-06	0.262641	0.351	0.271	0.257623	Germinal center B
COP1	8.02467e-06	0.35871	0.267	0.195	0.273521	Germinal center B
ZNF706	9.28754e-06	0.330603	0.404	0.325	0.316566	Germinal center B
POLR1D	9.30811e-06	0.271895	0.355	0.271	0.317267	Germinal center B
ILF2	9.75759e-06	0.293149	0.25	0.181	0.332588	Germinal center B
WWOX	1.01633e-05	0.418297	0.29	0.216	0.346417	Germinal center B
KANSL1	1.0862e-05	0.342949	0.281	0.209	0.37023	Germinal center B
ARL15	1.12252e-05	0.275994	0.252	0.177	0.382611	Germinal center B
PAK2	1.13153e-05	0.29883	0.309	0.232	0.385681	Germinal center B
EIF4G3	1.16058e-05	0.302149	0.312	0.234	0.395585	Germinal center B
SETD5	1.22107e-05	0.309225	0.278	0.201	0.416203	Germinal center B
ANKHD1	1.26878e-05	0.252151	0.322	0.239	0.432465	Germinal center B
SNRPB2	1.32534e-05	0.302345	0.254	0.183	0.451741	Germinal center B
PUM1	1.34749e-05	0.254889	0.312	0.233	0.459293	Germinal center B
ARL6IP4	1.39317e-05	0.280154	0.393	0.31	0.474862	Germinal center B
GUK1	1.47244e-05	0.288911	0.395	0.315	0.50188	Germinal center B
PSMB1	1.50169e-05	0.269493	0.364	0.284	0.511851	Germinal center B
JUND	1.51725e-05	0.475232	0.601	0.554	0.517155	Germinal center B
RNASEH2B	1.59602e-05	0.315415	0.254	0.181	0.544005	Germinal center B
COX6B1	1.71496e-05	0.28385	0.537	0.461	0.584545	Germinal center B
YWHAQ	1.7245e-05	0.253587	0.355	0.273	0.587795	Germinal center B
MBP	1.81565e-05	0.254949	0.358	0.272	0.618865	Germinal center B
EIF4A1	1.91765e-05	0.303184	0.511	0.422	0.653631	Germinal center B
KIF5B	1.92659e-05	0.260543	0.276	0.203	0.656678	Germinal center B
FIS1	1.95377e-05	0.253985	0.312	0.234	0.665944	Germinal center B
ERH	2.03348e-05	0.361468	0.355	0.28	0.693111	Germinal center B
MAPK8	2.30443e-05	0.398276	0.25	0.181	0.785467	Germinal center B
CAMK2D1	2.346e-05	0.377771	0.393	0.317	0.799634	Germinal center B
ATP5PO	3.41258e-05	0.275763	0.456	0.381	1	Germinal center B
SNRNP70	3.62151e-05	0.311555	0.274	0.206	1	Germinal center B
PPP3CA	3.63431e-05	0.294871	0.362	0.285	1	Germinal center B
ERBIN	3.77601e-05	0.273882	0.261	0.19	1	Germinal center B
EIF3M	3.85329e-05	0.359065	0.318	0.252	1	Germinal center B
SMDT1	4.10552e-05	0.257068	0.489	0.411	1	Germinal center B
HNRNPA3	4.26308e-05	0.255303	0.392	0.319	1	Germinal center B
COPE	4.58125e-05	0.309917	0.314	0.248	1	Germinal center B
WTAP	4.58533e-05	0.313169	0.347	0.277	1	Germinal center B
YPEL3	5.17115e-05	0.333157	0.305	0.237	1	Germinal center B
COX7A2	5.3525e-05	0.259489	0.599	0.504	1	Germinal center B
SF3B5	6.65666e-05	0.270629	0.298	0.228	1	Germinal center B
SH3BGRL	6.73595e-05	0.259907	0.384	0.31	1	Germinal center B
LINC016191	7.15354e-05	0.37715	0.342	0.272	1	Germinal center B
RTN4	7.73187e-05	0.26479	0.278	0.211	1	Germinal center B
FCRL11	7.92673e-05	0.297975	0.412	0.331	1	Germinal center B
RELB	8.36984e-05	0.315148	0.296	0.233	1	Germinal center B
ATP5F1B	8.65402e-05	0.271798	0.325	0.257	1	Germinal center B
RBM4	9.20068e-05	0.267254	0.285	0.219	1	Germinal center B
ZC3H15	9.42764e-05	0.261716	0.281	0.211	1	Germinal center B
LDHB	9.82827e-05	0.259913	0.358	0.282	1	Germinal center B
MIF	0.000100779	0.252474	0.647	0.569	1	Germinal center B
NCF11	0.000108418	0.268625	0.347	0.275	1	Germinal center B
ITCH	0.000111594	0.287591	0.285	0.218	1	Germinal center B
UBE2E2	0.000116496	0.27247	0.375	0.3	1	Germinal center B
ID3	0.000122616	0.255482	0.272	0.201	1	Germinal center B
ARHGEF18	0.000127066	0.304445	0.267	0.2	1	Germinal center B
LAMTOR4	0.000146699	0.302228	0.333	0.272	1	Germinal center B
MZT2B	0.000169661	0.29731	0.472	0.402	1	Germinal center B
PSEN1	0.000173669	0.259321	0.25	0.187	1	Germinal center B
ISG15	0.000225879	0.491264	0.289	0.223	1	Germinal center B
BAX	0.00023897	0.292046	0.296	0.23	1	Germinal center B
QKI	0.000239975	0.278093	0.263	0.199	1	Germinal center B
TCEA1	0.000249934	0.271271	0.327	0.266	1	Germinal center B
ZNF644	0.00026756	0.266659	0.256	0.195	1	Germinal center B
SCAF11	0.0002681	0.263336	0.395	0.327	1	Germinal center B
NDUFC2	0.000295382	0.269574	0.274	0.211	1	Germinal center B
SNRPE	0.000338984	0.263362	0.335	0.267	1	Germinal center B
INTS6	0.000343734	0.252342	0.331	0.266	1	Germinal center B
NR3C11	0.000343787	0.278303	0.449	0.378	1	Germinal center B
TPD52	0.000543516	0.329828	0.357	0.293	1	Germinal center B
ATP5MD	0.000547095	0.26243	0.344	0.283	1	Germinal center B
HSH2D	0.000610905	0.285056	0.261	0.204	1	Germinal center B
HMGN2	0.000763309	0.398067	0.564	0.516	1	Germinal center B
MBNL2	0.000950641	0.30251	0.296	0.244	1	Germinal center B
RTF1	0.000952059	0.261156	0.256	0.202	1	Germinal center B
RAN	0.00098488	0.288745	0.438	0.38	1	Germinal center B
UFC1	0.00204053	0.258164	0.311	0.26	1	Germinal center B
CARD111	0.00290751	0.302361	0.281	0.23	1	Germinal center B
COX8A	0.00296014	0.329692	0.408	0.365	1	Germinal center B
TOMM22	0.00345028	0.294027	0.254	0.207	1	Germinal center B
UBE2N	0.00561535	0.264662	0.263	0.217	1	Germinal center B
IFITM3	3.04539e-151	1.91895	0.344	0.035	1.03802e-146	Active B C2
CCL3L1	6.98339e-147	1.94963	0.298	0.025	2.38029e-142	Active B C2
TYROBP	5.0688e-146	2.13248	0.349	0.038	1.7277e-141	Active B C2
CST3	2.99128e-137	2.87049	0.443	0.077	1.01958e-132	Active B C2
AIF1	5.92043e-123	1.86983	0.353	0.051	2.01798e-118	Active B C2
FCER1G	4.95772e-121	1.94166	0.282	0.029	1.68984e-116	Active B C2
C1QA	1.74186e-110	1.96555	0.261	0.027	5.93714e-106	Active B C2
CCL4L2	8.32011e-94	1.74073	0.286	0.042	2.83591e-89	Active B C2
APOE	2.52252e-93	2.43322	0.37	0.075	8.598e-89	Active B C2
IGFBP7	1.34129e-90	1.78871	0.254	0.033	4.57179e-86	Active B C2
CCL3	2.09602e-87	1.97689	0.279	0.043	7.1443e-83	Active B C2
MT2A	8.18559e-63	1.46256	0.393	0.116	2.79006e-58	Active B C2
LGALS1	7.4807e-62	1.75682	0.339	0.092	2.5498e-57	Active B C2
S100A11	4.12858e-59	1.58182	0.349	0.098	1.40723e-54	Active B C2
SRGN	1.33073e-47	2.03549	0.564	0.284	4.5358e-43	Active B C2
ID2	2.29189e-43	1.86434	0.275	0.081	7.81192e-39	Active B C2
VIM	1.5903e-34	1.78324	0.506	0.283	5.42054e-30	Active B C2
CTSB	8.81139e-27	1.89067	0.263	0.102	3.00336e-22	Active B C2
ACTB	2.11158e-24	0.957346	0.887	0.834	7.19732e-20	Active B C2
CD63	2.15406e-24	1.14207	0.37	0.188	7.34211e-20	Active B C2
FTL	1.00409e-22	1.07141	0.94	0.933	3.42243e-18	Active B C2
S100A4	2.36095e-21	1.08746	0.263	0.114	8.04728e-17	Active B C2
S100A6	1.12334e-20	0.960881	0.346	0.181	3.82889e-16	Active B C2
HSPB1	3.87428e-19	1.38107	0.326	0.171	1.32055e-14	Active B C2
PSAP	7.86185e-19	1.30796	0.39	0.227	2.67971e-14	Active B C2
IFI30	5.04477e-18	1.1165	0.314	0.165	1.71951e-13	Active B C2
S100A10	6.15284e-18	0.93327	0.275	0.131	2.09719e-13	Active B C2
NPC2	1.79535e-17	1.10824	0.39	0.234	6.11946e-13	Active B C2
GPR183	5.04059e-16	1.29796	0.388	0.246	1.71808e-11	Active B C2
HSPA1A	5.47036e-16	0.793973	0.344	0.181	1.86457e-11	Active B C2
KLF6	2.38054e-15	0.925347	0.603	0.472	8.11406e-11	Active B C2
TPI1	1.40434e-14	0.857562	0.416	0.273	4.78668e-10	Active B C2
NAMPT	3.72604e-14	1.39853	0.284	0.161	1.27002e-09	Active B C2
SAT1	4.44324e-14	0.958085	0.714	0.605	1.51448e-09	Active B C2
ITM2B	1.02543e-13	0.871262	0.499	0.372	3.49518e-09	Active B C2
COTL1	1.12351e-13	0.942192	0.406	0.276	3.82949e-09	Active B C2
HSPA1B	1.60894e-13	0.828315	0.277	0.145	5.48409e-09	Active B C2
BST2	2.58824e-13	0.648189	0.284	0.156	8.82201e-09	Active B C2
TPM3	4.38244e-13	0.773638	0.446	0.308	1.49375e-08	Active B C2
FTH11	3.35356e-12	0.602725	0.958	0.958	1.14306e-07	Active B C2
RAC1	4.27791e-12	0.734797	0.443	0.312	1.45812e-07	Active B C2
H2AFY	6.56777e-12	0.721215	0.279	0.162	2.23862e-07	Active B C2
NAP1L1	1.85959e-11	0.634287	0.64	0.547	6.33843e-07	Active B C2
NEAT1	3.05618e-11	0.864409	0.436	0.309	1.0417e-06	Active B C2
TXN	4.76006e-11	1.23091	0.303	0.191	1.62247e-06	Active B C2
RTN41	3.24393e-10	0.651381	0.326	0.208	1.10569e-05	Active B C2
ZFP36	4.82842e-10	0.729439	0.617	0.513	1.64577e-05	Active B C2
FOSB1	6.92929e-10	0.638897	0.531	0.413	2.36185e-05	Active B C2
ZFP36L11	7.87139e-10	0.596196	0.499	0.38	2.68296e-05	Active B C2
CFLAR	1.14756e-09	0.856525	0.252	0.152	3.91146e-05	Active B C2
ENO1	8.80576e-09	0.774031	0.349	0.253	0.000300144	Active B C2
HSPA8	1.66874e-08	0.390163	0.536	0.431	0.000568791	Active B C2
HSPD1	3.49851e-08	0.693018	0.395	0.289	0.00119247	Active B C2
LCP1	4.38635e-08	0.745464	0.339	0.24	0.00149509	Active B C2
SRI	5.60392e-08	0.388411	0.252	0.155	0.0019101	Active B C2
GDI21	9.39131e-08	0.500282	0.386	0.279	0.00320103	Active B C2
RGS1	1.21546e-07	0.795245	0.46	0.363	0.00414288	Active B C2
SH3KBP1	1.47693e-07	0.553898	0.326	0.228	0.00503412	Active B C2
FOS	1.48433e-07	0.725343	0.744	0.684	0.00505934	Active B C2
PFN1	1.49179e-07	0.407404	0.737	0.718	0.00508478	Active B C2
ATP5F1E	1.52803e-07	0.362779	0.843	0.824	0.00520829	Active B C2
EPSTI1	2.54668e-07	0.528201	0.252	0.16	0.00868035	Active B C2
GSTP1	5.30379e-07	0.643499	0.42	0.337	0.018078	Active B C2
CFL1	9.1409e-07	0.468892	0.734	0.725	0.0311568	Active B C2
PPIA	9.93048e-07	0.377935	0.727	0.72	0.033848	Active B C2
HSP90AA1	1.00791e-06	0.421975	0.637	0.568	0.0343548	Active B C2
ACTG11	1.05788e-06	0.399071	0.684	0.633	0.0360577	Active B C2
RHOA	1.13457e-06	0.558872	0.485	0.405	0.0386718	Active B C2
IFITM2	2.06398e-06	0.590477	0.409	0.31	0.0703508	Active B C2
HLA-DPA11	2.17042e-06	0.801556	0.783	0.793	0.0739787	Active B C2
GAPDH1	2.53263e-06	0.439397	0.651	0.581	0.0863248	Active B C2
DUSP11	3.02492e-06	0.530415	0.693	0.661	0.103104	Active B C2
ZFAND5	3.07306e-06	0.724823	0.279	0.198	0.104745	Active B C2
DNAJB1	3.21535e-06	0.903557	0.335	0.252	0.109595	Active B C2
ATP5MPL	3.22263e-06	0.678695	0.416	0.338	0.109843	Active B C2
LDHA	3.98802e-06	0.623453	0.319	0.242	0.135932	Active B C2
GNAI2	4.10814e-06	0.549836	0.277	0.192	0.140026	Active B C2
MYL12A1	4.19735e-06	0.478091	0.52	0.438	0.143067	Active B C2
MCL1	9.54415e-06	0.630668	0.374	0.296	0.325312	Active B C2
SDCBP	2.19292e-05	0.649189	0.293	0.223	0.747457	Active B C2
PKM	4.44836e-05	0.611691	0.268	0.2	1	Active B C2
LITAF	4.59823e-05	0.739605	0.344	0.277	1	Active B C2
FKBP1A1	4.64399e-05	0.458836	0.372	0.299	1	Active B C2
PPP1R15A	4.68491e-05	0.581778	0.416	0.342	1	Active B C2
MYL61	4.93998e-05	0.463513	0.686	0.685	1	Active B C2
NR4A3	5.06642e-05	0.699952	0.266	0.198	1	Active B C2
GNG51	5.89167e-05	0.535276	0.353	0.278	1	Active B C2
NDUFB1	6.62938e-05	0.637306	0.321	0.255	1	Active B C2
RGCC	6.8839e-05	0.712473	0.259	0.192	1	Active B C2
HSPE1	8.02331e-05	0.706333	0.499	0.455	1	Active B C2
TUBA1B	8.48013e-05	0.466895	0.457	0.393	1	Active B C2
HLA-DRA1	0.000100756	0.501427	0.891	0.921	1	Active B C2
SEC11A1	0.000102418	0.505833	0.303	0.235	1	Active B C2
CAP1	0.000108645	0.509081	0.282	0.212	1	Active B C2
NFKBIA	0.000141991	0.659299	0.503	0.455	1	Active B C2
SERPINB9	0.000155978	0.638338	0.316	0.25	1	Active B C2
TMSB4X1	0.000186636	0.252889	0.982	0.97	1	Active B C2
UQCRQ	0.00021093	0.551134	0.351	0.288	1	Active B C2
RGS2	0.000242902	0.725459	0.464	0.401	1	Active B C2
ATP5MD1	0.00030231	0.525404	0.344	0.284	1	Active B C2
CLIC1	0.000330451	0.434055	0.432	0.372	1	Active B C2
NDUFB2	0.000418952	0.387542	0.388	0.328	1	Active B C2
SOD21	0.000464617	0.684474	0.303	0.243	1	Active B C2
PCBP1	0.000594266	0.487876	0.386	0.322	1	Active B C2
HLA-DPB11	0.000651229	0.676414	0.788	0.845	1	Active B C2
LY6E	0.000660364	0.384954	0.319	0.258	1	Active B C2
YWHAE	0.000909275	0.513901	0.342	0.281	1	Active B C2
UBC	0.000945424	0.365326	0.7	0.642	1	Active B C2
PGK1	0.000968759	0.374118	0.275	0.215	1	Active B C2
ATP6V0C	0.00100916	0.428304	0.441	0.387	1	Active B C2
TUBB1	0.00102991	0.419194	0.337	0.275	1	Active B C2
YBX1	0.00121044	0.290922	0.707	0.702	1	Active B C2
ARPC2	0.00128399	0.356579	0.591	0.562	1	Active B C2
COX6C1	0.00136655	0.343659	0.52	0.472	1	Active B C2
AREG	0.00144653	1.05539	0.254	0.205	1	Active B C2
TAGLN2	0.00145377	0.28683	0.455	0.396	1	Active B C2
CDKN1A	0.00162381	0.619334	0.277	0.228	1	Active B C2
SQSTM1	0.0018208	0.386857	0.379	0.327	1	Active B C2
GPX4	0.00222709	0.357914	0.413	0.362	1	Active B C2
CALM21	0.00234713	0.358071	0.607	0.578	1	Active B C2
ARPC1B	0.00243936	0.417042	0.418	0.377	1	Active B C2
MORF4L1	0.00266587	0.391914	0.427	0.39	1	Active B C2
MICOS10	0.00294619	0.364483	0.282	0.231	1	Active B C2
ARL6IP1	0.00330293	0.277274	0.291	0.233	1	Active B C2
NUCKS1	0.00331205	0.379688	0.286	0.231	1	Active B C2
ATP5ME1	0.00336139	0.434881	0.411	0.376	1	Active B C2
POLR2L	0.00336338	0.285064	0.346	0.293	1	Active B C2
DDX3X	0.00377417	0.34114	0.342	0.287	1	Active B C2
NDUFS61	0.00383528	0.32947	0.263	0.212	1	Active B C2
TAOK3	0.00405327	0.468257	0.3	0.253	1	Active B C2
SNHG25	0.00418871	0.304537	0.261	0.208	1	Active B C2
ACTR3	0.00473684	0.296961	0.328	0.272	1	Active B C2
LAPTM4A	0.00482018	0.501084	0.261	0.216	1	Active B C2
TMEM258	0.00514152	0.310421	0.404	0.362	1	Active B C2
ARL6IP5	0.0057729	0.404023	0.261	0.214	1	Active B C2
PLP2	0.00623266	0.356538	0.254	0.206	1	Active B C2
PABPC1	0.00635187	0.39778	0.776	0.788	1	Active B C2
CSNK1A1	0.00677254	0.26258	0.307	0.256	1	Active B C2
PEBP1	0.00718946	0.3669	0.344	0.297	1	Active B C2
CELF2	0.00746369	0.504367	0.349	0.312	1	Active B C2
RAP1A	0.00756541	0.345118	0.284	0.234	1	Active B C2
TBCA1	0.00773372	0.34166	0.413	0.373	1	Active B C2
SNRPF	0.00783855	0.306151	0.296	0.242	1	Active B C2
HNRNPU	0.0079744	0.419173	0.323	0.282	1	Active B C2
RAB7A	0.00799376	0.392092	0.388	0.354	1	Active B C2
SYNGR2	0.00879733	0.36381	0.266	0.222	1	Active B C2
ATP5F1A	0.00900922	0.367948	0.305	0.257	1	Active B C2
PRR13	0.00929694	0.299461	0.312	0.262	1	Active B C2
HLA-DQB11	0.00931186	0.378855	0.637	0.642	1	Active B C2
CBX3	0.0095287	0.281662	0.266	0.218	1	Active B C2
COX7B	0.00956543	0.33198	0.346	0.3	1	Active B C2
PARK71	0.00972692	0.367702	0.383	0.34	1	Active B C2
MAP1B	0	2.57202	0.715	0.039	0	Active B C3
SYT1	0	2.27356	0.589	0.027	0	Active B C3
RTN1	0	2.21913	0.693	0.042	0	Active B C3
PCSK1N	0	2.21112	0.719	0.045	0	Active B C3
PHOX2A	0	2.14298	0.53	0.021	0	Active B C3
BEX1	0	2.11647	0.711	0.037	0	Active B C3
ELAVL4	0	1.95988	0.57	0.021	0	Active B C3
LINGO2	0	1.84844	0.493	0.014	0	Active B C3
2023-03-11	0	1.8354	0.504	0.006	0	Active B C3
LINC00682	0	1.81784	0.567	0.022	0	Active B C3
EEF1A2	0	1.77147	0.53	0.02	0	Active B C3
STMN4	0	1.72863	0.567	0.022	0	Active B C3
NCAM1	0	1.71257	0.519	0.018	0	Active B C3
FAM155A	0	1.66193	0.467	0.011	0	Active B C3
GATA3	0	1.6314	0.552	0.02	0	Active B C3
CTNNA2	0	1.60715	0.474	0.013	0	Active B C3
ANK2	0	1.60449	0.496	0.01	0	Active B C3
PHOX2B	0	1.57439	0.459	0.01	0	Active B C3
SEMA6D	0	1.5174	0.437	0.009	0	Active B C3
KIF21A	0	1.5099	0.515	0.016	0	Active B C3
GRIK2	0	1.4797	0.448	0.01	0	Active B C3
MAPT	0	1.47514	0.522	0.013	0	Active B C3
MAGI2	0	1.43632	0.474	0.015	0	Active B C3
RIMS2	0	1.39843	0.467	0.009	0	Active B C3
SLIT3	0	1.37821	0.381	0.006	0	Active B C3
HAND2-AS1	0	1.34967	0.467	0.013	0	Active B C3
ISL1	0	1.32897	0.4	0.005	0	Active B C3
HAND2	0	1.29254	0.459	0.012	0	Active B C3
MYT1L	0	1.20232	0.43	0.008	0	Active B C3
ELAVL3	0	1.17468	0.448	0.008	0	Active B C3
NSG1	0	1.16442	0.47	0.015	0	Active B C3
TMEM178B	0	1.15946	0.415	0.006	0	Active B C3
CELF4	0	1.14037	0.419	0.006	0	Active B C3
DCLK1	0	1.11798	0.43	0.01	0	Active B C3
PAK3	0	1.10884	0.433	0.011	0	Active B C3
DPYSL3	0	1.05831	0.396	0.007	0	Active B C3
CADPS	0	1.05413	0.37	0.004	0	Active B C3
SNAP91	0	1.02312	0.378	0.005	0	Active B C3
GDAP1L1	0	0.990544	0.441	0.009	0	Active B C3
SCG3	0	0.966345	0.374	0.006	0	Active B C3
NSG2	0	0.844567	0.381	0.005	0	Active B C3
GRIA4	0	0.838774	0.326	0.002	0	Active B C3
FGF13	6.2083e-304	1.54663	0.407	0.009	2.1161e-299	Active B C3
TLCD3B	4.99124e-303	0.942289	0.437	0.012	1.70126e-298	Active B C3
CRMP1	5.39487e-302	1.37453	0.5	0.019	1.83884e-297	Active B C3
SOX11	1.15991e-301	1.15979	0.433	0.012	3.95356e-297	Active B C3
GABRB3	3.07169e-300	0.866535	0.348	0.004	1.04698e-295	Active B C3
CKB	1.70828e-299	1.76916	0.604	0.035	5.82269e-295	Active B C3
SCG5	2.49376e-299	1.24964	0.407	0.009	8.49999e-295	Active B C3
MLLT11	3.32287e-298	2.1952	0.733	0.062	1.1326e-293	Active B C3
TCEAL7	7.53994e-298	1.08367	0.4	0.009	2.56999e-293	Active B C3
NPDC1	1.41297e-297	1.08865	0.415	0.01	4.81612e-293	Active B C3
NRXN1	1.45391e-296	1.28627	0.437	0.013	4.95564e-292	Active B C3
RBMS3	2.08622e-294	2.55833	0.633	0.043	7.11088e-290	Active B C3
ELAVL2	2.90717e-294	1.13248	0.363	0.006	9.90909e-290	Active B C3
UCHL1	5.33849e-294	2.21112	0.641	0.044	1.81962e-289	Active B C3
TUSC3	5.37308e-292	0.909973	0.415	0.011	1.83141e-287	Active B C3
TUBB3	1.71662e-291	2.3526	0.659	0.049	5.85108e-287	Active B C3
ADGRL3	2.85902e-290	1.24959	0.415	0.011	9.74496e-286	Active B C3
C14orf132	1.10497e-288	0.841175	0.356	0.006	3.76629e-284	Active B C3
TTC9B	5.10722e-287	1.17933	0.441	0.014	1.7408e-282	Active B C3
CPE	4.42602e-286	1.05754	0.404	0.01	1.50861e-281	Active B C3
SEZ6L2	4.93002e-286	0.7258	0.337	0.005	1.6804e-281	Active B C3
KIF5C	1.054e-284	1.46413	0.515	0.023	3.59255e-280	Active B C3
SRRM4	9.04161e-284	1.03075	0.326	0.004	3.08183e-279	Active B C3
SPOCK1	6.07726e-282	1.04258	0.363	0.007	2.07143e-277	Active B C3
NOVA1	6.88716e-282	0.808659	0.333	0.005	2.34749e-277	Active B C3
TUBB2B	2.64127e-281	2.99104	0.826	0.101	9.00278e-277	Active B C3
FXYD6	2.57017e-277	1.16262	0.437	0.015	8.76043e-273	Active B C3
SNAP25	4.03656e-277	0.969632	0.393	0.01	1.37586e-272	Active B C3
DTNA	1.23195e-276	0.991541	0.341	0.006	4.19911e-272	Active B C3
CHRNA7	1.91379e-276	1.16953	0.319	0.004	6.52315e-272	Active B C3
ICA1	2.86416e-275	1.1031	0.43	0.014	9.7625e-271	Active B C3
SCN9A	9.65642e-274	0.910361	0.322	0.004	3.29139e-269	Active B C3
KALRN	1.47796e-271	0.76039	0.326	0.005	5.03764e-267	Active B C3
SCN3B	2.50221e-271	0.729293	0.3	0.003	8.5288e-267	Active B C3
TMSB15A	9.34653e-271	1.32064	0.474	0.02	3.18577e-266	Active B C3
CTNND2	1.40012e-270	1.10708	0.374	0.009	4.77232e-266	Active B C3
DPP6	3.54595e-270	1.76031	0.419	0.014	1.20864e-265	Active B C3
GNAO1	2.45503e-268	0.701879	0.333	0.006	8.36798e-264	Active B C3
AGAP1	6.60026e-268	0.987716	0.396	0.012	2.2497e-263	Active B C3
CENPV	3.53792e-265	1.33284	0.574	0.035	1.2059e-260	Active B C3
DCX	1.54019e-264	0.860113	0.352	0.007	5.24975e-260	Active B C3
CSRNP3	4.85974e-264	0.833448	0.307	0.004	1.65644e-259	Active B C3
CACNA1B	5.55276e-262	0.899709	0.311	0.004	1.89266e-257	Active B C3
STMN2	7.23764e-262	3.41775	0.841	0.119	2.46695e-257	Active B C3
MAOA	8.16696e-262	1.21674	0.411	0.014	2.78371e-257	Active B C3
PODXL2	9.87335e-262	1.05254	0.415	0.014	3.36533e-257	Active B C3
DANT2	1.09649e-260	0.694825	0.307	0.004	3.7374e-256	Active B C3
ZFHX3	3.4713e-260	2.34023	0.648	0.056	1.18319e-255	Active B C3
TMEFF1	1.42131e-259	0.943341	0.385	0.011	4.84455e-255	Active B C3
CCND1	1.52966e-259	2.41965	0.63	0.051	5.21384e-255	Active B C3
UNC5C	8.41391e-258	1.2086	0.352	0.008	2.86788e-253	Active B C3
TMEM59L	2.09309e-257	0.761331	0.304	0.004	7.13431e-253	Active B C3
ADGRB3	3.25395e-254	1.92057	0.441	0.019	1.10911e-249	Active B C3
RAB3C	1.07202e-252	0.929081	0.322	0.006	3.65396e-248	Active B C3
SRRM3	1.6646e-252	0.797653	0.322	0.006	5.67378e-248	Active B C3
CHGA	3.09746e-252	1.29826	0.444	0.019	1.05577e-247	Active B C3
NRSN1	1.84351e-251	0.679169	0.293	0.004	6.2836e-247	Active B C3
TAGLN3	4.28481e-251	0.874188	0.378	0.011	1.46048e-246	Active B C3
BEX3	1.95956e-249	1.78984	0.7	0.066	6.67914e-245	Active B C3
KCNB2	3.97142e-249	0.693186	0.296	0.004	1.35366e-244	Active B C3
GAP43	1.04896e-248	1.64992	0.533	0.034	3.57538e-244	Active B C3
KCND2	1.91599e-248	0.737708	0.304	0.005	6.53064e-244	Active B C3
CDH2	4.16201e-247	0.727094	0.33	0.007	1.41862e-242	Active B C3
INA	7.47942e-247	0.763338	0.322	0.006	2.54936e-242	Active B C3
FAIM2	7.73145e-246	0.6939	0.311	0.006	2.63526e-241	Active B C3
H1F0	3.48296e-245	1.12069	0.426	0.018	1.18717e-240	Active B C3
KIF1A	3.56881e-244	0.753887	0.344	0.009	1.21643e-239	Active B C3
MDK	1.35104e-243	2.05783	0.7	0.072	4.60503e-239	Active B C3
TENM3	1.51199e-243	1.47365	0.381	0.013	5.15363e-239	Active B C3
PCLO	1.51461e-243	0.82324	0.319	0.006	5.16255e-239	Active B C3
PPM1E	3.08658e-241	1.07269	0.367	0.011	1.05206e-236	Active B C3
NRG1	1.55163e-240	2.06191	0.47	0.026	5.28873e-236	Active B C3
HMX1	2.1074e-240	1.18041	0.326	0.007	7.18307e-236	Active B C3
JPH4	6.37011e-239	0.554775	0.281	0.004	2.17125e-234	Active B C3
MAGI1	7.44801e-239	0.744001	0.319	0.007	2.53865e-234	Active B C3
FGF14	1.72428e-238	0.940573	0.263	0.002	5.87722e-234	Active B C3
RUNX1T1	3.04313e-238	0.644404	0.296	0.005	1.03725e-233	Active B C3
AC073050.1	8.00221e-238	1.03027	0.337	0.009	2.72755e-233	Active B C3
SEZ6L	8.86173e-238	0.65405	0.259	0.002	3.02052e-233	Active B C3
CACNA2D1	1.70438e-237	0.915947	0.326	0.008	5.80939e-233	Active B C3
MAP2	3.61798e-237	1.05977	0.433	0.02	1.23319e-232	Active B C3
PTMS	4.34017e-235	2.09813	0.741	0.089	1.47935e-230	Active B C3
MEG8	5.65515e-234	0.912723	0.304	0.006	1.92756e-229	Active B C3
CXADR	1.06618e-232	0.636047	0.267	0.003	3.63409e-228	Active B C3
GOLM1	1.60095e-232	0.770386	0.341	0.009	5.45684e-228	Active B C3
NYAP2	1.08527e-231	1.79367	0.259	0.003	3.69915e-227	Active B C3
NNAT	7.53392e-231	1.40441	0.496	0.031	2.56794e-226	Active B C3
TSHZ2	1.21656e-230	1.3174	0.456	0.024	4.14665e-226	Active B C3
RAC3	1.40883e-230	0.944243	0.422	0.019	4.80199e-226	Active B C3
SGIP1	1.6055e-230	0.861555	0.33	0.009	5.47235e-226	Active B C3
MEG3	3.13763e-230	2.83915	0.619	0.061	1.06946e-225	Active B C3
GNG4	1.85472e-229	0.891369	0.378	0.014	6.32182e-225	Active B C3
FABP6	2.64577e-229	1.00318	0.374	0.013	9.01809e-225	Active B C3
TMOD1	6.94148e-229	1.42292	0.481	0.029	2.366e-224	Active B C3
FRMD5	8.97332e-229	0.942493	0.33	0.009	3.05856e-224	Active B C3
ENOX1	1.31173e-228	0.882646	0.326	0.008	4.47102e-224	Active B C3
SCN2A	1.78277e-228	0.578838	0.259	0.003	6.07658e-224	Active B C3
SFRP1	2.51535e-228	0.654469	0.259	0.003	8.57358e-224	Active B C3
APLP1	4.95506e-228	0.735758	0.307	0.007	1.68893e-223	Active B C3
FAM163A	2.72701e-227	0.548814	0.256	0.003	9.29502e-223	Active B C3
SHD	3.63615e-227	0.605007	0.278	0.004	1.23938e-222	Active B C3
H2AFY2	5.27694e-227	0.80881	0.341	0.01	1.79864e-222	Active B C3
RAMP1	5.79596e-227	1.51689	0.433	0.022	1.97555e-222	Active B C3
SORBS2	1.58397e-226	1.5687	0.422	0.021	5.39895e-222	Active B C3
MEIS3	4.33931e-226	0.563691	0.263	0.003	1.47905e-221	Active B C3
CNTFR	1.03592e-225	0.549476	0.281	0.005	3.53093e-221	Active B C3
NMNAT2	2.18172e-225	0.508266	0.281	0.005	7.4364e-221	Active B C3
NT5DC2	8.28714e-225	1.07224	0.437	0.023	2.82467e-220	Active B C3
KLHL23	1.92782e-223	0.954746	0.4	0.017	6.57098e-219	Active B C3
EPCAM-DT	2.21142e-223	0.52937	0.252	0.003	7.53761e-219	Active B C3
TEAD1	7.54457e-220	0.667256	0.285	0.006	2.57157e-215	Active B C3
TLN2	1.75409e-219	1.14664	0.344	0.012	5.97881e-215	Active B C3
RAMP2	6.05577e-219	0.724897	0.296	0.007	2.06411e-214	Active B C3
KIAA1211	4.05488e-218	0.769696	0.315	0.008	1.3821e-213	Active B C3
PTPRS	4.08161e-218	0.818652	0.348	0.012	1.39122e-213	Active B C3
GNG3	1.14067e-217	1.3174	0.526	0.038	3.88799e-213	Active B C3
CHN1	1.85613e-217	0.698911	0.304	0.007	6.32663e-213	Active B C3
ZNF704	2.20148e-217	1.0965	0.404	0.019	7.50373e-213	Active B C3
EFNA5	2.86655e-216	0.758654	0.311	0.008	9.77063e-212	Active B C3
MEIS1	8.85064e-216	0.838714	0.304	0.008	3.01674e-211	Active B C3
PLEKHA6	1.27823e-215	0.586984	0.267	0.004	4.35684e-211	Active B C3
LINC02268	6.78876e-215	0.738088	0.263	0.004	2.31395e-210	Active B C3
LONRF2	2.49355e-214	0.495666	0.252	0.003	8.49927e-210	Active B C3
PPFIA2	1.94348e-212	0.700895	0.27	0.005	6.62435e-208	Active B C3
DST	1.03932e-211	1.22365	0.426	0.023	3.54251e-207	Active B C3
PRCD	8.2352e-211	1.08271	0.43	0.024	2.80697e-206	Active B C3
SYT11	8.36202e-210	0.756201	0.352	0.013	2.85019e-205	Active B C3
GATA2	8.9983e-210	1.07661	0.322	0.01	3.06707e-205	Active B C3
NFIB	3.27523e-209	0.832689	0.307	0.009	1.11636e-204	Active B C3
NXPH1	8.17452e-209	1.05387	0.337	0.012	2.78629e-204	Active B C3
LDLRAD3	1.95618e-208	0.510547	0.267	0.005	6.66763e-204	Active B C3
LINC00632	3.33445e-207	0.738015	0.27	0.005	1.13655e-202	Active B C3
ERC2	3.70661e-207	0.599587	0.256	0.004	1.2634e-202	Active B C3
CHRNA3	1.05481e-206	0.804026	0.274	0.006	3.59533e-202	Active B C3
NAV3	2.47446e-206	0.985345	0.289	0.007	8.43421e-202	Active B C3
KRT19	5.98334e-205	1.31258	0.33	0.012	2.03942e-200	Active B C3
RBP1	1.3454e-204	1.33879	0.467	0.031	4.5858e-200	Active B C3
IGFBPL1	1.3777e-204	0.606646	0.256	0.004	4.69588e-200	Active B C3
SYT14	3.09746e-204	0.619596	0.263	0.005	1.05577e-199	Active B C3
PCBP4	3.67923e-204	0.797392	0.385	0.018	1.25407e-199	Active B C3
NREP	7.48228e-204	1.4435	0.585	0.055	2.55033e-199	Active B C3
ENAH	1.44271e-203	0.831176	0.37	0.016	4.91747e-199	Active B C3
BMPR1B	7.30099e-203	1.43781	0.337	0.013	2.48854e-198	Active B C3
FBXL7	4.56754e-202	0.827746	0.296	0.008	1.55685e-197	Active B C3
PFN2	2.93436e-201	0.810802	0.33	0.012	1.00018e-196	Active B C3
IGFBP2	3.04439e-201	0.839328	0.311	0.01	1.03768e-196	Active B C3
CAMK2B	8.98523e-199	0.651744	0.267	0.006	3.06262e-194	Active B C3
DDC	1.02604e-198	0.650971	0.267	0.006	3.49725e-194	Active B C3
CNTN1	3.1284e-198	1.20964	0.296	0.009	1.06631e-193	Active B C3
LAPTM4B	5.48883e-198	0.729191	0.389	0.02	1.87087e-193	Active B C3
NT5C3B	6.2295e-198	1.13989	0.467	0.032	2.12333e-193	Active B C3
VSTM2A	4.15587e-197	0.629092	0.274	0.007	1.41653e-192	Active B C3
FSD1	7.40258e-197	0.467587	0.256	0.005	2.52317e-192	Active B C3
TBX2	8.25161e-196	0.73806	0.252	0.005	2.81256e-191	Active B C3
HDGFL3	2.01437e-195	0.765234	0.37	0.018	6.86599e-191	Active B C3
NRG3	4.6511e-195	1.25003	0.3	0.009	1.58533e-190	Active B C3
ATP9A	2.04503e-191	0.625429	0.293	0.009	6.97048e-187	Active B C3
PAFAH1B3	2.85308e-191	1.35094	0.563	0.055	9.72474e-187	Active B C3
TPM1	2.92421e-191	0.814708	0.337	0.014	9.96716e-187	Active B C3
C3orf14	3.55487e-191	0.727481	0.293	0.009	1.21168e-186	Active B C3
LRRN3	1.48398e-190	0.806478	0.285	0.008	5.05816e-186	Active B C3
ZNF804A	6.66615e-190	2.15758	0.481	0.039	2.27216e-185	Active B C3
WDFY3	1.28801e-189	0.495873	0.267	0.007	4.39019e-185	Active B C3
TENM2	1.93908e-189	1.93999	0.274	0.008	6.60936e-185	Active B C3
SCG2	3.48034e-187	0.84143	0.3	0.01	1.18627e-182	Active B C3
RIMBP2	1.19132e-186	0.634092	0.274	0.008	4.06061e-182	Active B C3
MEIS2	1.63607e-186	0.90239	0.3	0.01	5.57653e-182	Active B C3
ARC	9.79762e-185	0.894195	0.267	0.007	3.33952e-180	Active B C3
PRUNE2	1.60086e-184	0.658117	0.252	0.006	5.45654e-180	Active B C3
LSAMP	2.99045e-184	1.41549	0.315	0.013	1.0193e-179	Active B C3
DPYSL5	7.03389e-184	0.379319	0.252	0.006	2.3975e-179	Active B C3
SYN3	3.83368e-182	1.29838	0.496	0.042	1.30671e-177	Active B C3
CAMK2N1	2.41136e-181	0.588513	0.256	0.006	8.21912e-177	Active B C3
FSCN1	7.41489e-181	0.965514	0.43	0.03	2.52737e-176	Active B C3
ALK	9.29239e-181	0.935786	0.27	0.008	3.16731e-176	Active B C3
GPR137C	2.96323e-180	0.780984	0.337	0.016	1.01002e-175	Active B C3
CDC42BPA	4.0914e-180	0.542995	0.263	0.007	1.39455e-175	Active B C3
CNTNAP2	8.55178e-180	2.45223	0.522	0.053	2.91487e-175	Active B C3
C1QTNF4	1.62747e-178	0.802336	0.33	0.015	5.54725e-174	Active B C3
UNC79	1.0957e-177	0.571432	0.27	0.008	3.73468e-173	Active B C3
ENO2	1.95519e-175	0.808011	0.37	0.021	6.66427e-171	Active B C3
RGS7	8.07808e-175	1.46918	0.374	0.023	2.75341e-170	Active B C3
ATP1A3	1.77868e-174	0.650439	0.296	0.012	6.06262e-170	Active B C3
KIF26B	3.28798e-173	0.793108	0.285	0.01	1.12071e-168	Active B C3
DBN1	3.84988e-173	0.690658	0.367	0.021	1.31223e-168	Active B C3
PARD3	9.01103e-173	0.78521	0.33	0.016	3.07141e-168	Active B C3
DBH	1.0711e-172	1.25549	0.341	0.018	3.65084e-168	Active B C3
EML5	1.14997e-172	1.09175	0.337	0.017	3.91967e-168	Active B C3
KCTD16	6.78622e-172	0.993017	0.259	0.008	2.31308e-167	Active B C3
PTPRD	1.33029e-171	1.03778	0.367	0.022	4.53431e-167	Active B C3
MEX3A	1.38379e-171	0.578063	0.252	0.007	4.71664e-167	Active B C3
MXRA7	2.4767e-171	0.76768	0.341	0.018	8.44183e-167	Active B C3
JAKMIP2	6.28031e-171	0.614034	0.267	0.009	2.14064e-166	Active B C3
AKAP6	8.00431e-171	1.00134	0.363	0.021	2.72827e-166	Active B C3
QDPR	1.15132e-170	0.90134	0.4	0.028	3.92429e-166	Active B C3
TSPAN7	1.15226e-168	0.497092	0.263	0.008	3.92748e-164	Active B C3
GDAP1	1.58863e-168	0.770204	0.307	0.014	5.41484e-164	Active B C3
DNM3	2.41017e-168	0.687462	0.296	0.012	8.21506e-164	Active B C3
DPYSL2	7.42196e-167	1.00068	0.448	0.037	2.52978e-162	Active B C3
GSTA4	1.15611e-166	0.736127	0.326	0.016	3.9406e-162	Active B C3
SDK1	3.19429e-166	0.944634	0.363	0.022	1.08877e-161	Active B C3
STXBP1	8.77712e-166	0.527336	0.252	0.008	2.99168e-161	Active B C3
REEP2	1.63501e-165	0.51806	0.259	0.008	5.57292e-161	Active B C3
CNRIP1	1.92338e-165	0.563164	0.27	0.01	6.55582e-161	Active B C3
PPP2R2B	2.11215e-165	0.792331	0.281	0.011	7.19927e-161	Active B C3
DLC1	2.50512e-165	2.40797	0.411	0.034	8.53871e-161	Active B C3
SRGAP1	2.81408e-165	0.709648	0.27	0.01	9.5918e-161	Active B C3
SOX5	5.69587e-165	1.18262	0.474	0.043	1.94144e-160	Active B C3
GATA3-AS1	2.96816e-164	0.579478	0.252	0.008	1.0117e-159	Active B C3
DOCK4	1.91532e-163	1.03118	0.367	0.024	6.52837e-159	Active B C3
SLC8A1	2.10842e-162	1.04089	0.411	0.031	7.18654e-158	Active B C3
DUSP26	2.33512e-162	0.607968	0.27	0.01	7.95926e-158	Active B C3
CACNA2D3	5.15135e-162	1.82701	0.341	0.021	1.75584e-157	Active B C3
PBX1	2.05303e-161	0.650389	0.3	0.014	6.99774e-157	Active B C3
PRPH	6.79197e-161	2.18616	0.452	0.044	2.31504e-156	Active B C3
SRGAP3	8.25964e-161	0.532215	0.256	0.009	2.8153e-156	Active B C3
CHGB	1.02017e-160	1.42481	0.389	0.029	3.47725e-156	Active B C3
TMEM132C	1.10659e-160	1.29987	0.267	0.01	3.77183e-156	Active B C3
HIST3H2A	2.04454e-160	0.970994	0.389	0.028	6.96881e-156	Active B C3
FHL1	7.71734e-160	0.634078	0.285	0.012	2.63046e-155	Active B C3
RHOBTB3	2.22129e-159	0.808561	0.311	0.016	7.57126e-155	Active B C3
MYO1B	7.37671e-159	0.535648	0.293	0.013	2.51435e-154	Active B C3
PCOLCE	1.67588e-157	0.631513	0.252	0.009	5.71224e-153	Active B C3
IL7	8.74505e-157	1.28293	0.4	0.032	2.98075e-152	Active B C3
CDKN1C	4.71498e-155	0.865906	0.293	0.014	1.6071e-150	Active B C3
NDRG4	1.08519e-154	0.562556	0.267	0.011	3.69887e-150	Active B C3
IQCJ-SCHIP1	2.98716e-154	1.47763	0.27	0.012	1.01817e-149	Active B C3
ATP6V1G2	8.06863e-154	0.579314	0.293	0.014	2.75019e-149	Active B C3
TMTC2	3.45079e-153	1.38564	0.341	0.022	1.1762e-148	Active B C3
RNF157	5.40852e-153	0.507082	0.263	0.01	1.8435e-148	Active B C3
MAP7	1.14325e-152	0.844362	0.278	0.013	3.89678e-148	Active B C3
TANC2	3.29932e-152	1.09159	0.422	0.037	1.12457e-147	Active B C3
NBEA	1.11106e-151	1.03107	0.426	0.038	3.78706e-147	Active B C3
CDC42EP4	6.3871e-151	0.593353	0.259	0.01	2.17704e-146	Active B C3
NRCAM	6.79251e-151	0.763764	0.285	0.014	2.31523e-146	Active B C3
TCAF1	9.67538e-150	0.595822	0.326	0.02	3.29785e-145	Active B C3
PTPRN2	4.37252e-149	1.00538	0.433	0.04	1.49037e-144	Active B C3
PGRMC1	2.63698e-147	0.734128	0.389	0.031	8.98815e-143	Active B C3
GPR173	3.63994e-145	0.478775	0.263	0.012	1.24067e-140	Active B C3
RBFOX1	5.42389e-145	2.61665	0.437	0.046	1.84873e-140	Active B C3
SLCO3A1	9.99845e-145	0.880117	0.311	0.019	3.40797e-140	Active B C3
ROBO1	1.21781e-144	1.49679	0.344	0.025	4.15091e-140	Active B C3
PLEKHA5	5.26422e-144	0.605076	0.304	0.017	1.79431e-139	Active B C3
CADM1	5.40174e-143	1.68009	0.459	0.051	1.84118e-138	Active B C3
AK1	4.61747e-142	0.61121	0.337	0.023	1.57387e-137	Active B C3
TRIM2	7.5735e-141	0.604975	0.267	0.013	2.58143e-136	Active B C3
TUBB2A	1.48109e-140	1.53268	0.478	0.057	5.04829e-136	Active B C3
PRKAR2B	4.51818e-140	0.441226	0.252	0.011	1.54002e-135	Active B C3
PCBD1	1.77457e-139	0.876731	0.419	0.04	6.04864e-135	Active B C3
DLG2	1.41665e-137	1.27245	0.43	0.043	4.82865e-133	Active B C3
CREB5	4.47572e-137	0.828993	0.285	0.016	1.52555e-132	Active B C3
BMERB1	5.49306e-137	0.772879	0.367	0.03	1.87231e-132	Active B C3
ATP1B1	1.16738e-136	0.813366	0.352	0.028	3.97902e-132	Active B C3
TTC28	2.13558e-136	0.85829	0.352	0.028	7.27913e-132	Active B C3
RGS5	6.13821e-135	1.84325	0.452	0.054	2.09221e-130	Active B C3
ATAT1	2.56077e-134	0.66067	0.322	0.022	8.72837e-130	Active B C3
RORA	4.67296e-134	1.39105	0.459	0.054	1.59278e-129	Active B C3
PMP22	4.38248e-133	0.774586	0.263	0.014	1.49377e-128	Active B C3
SCAMP5	8.094e-133	0.433668	0.256	0.013	2.75884e-128	Active B C3
NELL2	1.14597e-131	0.695153	0.319	0.023	3.90602e-127	Active B C3
NRP2	1.20879e-131	0.635219	0.267	0.014	4.12017e-127	Active B C3
MYH10	1.83314e-131	0.517472	0.281	0.016	6.24825e-127	Active B C3
DTD1	3.29908e-131	0.992406	0.437	0.047	1.12449e-126	Active B C3
EIF4EBP1	7.59135e-131	0.978865	0.481	0.057	2.58751e-126	Active B C3
CD151	1.65643e-130	0.501959	0.263	0.014	5.64594e-126	Active B C3
GNAQ	9.22543e-129	0.759382	0.422	0.044	3.14449e-124	Active B C3
STMN11	3.96771e-128	2.02005	0.848	0.258	1.35239e-123	Active B C3
CBX1	4.56841e-128	0.979468	0.485	0.06	1.55714e-123	Active B C3
NPY	1.3524e-127	2.85878	0.637	0.129	4.60966e-123	Active B C3
KIF3A	5.47194e-127	0.59392	0.296	0.02	1.86511e-122	Active B C3
TH	5.98468e-127	1.01107	0.304	0.022	2.03988e-122	Active B C3
DSTN	1.36678e-126	1.20736	0.596	0.095	4.65868e-122	Active B C3
TMOD2	1.94933e-126	0.431289	0.256	0.014	6.64428e-122	Active B C3
VAT1	9.74012e-125	0.657923	0.356	0.031	3.31992e-120	Active B C3
BEX2	2.39498e-123	1.05128	0.548	0.081	8.16329e-119	Active B C3
NME1	2.27178e-122	1.47057	0.581	0.098	7.74338e-118	Active B C3
FNBP1L	1.57572e-120	0.637414	0.337	0.029	5.37083e-116	Active B C3
CLU	2.8153e-120	0.779753	0.267	0.017	9.59597e-116	Active B C3
ZNF428	7.13413e-120	1.29773	0.663	0.128	2.43167e-115	Active B C3
HDAC2	1.36619e-119	1.1315	0.522	0.077	4.65664e-115	Active B C3
PDXP	2.36442e-119	0.470909	0.27	0.017	8.05912e-115	Active B C3
FAM171A1	1.10959e-118	0.464372	0.256	0.015	3.78203e-114	Active B C3
ATP6V0E2	4.60459e-118	0.728061	0.381	0.04	1.56947e-113	Active B C3
MLF1	7.26902e-118	0.653743	0.259	0.016	2.47765e-113	Active B C3
PLCL1	1.066e-116	0.616219	0.278	0.019	3.63345e-112	Active B C3
GCSH	2.55558e-116	0.72364	0.363	0.036	8.71068e-112	Active B C3
ANK3	2.42314e-115	0.796122	0.33	0.029	8.25928e-111	Active B C3
JPT1	3.82967e-115	1.78209	0.733	0.194	1.30534e-110	Active B C3
MYL6B	3.08686e-114	1.13091	0.578	0.098	1.05216e-109	Active B C3
PRDX2	5.2984e-114	1.43447	0.644	0.133	1.80596e-109	Active B C3
C4orf48	5.44796e-114	1.21327	0.6	0.107	1.85694e-109	Active B C3
TUBA1A	1.04643e-113	2.65423	0.881	0.352	3.56676e-109	Active B C3
FABP5	1.21529e-113	1.31178	0.626	0.117	4.14231e-109	Active B C3
SOX41	2.65018e-113	1.92823	0.656	0.149	9.03314e-109	Active B C3
ARHGAP21	2.86545e-113	0.561073	0.293	0.023	9.76688e-109	Active B C3
PCNX2	1.23028e-112	0.534536	0.304	0.025	4.19342e-108	Active B C3
MAP1LC3A	3.39627e-111	0.845784	0.393	0.045	1.15762e-106	Active B C3
AIG1	1.56945e-110	0.588339	0.341	0.033	5.34948e-106	Active B C3
PRXL2A	1.88088e-110	0.576345	0.315	0.028	6.41099e-106	Active B C3
MAPK10	4.83276e-110	0.580123	0.27	0.02	1.64725e-105	Active B C3
GPHN	6.39913e-110	0.94947	0.474	0.067	2.18115e-105	Active B C3
TMEM14A	2.85387e-107	0.679115	0.363	0.039	9.72743e-103	Active B C3
DTX3	3.31676e-107	0.604118	0.259	0.019	1.13052e-102	Active B C3
FRMD4A	2.15133e-106	0.545849	0.289	0.024	7.3328e-102	Active B C3
FADS1	4.71808e-106	0.450216	0.256	0.018	1.60816e-101	Active B C3
PXMP2	4.26332e-104	0.557964	0.304	0.027	1.45315e-99	Active B C3
KIF1B	6.09256e-104	0.84608	0.396	0.05	2.07665e-99	Active B C3
TIMP2	7.40637e-104	0.727971	0.389	0.047	2.52446e-99	Active B C3
AC083837.1	1.16481e-103	0.550887	0.267	0.02	3.97025e-99	Active B C3
TUBB2	3.0551e-103	1.92561	0.778	0.253	1.04133e-98	Active B C3
MGST3	1.16934e-101	1.03035	0.533	0.093	3.9857e-97	Active B C3
GAPDH2	2.02155e-101	1.79213	0.948	0.567	6.89047e-97	Active B C3
AFDN	4.55943e-100	0.492578	0.267	0.021	1.55408e-95	Active B C3
CDK2AP1	5.30665e-98	0.480998	0.333	0.036	1.80877e-93	Active B C3
PSMB5	1.28319e-97	0.98113	0.522	0.093	4.37375e-93	Active B C3
SKA2	5.12182e-97	1.21261	0.367	0.046	1.74577e-92	Active B C3
PLD3	5.60844e-97	0.809345	0.437	0.064	1.91164e-92	Active B C3
MAGEF1	7.20173e-97	0.568829	0.344	0.039	2.45471e-92	Active B C3
STMN3	2.10884e-96	0.600946	0.315	0.033	7.18798e-92	Active B C3
PFDN4	6.75191e-96	0.833673	0.485	0.079	2.30139e-91	Active B C3
TCEAL4	8.11023e-96	0.593692	0.33	0.036	2.76437e-91	Active B C3
ALDH2	7.868e-95	0.554494	0.322	0.035	2.68181e-90	Active B C3
YWHAH	1.25667e-94	0.971341	0.578	0.114	4.28337e-90	Active B C3
CASC15	1.65976e-94	0.671636	0.293	0.029	5.6573e-90	Active B C3
DCTN2	3.69355e-94	0.990882	0.489	0.085	1.25895e-89	Active B C3
MCRIP1	6.61372e-94	1.05244	0.589	0.119	2.25429e-89	Active B C3
NIPSNAP1	5.63752e-93	0.466778	0.296	0.029	1.92155e-88	Active B C3
COPRS	4.62687e-92	0.50119	0.322	0.036	1.57707e-87	Active B C3
AOPEP	5.54624e-92	0.844383	0.419	0.062	1.89044e-87	Active B C3
ZC2HC1A	1.1014e-91	0.512215	0.289	0.029	3.75411e-87	Active B C3
RTL8A	4.33812e-91	0.463785	0.259	0.023	1.47865e-86	Active B C3
MYEF2	8.47312e-91	0.449798	0.296	0.03	2.88806e-86	Active B C3
MSRB2	1.36367e-90	0.493958	0.3	0.031	4.64806e-86	Active B C3
PPP1R14B1	2.23251e-90	1.19762	0.533	0.107	7.60951e-86	Active B C3
PRKCA	2.4204e-90	0.868168	0.344	0.043	8.24993e-86	Active B C3
FMNL2	9.23962e-90	0.487873	0.285	0.029	3.14933e-85	Active B C3
TCEA2	1.17058e-89	0.641441	0.4	0.056	3.98992e-85	Active B C3
BOD1	3.30316e-88	0.57028	0.352	0.045	1.12588e-83	Active B C3
SPAG16	1.59056e-87	0.470095	0.27	0.026	5.42144e-83	Active B C3
ARL3	3.14749e-87	0.60711	0.326	0.039	1.07282e-82	Active B C3
HSBP1	1.21182e-86	1.05787	0.633	0.149	4.13048e-82	Active B C3
TSC22D1	1.2364e-86	0.879916	0.478	0.084	4.21425e-82	Active B C3
PCBP3	1.74521e-86	0.394572	0.27	0.026	5.94856e-82	Active B C3
KIFAP3	4.66079e-86	0.47982	0.285	0.03	1.58863e-81	Active B C3
AKAP121	8.00039e-86	0.501109	0.419	0.064	2.72693e-81	Active B C3
PKIA	8.6353e-86	0.697439	0.337	0.043	2.94334e-81	Active B C3
TSPAN5	1.03634e-84	0.477976	0.33	0.041	3.53236e-80	Active B C3
TXN1	1.29501e-84	1.06315	0.674	0.174	4.41403e-80	Active B C3
KHDRBS3	2.29877e-84	0.592297	0.289	0.032	7.83536e-80	Active B C3
ABI2	2.69126e-84	0.509373	0.311	0.037	9.17315e-80	Active B C3
CENPX	1.97536e-82	0.823833	0.511	0.098	6.733e-78	Active B C3
SCN3A	8.25064e-82	0.503204	0.33	0.042	2.81223e-77	Active B C3
C12orf10	9.78358e-82	0.559752	0.4	0.062	3.33473e-77	Active B C3
MTX2	1.33821e-81	0.556244	0.337	0.045	4.56129e-77	Active B C3
MRPS23	2.01177e-80	0.642723	0.352	0.049	6.85713e-76	Active B C3
MARCKS	3.25695e-80	1.14142	0.615	0.153	1.11013e-75	Active B C3
DYNC1I2	9.50225e-80	0.817838	0.474	0.09	3.23884e-75	Active B C3
ACTG12	9.99004e-80	1.66685	0.956	0.619	3.40511e-75	Active B C3
HPF1	1.35847e-79	0.46322	0.259	0.027	4.63035e-75	Active B C3
AP1S1	2.77653e-79	0.590392	0.296	0.035	9.46381e-75	Active B C3
HACD3	9.20916e-79	0.65382	0.381	0.06	3.13894e-74	Active B C3
UBE2E3	2.51134e-78	0.921206	0.522	0.109	8.5599e-74	Active B C3
SCOC	2.64292e-78	0.556538	0.322	0.043	9.00838e-74	Active B C3
BSCL2	4.04817e-78	0.680321	0.389	0.063	1.37982e-73	Active B C3
RAP1GAP2	4.59239e-78	0.740577	0.274	0.031	1.56531e-73	Active B C3
TIMP3	1.34669e-77	0.560129	0.3	0.037	4.59018e-73	Active B C3
CSNK1E	3.74862e-77	0.776785	0.437	0.08	1.27772e-72	Active B C3
C20orf194	4.13764e-77	0.423209	0.267	0.029	1.41031e-72	Active B C3
POP7	2.89907e-76	0.478947	0.293	0.036	9.88148e-72	Active B C3
EXOC6B	4.54088e-76	0.591195	0.356	0.053	1.54776e-71	Active B C3
MIF1	5.87131e-76	1.37065	0.944	0.557	2.00124e-71	Active B C3
CCDC167	1.42893e-75	0.743768	0.407	0.071	4.8705e-71	Active B C3
MMD	1.53305e-75	0.55845	0.344	0.05	5.2254e-71	Active B C3
GLRX5	1.61407e-74	0.675385	0.441	0.081	5.50157e-70	Active B C3
HRAS	1.62294e-74	0.485408	0.285	0.035	5.53179e-70	Active B C3
DDX1	2.92622e-74	3.24219	0.433	0.085	9.97402e-70	Active B C3
POLR2I	4.14854e-74	0.866206	0.515	0.109	1.41403e-69	Active B C3
GDI1	7.61782e-74	0.651423	0.448	0.084	2.59653e-69	Active B C3
TCEAL3	8.7994e-74	0.370228	0.256	0.028	2.99927e-69	Active B C3
MRPL12	1.10814e-73	0.719681	0.396	0.068	3.7771e-69	Active B C3
CCT3	1.27322e-73	1.13738	0.67	0.2	4.33977e-69	Active B C3
KIDINS220	3.60283e-73	0.696248	0.407	0.072	1.22803e-68	Active B C3
YWHAG	6.01826e-73	0.811034	0.467	0.094	2.05132e-68	Active B C3
WASF1	3.6458e-72	0.391418	0.252	0.028	1.24267e-67	Active B C3
CDKN2AIPNL	2.17918e-71	0.588961	0.341	0.052	7.42773e-67	Active B C3
SNHG14	3.98331e-71	0.924146	0.515	0.115	1.35771e-66	Active B C3
TTL	4.66054e-71	0.446754	0.252	0.028	1.58855e-66	Active B C3
TPGS2	5.31116e-71	0.565039	0.356	0.057	1.81031e-66	Active B C3
NCOA7	7.51498e-71	0.579486	0.378	0.065	2.56148e-66	Active B C3
MRPL27	2.51373e-70	0.575538	0.407	0.073	8.56806e-66	Active B C3
SBF2	3.69578e-70	0.89493	0.444	0.089	1.25971e-65	Active B C3
SNHG29	3.77793e-70	1.28533	0.952	0.704	1.28771e-65	Active B C3
NGRN	1.03161e-69	1.00005	0.581	0.15	3.51625e-65	Active B C3
ANO6	1.27192e-69	0.644314	0.322	0.049	4.33534e-65	Active B C3
SMS	1.55228e-69	0.790609	0.504	0.111	5.29095e-65	Active B C3
ORC4	3.97631e-69	0.421064	0.311	0.044	1.35533e-64	Active B C3
SLC4A8	4.09002e-69	0.55428	0.281	0.037	1.39408e-64	Active B C3
ACACA	1.21237e-68	0.438405	0.333	0.051	4.13237e-64	Active B C3
TIMM13	5.45681e-68	0.880278	0.552	0.133	1.85995e-63	Active B C3
CTBP2	6.54517e-68	0.320381	0.256	0.03	2.23092e-63	Active B C3
TOX	1.61352e-67	0.753655	0.278	0.037	5.49967e-63	Active B C3
SELENOW	2.07953e-67	0.873087	0.496	0.112	7.08806e-63	Active B C3
BAD	8.23794e-67	0.468646	0.341	0.054	2.8079e-62	Active B C3
ZNF667-AS1	1.86495e-66	0.482684	0.274	0.036	6.35667e-62	Active B C3
PEBP11	2.39026e-66	1.23704	0.733	0.277	8.14721e-62	Active B C3
NKIRAS2	2.73445e-66	0.328921	0.278	0.037	9.32036e-62	Active B C3
ALCAM	3.94306e-66	0.947083	0.426	0.089	1.34399e-61	Active B C3
SUMO21	5.04186e-66	1.22294	0.878	0.551	1.71852e-61	Active B C3
DYNLT1	6.78458e-66	0.919433	0.611	0.17	2.31252e-61	Active B C3
C20orf27	1.09259e-65	0.547601	0.315	0.048	3.72409e-61	Active B C3
COA3	1.39242e-65	0.577396	0.404	0.077	4.74605e-61	Active B C3
CCT2	1.4949e-65	0.874968	0.589	0.158	5.09537e-61	Active B C3
SMARCA4	2.50245e-65	0.602128	0.43	0.085	8.52959e-61	Active B C3
MRPS26	2.57188e-65	0.606336	0.448	0.092	8.76627e-61	Active B C3
BEX4	5.77721e-65	0.862215	0.485	0.11	1.96916e-60	Active B C3
CUEDC2	7.84163e-65	0.62304	0.381	0.07	2.67282e-60	Active B C3
ANAPC11	8.85673e-65	0.971378	0.619	0.171	3.01882e-60	Active B C3
DYNLRB1	2.95832e-64	0.87393	0.578	0.154	1.00834e-59	Active B C3
FMC1	6.49608e-64	0.75344	0.356	0.063	2.21419e-59	Active B C3
PTOV1	8.95202e-64	0.624727	0.437	0.091	3.05129e-59	Active B C3
PPA1	1.40997e-63	0.94097	0.581	0.159	4.80588e-59	Active B C3
NELFCD	5.62923e-63	0.556263	0.348	0.06	1.91872e-58	Active B C3
CISD1	6.04563e-63	0.405702	0.311	0.049	2.06065e-58	Active B C3
MICU3	2.29519e-62	0.397239	0.259	0.034	7.82316e-58	Active B C3
BNIP3	5.304e-62	0.473134	0.27	0.038	1.80787e-57	Active B C3
ZMIZ1	6.38476e-62	0.509863	0.285	0.042	2.17625e-57	Active B C3
GPS1	4.94712e-61	0.471405	0.281	0.042	1.68623e-56	Active B C3
CCDC112	7.94044e-61	0.541905	0.337	0.059	2.7065e-56	Active B C3
ARL16	1.26481e-60	0.664781	0.385	0.075	4.31111e-56	Active B C3
TRIM24	1.55007e-60	0.438312	0.293	0.045	5.28341e-56	Active B C3
ATXN1	3.74876e-60	0.597291	0.348	0.064	1.27777e-55	Active B C3
COX11	5.15627e-60	0.423251	0.326	0.055	1.75752e-55	Active B C3
SVBP	5.46458e-60	0.463437	0.404	0.081	1.8626e-55	Active B C3
PSMC5	2.19603e-59	0.775018	0.533	0.139	7.48516e-55	Active B C3
COA8	6.20452e-59	0.40605	0.315	0.053	2.11481e-54	Active B C3
BEND5	8.8317e-59	0.339388	0.263	0.037	3.01029e-54	Active B C3
LDHB1	9.36471e-59	1.19019	0.711	0.267	3.19196e-54	Active B C3
SPIN1	1.02869e-58	0.357897	0.278	0.042	3.50628e-54	Active B C3
MCM7	1.45936e-58	0.518793	0.307	0.051	4.97422e-54	Active B C3
RPAIN	1.51167e-58	0.753844	0.552	0.145	5.15251e-54	Active B C3
FLOT1	1.61834e-58	0.561154	0.363	0.069	5.51611e-54	Active B C3
BASP1	3.33971e-58	1.25498	0.667	0.247	1.13834e-53	Active B C3
SUPT4H1	4.16804e-58	0.746858	0.607	0.172	1.42068e-53	Active B C3
CAMK4	6.09412e-58	0.7004	0.285	0.046	2.07718e-53	Active B C3
UBE2M	9.25408e-58	0.507505	0.363	0.07	3.15425e-53	Active B C3
TBCB	1.05285e-57	0.759664	0.507	0.129	3.58865e-53	Active B C3
SLC25A4	1.1098e-57	0.395219	0.326	0.057	3.78275e-53	Active B C3
AASDHPPT	2.27813e-57	0.416915	0.293	0.047	7.76502e-53	Active B C3
SSBP3	2.65257e-57	0.525608	0.33	0.06	9.04128e-53	Active B C3
LCMT1	6.96184e-57	0.373776	0.307	0.051	2.37294e-52	Active B C3
RAD51C	1.56675e-56	0.523424	0.27	0.042	5.34027e-52	Active B C3
PAM	1.94898e-56	0.53223	0.307	0.053	6.64308e-52	Active B C3
CAMLG	2.89253e-56	0.808663	0.593	0.169	9.85919e-52	Active B C3
PAM16	4.13839e-56	0.571506	0.319	0.057	1.41057e-51	Active B C3
AAK1	7.27696e-56	0.436807	0.319	0.057	2.48035e-51	Active B C3
DCTN3	9.20886e-56	0.731246	0.47	0.116	3.13884e-51	Active B C3
MARCKSL1	9.46479e-56	1.17428	0.785	0.366	3.22607e-51	Active B C3
BMPR2	1.40904e-55	0.552874	0.43	0.095	4.80273e-51	Active B C3
GALNT11	1.4794e-55	0.344059	0.263	0.04	5.04254e-51	Active B C3
CSTF3	1.8531e-55	0.418111	0.27	0.042	6.31631e-51	Active B C3
RTN3	3.08907e-55	0.745625	0.5	0.131	1.05291e-50	Active B C3
EHBP1	3.10929e-55	0.581816	0.378	0.077	1.0598e-50	Active B C3
MPST	8.86805e-55	0.440706	0.27	0.043	3.02268e-50	Active B C3
RALGDS	1.17677e-54	0.408441	0.304	0.053	4.01102e-50	Active B C3
MAML31	1.76877e-54	1.13207	0.463	0.124	6.02885e-50	Active B C3
DDAH2	2.14678e-54	0.631486	0.456	0.108	7.31729e-50	Active B C3
ANKS1A	2.4958e-54	0.298754	0.296	0.05	8.50694e-50	Active B C3
RANBP1	2.99498e-54	0.933225	0.578	0.172	1.02084e-49	Active B C3
SNHG16	3.13766e-54	0.64033	0.522	0.137	1.06947e-49	Active B C3
FKBP3	7.61389e-54	0.600447	0.407	0.091	2.59519e-49	Active B C3
MDH1	8.01426e-54	0.793283	0.463	0.118	2.73166e-49	Active B C3
NDUFV3	8.36151e-54	0.453132	0.307	0.055	2.85002e-49	Active B C3
RBFOX2	1.54397e-53	1.02103	0.704	0.258	5.26261e-49	Active B C3
KCNQ1OT1	1.71768e-53	0.573842	0.304	0.055	5.85472e-49	Active B C3
PHF141	2.64348e-53	0.785306	0.581	0.168	9.01029e-49	Active B C3
CD241	5.31817e-53	0.957438	0.652	0.227	1.8127e-48	Active B C3
DLGAP4	6.33508e-53	0.454899	0.322	0.06	2.15931e-48	Active B C3
HCFC1R1	7.95195e-53	0.439001	0.259	0.041	2.71042e-48	Active B C3
MRPL38	1.05806e-52	0.405607	0.322	0.06	3.60641e-48	Active B C3
ARL8A	1.30159e-52	0.270566	0.281	0.047	4.43647e-48	Active B C3
RUFY3	1.35466e-52	0.431724	0.385	0.083	4.61737e-48	Active B C3
COX6A1	1.64464e-52	1.05463	0.874	0.456	5.60576e-48	Active B C3
CFAP20	2.52687e-52	0.430304	0.322	0.061	8.61283e-48	Active B C3
STARD3NL	2.84859e-52	0.482275	0.367	0.077	9.70943e-48	Active B C3
NDUFA8	3.50871e-52	0.550784	0.33	0.064	1.19594e-47	Active B C3
OLA1	3.86123e-52	0.608132	0.515	0.139	1.3161e-47	Active B C3
HIVEP3	4.98334e-52	0.341866	0.293	0.051	1.69857e-47	Active B C3
PPP1R12B	7.19307e-52	0.288774	0.267	0.043	2.45176e-47	Active B C3
MRPS35	1.34641e-51	0.451805	0.3	0.055	4.58923e-47	Active B C3
ZC3H14	1.56046e-51	0.435026	0.259	0.042	5.31882e-47	Active B C3
YWHAQ1	2.16254e-51	1.06078	0.667	0.26	7.37101e-47	Active B C3
PSD3	4.86685e-51	0.443156	0.274	0.047	1.65887e-46	Active B C3
ATXN7L3B	5.26484e-51	0.30125	0.293	0.052	1.79452e-46	Active B C3
TMEM160	6.6724e-51	0.718379	0.515	0.141	2.27429e-46	Active B C3
MAP3K13	7.94991e-51	0.522109	0.385	0.086	2.70973e-46	Active B C3
TPRKB	1.0291e-50	0.500627	0.363	0.078	3.50768e-46	Active B C3
KLC1	1.08549e-50	0.566389	0.404	0.093	3.69988e-46	Active B C3
COMMD9	1.20347e-50	0.369278	0.281	0.049	4.10201e-46	Active B C3
ATP5F1B1	1.20549e-50	0.904817	0.67	0.242	4.1089e-46	Active B C3
PHPT1	1.47614e-50	0.771721	0.496	0.137	5.03141e-46	Active B C3
NPEPPS	2.1875e-50	0.570999	0.426	0.103	7.45608e-46	Active B C3
NDUFC21	2.22277e-50	0.902899	0.6	0.197	7.57632e-46	Active B C3
PSMD12	2.3289e-50	0.385719	0.296	0.054	7.93806e-46	Active B C3
TMEM208	3.20324e-50	0.578339	0.404	0.094	1.09183e-45	Active B C3
PPP2CB	3.8115e-50	0.346023	0.285	0.05	1.29915e-45	Active B C3
FYN	4.33062e-50	0.663145	0.481	0.129	1.47609e-45	Active B C3
C5orf24	5.224e-50	0.346582	0.289	0.052	1.7806e-45	Active B C3
FER	5.48565e-50	0.4247	0.344	0.07	1.86978e-45	Active B C3
CCDC88A	5.689e-50	0.43598	0.37	0.081	1.9391e-45	Active B C3
PSMC3	5.75546e-50	0.39695	0.363	0.077	1.96175e-45	Active B C3
PCCA	7.76355e-50	0.434062	0.267	0.045	2.64621e-45	Active B C3
ARPC1A	1.24684e-49	0.517067	0.411	0.098	4.24985e-45	Active B C3
DEAF1	1.79247e-49	0.472916	0.27	0.047	6.10962e-45	Active B C3
CCT6A	2.26976e-49	0.596085	0.459	0.12	7.73646e-45	Active B C3
RCN2	2.54409e-49	0.732686	0.526	0.153	8.67152e-45	Active B C3
PGD	2.82978e-49	0.283889	0.289	0.052	9.6453e-45	Active B C3
MLF2	2.87898e-49	0.719174	0.556	0.168	9.813e-45	Active B C3
ADSL	3.04982e-49	0.382972	0.3	0.056	1.03953e-44	Active B C3
SRP91	3.50442e-49	0.900094	0.593	0.194	1.19448e-44	Active B C3
RNF130	3.50895e-49	0.439215	0.315	0.061	1.19603e-44	Active B C3
RBMS1	4.19737e-49	0.55219	0.415	0.101	1.43067e-44	Active B C3
C12orf57	4.89002e-49	0.928409	0.733	0.289	1.66676e-44	Active B C3
DNMT3A	8.62661e-49	0.476081	0.274	0.048	2.94038e-44	Active B C3
AP2A2	1.12625e-48	0.447349	0.267	0.046	3.83883e-44	Active B C3
APC	1.39552e-48	0.275858	0.319	0.062	4.75663e-44	Active B C3
KDELR1	1.51534e-48	0.521149	0.43	0.106	5.16504e-44	Active B C3
CBX5	2.01746e-48	0.527457	0.381	0.087	6.87651e-44	Active B C3
VBP1	2.03831e-48	0.477349	0.367	0.081	6.94759e-44	Active B C3
NME2	2.28427e-48	1.11794	0.911	0.591	7.78592e-44	Active B C3
CCT7	3.73865e-48	0.727788	0.441	0.116	1.27432e-43	Active B C3
ESD	3.8132e-48	0.61319	0.474	0.127	1.29973e-43	Active B C3
DAAM1	5.2117e-48	0.397996	0.344	0.073	1.77641e-43	Active B C3
NDUFAB1	6.61626e-48	0.759002	0.526	0.156	2.25515e-43	Active B C3
VEZT	7.86774e-48	0.551354	0.385	0.09	2.68172e-43	Active B C3
YIF1A	8.53509e-48	0.500822	0.341	0.073	2.90918e-43	Active B C3
BRI3	1.34279e-47	0.649234	0.47	0.129	4.57691e-43	Active B C3
MAGED2	1.62e-47	0.542847	0.37	0.085	5.52176e-43	Active B C3
PSMB71	2.23462e-47	0.686337	0.596	0.184	7.61669e-43	Active B C3
CAMTA11	2.9767e-47	0.787552	0.53	0.164	1.01461e-42	Active B C3
ATOX1	3.23114e-47	0.540773	0.441	0.113	1.10133e-42	Active B C3
EPN2	3.3934e-47	0.339985	0.274	0.05	1.15664e-42	Active B C3
SUCLG1	3.44855e-47	0.46572	0.374	0.086	1.17544e-42	Active B C3
STXBP5	3.45505e-47	0.428256	0.278	0.051	1.17765e-42	Active B C3
PIN1	3.68841e-47	0.668709	0.437	0.114	1.25719e-42	Active B C3
TMEM181	3.72276e-47	0.325631	0.278	0.05	1.2689e-42	Active B C3
SLC35B1	3.92181e-47	0.423703	0.307	0.061	1.33675e-42	Active B C3
PREPL	6.74124e-47	0.394898	0.311	0.062	2.29775e-42	Active B C3
CFDP1	9.06358e-47	0.611295	0.448	0.118	3.08932e-42	Active B C3
UROS	9.3076e-47	0.345664	0.278	0.051	3.1725e-42	Active B C3
H1FX1	1.22362e-46	0.829397	0.519	0.159	4.1707e-42	Active B C3
MAZ	1.24718e-46	0.518576	0.367	0.084	4.25102e-42	Active B C3
MACROD2	1.48837e-46	0.40193	0.333	0.07	5.07311e-42	Active B C3
CCT5	1.53023e-46	0.705006	0.411	0.108	5.21579e-42	Active B C3
DERA	1.92847e-46	0.357797	0.278	0.051	6.5732e-42	Active B C3
RDX	2.1858e-46	0.336077	0.33	0.069	7.45029e-42	Active B C3
CDK6	2.43423e-46	0.780586	0.404	0.104	8.29707e-42	Active B C3
ATXN10	2.61094e-46	0.731498	0.511	0.151	8.89937e-42	Active B C3
TIMM8B	3.02768e-46	0.46856	0.404	0.098	1.03198e-41	Active B C3
SNF8	4.19612e-46	0.615371	0.47	0.128	1.43025e-41	Active B C3
PSMD3	4.90691e-46	0.480243	0.304	0.061	1.67252e-41	Active B C3
TTC37	4.92852e-46	0.342497	0.33	0.069	1.67989e-41	Active B C3
KIAA1958	5.21166e-46	0.434029	0.293	0.057	1.77639e-41	Active B C3
DGUOK1	6.00794e-46	0.629916	0.607	0.192	2.04781e-41	Active B C3
ATP6V0A1	7.29182e-46	0.439693	0.37	0.085	2.48542e-41	Active B C3
RUVBL2	1.09102e-45	0.356174	0.252	0.044	3.71874e-41	Active B C3
MRPL21	1.16059e-45	0.554863	0.37	0.087	3.95588e-41	Active B C3
SNRPE1	1.2166e-45	0.887584	0.681	0.252	4.14679e-41	Active B C3
IMMP1L	1.86288e-45	0.400268	0.267	0.049	6.34962e-41	Active B C3
NDUFB7	2.98202e-45	0.69264	0.593	0.193	1.01642e-40	Active B C3
ANAPC13	3.13559e-45	0.319759	0.3	0.06	1.06877e-40	Active B C3
CALM22	3.54622e-45	1.13073	0.874	0.564	1.20873e-40	Active B C3
NBAS	3.60119e-45	2.23597	0.319	0.073	1.22747e-40	Active B C3
DDRGK1	4.64306e-45	0.317725	0.304	0.061	1.58259e-40	Active B C3
ING4	5.16838e-45	0.354495	0.337	0.073	1.76164e-40	Active B C3
ZNHIT1	6.89979e-45	0.590952	0.511	0.149	2.35179e-40	Active B C3
GNB2	8.9899e-45	0.593619	0.474	0.133	3.06421e-40	Active B C3
VGLL4	1.09021e-44	0.281535	0.281	0.054	3.71599e-40	Active B C3
RPRD1A	1.1328e-44	0.308532	0.352	0.078	3.86114e-40	Active B C3
PFDN2	3.21705e-44	0.676712	0.578	0.187	1.09653e-39	Active B C3
EIF4A11	3.4351e-44	0.961949	0.8	0.41	1.17086e-39	Active B C3
ERI3	4.24602e-44	0.414661	0.274	0.052	1.44726e-39	Active B C3
MOAP1	4.79912e-44	0.310001	0.311	0.065	1.63578e-39	Active B C3
C11orf49	5.09745e-44	0.523014	0.307	0.064	1.73746e-39	Active B C3
SLIRP	5.87208e-44	0.677118	0.57	0.184	2.0015e-39	Active B C3
DYNC1LI2	6.2463e-44	0.399178	0.319	0.069	2.12905e-39	Active B C3
DHX29	1.11714e-43	0.330678	0.307	0.064	3.80777e-39	Active B C3
YIPF3	1.15037e-43	0.338838	0.374	0.089	3.92103e-39	Active B C3
TATDN1	1.24447e-43	0.39402	0.33	0.073	4.24176e-39	Active B C3
FAM89B	1.45884e-43	0.537768	0.311	0.067	4.97245e-39	Active B C3
HNRNPAB	1.63111e-43	0.490706	0.444	0.121	5.55962e-39	Active B C3
MRPL36	2.37372e-43	0.393101	0.315	0.068	8.09082e-39	Active B C3
FAM200B	2.38478e-43	0.35453	0.3	0.062	8.12851e-39	Active B C3
STRAP	2.42329e-43	0.732136	0.633	0.227	8.25977e-39	Active B C3
ATP5MC1	2.60755e-43	0.789901	0.611	0.213	8.88785e-39	Active B C3
MRPL40	3.846e-43	0.469632	0.319	0.07	1.31091e-38	Active B C3
YPEL1	6.53802e-43	0.379563	0.263	0.05	2.22849e-38	Active B C3
NOP56	6.57712e-43	0.537554	0.47	0.137	2.24181e-38	Active B C3
PTPN12	6.64337e-43	0.371458	0.27	0.052	2.26439e-38	Active B C3
POLR2F	1.06343e-42	0.511494	0.467	0.132	3.62472e-38	Active B C3
LUC7L31	1.36565e-42	0.908879	0.656	0.265	4.6548e-38	Active B C3
CLTA1	1.99157e-42	0.715391	0.57	0.192	6.78825e-38	Active B C3
TTC39C	2.47944e-42	0.568062	0.337	0.079	8.45116e-38	Active B C3
LCORL	2.91102e-42	0.426487	0.389	0.099	9.92222e-38	Active B C3
KLHDC3	3.45109e-42	0.366966	0.285	0.058	1.1763e-37	Active B C3
SNRNP35	3.69902e-42	0.352171	0.281	0.057	1.26081e-37	Active B C3
UBE2V2	7.61741e-42	0.416091	0.381	0.095	2.59639e-37	Active B C3
ATP5PF1	9.17354e-42	0.822673	0.722	0.299	3.1268e-37	Active B C3
IFI27L2	1.10821e-41	0.509717	0.433	0.121	3.77732e-37	Active B C3
UQCC2	1.12455e-41	0.428524	0.337	0.079	3.83302e-37	Active B C3
ZNF32	1.37702e-41	0.341313	0.263	0.051	4.69357e-37	Active B C3
FAM136A	1.54167e-41	0.321534	0.281	0.057	5.25477e-37	Active B C3
C1orf122	1.7354e-41	0.268987	0.307	0.066	5.91511e-37	Active B C3
SNRPD1	2.01424e-41	0.736997	0.574	0.194	6.86553e-37	Active B C3
PHAX	2.17099e-41	0.299171	0.27	0.053	7.39981e-37	Active B C3
RETREG1	2.22983e-41	0.365343	0.256	0.049	7.60036e-37	Active B C3
NARS	2.38096e-41	0.250213	0.319	0.07	8.11551e-37	Active B C3
AUTS21	2.46252e-41	1.14952	0.704	0.326	8.39351e-37	Active B C3
PSMB61	2.67537e-41	0.716257	0.504	0.165	9.11899e-37	Active B C3
CLTB	2.93774e-41	0.499014	0.385	0.101	1.00133e-36	Active B C3
NDUFS8	3.09519e-41	0.613465	0.463	0.135	1.055e-36	Active B C3
PDAP1	3.98353e-41	0.473801	0.456	0.13	1.35778e-36	Active B C3
AC025159.1	4.07067e-41	0.374551	0.256	0.049	1.38749e-36	Active B C3
EPN1	4.09604e-41	0.405434	0.27	0.054	1.39613e-36	Active B C3
SMARCE1	5.22468e-41	0.517753	0.452	0.13	1.78083e-36	Active B C3
PHB	6.80783e-41	0.520858	0.467	0.138	2.32045e-36	Active B C3
FKBP4	7.8485e-41	0.289088	0.378	0.094	2.67516e-36	Active B C3
PDCD5	7.9463e-41	0.545365	0.404	0.108	2.7085e-36	Active B C3
TIPRL	8.71589e-41	0.312694	0.352	0.084	2.97081e-36	Active B C3
DICER1	1.06957e-40	0.416407	0.326	0.076	3.64563e-36	Active B C3
DHPS	1.43409e-40	0.547404	0.426	0.118	4.8881e-36	Active B C3
CCT81	1.43832e-40	0.580324	0.53	0.171	4.9025e-36	Active B C3
EID11	1.53331e-40	0.928291	0.556	0.21	5.22628e-36	Active B C3
HTATSF1	1.56501e-40	0.320096	0.256	0.05	5.33434e-36	Active B C3
PRDX5	1.95834e-40	0.784171	0.704	0.291	6.67501e-36	Active B C3
CLASP2	2.2419e-40	0.6712	0.559	0.189	7.6415e-36	Active B C3
PRPF6	3.67637e-40	0.422243	0.341	0.082	1.25309e-35	Active B C3
SNRPF1	4.23344e-40	0.792094	0.619	0.226	1.44297e-35	Active B C3
ECSIT	5.3442e-40	0.333294	0.281	0.059	1.82157e-35	Active B C3
MXD4	1.08668e-39	0.341344	0.285	0.062	3.70396e-35	Active B C3
NDUFB101	1.12567e-39	0.617598	0.533	0.176	3.83684e-35	Active B C3
RNF5	1.14686e-39	0.405175	0.393	0.103	3.90906e-35	Active B C3
MZT2B1	1.63134e-39	0.931558	0.744	0.391	5.56043e-35	Active B C3
NDUFS2	1.98541e-39	0.398648	0.374	0.096	6.76726e-35	Active B C3
GTF2I1	2.01467e-39	0.715113	0.563	0.201	6.86699e-35	Active B C3
COMMD2	2.3688e-39	0.265968	0.274	0.056	8.07405e-35	Active B C3
FIBP	2.49167e-39	0.485327	0.385	0.102	8.49287e-35	Active B C3
NSD2	2.5847e-39	0.258637	0.307	0.069	8.80996e-35	Active B C3
GNG10	2.82549e-39	0.377408	0.396	0.106	9.63069e-35	Active B C3
UNK	3.28415e-39	0.434975	0.341	0.083	1.1194e-34	Active B C3
PPM1G	3.32546e-39	0.468773	0.478	0.144	1.13348e-34	Active B C3
MLX	5.16659e-39	0.30595	0.263	0.054	1.76103e-34	Active B C3
WDR54	5.19899e-39	0.354782	0.252	0.05	1.77207e-34	Active B C3
OCIAD2	5.73924e-39	0.717434	0.6	0.219	1.95622e-34	Active B C3
YWHAE1	6.07273e-39	0.803029	0.644	0.266	2.06989e-34	Active B C3
MDH2	8.36159e-39	0.592467	0.481	0.152	2.85005e-34	Active B C3
TMCO1	8.80953e-39	0.378677	0.437	0.124	3.00273e-34	Active B C3
ATF2	9.79739e-39	0.287878	0.281	0.06	3.33944e-34	Active B C3
KCNQ5	1.09385e-38	1.06988	0.504	0.176	3.72839e-34	Active B C3
NENF	1.149e-38	0.462286	0.404	0.111	3.91637e-34	Active B C3
SMC3	1.18825e-38	0.488429	0.422	0.12	4.05016e-34	Active B C3
NHP2	1.19314e-38	0.692713	0.522	0.17	4.06682e-34	Active B C3
RTN42	1.46372e-38	0.732536	0.548	0.199	4.98909e-34	Active B C3
PRMT1	1.49069e-38	0.49642	0.485	0.15	5.08102e-34	Active B C3
COMMD7	2.21149e-38	0.38159	0.337	0.083	7.53787e-34	Active B C3
NDUFA12	2.56134e-38	0.633442	0.5	0.164	8.73033e-34	Active B C3
XRN2	2.60561e-38	0.452596	0.433	0.126	8.88122e-34	Active B C3
ZNHIT3	2.95627e-38	0.397727	0.396	0.108	1.00765e-33	Active B C3
RAN1	3.04535e-38	0.880853	0.752	0.366	1.03801e-33	Active B C3
CDK4	3.90576e-38	0.397031	0.289	0.065	1.33128e-33	Active B C3
SLC25A36	4.01178e-38	0.274377	0.363	0.093	1.36742e-33	Active B C3
TP53BP1	5.00928e-38	0.393799	0.319	0.076	1.70741e-33	Active B C3
NME3	6.37503e-38	0.418917	0.359	0.093	2.17293e-33	Active B C3
SRPK1	6.6899e-38	0.356893	0.359	0.092	2.28025e-33	Active B C3
TPI11	7.79429e-38	0.764924	0.644	0.265	2.65668e-33	Active B C3
AP2M11	9.3216e-38	0.531382	0.507	0.164	3.17727e-33	Active B C3
BZW2	9.55025e-38	0.312091	0.315	0.074	3.2552e-33	Active B C3
PSMA61	1.03202e-37	0.478392	0.507	0.163	3.51763e-33	Active B C3
GABARAPL21	1.03335e-37	0.871346	0.648	0.276	3.52216e-33	Active B C3
PSMD1	1.3595e-37	0.258007	0.267	0.056	4.63386e-33	Active B C3
SEC61G	1.40446e-37	0.750411	0.696	0.279	4.78709e-33	Active B C3
MTA1	1.71631e-37	0.350717	0.289	0.065	5.85004e-33	Active B C3
COPS5	1.97184e-37	0.253235	0.296	0.067	6.72103e-33	Active B C3
CHID1	2.82963e-37	0.345645	0.252	0.052	9.64481e-33	Active B C3
IP6K2	2.95173e-37	0.446049	0.474	0.145	1.0061e-32	Active B C3
NDUFS4	3.42955e-37	0.489581	0.43	0.127	1.16896e-32	Active B C3
MRPL51	3.74836e-37	0.572873	0.548	0.189	1.27763e-32	Active B C3
RPL26L1	3.85612e-37	0.383155	0.281	0.063	1.31436e-32	Active B C3
ZNF302	4.26676e-37	0.306334	0.33	0.08	1.45433e-32	Active B C3
NDUFS62	4.77911e-37	0.690342	0.556	0.197	1.62896e-32	Active B C3
OAZ2	5.31584e-37	0.372958	0.356	0.092	1.8119e-32	Active B C3
CYC1	6.146e-37	0.568936	0.419	0.123	2.09487e-32	Active B C3
KDM5B	6.62369e-37	0.418206	0.356	0.094	2.25769e-32	Active B C3
NDFIP1	6.68137e-37	0.65394	0.47	0.151	2.27735e-32	Active B C3
KIF2A	8.06155e-37	0.46342	0.415	0.122	2.74778e-32	Active B C3
TXNL1	9.34016e-37	0.623997	0.485	0.158	3.18359e-32	Active B C3
ACTR1A	9.95738e-37	0.294281	0.263	0.056	3.39397e-32	Active B C3
TSG101	1.28286e-36	0.416948	0.426	0.124	4.37263e-32	Active B C3
ATP6V1D	1.46584e-36	0.290398	0.319	0.077	4.99631e-32	Active B C3
PBX3	1.87892e-36	0.571991	0.326	0.081	6.4043e-32	Active B C3
PMVK	1.97684e-36	0.270936	0.267	0.058	6.73806e-32	Active B C3
CLPP	2.07287e-36	0.305642	0.278	0.062	7.06539e-32	Active B C3
SRI1	2.56932e-36	0.467844	0.47	0.147	8.75753e-32	Active B C3
COX5A	3.04076e-36	0.702189	0.633	0.252	1.03644e-31	Active B C3
NDUFS3	3.23641e-36	0.323327	0.33	0.083	1.10313e-31	Active B C3
MPLKIP	3.42189e-36	0.365333	0.37	0.1	1.16635e-31	Active B C3
TPGS1	3.44606e-36	0.313643	0.263	0.057	1.17459e-31	Active B C3
POLR2H	3.6111e-36	0.369743	0.281	0.064	1.23084e-31	Active B C3
COX8A1	3.96842e-36	0.812301	0.744	0.349	1.35264e-31	Active B C3
EPB41L4A-AS1	6.14561e-36	0.605842	0.544	0.188	2.09473e-31	Active B C3
PTS	6.36752e-36	0.409085	0.396	0.113	2.17037e-31	Active B C3
PSMD4	6.99874e-36	0.456968	0.43	0.129	2.38552e-31	Active B C3
MRPL28	7.32584e-36	0.374667	0.315	0.077	2.49701e-31	Active B C3
COPS3	7.88916e-36	0.266797	0.348	0.09	2.68902e-31	Active B C3
MRPS34	9.4003e-36	0.492637	0.385	0.108	3.20409e-31	Active B C3
MIB1	9.8522e-36	0.294587	0.27	0.06	3.35812e-31	Active B C3
EBPL	9.8595e-36	0.426804	0.378	0.105	3.36061e-31	Active B C3
NIFK	1.02899e-35	0.377785	0.315	0.077	3.50733e-31	Active B C3
METTL26	1.20974e-35	0.380261	0.422	0.123	4.1234e-31	Active B C3
BTF3L4	1.32654e-35	0.376599	0.43	0.127	4.5215e-31	Active B C3
VDAC3	1.36247e-35	0.403905	0.348	0.092	4.64398e-31	Active B C3
SSRP1	1.38793e-35	0.29302	0.281	0.065	4.73075e-31	Active B C3
SNHG17	1.43018e-35	0.375159	0.27	0.06	4.87478e-31	Active B C3
TXN2	1.77755e-35	0.444275	0.374	0.104	6.05878e-31	Active B C3
DNM1L	1.9789e-35	0.407868	0.341	0.09	6.74508e-31	Active B C3
NF1	2.00927e-35	0.482315	0.419	0.125	6.8486e-31	Active B C3
COX5B1	2.1257e-35	0.815695	0.726	0.354	7.24544e-31	Active B C3
CKS1B	2.16451e-35	0.510971	0.333	0.087	7.37774e-31	Active B C3
RHEB	2.54286e-35	0.497068	0.552	0.19	8.66733e-31	Active B C3
MZT1	2.59559e-35	0.371513	0.337	0.087	8.84707e-31	Active B C3
MAP2K2	3.54303e-35	0.394676	0.385	0.109	1.20764e-30	Active B C3
C18orf32	3.67142e-35	0.68402	0.552	0.201	1.2514e-30	Active B C3
CNPY2	4.42399e-35	0.526881	0.485	0.16	1.50792e-30	Active B C3
DANCR	4.47657e-35	0.663435	0.496	0.171	1.52584e-30	Active B C3
PCMT1	4.51682e-35	0.332763	0.378	0.105	1.53956e-30	Active B C3
MRPL33	4.63291e-35	0.636509	0.53	0.185	1.57913e-30	Active B C3
CEP170	5.17057e-35	0.370868	0.411	0.119	1.76239e-30	Active B C3
NDUFA41	6.5651e-35	0.805103	0.807	0.458	2.23771e-30	Active B C3
TNRC6C	7.72244e-35	0.480961	0.43	0.13	2.63219e-30	Active B C3
DUT	9.27641e-35	0.588256	0.552	0.197	3.16186e-30	Active B C3
CCNB1IP1	1.05184e-34	0.346909	0.285	0.067	3.58519e-30	Active B C3
BANF1	1.11883e-34	0.504576	0.581	0.213	3.81354e-30	Active B C3
DCUN1D5	1.235e-34	0.254982	0.259	0.057	4.20948e-30	Active B C3
MAPKAPK5-AS1	1.33649e-34	0.260163	0.263	0.058	4.55542e-30	Active B C3
ACBD6	1.62846e-34	0.341033	0.37	0.102	5.55061e-30	Active B C3
SF3B61	1.71341e-34	0.675247	0.604	0.234	5.84016e-30	Active B C3
BSG	1.81743e-34	0.535214	0.467	0.152	6.19471e-30	Active B C3
AP2B1	1.97877e-34	0.461086	0.43	0.131	6.74462e-30	Active B C3
CHMP5	2.00253e-34	0.499203	0.404	0.119	6.82563e-30	Active B C3
NDUFA5	2.16524e-34	0.576623	0.474	0.16	7.38022e-30	Active B C3
APEX1	4.14218e-34	0.513717	0.507	0.176	1.41186e-29	Active B C3
H2AFY1	4.39702e-34	0.506615	0.474	0.155	1.49872e-29	Active B C3
PSMA71	4.39791e-34	0.79341	0.73	0.36	1.49903e-29	Active B C3
MRPL22	4.4397e-34	0.410367	0.3	0.074	1.51327e-29	Active B C3
SNRPN	4.62503e-34	0.786792	0.607	0.247	1.57644e-29	Active B C3
PSMD2	4.6313e-34	0.33586	0.3	0.074	1.57858e-29	Active B C3
SPTBN11	4.73595e-34	0.423842	0.393	0.116	1.61425e-29	Active B C3
GRK3	4.9315e-34	0.466767	0.415	0.125	1.6809e-29	Active B C3
NDUFAF2	5.29277e-34	0.258808	0.274	0.063	1.80404e-29	Active B C3
STMP1	5.39213e-34	0.517461	0.478	0.157	1.83791e-29	Active B C3
CD631	5.93584e-34	0.59615	0.515	0.186	2.02323e-29	Active B C3
MZT2A	6.4317e-34	0.679746	0.589	0.228	2.19225e-29	Active B C3
GGCT	6.91046e-34	0.369665	0.267	0.061	2.35543e-29	Active B C3
TRIM28	7.38302e-34	0.276383	0.322	0.083	2.5165e-29	Active B C3
PA2G4	1.03741e-33	0.403031	0.419	0.127	3.53602e-29	Active B C3
RARS2	1.31288e-33	0.325881	0.311	0.079	4.47495e-29	Active B C3
MRPL3	1.42504e-33	0.337974	0.307	0.078	4.85724e-29	Active B C3
PSIP1	1.5693e-33	0.411621	0.444	0.141	5.34895e-29	Active B C3
HAGH	1.60715e-33	0.384047	0.326	0.086	5.47796e-29	Active B C3
VEGFB	1.74967e-33	0.34479	0.285	0.069	5.96376e-29	Active B C3
CIAO2B	2.35589e-33	0.475292	0.593	0.215	8.03006e-29	Active B C3
TUBA1B1	2.60806e-33	0.993784	0.752	0.379	8.88956e-29	Active B C3
TMEM14C	3.20972e-33	0.470827	0.385	0.115	1.09403e-28	Active B C3
COX7A21	3.25116e-33	0.875353	0.826	0.497	1.10816e-28	Active B C3
METAP2	3.65415e-33	0.427728	0.478	0.157	1.24552e-28	Active B C3
ARHGAP26	3.68391e-33	0.478137	0.3	0.078	1.25566e-28	Active B C3
ZKSCAN1	4.26693e-33	0.288336	0.319	0.083	1.45438e-28	Active B C3
MRPL42	4.28966e-33	0.334817	0.344	0.094	1.46213e-28	Active B C3
MRPL32	4.43455e-33	0.310467	0.326	0.086	1.51152e-28	Active B C3
VPS29	4.65916e-33	0.375536	0.407	0.122	1.58807e-28	Active B C3
GOPC	5.56861e-33	0.33233	0.296	0.074	1.89806e-28	Active B C3
GSTP11	5.75002e-33	0.757195	0.711	0.324	1.9599e-28	Active B C3
SCMH1	6.0148e-33	0.272523	0.352	0.096	2.05014e-28	Active B C3
CASC3	6.0417e-33	0.26702	0.315	0.08	2.05931e-28	Active B C3
BUD31	6.25235e-33	0.414972	0.485	0.159	2.13111e-28	Active B C3
RBX11	6.86876e-33	0.753015	0.626	0.256	2.34122e-28	Active B C3
OCIAD1	7.35811e-33	0.584154	0.515	0.181	2.50801e-28	Active B C3
POLD2	8.47371e-33	0.297659	0.267	0.062	2.88827e-28	Active B C3
COX7A2L1	9.53634e-33	0.721382	0.619	0.259	3.25046e-28	Active B C3
SPATS2	1.00382e-32	0.351492	0.352	0.099	3.42154e-28	Active B C3
MRPL14	1.04259e-32	0.367581	0.422	0.129	3.55367e-28	Active B C3
TRAF3IP2-AS1	1.04385e-32	0.295931	0.267	0.062	3.55796e-28	Active B C3
ATP5F1A1	1.67077e-32	0.535682	0.615	0.242	5.69482e-28	Active B C3
NCBP2	1.70359e-32	0.272262	0.341	0.092	5.8067e-28	Active B C3
ATP5PD	1.99479e-32	0.578463	0.544	0.201	6.79924e-28	Active B C3
NUBP2	2.39523e-32	0.406966	0.263	0.062	8.16414e-28	Active B C3
COPS2	2.94246e-32	0.277801	0.311	0.081	1.00294e-27	Active B C3
CCDC90B	3.79249e-32	0.355253	0.307	0.079	1.29267e-27	Active B C3
EIF5A	4.39507e-32	0.57717	0.563	0.21	1.49806e-27	Active B C3
C1QBP	4.77705e-32	0.568943	0.5	0.179	1.62826e-27	Active B C3
MNAT1	5.0284e-32	0.333111	0.293	0.074	1.71393e-27	Active B C3
PSMD14	5.59664e-32	0.29851	0.27	0.065	1.90761e-27	Active B C3
NDUFA9	6.57399e-32	0.306886	0.278	0.068	2.24074e-27	Active B C3
KMT5B	7.46819e-32	0.278223	0.359	0.102	2.54553e-27	Active B C3
UQCRQ1	7.92789e-32	0.57804	0.663	0.273	2.70222e-27	Active B C3
CBX31	9.08484e-32	0.511925	0.552	0.204	3.09657e-27	Active B C3
PTK2	9.44018e-32	0.398192	0.411	0.126	3.21769e-27	Active B C3
NAA38	1.04292e-31	0.471137	0.507	0.177	3.55479e-27	Active B C3
NUCKS11	1.20661e-31	0.597347	0.57	0.217	4.11274e-27	Active B C3
CAPRIN1	1.49419e-31	0.34839	0.319	0.086	5.09294e-27	Active B C3
VDAC21	1.52996e-31	0.743396	0.57	0.232	5.21486e-27	Active B C3
PHB2	1.62896e-31	0.540385	0.57	0.222	5.55231e-27	Active B C3
APP	1.65104e-31	0.402739	0.359	0.104	5.62757e-27	Active B C3
FIS11	1.69064e-31	0.70412	0.559	0.225	5.76255e-27	Active B C3
ILF21	2.20968e-31	0.523876	0.489	0.172	7.53171e-27	Active B C3
PDLIM5	2.33215e-31	0.589258	0.252	0.06	7.94912e-27	Active B C3
THOC7	2.46911e-31	0.422784	0.381	0.116	8.41595e-27	Active B C3
BNIP3L	2.52697e-31	0.424787	0.433	0.139	8.61317e-27	Active B C3
MRPL41	2.57279e-31	0.411156	0.422	0.134	8.76937e-27	Active B C3
SARS	2.90403e-31	0.276923	0.352	0.1	9.8984e-27	Active B C3
EIF3J	3.62272e-31	0.370266	0.459	0.152	1.2348e-26	Active B C3
PSMD13	3.81728e-31	0.391659	0.348	0.1	1.30112e-26	Active B C3
NCOA1	3.95191e-31	0.437565	0.433	0.14	1.34701e-26	Active B C3
XKR6	4.61473e-31	0.308274	0.278	0.07	1.57293e-26	Active B C3
TSSC4	5.0695e-31	0.325272	0.289	0.074	1.72794e-26	Active B C3
VKORC1	6.40628e-31	0.325511	0.374	0.111	2.18358e-26	Active B C3
CCSER2	7.18363e-31	0.273127	0.333	0.093	2.44854e-26	Active B C3
LAMTOR2	1.21186e-30	0.364996	0.374	0.113	4.13063e-26	Active B C3
ATP5MC31	1.40291e-30	0.708843	0.652	0.303	4.78182e-26	Active B C3
EMC4	1.57808e-30	0.465473	0.374	0.115	5.37887e-26	Active B C3
RAC11	1.99775e-30	0.675992	0.663	0.304	6.80933e-26	Active B C3
BCAS3	2.28082e-30	0.377187	0.444	0.148	7.77418e-26	Active B C3
STOML2	2.29232e-30	0.303714	0.356	0.104	7.81338e-26	Active B C3
SNRPA	2.30334e-30	0.314478	0.319	0.088	7.85092e-26	Active B C3
ECHS1	2.41265e-30	0.386327	0.307	0.084	8.2235e-26	Active B C3
CD91	2.66615e-30	0.488885	0.281	0.075	9.08756e-26	Active B C3
NDUFAF8	3.10981e-30	0.529284	0.463	0.161	1.05998e-25	Active B C3
THADA	3.13567e-30	0.459555	0.381	0.119	1.06879e-25	Active B C3
TTC3	3.49694e-30	0.775359	0.689	0.325	1.19193e-25	Active B C3
ELOB1	3.79447e-30	0.734702	0.733	0.368	1.29334e-25	Active B C3
SRSF91	4.05264e-30	0.651421	0.641	0.281	1.38134e-25	Active B C3
GSK3B	4.53561e-30	0.272271	0.356	0.104	1.54596e-25	Active B C3
CERS6	4.5592e-30	0.307083	0.352	0.103	1.554e-25	Active B C3
NACA1	4.71538e-30	0.586789	0.97	0.893	1.60724e-25	Active B C3
FBRSL1	4.78763e-30	0.260295	0.296	0.079	1.63186e-25	Active B C3
PTRH2	5.39176e-30	0.344162	0.263	0.065	1.83778e-25	Active B C3
DCTN6	5.43074e-30	0.43022	0.267	0.068	1.85107e-25	Active B C3
MRPL47	5.55725e-30	0.4283	0.326	0.092	1.89419e-25	Active B C3
CHD3	6.29589e-30	0.277116	0.263	0.065	2.14595e-25	Active B C3
PNKD	7.15421e-30	0.311995	0.352	0.102	2.43851e-25	Active B C3
SEC11A2	8.44958e-30	0.660138	0.548	0.223	2.88004e-25	Active B C3
SRSF1	9.49578e-30	0.258237	0.378	0.114	3.23663e-25	Active B C3
TAF9	1.00023e-29	0.287895	0.337	0.097	3.40928e-25	Active B C3
CCT4	1.07499e-29	0.617035	0.507	0.193	3.66409e-25	Active B C3
ATP5MD2	1.13084e-29	0.680465	0.63	0.27	3.85446e-25	Active B C3
HDDC2	1.25808e-29	0.376665	0.296	0.081	4.28818e-25	Active B C3
CHD6	1.35203e-29	0.297045	0.352	0.103	4.6084e-25	Active B C3
PGM2L1	1.50414e-29	0.315402	0.311	0.086	5.12686e-25	Active B C3
FRS2	1.73159e-29	0.266056	0.259	0.064	5.90212e-25	Active B C3
NDUFB3	2.02774e-29	0.303805	0.437	0.144	6.91154e-25	Active B C3
EIF2S1	2.69179e-29	0.312605	0.285	0.075	9.17495e-25	Active B C3
CHCHD1	2.75601e-29	0.30445	0.296	0.08	9.39386e-25	Active B C3
VPS281	3.32891e-29	0.519761	0.489	0.179	1.13466e-24	Active B C3
POLR2J	3.90988e-29	0.517807	0.47	0.166	1.33268e-24	Active B C3
DNAJC7	5.56924e-29	0.443283	0.433	0.147	1.89828e-24	Active B C3
IER3IP1	6.65173e-29	0.279922	0.378	0.116	2.26724e-24	Active B C3
CNOT7	6.77259e-29	0.313607	0.407	0.131	2.30844e-24	Active B C3
FAF2	6.83173e-29	0.292411	0.27	0.07	2.32859e-24	Active B C3
TIMM17B	8.78854e-29	0.382106	0.33	0.096	2.99557e-24	Active B C3
NDUFB9	8.99026e-29	0.582144	0.596	0.239	3.06433e-24	Active B C3
PRELID1	1.13398e-28	0.535642	0.574	0.227	3.86518e-24	Active B C3
RALA	1.15864e-28	0.369373	0.37	0.116	3.94923e-24	Active B C3
TIMM9	1.36479e-28	0.282259	0.304	0.085	4.6519e-24	Active B C3
PFDN1	1.41629e-28	0.293875	0.315	0.089	4.82742e-24	Active B C3
PABPN1	1.51269e-28	0.293853	0.415	0.135	5.15599e-24	Active B C3
TPST1	1.63216e-28	0.33608	0.333	0.097	5.56323e-24	Active B C3
HIST1H4C	1.9732e-28	0.839655	0.685	0.335	6.72565e-24	Active B C3
RO60	2.13108e-28	0.254884	0.315	0.089	7.26379e-24	Active B C3
ZNF580	2.3657e-28	0.346789	0.289	0.079	8.06348e-24	Active B C3
COX7B1	3.01707e-28	0.612654	0.656	0.285	1.02837e-23	Active B C3
PPP4C	3.38349e-28	0.382897	0.404	0.134	1.15326e-23	Active B C3
GABARAP	3.60394e-28	0.768123	0.852	0.573	1.2284e-23	Active B C3
PSMA41	3.65621e-28	0.458836	0.43	0.148	1.24622e-23	Active B C3
CHCHD21	3.67398e-28	0.719968	0.863	0.608	1.25228e-23	Active B C3
PTGES3	3.69359e-28	0.67219	0.648	0.305	1.25896e-23	Active B C3
PCM1	4.19648e-28	0.400802	0.47	0.167	1.43037e-23	Active B C3
NDUFS7	4.52036e-28	0.357513	0.437	0.148	1.54076e-23	Active B C3
DEK	4.53044e-28	0.51973	0.489	0.183	1.5442e-23	Active B C3
SLC39A10	4.84457e-28	0.322317	0.263	0.068	1.65127e-23	Active B C3
COPS6	4.8741e-28	0.545272	0.37	0.119	1.66134e-23	Active B C3
LSM5	8.38604e-28	0.440281	0.493	0.182	2.85838e-23	Active B C3
DENND5A	9.98797e-28	0.382269	0.296	0.084	3.4044e-23	Active B C3
TOMM221	1.15559e-27	0.404581	0.519	0.195	3.93883e-23	Active B C3
PIN4	1.18353e-27	0.264954	0.341	0.102	4.03407e-23	Active B C3
USP22	1.1882e-27	0.385612	0.381	0.124	4.05e-23	Active B C3
PIK3R1	1.25084e-27	0.415483	0.359	0.114	4.26348e-23	Active B C3
RNF24	1.40181e-27	0.309778	0.281	0.077	4.77808e-23	Active B C3
SCAND11	1.79e-27	0.483728	0.519	0.198	6.10123e-23	Active B C3
CHMP2A	2.30635e-27	0.387398	0.374	0.121	7.8612e-23	Active B C3
FTX1	2.884e-27	0.468573	0.441	0.158	9.83013e-23	Active B C3
RTCB	3.02068e-27	0.272112	0.337	0.102	1.0296e-22	Active B C3
TXNL4A	3.40342e-27	0.298802	0.437	0.151	1.16006e-22	Active B C3
BAG11	3.48745e-27	0.319028	0.426	0.145	1.1887e-22	Active B C3
PDCD2	3.57757e-27	0.305438	0.359	0.112	1.21942e-22	Active B C3
MRPS24	3.67456e-27	0.449491	0.493	0.186	1.25247e-22	Active B C3
LSM4	4.1562e-27	0.410317	0.463	0.167	1.41664e-22	Active B C3
UBE2O	4.19938e-27	0.293246	0.256	0.067	1.43136e-22	Active B C3
CSNK2A1	5.8838e-27	0.285571	0.359	0.113	2.00549e-22	Active B C3
RPS19BP11	6.3423e-27	0.339416	0.437	0.15	2.16177e-22	Active B C3
DCAF7	6.88257e-27	0.337492	0.415	0.141	2.34592e-22	Active B C3
EIF3L	7.3031e-27	0.609585	0.693	0.331	2.48926e-22	Active B C3
RWDD1	7.93276e-27	0.345729	0.5	0.184	2.70388e-22	Active B C3
IDH3G	9.00834e-27	0.255795	0.267	0.072	3.07049e-22	Active B C3
CHCHD5	9.05985e-27	0.309917	0.256	0.067	3.08805e-22	Active B C3
GADD45GIP1	9.79043e-27	0.475326	0.474	0.175	3.33707e-22	Active B C3
TNRC6A	1.01635e-26	0.270714	0.422	0.143	3.46424e-22	Active B C3
H2AFZ1	1.08175e-26	0.645336	0.8	0.439	3.68714e-22	Active B C3
ZC3H13	1.13407e-26	0.337661	0.344	0.108	3.86548e-22	Active B C3
CACYBP	1.15797e-26	0.354731	0.396	0.134	3.94694e-22	Active B C3
AURKAIP11	1.1684e-26	0.425776	0.533	0.206	3.98249e-22	Active B C3
YAF2	1.51382e-26	0.294848	0.344	0.107	5.15985e-22	Active B C3
NDUFS5	1.52741e-26	0.603413	0.674	0.317	5.20619e-22	Active B C3
COMT	1.64599e-26	0.277787	0.322	0.095	5.61035e-22	Active B C3
ALKBH7	2.05621e-26	0.343225	0.448	0.159	7.00859e-22	Active B C3
UBE2S	2.09459e-26	0.555256	0.478	0.179	7.1394e-22	Active B C3
GTF3C6	2.26995e-26	0.364	0.393	0.132	7.73711e-22	Active B C3
HMGA1	2.38458e-26	0.378818	0.522	0.2	8.12786e-22	Active B C3
ELOC	2.44704e-26	0.298176	0.481	0.175	8.34072e-22	Active B C3
LRPPRC	2.4626e-26	0.313157	0.307	0.091	8.39376e-22	Active B C3
METTL9	2.47826e-26	0.399781	0.411	0.143	8.44714e-22	Active B C3
COPS9	2.55139e-26	0.528294	0.519	0.204	8.69642e-22	Active B C3
GLRX3	2.63695e-26	0.262126	0.304	0.088	8.98803e-22	Active B C3
TMX4	2.74331e-26	0.316791	0.363	0.116	9.35057e-22	Active B C3
ERC1	3.02083e-26	0.3862	0.489	0.185	1.02965e-21	Active B C3
DPY30	3.88007e-26	0.397999	0.393	0.132	1.32252e-21	Active B C3
KHDRBS1	4.0347e-26	0.484139	0.559	0.231	1.37523e-21	Active B C3
NME4	4.75482e-26	0.437195	0.315	0.096	1.62068e-21	Active B C3
KPNA2	4.82535e-26	0.382328	0.293	0.085	1.64472e-21	Active B C3
CUTA	4.89375e-26	0.678029	0.63	0.303	1.66803e-21	Active B C3
GCH1	5.5354e-26	0.408458	0.311	0.095	1.88674e-21	Active B C3
SRP19	6.79437e-26	0.433679	0.411	0.143	2.31586e-21	Active B C3
ATP5MPL1	7.24447e-26	0.715362	0.674	0.326	2.46928e-21	Active B C3
ARMC8	7.50347e-26	0.26834	0.259	0.07	2.55756e-21	Active B C3
YBEY	7.71673e-26	0.288677	0.252	0.068	2.63025e-21	Active B C3
TMEM18	9.20223e-26	0.274307	0.259	0.07	3.13658e-21	Active B C3
UQCR101	9.5498e-26	0.617454	0.681	0.32	3.25505e-21	Active B C3
TULP4	1.07232e-25	0.30197	0.326	0.1	3.65501e-21	Active B C3
VDAC11	1.16339e-25	0.476143	0.441	0.163	3.96542e-21	Active B C3
PLEKHJ1	1.18546e-25	0.316157	0.322	0.098	4.04063e-21	Active B C3
SSB1	1.22213e-25	0.394804	0.459	0.172	4.16562e-21	Active B C3
CCNI1	1.29697e-25	0.767511	0.881	0.682	4.42071e-21	Active B C3
SELENOS	1.31619e-25	0.394124	0.389	0.132	4.48622e-21	Active B C3
TOMM20	1.50456e-25	0.617158	0.641	0.291	5.1283e-21	Active B C3
GTF2A2	1.51205e-25	0.334104	0.433	0.154	5.15383e-21	Active B C3
PI4KA	1.84253e-25	0.28721	0.289	0.084	6.28025e-21	Active B C3
NDUFA10	1.85533e-25	0.270807	0.319	0.097	6.3239e-21	Active B C3
TKT1	2.06691e-25	0.473939	0.419	0.153	7.04506e-21	Active B C3
TMEM2581	2.08298e-25	0.586338	0.726	0.345	7.09985e-21	Active B C3
ERH1	2.25989e-25	0.582199	0.615	0.27	7.70283e-21	Active B C3
AIP	2.31265e-25	0.311811	0.326	0.102	7.88268e-21	Active B C3
PPP2R1A	2.41663e-25	0.285143	0.326	0.101	8.23708e-21	Active B C3
WBP1	2.982e-25	0.253763	0.281	0.081	1.01642e-20	Active B C3
ATP5F1C1	3.72671e-25	0.49893	0.496	0.2	1.27025e-20	Active B C3
ARID4A	3.80518e-25	0.25732	0.404	0.14	1.29699e-20	Active B C3
H3F3B	4.01962e-25	0.519911	0.978	0.903	1.37009e-20	Active B C3
SEC63	4.08021e-25	0.280175	0.37	0.124	1.39074e-20	Active B C3
GNAS	4.61282e-25	1.31227	0.785	0.558	1.57228e-20	Active B C3
NDUFV1	4.86191e-25	0.334179	0.381	0.13	1.65718e-20	Active B C3
FOXO3	5.88354e-25	0.390603	0.4	0.143	2.0054e-20	Active B C3
MRPL43	6.05553e-25	0.270021	0.333	0.106	2.06403e-20	Active B C3
FBXL20	8.08184e-25	0.271969	0.333	0.105	2.7547e-20	Active B C3
COPZ1	8.87671e-25	0.307936	0.352	0.115	3.02563e-20	Active B C3
TRAPPC4	9.86523e-25	0.272635	0.259	0.072	3.36256e-20	Active B C3
EIF6	1.07116e-24	0.294544	0.359	0.119	3.65103e-20	Active B C3
SARNP	1.42567e-24	0.333868	0.393	0.137	4.8594e-20	Active B C3
NAP1L4	1.70716e-24	0.283988	0.374	0.126	5.81887e-20	Active B C3
TMED4	1.77396e-24	0.285213	0.348	0.114	6.04654e-20	Active B C3
PUF60	2.0893e-24	0.287768	0.315	0.098	7.12137e-20	Active B C3
NDUFB11	2.1839e-24	0.626977	0.67	0.331	7.44382e-20	Active B C3
FUNDC2	2.26794e-24	0.261746	0.341	0.11	7.73027e-20	Active B C3
BICD1	2.33124e-24	0.350385	0.378	0.131	7.94602e-20	Active B C3
SLC25A39	2.7764e-24	0.302463	0.319	0.101	9.46337e-20	Active B C3
NDUFB6	2.98526e-24	0.362631	0.337	0.11	1.01753e-19	Active B C3
SNRPB21	3.10841e-24	0.41827	0.459	0.176	1.0595e-19	Active B C3
GAB21	3.21126e-24	0.336737	0.381	0.133	1.09456e-19	Active B C3
[truncated: 979 more rows]

## Sheet: Myeloidsubtype_FindAllMarkersr
Gene	P-value	avg_log2FC	pct.1	pct.2	p_val_adj	Cell identity
C1QA	0	0.976182	0.893	0.734	0	Mac C1
C1QB	0	0.868588	0.909	0.745	0	Mac C1
C1QC	0	0.774315	0.895	0.733	0	Mac C1
RNASE1	7.07394e-257	1.08529	0.648	0.478	2.41115e-252	Mac C1
SELENOP	7.24129e-256	0.717792	0.79	0.612	2.46819e-251	Mac C1
CST3	8.264e-247	0.60013	0.887	0.907	2.81678e-242	Mac C1
AIF1	1.00724e-237	0.717334	0.796	0.825	3.43319e-233	Mac C1
MAF	4.68213e-182	1.06762	0.513	0.403	1.5959e-177	Mac C1
MS4A6A	1.79322e-163	0.615427	0.751	0.769	6.11219e-159	Mac C1
APOE	4.24505e-159	0.659618	0.721	0.575	1.44693e-154	Mac C1
TMSB4X	6.36036e-150	0.38404	0.994	0.996	2.16793e-145	Mac C1
FTL	9.02346e-144	0.451912	0.996	0.994	3.07565e-139	Mac C1
ACTB	5.53445e-135	0.378471	0.949	0.98	1.88642e-130	Mac C1
MRC1	1.01742e-121	0.802115	0.567	0.491	3.46787e-117	Mac C1
FCGRT	1.23154e-118	0.662381	0.718	0.786	4.19769e-114	Mac C1
SLC40A1	2.00341e-118	1.00484	0.451	0.352	6.82863e-114	Mac C1
TXNIP	3.0832e-114	0.850643	0.499	0.418	1.05091e-109	Mac C1
B2M	1.7111e-112	0.329519	0.992	0.997	5.83228e-108	Mac C1
NPC2	2.51068e-105	0.442042	0.802	0.858	8.55764e-101	Mac C1
DAB2	1.45712e-99	0.744108	0.543	0.494	4.9666e-95	Mac C1
ITM2B	1.12626e-88	0.45612	0.804	0.866	3.83885e-84	Mac C1
VSIG4	2.14522e-84	0.696006	0.56	0.525	7.31197e-80	Mac C1
STAB1	1.0784e-82	0.791333	0.547	0.501	3.67571e-78	Mac C1
A2M	3.32536e-81	0.635643	0.582	0.55	1.13345e-76	Mac C1
LYVE1	2.51577e-76	0.748982	0.37	0.277	8.57501e-72	Mac C1
FOLR2	6.79073e-76	0.789884	0.48	0.432	2.31462e-71	Mac C1
TYROBP	7.19875e-76	0.303791	0.904	0.939	2.45369e-71	Mac C1
HLA-E	6.70812e-75	0.418742	0.769	0.869	2.28646e-70	Mac C1
MS4A4A	1.20983e-71	0.587439	0.602	0.602	4.12369e-67	Mac C1
CD14	2.18573e-66	0.683599	0.585	0.582	7.45008e-62	Mac C1
CD163	1.70713e-65	0.45614	0.684	0.652	5.81876e-61	Mac C1
MARCKS	5.35621e-64	0.656599	0.592	0.636	1.82567e-59	Mac C1
MS4A7	2.90814e-61	0.464763	0.696	0.737	9.91239e-57	Mac C1
FCGR3A	3.8568e-48	0.646168	0.552	0.559	1.31459e-43	Mac C1
CD81	1.10024e-47	0.546629	0.575	0.612	3.75016e-43	Mac C1
SKP1	6.1478e-46	0.252926	0.282	0.448	2.09548e-41	Mac C1
CD63	6.19214e-43	0.365779	0.719	0.806	2.11059e-38	Mac C1
ATP5F1E	3.92857e-42	0.318073	0.8	0.9	1.33905e-37	Mac C1
ATP5MD	4.59809e-42	0.28332	0.251	0.395	1.56726e-37	Mac C1
PDK4	1.12106e-41	0.466996	0.408	0.342	3.82113e-37	Mac C1
APOC1	1.74463e-41	0.294437	0.583	0.523	5.94658e-37	Mac C1
FCER1G	2.06432e-40	0.32747	0.805	0.885	7.03624e-36	Mac C1
PSME1	5.95768e-40	0.266065	0.258	0.402	2.03068e-35	Mac C1
RAC1	2.57411e-36	0.436259	0.668	0.8	8.77387e-32	Mac C1
TRMT112	6.10943e-36	0.250155	0.282	0.433	2.0824e-31	Mac C1
CYBB	6.62384e-33	0.537819	0.585	0.65	2.25774e-28	Mac C1
ATP5PO	2.33937e-32	0.260957	0.254	0.383	7.97376e-28	Mac C1
C11orf58	8.17091e-32	0.250745	0.229	0.349	2.78506e-27	Mac C1
SLCO2B1	1.03358e-31	0.552695	0.488	0.496	3.52297e-27	Mac C1
SRSF11	1.64123e-31	0.263524	0.235	0.354	5.59413e-27	Mac C1
IFNGR1	1.82095e-31	0.251133	0.27	0.404	6.20669e-27	Mac C1
LY86	4.93379e-31	0.263804	0.249	0.376	1.68168e-26	Mac C1
TMSB10	2.09053e-30	0.296901	0.817	0.862	7.12556e-26	Mac C1
OAZ2	3.28961e-30	0.261852	0.221	0.335	1.12126e-25	Mac C1
ATP5MC3	3.60564e-30	0.256064	0.31	0.46	1.22898e-25	Mac C1
CD68	9.59003e-30	0.43485	0.629	0.707	3.26876e-25	Mac C1
CBX3	1.08946e-29	0.255565	0.199	0.302	3.71341e-25	Mac C1
NAGK	4.19463e-29	0.252922	0.224	0.335	1.42974e-24	Mac C1
NDUFB1	1.02339e-28	0.330063	0.251	0.374	3.48822e-24	Mac C1
NDUFS6	1.79176e-28	0.253554	0.207	0.312	6.10721e-24	Mac C1
SRRM1	2.30034e-26	0.250683	0.239	0.354	7.84072e-22	Mac C1
ATP5PF	3.98919e-26	0.323815	0.28	0.412	1.35972e-21	Mac C1
NDUFA11	7.95886e-26	0.281883	0.176	0.264	2.71278e-21	Mac C1
UBL5	1.25777e-25	0.302751	0.355	0.521	4.28711e-21	Mac C1
NDUFB11	1.61235e-25	0.261298	0.239	0.35	5.49571e-21	Mac C1
UQCRQ	1.94089e-25	0.305747	0.293	0.427	6.61554e-21	Mac C1
RPS27L	2.2351e-25	0.279672	0.246	0.358	7.61833e-21	Mac C1
RAB5C	6.44764e-25	0.300678	0.264	0.388	2.19768e-20	Mac C1
DPYSL2	8.21828e-25	0.265168	0.192	0.284	2.8012e-20	Mac C1
PPP1R18	1.32442e-24	0.259237	0.232	0.34	4.51429e-20	Mac C1
ARL6IP4	2.94016e-24	0.265888	0.191	0.28	1.00215e-19	Mac C1
NDUFB4	3.05777e-24	0.32863	0.236	0.347	1.04224e-19	Mac C1
PSMB3	3.71404e-24	0.270286	0.199	0.293	1.26593e-19	Mac C1
SSR1	9.94914e-24	0.256349	0.243	0.354	3.39116e-19	Mac C1
TRAPPC1	1.54372e-23	0.251038	0.201	0.294	5.26178e-19	Mac C1
PSMA7	3.70717e-23	0.288344	0.346	0.499	1.26359e-18	Mac C1
LILRB5	7.13559e-23	0.560639	0.295	0.257	2.43217e-18	Mac C1
PPIB	8.02967e-23	0.259494	0.248	0.357	2.73691e-18	Mac C1
UBE2L6	9.48018e-23	0.311745	0.183	0.273	3.23132e-18	Mac C1
KTN1	1.31111e-22	0.253692	0.274	0.394	4.46892e-18	Mac C1
ATP5ME	2.54966e-22	0.316527	0.305	0.436	8.69051e-18	Mac C1
YWHAE	3.23176e-22	0.262216	0.362	0.522	1.10154e-17	Mac C1
EIF2S2	5.81826e-22	0.275821	0.215	0.31	1.98315e-17	Mac C1
PSMA4	1.07656e-21	0.281433	0.181	0.264	3.66946e-17	Mac C1
ANAPC16	1.82478e-21	0.253725	0.21	0.304	6.21975e-17	Mac C1
ATP5PD	2.83668e-21	0.310212	0.284	0.41	9.66884e-17	Mac C1
DAD1	3.25802e-21	0.252912	0.221	0.318	1.1105e-16	Mac C1
ECH1	4.75148e-21	0.278245	0.17	0.25	1.61954e-16	Mac C1
PPT1	1.12075e-20	0.253966	0.347	0.496	3.82006e-16	Mac C1
SERBP1	2.32644e-20	0.27567	0.28	0.401	7.92966e-16	Mac C1
SF3B5	2.65557e-20	0.314506	0.19	0.275	9.05151e-16	Mac C1
RB1	4.76571e-20	0.311608	0.283	0.402	1.62439e-15	Mac C1
DDIT4	5.31341e-20	0.345531	0.222	0.314	1.81107e-15	Mac C1
TMEM59	8.66153e-20	0.250798	0.345	0.493	2.95228e-15	Mac C1
LAMTOR2	7.51602e-19	0.332873	0.209	0.299	2.56184e-14	Mac C1
SON	8.72546e-19	0.272464	0.355	0.508	2.97407e-14	Mac C1
ATP5IF1	8.90049e-19	0.34199	0.195	0.279	3.03373e-14	Mac C1
CHMP2A	9.01098e-19	0.284946	0.189	0.27	3.07139e-14	Mac C1
SPI1	1.3515e-18	0.257985	0.313	0.438	4.6066e-14	Mac C1
MAN2B1	2.38739e-18	0.305796	0.247	0.351	8.13741e-14	Mac C1
SEC62	2.7694e-18	0.286086	0.29	0.411	9.43951e-14	Mac C1
ARPC4	3.14705e-18	0.276028	0.276	0.389	1.07267e-13	Mac C1
OSTF1	3.41635e-18	0.309801	0.223	0.317	1.16446e-13	Mac C1
CTSC	5.36173e-18	0.438487	0.59	0.669	1.82755e-13	Mac C1
RAP2B	8.82078e-18	0.254914	0.232	0.323	3.00656e-13	Mac C1
AP2M1	1.61648e-17	0.343314	0.244	0.345	5.50976e-13	Mac C1
NDUFB2	1.68941e-17	0.342716	0.326	0.459	5.75835e-13	Mac C1
CTSA	1.69208e-17	0.288131	0.247	0.344	5.76745e-13	Mac C1
TMEM14C	2.01753e-17	0.320119	0.207	0.294	6.87675e-13	Mac C1
LAP3	3.26306e-17	0.355857	0.235	0.331	1.11222e-12	Mac C1
HMGB1	3.64869e-17	0.486486	0.539	0.648	1.24366e-12	Mac C1
GPR34	4.74143e-17	0.6884	0.346	0.348	1.61612e-12	Mac C1
GABARAP	7.57166e-17	0.290682	0.699	0.838	2.5808e-12	Mac C1
ATRX	8.25433e-17	0.27323	0.227	0.314	2.81349e-12	Mac C1
COX7B	1.09886e-16	0.336923	0.254	0.354	3.74547e-12	Mac C1
PSME2	1.10289e-16	0.339878	0.227	0.316	3.7592e-12	Mac C1
SNX2	3.00428e-16	0.281402	0.232	0.323	1.02401e-11	Mac C1
MORF4L1	3.26014e-16	0.28298	0.383	0.542	1.11122e-11	Mac C1
CALM2	3.43425e-16	0.499594	0.585	0.719	1.17056e-11	Mac C1
TMEM176A	6.20758e-16	0.267501	0.266	0.363	2.11585e-11	Mac C1
GNG10	8.48567e-16	0.330596	0.285	0.399	2.89234e-11	Mac C1
CTSD	1.18219e-15	0.265433	0.592	0.633	4.02949e-11	Mac C1
NDUFA1	1.36169e-15	0.355593	0.355	0.5	4.64134e-11	Mac C1
CHMP3	1.57231e-15	0.273817	0.231	0.319	5.35921e-11	Mac C1
RNF213	1.85948e-15	0.330856	0.261	0.363	6.33804e-11	Mac C1
LHFPL2	2.1167e-15	0.257152	0.199	0.273	7.21476e-11	Mac C1
TM9SF2	3.6819e-15	0.259642	0.236	0.323	1.25498e-10	Mac C1
CD74	4.90816e-15	0.254912	0.951	0.959	1.67295e-10	Mac C1
COX5B	6.16582e-15	0.340706	0.295	0.404	2.10162e-10	Mac C1
CAPG	8.33078e-15	0.268725	0.336	0.453	2.83955e-10	Mac C1
FPR3	9.66331e-15	0.275292	0.3	0.41	3.29374e-10	Mac C1
TMEM219	1.34435e-14	0.333102	0.298	0.414	4.58223e-10	Mac C1
SSB	2.16255e-14	0.340286	0.19	0.263	7.37104e-10	Mac C1
DYNLL1	3.14406e-14	0.310447	0.362	0.504	1.07165e-09	Mac C1
NSA2	6.05741e-14	0.325192	0.227	0.311	2.06467e-09	Mac C1
LAMTOR4	8.40606e-14	0.306019	0.249	0.337	2.86521e-09	Mac C1
MDH1	1.14654e-13	0.307137	0.188	0.256	3.90799e-09	Mac C1
CD164	1.76085e-13	0.296295	0.357	0.5	6.00186e-09	Mac C1
ADAP2	2.00771e-13	0.638248	0.378	0.408	6.84326e-09	Mac C1
STOM	3.15155e-13	0.262902	0.233	0.314	1.07421e-08	Mac C1
SUMO2	3.19084e-13	0.316056	0.4	0.557	1.0876e-08	Mac C1
GTF2I	5.52135e-13	0.300911	0.213	0.289	1.88195e-08	Mac C1
ATP5MF	8.46518e-13	0.436328	0.31	0.428	2.88536e-08	Mac C1
BLVRB	9.01786e-13	0.71025	0.373	0.395	3.07374e-08	Mac C1
LGALS9	2.2469e-12	0.36016	0.355	0.493	7.65856e-08	Mac C1
LAMP2	3.14075e-12	0.27769	0.311	0.418	1.07053e-07	Mac C1
STMN1	3.19769e-12	0.327347	0.25	0.333	1.08993e-07	Mac C1
ISCU	3.36462e-12	0.36141	0.271	0.37	1.14683e-07	Mac C1
PNISR	7.37533e-12	0.33981	0.222	0.3	2.51388e-07	Mac C1
PLEKHO1	7.56397e-12	0.291106	0.227	0.304	2.57818e-07	Mac C1
HEXA	9.34535e-12	0.272916	0.239	0.319	3.18536e-07	Mac C1
COX6C	2.37775e-11	0.357729	0.409	0.565	8.10456e-07	Mac C1
CYFIP1	2.60943e-11	0.26348	0.286	0.376	8.89425e-07	Mac C1
SP100	2.86604e-11	0.300615	0.23	0.307	9.76888e-07	Mac C1
MGST3	3.27822e-11	0.336652	0.237	0.318	1.11738e-06	Mac C1
LAIR1	3.47512e-11	0.291519	0.357	0.481	1.18449e-06	Mac C1
PTPN18	3.53305e-11	0.254203	0.214	0.285	1.20424e-06	Mac C1
TUBB	5.7834e-11	0.330859	0.353	0.476	1.97127e-06	Mac C1
VPS13C	6.98759e-11	0.288056	0.21	0.278	2.38172e-06	Mac C1
SCP2	7.23771e-11	0.333421	0.236	0.315	2.46697e-06	Mac C1
ATOX1	8.46396e-11	0.535927	0.209	0.276	2.88494e-06	Mac C1
IFI6	9.08535e-11	0.301217	0.325	0.428	3.09674e-06	Mac C1
CAPZA2	9.58777e-11	0.373931	0.268	0.364	3.26799e-06	Mac C1
PRPF38B	1.08904e-10	0.297901	0.234	0.311	3.71201e-06	Mac C1
KCTD12	1.21448e-10	0.454097	0.494	0.547	4.13956e-06	Mac C1
PARP14	1.42667e-10	0.334001	0.217	0.287	4.86279e-06	Mac C1
CCDC88A	1.8597e-10	0.307598	0.331	0.44	6.33879e-06	Mac C1
TGOLN2	3.62328e-10	0.266543	0.329	0.436	1.235e-05	Mac C1
GOLGA4	5.53711e-10	0.325835	0.227	0.3	1.88732e-05	Mac C1
BMP2K	5.69068e-10	0.274969	0.223	0.294	1.93967e-05	Mac C1
NDUFA13	5.91608e-10	0.380515	0.245	0.325	2.01649e-05	Mac C1
NOP10	6.29215e-10	0.337462	0.323	0.433	2.14468e-05	Mac C1
SCAF11	8.9348e-10	0.331368	0.269	0.357	3.04543e-05	Mac C1
MYL6	1.0943e-09	0.270464	0.683	0.832	3.72993e-05	Mac C1
IFI16	1.22602e-09	0.659554	0.363	0.398	4.1789e-05	Mac C1
ALOX5AP	1.30876e-09	0.523078	0.419	0.458	4.46092e-05	Mac C1
DEK	1.46645e-09	0.317791	0.287	0.381	4.99839e-05	Mac C1
RCSD1	1.73133e-09	0.270897	0.206	0.269	5.90124e-05	Mac C1
MGAT4A	2.27029e-09	0.32396	0.223	0.294	7.73829e-05	Mac C1
UQCR11	3.15987e-09	0.337182	0.377	0.498	0.000107704	Mac C1
CHCHD10	3.26429e-09	0.379342	0.246	0.324	0.000111263	Mac C1
VAMP8	3.43147e-09	0.509556	0.511	0.624	0.000116962	Mac C1
SCAMP2	3.84586e-09	0.314894	0.272	0.36	0.000131086	Mac C1
AKR1A1	4.62726e-09	0.409769	0.289	0.386	0.00015772	Mac C1
GPX4	4.71029e-09	0.262664	0.309	0.396	0.00016055	Mac C1
GIMAP4	5.73074e-09	0.644586	0.259	0.257	0.000195332	Mac C1
CREBL2	8.11246e-09	0.342268	0.243	0.321	0.000276513	Mac C1
MYL12B	1.04319e-08	0.358974	0.369	0.506	0.000355571	Mac C1
ST6GAL1	2.22029e-08	0.256473	0.195	0.252	0.000756785	Mac C1
IL18	3.05628e-08	0.266263	0.278	0.357	0.00104173	Mac C1
LGALS3BP	5.62965e-08	0.446699	0.213	0.28	0.00191887	Mac C1
SH3BGRL	6.04576e-08	0.365763	0.37	0.508	0.0020607	Mac C1
TLR4	9.39332e-08	0.259075	0.216	0.274	0.00320171	Mac C1
COLGALT1	1.14627e-07	0.301541	0.235	0.302	0.00390707	Mac C1
STAT1	1.27996e-07	0.417003	0.248	0.325	0.00436275	Mac C1
CSF1R	2.0281e-07	0.421286	0.522	0.624	0.00691277	Mac C1
AP2S1	2.29204e-07	0.362174	0.263	0.339	0.00781243	Mac C1
FYB1	3.11393e-07	0.301167	0.42	0.562	0.0106138	Mac C1
HNMT	4.89339e-07	0.370396	0.242	0.31	0.0166791	Mac C1
CPM	6.13494e-07	0.484061	0.409	0.44	0.0209109	Mac C1
YWHAH	9.22144e-07	0.626377	0.377	0.423	0.0314313	Mac C1
NFIC	1.22154e-06	0.296519	0.252	0.318	0.0416361	Mac C1
EPS15	1.73626e-06	0.30537	0.213	0.269	0.0591805	Mac C1
AXL	2.17133e-06	0.338112	0.312	0.4	0.0740097	Mac C1
SNX6	2.47499e-06	0.541933	0.378	0.429	0.0843599	Mac C1
GYPC	5.02716e-06	0.633247	0.297	0.318	0.171351	Mac C1
ARL6IP5	6.1098e-06	0.370956	0.344	0.457	0.208252	Mac C1
PLTP	7.29258e-06	0.42573	0.395	0.421	0.248568	Mac C1
PYCARD	8.01348e-06	0.360729	0.251	0.318	0.27314	Mac C1
RPN2	8.5219e-06	0.343769	0.317	0.412	0.290469	Mac C1
SPATS2L	1.01341e-05	0.35672	0.251	0.318	0.345419	Mac C1
HCLS1	1.21935e-05	0.412441	0.543	0.651	0.415614	Mac C1
MKNK1	1.32872e-05	0.329857	0.208	0.261	0.452894	Mac C1
GOLGB1	1.71965e-05	0.338843	0.207	0.256	0.586144	Mac C1
2023-03-01	1.96191e-05	0.371538	0.217	0.273	0.668716	Mac C1
PEBP1	2.7516e-05	0.367948	0.37	0.483	0.937883	Mac C1
GNPDA1	2.94919e-05	0.304147	0.221	0.274	1	Mac C1
CALHM6	3.89765e-05	0.398975	0.306	0.394	1	Mac C1
CALM3	4.27712e-05	0.326202	0.32	0.409	1	Mac C1
AKR1B1	4.87586e-05	0.48528	0.426	0.489	1	Mac C1
CLTA	7.47191e-05	0.400012	0.371	0.495	1	Mac C1
SLC1A3	8.15408e-05	0.521804	0.384	0.426	1	Mac C1
FEZ2	9.46246e-05	0.360659	0.225	0.281	1	Mac C1
RGS10	0.000124611	0.300819	0.433	0.565	1	Mac C1
ARPC3	0.000165999	0.350679	0.576	0.727	1	Mac C1
GNAI2	0.000171122	0.289798	0.434	0.577	1	Mac C1
NCKAP1L	0.000196205	0.347176	0.303	0.385	1	Mac C1
METTL7A	0.000278078	0.51207	0.26	0.27	1	Mac C1
NRP1	0.000295818	0.463318	0.279	0.291	1	Mac C1
NCF4	0.000309318	0.343439	0.232	0.289	1	Mac C1
UQCR10	0.000475807	0.441565	0.333	0.427	1	Mac C1
RNASEK	0.000521322	0.266091	0.408	0.505	1	Mac C1
TNFSF13	0.000549506	0.317233	0.339	0.426	1	Mac C1
XIST	0.000640874	0.60789	0.22	0.278	1	Mac C1
SCARB2	0.000716275	0.339556	0.321	0.402	1	Mac C1
CD84	0.000922432	0.320959	0.328	0.406	1	Mac C1
EID1	0.00117037	0.402716	0.264	0.331	1	Mac C1
UCP2	0.00139411	0.344579	0.41	0.528	1	Mac C1
SERPING1	0.00153951	0.43979	0.238	0.294	1	Mac C1
C1orf162	0.00267484	0.304117	0.459	0.6	1	Mac C1
TGFBI	0.00281023	0.270824	0.467	0.604	1	Mac C1
IFITM3	0.0031434	0.426413	0.522	0.607	1	Mac C1
PMP22	0.00321004	0.459328	0.292	0.309	1	Mac C1
YWHAB	0.00360479	0.372772	0.522	0.657	1	Mac C1
SLA	0.0039513	0.273363	0.314	0.38	1	Mac C1
C3	0.00413159	0.449683	0.268	0.323	1	Mac C1
LRP1	0.00453723	0.358508	0.244	0.297	1	Mac C1
ARHGAP18	0.00502224	0.356973	0.336	0.42	1	Mac C1
CREG1	0.00549378	0.365574	0.514	0.609	1	Mac C1
FUCA1	0.00607666	0.375919	0.254	0.263	1	Mac C1
SIGLEC1	0.00697891	0.357714	0.275	0.329	1	Mac C1
SERPINB6	0.00944469	0.432401	0.269	0.335	1	Mac C1
MPEG1	0.0096224	0.322652	0.411	0.515	1	Mac C1
JCHAIN	0	3.06608	0.281	0.017	0	Cycling-Mac
BACH2	0	2.63072	0.283	0.019	0	Cycling-Mac
PCLAF	0	1.93839	0.428	0.01	0	Cycling-Mac
CD79B	0	1.82814	0.295	0.006	0	Cycling-Mac
CD79A	0	1.67325	0.325	0.003	0	Cycling-Mac
TYMS	0	1.53908	0.353	0.006	0	Cycling-Mac
TOP2A	0	1.36611	0.327	0.008	0	Cycling-Mac
TK1	0	1.29505	0.309	0.008	0	Cycling-Mac
MKI67	0	1.18128	0.257	0.004	0	Cycling-Mac
BIRC5	0	1.10268	0.267	0.006	0	Cycling-Mac
NUSAP1	0	1.06701	0.275	0.016	0	Cycling-Mac
CENPM	0	0.986586	0.301	0.003	0	Cycling-Mac
BCL7A	3.39688e-295	1.09288	0.253	0.016	1.15783e-290	Cycling-Mac
IGLC2	6.61216e-283	5.96719	0.257	0.018	2.25375e-278	Cycling-Mac
PTTG1	9.72534e-270	1.50208	0.369	0.04	3.31488e-265	Cycling-Mac
CKS1B	1.77423e-260	1.43467	0.428	0.055	6.04746e-256	Cycling-Mac
CDK1	1.40776e-231	1.08491	0.271	0.024	4.79834e-227	Cycling-Mac
TPD52	3.44115e-190	1.38728	0.325	0.043	1.17291e-185	Cycling-Mac
MCM7	2.75687e-178	0.825092	0.287	0.035	9.3968e-174	Cycling-Mac
CCDC167	2.50332e-166	0.719816	0.265	0.032	8.53256e-162	Cycling-Mac
DHFR	8.93713e-157	0.766589	0.279	0.037	3.04622e-152	Cycling-Mac
CARHSP1	1.97602e-155	1.00923	0.329	0.052	6.73526e-151	Cycling-Mac
RHOH	2.36691e-145	1.69635	0.384	0.076	8.06762e-141	Cycling-Mac
H2AFZ	1.46678e-143	1.95489	0.837	0.411	4.99951e-139	Cycling-Mac
STMN11	2.87628e-131	2.05094	0.707	0.302	9.80379e-127	Cycling-Mac
GMDS	1.20208e-127	1.15589	0.291	0.049	4.09731e-123	Cycling-Mac
RANBP1	6.87499e-125	1.1718	0.526	0.149	2.34334e-120	Cycling-Mac
TMEM156	2.21087e-122	0.78694	0.251	0.038	7.53575e-118	Cycling-Mac
HMGB2	5.65962e-117	1.93443	0.677	0.275	1.92908e-112	Cycling-Mac
ISG20	1.57137e-116	1.52457	0.378	0.089	5.35603e-112	Cycling-Mac
HMCES	6.30503e-112	0.62206	0.263	0.044	2.14907e-107	Cycling-Mac
RPA3	2.2604e-110	0.832899	0.371	0.084	7.70459e-106	Cycling-Mac
EHMT1	5.66574e-110	1.29581	0.382	0.093	1.93117e-105	Cycling-Mac
LTB	3.12349e-108	1.48428	0.257	0.045	1.06464e-103	Cycling-Mac
SPATS2	1.1645e-101	0.670906	0.277	0.052	3.96921e-97	Cycling-Mac
HMGB11	4.19982e-101	1.56885	0.89	0.612	1.43151e-96	Cycling-Mac
ZCCHC7	1.45496e-100	0.881146	0.325	0.072	4.95924e-96	Cycling-Mac
PCNA	3.37852e-100	0.992793	0.331	0.074	1.15157e-95	Cycling-Mac
IGKC	5.7845e-100	7.7778	0.321	0.075	1.97165e-95	Cycling-Mac
HMGN2	5.88443e-99	1.731	0.851	0.553	2.00571e-94	Cycling-Mac
CD38	1.79121e-98	0.943283	0.335	0.077	6.10533e-94	Cycling-Mac
MZT2A	2.31897e-98	0.837136	0.406	0.108	7.90421e-94	Cycling-Mac
DNAJC9	3.11651e-96	0.664231	0.263	0.05	1.06226e-91	Cycling-Mac
SNRPD1	1.64404e-93	1.00102	0.51	0.168	5.60372e-89	Cycling-Mac
MZT2B	7.68138e-93	1.22884	0.578	0.226	2.6182e-88	Cycling-Mac
SEL1L3	3.92903e-91	0.953333	0.323	0.076	1.33921e-86	Cycling-Mac
PTMA	4.47374e-91	1.08845	0.992	0.916	1.52487e-86	Cycling-Mac
PLCG2	7.56857e-90	1.07777	0.376	0.102	2.57975e-85	Cycling-Mac
SKA2	2.95452e-89	0.911264	0.283	0.06	1.00705e-84	Cycling-Mac
MSI2	5.99688e-89	0.863565	0.301	0.068	2.04404e-84	Cycling-Mac
HIST1H4C	7.66129e-88	2.31496	0.49	0.175	2.61135e-83	Cycling-Mac
CENPU	1.31418e-87	0.541339	0.253	0.049	4.47937e-83	Cycling-Mac
STK17A	2.56111e-87	0.915751	0.305	0.072	8.72953e-83	Cycling-Mac
H2AFV	9.57306e-84	1.26747	0.663	0.312	3.26298e-79	Cycling-Mac
SMC4	2.25341e-83	0.703024	0.355	0.093	7.68075e-79	Cycling-Mac
SMARCB1	1.46364e-80	0.748237	0.293	0.07	4.98881e-76	Cycling-Mac
ODC1	1.12336e-79	0.899727	0.398	0.119	3.82897e-75	Cycling-Mac
TUBB1	4.94399e-79	1.62055	0.753	0.435	1.68516e-74	Cycling-Mac
CRIP1	9.85219e-79	1.12332	0.382	0.11	3.35812e-74	Cycling-Mac
NSD2	8.91834e-77	0.511466	0.251	0.054	3.03982e-72	Cycling-Mac
ITGAE	4.23535e-76	0.651885	0.269	0.062	1.44362e-71	Cycling-Mac
RAN	5.32524e-76	1.00707	0.729	0.375	1.81511e-71	Cycling-Mac
SNRNP25	9.86861e-76	0.555327	0.291	0.071	3.36371e-71	Cycling-Mac
HMGN1	1.08618e-72	1.4532	0.745	0.424	3.70225e-68	Cycling-Mac
CLEC2D	1.20497e-72	0.700128	0.253	0.058	4.10713e-68	Cycling-Mac
GAPDH	3.1217e-72	1.31189	0.853	0.559	1.06403e-67	Cycling-Mac
SNRPE	2.20156e-71	0.905099	0.512	0.197	7.504e-67	Cycling-Mac
LSM5	3.16332e-71	0.992802	0.44	0.154	1.07822e-66	Cycling-Mac
HMGA1	4.14945e-71	1.15618	0.438	0.159	1.41434e-66	Cycling-Mac
RFTN1	2.8635e-70	1.0202	0.327	0.094	9.76026e-66	Cycling-Mac
NME1	3.02609e-70	0.658777	0.337	0.095	1.03144e-65	Cycling-Mac
PSIP1	9.62485e-70	0.731634	0.351	0.103	3.28063e-65	Cycling-Mac
RPSA	8.8006e-68	0.977436	0.894	0.638	2.99969e-63	Cycling-Mac
EAF2	1.06081e-67	0.636449	0.309	0.085	3.61578e-63	Cycling-Mac
IDH2	2.8128e-67	0.8684	0.46	0.17	9.58743e-63	Cycling-Mac
SLBP	3.03774e-67	0.66635	0.311	0.087	1.03541e-62	Cycling-Mac
CBX5	5.28028e-66	0.556824	0.293	0.078	1.79978e-61	Cycling-Mac
TMEM243	1.08364e-65	0.719794	0.331	0.099	3.69359e-61	Cycling-Mac
SUSD3	4.28891e-65	0.658364	0.253	0.062	1.46188e-60	Cycling-Mac
MRPL51	6.76097e-65	0.907002	0.498	0.199	2.30448e-60	Cycling-Mac
MIF	1.42269e-64	1.10002	0.657	0.328	4.84925e-60	Cycling-Mac
CYTIP	3.6195e-64	0.671947	0.382	0.122	1.23371e-59	Cycling-Mac
ARPC5L	1.47075e-62	0.584896	0.299	0.084	5.01305e-58	Cycling-Mac
AFF3	2.49838e-62	1.41761	0.283	0.082	8.51573e-58	Cycling-Mac
SNRPF	5.19611e-62	0.739528	0.468	0.179	1.77109e-57	Cycling-Mac
PRDX2	1.28577e-61	0.665958	0.313	0.091	4.38253e-57	Cycling-Mac
RPS5	2.07689e-61	0.990946	0.898	0.713	7.07907e-57	Cycling-Mac
LSM7	1.06037e-59	0.761118	0.398	0.141	3.61426e-55	Cycling-Mac
UBE2J1	2.15998e-59	0.856891	0.402	0.146	7.36228e-55	Cycling-Mac
DNMT1	2.99042e-59	0.689936	0.404	0.143	1.01929e-54	Cycling-Mac
DUT	4.38195e-59	1.13768	0.49	0.216	1.49359e-54	Cycling-Mac
POLR2L	4.64631e-59	0.776958	0.556	0.24	1.58369e-54	Cycling-Mac
SNRPD2	1.94646e-57	0.802267	0.633	0.309	6.63452e-53	Cycling-Mac
LIMD2	6.60451e-57	1.29476	0.367	0.135	2.25115e-52	Cycling-Mac
LSM4	8.85414e-56	0.784893	0.446	0.178	3.01793e-51	Cycling-Mac
SNRPG	9.16975e-56	0.849616	0.606	0.297	3.12551e-51	Cycling-Mac
LSM3	1.35184e-54	0.789171	0.502	0.221	4.60773e-50	Cycling-Mac
RPLP1	5.83447e-53	0.846085	0.992	0.916	1.98868e-48	Cycling-Mac
MARCKSL1	7.35804e-53	1.41558	0.418	0.172	2.50799e-48	Cycling-Mac
ANAPC11	8.05503e-53	0.756771	0.476	0.201	2.74556e-48	Cycling-Mac
HINT1	4.32317e-52	0.792898	0.773	0.467	1.47355e-47	Cycling-Mac
RUBCNL	5.93759e-52	0.680368	0.265	0.079	2.02383e-47	Cycling-Mac
ERH	1.39221e-51	0.751468	0.562	0.268	4.74533e-47	Cycling-Mac
SNRPB	1.51177e-50	0.774349	0.56	0.273	5.15288e-46	Cycling-Mac
DDX39A	1.72378e-50	0.641832	0.351	0.124	5.87551e-46	Cycling-Mac
PFN1	5.10285e-50	0.873295	0.916	0.787	1.73931e-45	Cycling-Mac
LRMP	5.65689e-50	1.19971	0.291	0.098	1.92815e-45	Cycling-Mac
RPL18A	7.78046e-50	1.02231	0.859	0.63	2.65197e-45	Cycling-Mac
PPP1CA	6.5587e-49	0.709266	0.404	0.163	2.23553e-44	Cycling-Mac
SNRPA1	9.78897e-49	0.510688	0.251	0.073	3.33657e-44	Cycling-Mac
ANP32E	1.05009e-48	0.566387	0.299	0.098	3.57925e-44	Cycling-Mac
SF3B6	1.44299e-48	0.63697	0.46	0.192	4.91844e-44	Cycling-Mac
CHCHD2	1.8576e-48	0.727895	0.821	0.584	6.33162e-44	Cycling-Mac
SS18L2	2.53135e-48	0.403508	0.275	0.084	8.62812e-44	Cycling-Mac
RPL8	5.69429e-48	0.898309	0.882	0.711	1.9409e-43	Cycling-Mac
SRSF9	9.32792e-48	0.772467	0.536	0.261	3.17942e-43	Cycling-Mac
CENPX	1.65786e-47	0.643125	0.265	0.082	5.65081e-43	Cycling-Mac
RBBP7	2.58653e-47	0.542245	0.337	0.118	8.81618e-43	Cycling-Mac
PSMA2	4.92748e-47	0.591022	0.516	0.232	1.67953e-42	Cycling-Mac
SREBF2	8.99645e-47	0.508963	0.299	0.097	3.06644e-42	Cycling-Mac
RPS3	2.79622e-46	0.869613	0.932	0.787	9.5309e-42	Cycling-Mac
RALY	4.00424e-46	0.656205	0.402	0.162	1.36485e-41	Cycling-Mac
TOMM5	7.31634e-46	0.633814	0.418	0.173	2.49378e-41	Cycling-Mac
FAF1	1.88373e-45	0.586484	0.313	0.111	6.4207e-41	Cycling-Mac
RPLP0	2.30225e-45	0.734075	0.894	0.725	7.84721e-41	Cycling-Mac
MRPL52	2.74333e-45	0.487241	0.39	0.152	9.35063e-41	Cycling-Mac
SERF2	2.8641e-45	0.885484	0.934	0.804	9.76229e-41	Cycling-Mac
POLR2J	3.71049e-45	0.585565	0.349	0.131	1.26472e-40	Cycling-Mac
RNASEH2C	3.91066e-45	0.583836	0.373	0.143	1.33295e-40	Cycling-Mac
NDUFA7	4.70444e-45	0.437552	0.382	0.145	1.60351e-40	Cycling-Mac
SEC61G	5.6694e-45	0.743376	0.61	0.308	1.93242e-40	Cycling-Mac
BUB3	8.49969e-45	0.502097	0.299	0.101	2.89712e-40	Cycling-Mac
CORO1A	1.12984e-44	0.860998	0.57	0.297	3.85107e-40	Cycling-Mac
HNRNPA1	3.61999e-44	0.979565	0.835	0.644	1.23387e-39	Cycling-Mac
COX8A	1.0036e-43	0.77027	0.755	0.482	3.42078e-39	Cycling-Mac
COA1	1.74722e-43	0.526219	0.293	0.1	5.95539e-39	Cycling-Mac
P2RY8	2.31475e-43	0.640348	0.283	0.097	7.88981e-39	Cycling-Mac
PPA1	4.14044e-43	0.623363	0.378	0.149	1.41127e-38	Cycling-Mac
NHP2	4.84535e-43	0.490285	0.327	0.12	1.65154e-38	Cycling-Mac
STOML2	5.34193e-43	0.469935	0.275	0.091	1.8208e-38	Cycling-Mac
UQCRH	5.34797e-43	0.695527	0.733	0.458	1.82286e-38	Cycling-Mac
PARP1	1.48432e-42	0.544704	0.418	0.176	5.05929e-38	Cycling-Mac
RPL18	2.30475e-42	0.776395	0.795	0.559	7.85575e-38	Cycling-Mac
CDK2AP2	3.76212e-42	0.462514	0.376	0.148	1.28232e-37	Cycling-Mac
SIVA1	6.12851e-42	0.670267	0.351	0.141	2.0889e-37	Cycling-Mac
ATP5MG	8.40063e-42	0.974257	0.805	0.58	2.86336e-37	Cycling-Mac
SRP9	9.59741e-42	0.522245	0.432	0.186	3.27128e-37	Cycling-Mac
RAC2	1.77602e-41	0.510807	0.486	0.216	6.05357e-37	Cycling-Mac
RPS18	3.95435e-41	0.829911	0.958	0.873	1.34784e-36	Cycling-Mac
FDPS	1.49146e-40	0.39928	0.273	0.091	5.08364e-36	Cycling-Mac
NAA38	1.57221e-40	0.548692	0.394	0.166	5.35889e-36	Cycling-Mac
COX5A	2.05777e-40	0.613219	0.602	0.318	7.0139e-36	Cycling-Mac
RPL35	3.4955e-40	0.732411	0.843	0.564	1.19144e-35	Cycling-Mac
TMA7	3.57738e-40	0.754004	0.755	0.511	1.21935e-35	Cycling-Mac
SELENOH	3.88806e-40	0.653808	0.6	0.326	1.32525e-35	Cycling-Mac
MCUB	4.32699e-40	0.564432	0.347	0.137	1.47486e-35	Cycling-Mac
COPE	8.89486e-40	0.572685	0.43	0.191	3.03181e-35	Cycling-Mac
SDF2L1	1.59592e-39	0.60391	0.305	0.113	5.43969e-35	Cycling-Mac
CD52	2.00391e-39	0.879081	0.388	0.166	6.83033e-35	Cycling-Mac
RPS15	2.11262e-39	0.763961	0.894	0.688	7.20086e-35	Cycling-Mac
DYNLL11	3.63488e-39	0.756616	0.731	0.46	1.23895e-34	Cycling-Mac
RPS4Y1	4.63977e-39	0.6477	0.438	0.194	1.58147e-34	Cycling-Mac
TMEM160	6.77293e-39	0.522366	0.319	0.122	2.30855e-34	Cycling-Mac
CLIC4	6.98362e-39	0.566953	0.376	0.155	2.38037e-34	Cycling-Mac
AURKAIP1	7.83778e-39	0.519751	0.404	0.177	2.67151e-34	Cycling-Mac
BUD31	8.2239e-39	0.532473	0.317	0.12	2.80312e-34	Cycling-Mac
DCTN3	1.26389e-38	0.387132	0.325	0.122	4.30796e-34	Cycling-Mac
SNHG7	1.44048e-38	0.461797	0.355	0.143	4.90986e-34	Cycling-Mac
NDUFA111	1.55443e-38	0.529433	0.496	0.235	5.29829e-34	Cycling-Mac
UBE2G1	2.98398e-38	0.514225	0.267	0.094	1.01709e-33	Cycling-Mac
COX6A1	3.72274e-38	0.613904	0.729	0.463	1.26889e-33	Cycling-Mac
RPS19	4.30928e-38	0.730575	0.928	0.745	1.46882e-33	Cycling-Mac
ARL6IP41	5.12017e-38	0.552706	0.51	0.25	1.74521e-33	Cycling-Mac
EIF5A	7.8795e-38	0.503236	0.4	0.173	2.68573e-33	Cycling-Mac
GNG7	1.33785e-37	0.933883	0.325	0.135	4.56007e-33	Cycling-Mac
MRPS34	1.52271e-37	0.463175	0.289	0.105	5.19015e-33	Cycling-Mac
DLEU2	1.54396e-37	0.85073	0.337	0.141	5.2626e-33	Cycling-Mac
UQCRQ1	1.60324e-37	0.594482	0.669	0.384	5.46465e-33	Cycling-Mac
RPS26	2.4797e-37	0.921287	0.763	0.515	8.45207e-33	Cycling-Mac
ST6GAL11	2.59288e-37	1.28974	0.45	0.232	8.83784e-33	Cycling-Mac
RABGAP1L	3.00939e-37	0.989914	0.418	0.201	1.02575e-32	Cycling-Mac
UBE2D2	3.17223e-37	0.552301	0.54	0.28	1.08125e-32	Cycling-Mac
CEP57	3.35626e-37	0.3938	0.259	0.089	1.14398e-32	Cycling-Mac
SLC2A5	3.93989e-37	0.545579	0.265	0.093	1.34291e-32	Cycling-Mac
SUMO1	4.16621e-37	0.560302	0.48	0.228	1.42005e-32	Cycling-Mac
SSRP1	4.87583e-37	0.408777	0.283	0.101	1.66193e-32	Cycling-Mac
KLHL5	5.51911e-37	0.486612	0.275	0.099	1.88119e-32	Cycling-Mac
SNRPD3	1.29352e-36	0.402402	0.347	0.139	4.40896e-32	Cycling-Mac
FAM3C	2.78539e-36	0.430715	0.255	0.089	9.49399e-32	Cycling-Mac
COX6C1	3.14772e-36	0.597526	0.779	0.517	1.0729e-31	Cycling-Mac
RPL23A	3.38286e-36	0.84096	0.948	0.839	1.15305e-31	Cycling-Mac
ANP32B	6.26745e-36	0.79065	0.663	0.433	2.13626e-31	Cycling-Mac
UXT	6.40497e-36	0.514044	0.464	0.221	2.18313e-31	Cycling-Mac
GLRX5	7.3369e-36	0.397225	0.257	0.09	2.50078e-31	Cycling-Mac
C1QBP	7.97399e-36	0.559207	0.331	0.135	2.71794e-31	Cycling-Mac
SRSF10	8.19586e-36	0.54436	0.39	0.174	2.79356e-31	Cycling-Mac
NUDT21	1.57131e-35	0.318501	0.263	0.093	5.35583e-31	Cycling-Mac
OSTC	2.96748e-35	0.480746	0.478	0.228	1.01146e-30	Cycling-Mac
COX7A2	4.45323e-35	0.67187	0.669	0.417	1.51789e-30	Cycling-Mac
TUBA1B	5.94037e-35	1.3094	0.779	0.677	2.02478e-30	Cycling-Mac
KPNA2	7.94691e-35	0.68657	0.329	0.135	2.7087e-30	Cycling-Mac
PHPT1	8.16033e-35	0.530371	0.329	0.133	2.78145e-30	Cycling-Mac
ZHX2	8.301e-35	0.615204	0.309	0.123	2.8294e-30	Cycling-Mac
SNHG29	9.77954e-35	0.83399	0.755	0.541	3.33336e-30	Cycling-Mac
JPT1	1.16557e-34	0.714758	0.524	0.267	3.97284e-30	Cycling-Mac
RPL36AL	1.46389e-34	0.586103	0.753	0.49	4.98967e-30	Cycling-Mac
NDUFB7	2.00157e-34	0.496552	0.4	0.18	6.82236e-30	Cycling-Mac
RPL10A	2.10794e-34	0.747104	0.894	0.754	7.18493e-30	Cycling-Mac
SMDT1	2.30017e-34	0.48764	0.514	0.265	7.84013e-30	Cycling-Mac
MRPS16	3.03758e-34	0.405023	0.289	0.11	1.03536e-29	Cycling-Mac
POLR2K	4.05956e-34	0.445861	0.333	0.137	1.3837e-29	Cycling-Mac
GUK1	4.2411e-34	0.534652	0.536	0.274	1.44558e-29	Cycling-Mac
ATP5MC31	4.4996e-34	0.501018	0.691	0.413	1.53369e-29	Cycling-Mac
RABAC1	4.73244e-34	0.583502	0.333	0.141	1.61305e-29	Cycling-Mac
RPL29	5.80091e-34	0.667294	0.859	0.683	1.97724e-29	Cycling-Mac
LDHB	6.225e-34	0.514274	0.56	0.303	2.12179e-29	Cycling-Mac
NDUFB111	8.10721e-34	0.522898	0.578	0.314	2.76334e-29	Cycling-Mac
HPRT1	9.77138e-34	0.365921	0.253	0.09	3.33057e-29	Cycling-Mac
TCEA1	1.37049e-33	0.6495	0.448	0.225	4.6713e-29	Cycling-Mac
ARID5B	1.40752e-33	0.586768	0.426	0.201	4.79752e-29	Cycling-Mac
CPSF6	1.64151e-33	0.435981	0.263	0.097	5.59508e-29	Cycling-Mac
UBE2N	1.73434e-33	0.445026	0.396	0.178	5.91148e-29	Cycling-Mac
CUL3	1.81067e-33	0.674765	0.337	0.147	6.17166e-29	Cycling-Mac
DDT	1.8904e-33	0.480066	0.482	0.238	6.44342e-29	Cycling-Mac
HINT2	2.03573e-33	0.376802	0.275	0.103	6.93879e-29	Cycling-Mac
SSNA1	2.18326e-33	0.37622	0.255	0.093	7.44165e-29	Cycling-Mac
NOP58	2.28573e-33	0.404696	0.333	0.135	7.79092e-29	Cycling-Mac
NDUFB10	2.42493e-33	0.38053	0.416	0.189	8.26537e-29	Cycling-Mac
ATP5F1D	2.90557e-33	0.513885	0.484	0.242	9.90364e-29	Cycling-Mac
ATP5PF1	3.96512e-33	0.51601	0.629	0.371	1.35151e-28	Cycling-Mac
PPP1CC	4.01167e-33	0.490619	0.4	0.186	1.36738e-28	Cycling-Mac
PIN1	5.19926e-33	0.464605	0.257	0.095	1.77217e-28	Cycling-Mac
RBBP4	6.73602e-33	0.490206	0.353	0.152	2.29597e-28	Cycling-Mac
ATP5IF11	7.73114e-33	0.449887	0.49	0.251	2.63516e-28	Cycling-Mac
SNU13	8.91715e-33	0.500336	0.59	0.324	3.03941e-28	Cycling-Mac
FBXW7	1.15708e-32	0.479186	0.267	0.1	3.94392e-28	Cycling-Mac
GTF2A2	1.29991e-32	0.496686	0.384	0.173	4.43075e-28	Cycling-Mac
DEK1	1.36328e-32	0.749585	0.572	0.351	4.64672e-28	Cycling-Mac
MRPS24	1.99807e-32	0.584192	0.434	0.206	6.81041e-28	Cycling-Mac
PDCD5	3.15901e-32	0.38023	0.291	0.114	1.07675e-27	Cycling-Mac
RPL3	3.52971e-32	0.605914	0.956	0.872	1.2031e-27	Cycling-Mac
ROMO1	4.42022e-32	0.406026	0.378	0.168	1.50663e-27	Cycling-Mac
SEPTIN6	6.24552e-32	0.407143	0.43	0.199	2.12879e-27	Cycling-Mac
ACP1	6.69751e-32	0.368999	0.337	0.143	2.28285e-27	Cycling-Mac
NDUFAB1	9.22537e-32	0.444095	0.444	0.215	3.14447e-27	Cycling-Mac
SEM1	1.03166e-31	0.499334	0.564	0.31	3.51643e-27	Cycling-Mac
NDUFS61	1.53342e-31	0.454929	0.528	0.278	5.22666e-27	Cycling-Mac
RBM6	1.56166e-31	0.56071	0.353	0.157	5.32292e-27	Cycling-Mac
TIMM13	2.08437e-31	0.444937	0.333	0.142	7.10456e-27	Cycling-Mac
RPL28	2.76392e-31	0.763015	0.853	0.674	9.42082e-27	Cycling-Mac
ELOB	2.8315e-31	0.478619	0.588	0.333	9.65116e-27	Cycling-Mac
TMPO	2.93504e-31	0.408064	0.305	0.126	1.00041e-26	Cycling-Mac
TXNDC17	3.5107e-31	0.522973	0.345	0.151	1.19662e-26	Cycling-Mac
TFDP1	5.19057e-31	0.395221	0.277	0.108	1.76921e-26	Cycling-Mac
CKS2	9.28987e-31	0.572229	0.52	0.273	3.16645e-26	Cycling-Mac
RPS19BP1	1.23277e-30	0.366828	0.335	0.142	4.2019e-26	Cycling-Mac
PRDX4	1.23387e-30	0.6626	0.277	0.114	4.20563e-26	Cycling-Mac
SUMO21	1.45878e-30	0.671358	0.745	0.509	4.97227e-26	Cycling-Mac
DNAJC15	1.85764e-30	0.412526	0.367	0.165	6.33177e-26	Cycling-Mac
NDUFB3	1.98936e-30	0.378101	0.448	0.22	6.78072e-26	Cycling-Mac
MBNL2	2.34914e-30	0.440447	0.275	0.11	8.00703e-26	Cycling-Mac
SLC25A5	2.65262e-30	0.59517	0.743	0.52	9.04146e-26	Cycling-Mac
RPS14	3.05357e-30	0.621853	0.892	0.717	1.04081e-25	Cycling-Mac
EIF3L	3.37187e-30	0.609356	0.343	0.158	1.1493e-25	Cycling-Mac
TIMM8B	4.04002e-30	0.342498	0.357	0.158	1.37704e-25	Cycling-Mac
BANF1	4.72482e-30	0.522354	0.5	0.268	1.61045e-25	Cycling-Mac
ZFAND6	4.93469e-30	0.504341	0.448	0.223	1.68199e-25	Cycling-Mac
RPS7	5.47915e-30	0.676449	0.892	0.794	1.86757e-25	Cycling-Mac
PPDPF	6.26865e-30	0.549734	0.48	0.254	2.13667e-25	Cycling-Mac
NUCKS1	6.41496e-30	0.611274	0.606	0.362	2.18654e-25	Cycling-Mac
ATP5MF1	6.49811e-30	0.629576	0.627	0.391	2.21488e-25	Cycling-Mac
MRPS15	6.89657e-30	0.349123	0.313	0.132	2.35069e-25	Cycling-Mac
STRAP	8.84501e-30	0.411673	0.378	0.175	3.01482e-25	Cycling-Mac
RPS21	9.00973e-30	0.581177	0.934	0.791	3.07097e-25	Cycling-Mac
HAX1	9.09588e-30	0.39665	0.347	0.151	3.10033e-25	Cycling-Mac
TRAPPC11	1.13584e-29	0.487581	0.492	0.263	3.8715e-25	Cycling-Mac
SEC11C	1.45205e-29	0.842192	0.315	0.14	4.94931e-25	Cycling-Mac
NAA50	1.59444e-29	0.361147	0.335	0.145	5.43464e-25	Cycling-Mac
RTRAF	1.64636e-29	0.427867	0.432	0.214	5.61162e-25	Cycling-Mac
CHCHD3	2.16211e-29	0.34219	0.309	0.131	7.36954e-25	Cycling-Mac
POLD4	2.23705e-29	0.692119	0.494	0.272	7.625e-25	Cycling-Mac
ATP5MC1	2.64103e-29	0.485924	0.388	0.186	9.00195e-25	Cycling-Mac
PPIA	2.68295e-29	0.597058	0.926	0.823	9.14482e-25	Cycling-Mac
KRT10	3.44376e-29	0.362958	0.382	0.176	1.1738e-24	Cycling-Mac
MYO1E	3.84176e-29	0.95322	0.277	0.119	1.30946e-24	Cycling-Mac
TOMM22	4.23966e-29	0.407804	0.361	0.166	1.44509e-24	Cycling-Mac
NEDD8	5.40595e-29	0.525494	0.582	0.336	1.84262e-24	Cycling-Mac
ATP5MPL	9.86458e-29	0.478347	0.618	0.368	3.36234e-24	Cycling-Mac
RPL4	9.92568e-29	0.651706	0.841	0.69	3.38317e-24	Cycling-Mac
RPL41	1.26295e-28	0.630016	0.988	0.947	4.30478e-24	Cycling-Mac
RPL10	1.51542e-28	0.622629	0.974	0.921	5.16531e-24	Cycling-Mac
LAMTOR5	1.70896e-28	0.466316	0.46	0.241	5.82498e-24	Cycling-Mac
RPS15A	2.15169e-28	0.573227	0.96	0.89	7.33402e-24	Cycling-Mac
RPL22L1	2.87762e-28	0.442299	0.414	0.204	9.80836e-24	Cycling-Mac
PPM1G	3.45375e-28	0.337824	0.323	0.142	1.17721e-23	Cycling-Mac
STX5	3.86965e-28	0.35269	0.259	0.102	1.31897e-23	Cycling-Mac
TBCA	4.41889e-28	0.519258	0.57	0.335	1.50618e-23	Cycling-Mac
SEC61B	4.5668e-28	0.573377	0.618	0.381	1.5566e-23	Cycling-Mac
SNF8	5.00134e-28	0.419986	0.287	0.121	1.70471e-23	Cycling-Mac
C19orf53	5.85159e-28	0.443256	0.424	0.214	1.99451e-23	Cycling-Mac
NDUFA4	6.11856e-28	0.495633	0.769	0.543	2.08551e-23	Cycling-Mac
HSD17B10	7.37311e-28	0.278183	0.271	0.108	2.51313e-23	Cycling-Mac
SSBP2	8.97622e-28	0.528097	0.263	0.108	3.05955e-23	Cycling-Mac
UQCRFS1	1.01842e-27	0.39607	0.408	0.199	3.47128e-23	Cycling-Mac
NDUFS8	1.2352e-27	0.376411	0.333	0.15	4.21017e-23	Cycling-Mac
PSMB2	1.32369e-27	0.458316	0.464	0.239	4.51178e-23	Cycling-Mac
LSM6	1.35502e-27	0.445011	0.279	0.119	4.61858e-23	Cycling-Mac
RPLP2	1.40526e-27	0.842476	0.922	0.813	4.78983e-23	Cycling-Mac
HMGN3	1.46406e-27	0.545365	0.472	0.256	4.99026e-23	Cycling-Mac
MRPS33	2.17745e-27	0.335637	0.267	0.108	7.42183e-23	Cycling-Mac
DGUOK	2.26317e-27	0.344898	0.325	0.146	7.71401e-23	Cycling-Mac
RFC1	3.455e-27	0.308836	0.267	0.106	1.17764e-22	Cycling-Mac
SCAND1	3.9032e-27	0.299979	0.301	0.129	1.33041e-22	Cycling-Mac
MPC2	4.59385e-27	0.440679	0.367	0.177	1.56581e-22	Cycling-Mac
SNHG25	7.0239e-27	0.436405	0.293	0.125	2.3941e-22	Cycling-Mac
UBL51	7.58542e-27	0.435031	0.723	0.47	2.58549e-22	Cycling-Mac
RPS2	7.83716e-27	0.839092	0.946	0.859	2.6713e-22	Cycling-Mac
RBFOX2	8.70517e-27	0.277459	0.265	0.107	2.96716e-22	Cycling-Mac
C12orf57	1.06715e-26	0.480046	0.295	0.13	3.63738e-22	Cycling-Mac
COX7B1	1.16235e-26	0.405946	0.566	0.321	3.96186e-22	Cycling-Mac
ILF2	1.83592e-26	0.388485	0.382	0.184	6.25774e-22	Cycling-Mac
PDIA4	1.8513e-26	0.310084	0.325	0.145	6.31016e-22	Cycling-Mac
VPS29	1.85177e-26	0.546464	0.412	0.211	6.31178e-22	Cycling-Mac
TIMM10	2.30935e-26	0.351258	0.251	0.102	7.87141e-22	Cycling-Mac
COX6B1	2.44119e-26	0.438172	0.731	0.488	8.32078e-22	Cycling-Mac
RPL19	2.53379e-26	0.621746	0.936	0.868	8.63644e-22	Cycling-Mac
EDF1	2.88208e-26	0.408656	0.574	0.328	9.82358e-22	Cycling-Mac
TMEM256	3.21599e-26	0.40305	0.357	0.17	1.09617e-21	Cycling-Mac
TXNL4A	3.69945e-26	0.337872	0.321	0.144	1.26096e-21	Cycling-Mac
CIAO2B	1.19766e-25	0.317351	0.444	0.229	4.08222e-21	Cycling-Mac
DCXR	1.21642e-25	0.27378	0.263	0.108	4.14616e-21	Cycling-Mac
SRP19	1.31492e-25	0.252898	0.327	0.147	4.48189e-21	Cycling-Mac
PARK7	1.39869e-25	0.418425	0.6	0.355	4.76744e-21	Cycling-Mac
STAG1	1.56147e-25	0.401194	0.307	0.139	5.32226e-21	Cycling-Mac
FIBP	1.56891e-25	0.302031	0.313	0.14	5.34765e-21	Cycling-Mac
TAF15	1.61415e-25	0.290695	0.341	0.157	5.50184e-21	Cycling-Mac
RPL7A	1.86721e-25	0.523009	0.906	0.789	6.36437e-21	Cycling-Mac
OST4	1.87554e-25	0.477035	0.679	0.448	6.39277e-21	Cycling-Mac
LINC-PINT	2.02727e-25	0.600566	0.297	0.136	6.90994e-21	Cycling-Mac
RPL36	2.2384e-25	0.535321	0.871	0.662	7.62958e-21	Cycling-Mac
FKBP8	2.3812e-25	0.315909	0.317	0.145	8.1163e-21	Cycling-Mac
RAB5IF	2.43296e-25	0.332186	0.416	0.212	8.29274e-21	Cycling-Mac
MRPL57	2.44257e-25	0.291677	0.382	0.185	8.32551e-21	Cycling-Mac
COPS9	2.84184e-25	0.355661	0.476	0.253	9.6864e-21	Cycling-Mac
CDK4	4.433e-25	0.36695	0.281	0.122	1.51099e-20	Cycling-Mac
CDC42SE2	4.75742e-25	0.430826	0.412	0.214	1.62157e-20	Cycling-Mac
RPL13	4.92568e-25	0.552603	0.952	0.865	1.67892e-20	Cycling-Mac
RPS6	7.28547e-25	0.57762	0.954	0.904	2.48325e-20	Cycling-Mac
RPL32	7.39239e-25	0.531488	0.962	0.915	2.5197e-20	Cycling-Mac
PSMB6	9.61959e-25	0.351857	0.452	0.241	3.27884e-20	Cycling-Mac
NASP	1.32162e-24	0.485503	0.38	0.192	4.50473e-20	Cycling-Mac
NME2	1.55827e-24	0.4973	0.811	0.619	5.31135e-20	Cycling-Mac
MAP4K4	1.56701e-24	0.567696	0.392	0.206	5.34115e-20	Cycling-Mac
LSM8	1.82766e-24	0.315774	0.349	0.169	6.22958e-20	Cycling-Mac
ATP5PO1	2.00221e-24	0.444747	0.574	0.343	6.82454e-20	Cycling-Mac
LSM14A	2.13351e-24	0.362506	0.355	0.173	7.27208e-20	Cycling-Mac
SMIM14	2.22589e-24	1.26278	0.341	0.181	7.58694e-20	Cycling-Mac
PSMA41	2.66226e-24	0.355177	0.45	0.237	9.07432e-20	Cycling-Mac
COX5B1	3.12265e-24	0.381962	0.616	0.369	1.06435e-19	Cycling-Mac
SLIRP	3.18489e-24	0.408908	0.454	0.242	1.08557e-19	Cycling-Mac
PSMB31	3.45905e-24	0.419598	0.48	0.263	1.17902e-19	Cycling-Mac
SSR4	3.67172e-24	0.923338	0.54	0.323	1.25151e-19	Cycling-Mac
TMEM258	4.64593e-24	0.396094	0.616	0.377	1.58356e-19	Cycling-Mac
LBR	4.83853e-24	0.274772	0.271	0.116	1.64921e-19	Cycling-Mac
SSH2	4.92032e-24	0.559719	0.436	0.242	1.67709e-19	Cycling-Mac
DBI	5.31195e-24	0.48899	0.699	0.476	1.81058e-19	Cycling-Mac
PFDN2	5.52897e-24	0.479204	0.361	0.18	1.88455e-19	Cycling-Mac
GGA2	7.19158e-24	0.429105	0.363	0.183	2.45125e-19	Cycling-Mac
NDUFA131	7.67876e-24	0.409613	0.52	0.298	2.61731e-19	Cycling-Mac
UBE2I	1.21662e-23	0.388453	0.458	0.257	4.14684e-19	Cycling-Mac
HNRNPR	1.29083e-23	0.382618	0.396	0.203	4.39979e-19	Cycling-Mac
UQCR101	1.56081e-23	0.411474	0.637	0.396	5.32003e-19	Cycling-Mac
FAU	1.75772e-23	0.482471	0.91	0.744	5.9912e-19	Cycling-Mac
PGAM1	2.04365e-23	0.327055	0.408	0.212	6.96577e-19	Cycling-Mac
RPL14	2.25707e-23	0.497273	0.912	0.791	7.69324e-19	Cycling-Mac
H3F3A	2.53819e-23	0.397209	0.958	0.867	8.65141e-19	Cycling-Mac
MRPL14	2.8713e-23	0.344679	0.279	0.125	9.78684e-19	Cycling-Mac
C7orf50	2.90207e-23	0.502334	0.305	0.145	9.8917e-19	Cycling-Mac
MRPL43	4.03711e-23	0.256624	0.279	0.123	1.37605e-18	Cycling-Mac
TRABD	4.06293e-23	0.283475	0.277	0.122	1.38485e-18	Cycling-Mac
PAN3	4.80661e-23	0.370452	0.267	0.118	1.63833e-18	Cycling-Mac
MICOS10	6.17209e-23	0.390022	0.538	0.311	2.10376e-18	Cycling-Mac
LSM2	6.2546e-23	0.312499	0.277	0.125	2.13188e-18	Cycling-Mac
COX17	6.87174e-23	0.410538	0.484	0.27	2.34223e-18	Cycling-Mac
MRPS36	7.76847e-23	0.333872	0.279	0.125	2.64788e-18	Cycling-Mac
DCK	1.18521e-22	0.324319	0.329	0.16	4.03979e-18	Cycling-Mac
GABARAPL2	1.5304e-22	0.385099	0.478	0.269	5.21635e-18	Cycling-Mac
SMC3	1.58335e-22	0.303185	0.267	0.117	5.39686e-18	Cycling-Mac
UPF2	1.58372e-22	0.288384	0.267	0.116	5.39811e-18	Cycling-Mac
RNPS1	1.5859e-22	0.327349	0.392	0.203	5.40553e-18	Cycling-Mac
FKBP3	1.66494e-22	0.348856	0.267	0.118	5.67496e-18	Cycling-Mac
BTF3	1.91742e-22	0.587401	0.789	0.61	6.53554e-18	Cycling-Mac
NDUFA2	2.18543e-22	0.377496	0.498	0.289	7.44905e-18	Cycling-Mac
UBE2L3	2.2305e-22	0.332815	0.502	0.285	7.60268e-18	Cycling-Mac
GNG5	2.26645e-22	0.418165	0.681	0.443	7.72519e-18	Cycling-Mac
GADD45GIP1	2.66827e-22	0.31726	0.287	0.134	9.09479e-18	Cycling-Mac
NDUFA12	2.96597e-22	0.253115	0.365	0.184	1.01095e-17	Cycling-Mac
USP34	3.36496e-22	0.462548	0.367	0.192	1.14695e-17	Cycling-Mac
PSMD8	3.568e-22	0.305324	0.339	0.168	1.21615e-17	Cycling-Mac
EIF2AK3	3.98482e-22	0.409331	0.327	0.158	1.35823e-17	Cycling-Mac
PRDM2	4.60335e-22	0.52159	0.285	0.133	1.56905e-17	Cycling-Mac
TPRKB	7.0983e-22	0.360301	0.253	0.111	2.41946e-17	Cycling-Mac
UFD1	8.0087e-22	0.261623	0.251	0.108	2.72976e-17	Cycling-Mac
RPL15	9.06022e-22	0.485661	0.952	0.908	3.08817e-17	Cycling-Mac
CAMTA1	1.01702e-21	0.372022	0.373	0.192	3.4665e-17	Cycling-Mac
MANF	1.43053e-21	0.353478	0.313	0.152	4.87595e-17	Cycling-Mac
PCED1B-AS1	1.82368e-21	0.413027	0.345	0.176	6.216e-17	Cycling-Mac
RBX1	1.84736e-21	0.363241	0.54	0.316	6.29672e-17	Cycling-Mac
UBA2	1.86533e-21	0.331132	0.261	0.118	6.35799e-17	Cycling-Mac
CAMK2D	2.12562e-21	0.36677	0.261	0.119	7.24517e-17	Cycling-Mac
C17orf49	2.61957e-21	0.404237	0.416	0.227	8.92882e-17	Cycling-Mac
MRPS21	2.6586e-21	0.322216	0.422	0.227	9.06185e-17	Cycling-Mac
BRAF	2.90678e-21	0.35198	0.311	0.149	9.90777e-17	Cycling-Mac
RPL24	3.07723e-21	0.529249	0.873	0.749	1.04887e-16	Cycling-Mac
IER3IP1	3.19872e-21	0.274372	0.309	0.148	1.09028e-16	Cycling-Mac
EEF1B2	3.43096e-21	0.432335	0.837	0.701	1.16944e-16	Cycling-Mac
RPS10	3.70013e-21	0.54342	0.819	0.659	1.26119e-16	Cycling-Mac
ENY2	3.91956e-21	0.348658	0.492	0.277	1.33598e-16	Cycling-Mac
SMC1A	4.09313e-21	0.272923	0.281	0.129	1.39514e-16	Cycling-Mac
NDUFB12	4.59462e-21	0.366394	0.548	0.336	1.56608e-16	Cycling-Mac
PKM	5.14064e-21	0.476814	0.659	0.441	1.75219e-16	Cycling-Mac
RPS8	5.34366e-21	0.394077	0.954	0.904	1.82139e-16	Cycling-Mac
EZR	5.40721e-21	0.356483	0.598	0.374	1.84305e-16	Cycling-Mac
GSTP1	5.91054e-21	0.478459	0.639	0.416	2.01461e-16	Cycling-Mac
COX16	7.78839e-21	0.346156	0.359	0.184	2.65467e-16	Cycling-Mac
PRKDC	1.04895e-20	0.283739	0.265	0.12	3.57535e-16	Cycling-Mac
NDUFA6	1.0558e-20	0.348582	0.359	0.187	3.5987e-16	Cycling-Mac
YWHAQ	1.06041e-20	0.454655	0.522	0.316	3.61441e-16	Cycling-Mac
NCOA3	1.67023e-20	0.956463	0.38	0.219	5.69297e-16	Cycling-Mac
PSMA71	1.6875e-20	0.369962	0.683	0.452	5.75184e-16	Cycling-Mac
SNHG6	2.23833e-20	0.469173	0.564	0.365	7.62933e-16	Cycling-Mac
TUFM	2.24798e-20	0.321324	0.41	0.22	7.66224e-16	Cycling-Mac
NDUFB9	2.42238e-20	0.332904	0.406	0.22	8.25669e-16	Cycling-Mac
PSMA5	3.02493e-20	0.288662	0.307	0.15	1.03105e-15	Cycling-Mac
SF3B2	3.39353e-20	0.284166	0.373	0.192	1.15668e-15	Cycling-Mac
SPCS2	3.39473e-20	0.482339	0.502	0.311	1.15709e-15	Cycling-Mac
POLR1D	3.5674e-20	0.377813	0.426	0.245	1.21595e-15	Cycling-Mac
ACTG1	4.56532e-20	0.424594	0.918	0.823	1.55609e-15	Cycling-Mac
CCT8	5.25662e-20	0.335018	0.41	0.222	1.79172e-15	Cycling-Mac
FBL	5.64489e-20	0.251017	0.309	0.15	1.92406e-15	Cycling-Mac
BRWD1	5.66057e-20	0.251859	0.251	0.113	1.9294e-15	Cycling-Mac
RHEB	5.95706e-20	0.535866	0.472	0.277	2.03046e-15	Cycling-Mac
TOMM6	6.73472e-20	0.314051	0.564	0.34	2.29553e-15	Cycling-Mac
FAM13B	7.72839e-20	0.27001	0.251	0.113	2.63422e-15	Cycling-Mac
ZBTB20	8.0665e-20	0.423695	0.321	0.162	2.74947e-15	Cycling-Mac
RPS17	9.04589e-20	0.614721	0.867	0.773	3.08329e-15	Cycling-Mac
ATP5ME1	9.74339e-20	0.420062	0.614	0.395	3.32104e-15	Cycling-Mac
RPS27L1	1.04866e-19	0.402192	0.53	0.323	3.57437e-15	Cycling-Mac
RPL21	1.27072e-19	0.660284	0.958	0.902	4.33125e-15	Cycling-Mac
METAP2	1.487e-19	0.371073	0.371	0.2	5.06845e-15	Cycling-Mac
NDUFS7	1.5531e-19	0.290905	0.331	0.169	5.29374e-15	Cycling-Mac
MIEN1	1.77802e-19	0.256395	0.287	0.138	6.06038e-15	Cycling-Mac
EEF1D	1.94128e-19	0.410201	0.767	0.564	6.61685e-15	Cycling-Mac
CCND3	1.99006e-19	0.347017	0.277	0.134	6.78312e-15	Cycling-Mac
PSME21	2.26551e-19	0.386127	0.488	0.287	7.72201e-15	Cycling-Mac
TMEM14B	2.37568e-19	0.335873	0.373	0.203	8.09751e-15	Cycling-Mac
NDUFV2	2.76493e-19	0.35084	0.384	0.211	9.42428e-15	Cycling-Mac
NDUFB21	3.42768e-19	0.347629	0.641	0.418	1.16833e-14	Cycling-Mac
C9orf16	3.58168e-19	0.33923	0.333	0.173	1.22082e-14	Cycling-Mac
BSG	4.28023e-19	0.290642	0.311	0.156	1.45892e-14	Cycling-Mac
LSP1	4.52442e-19	0.288813	0.285	0.137	1.54215e-14	Cycling-Mac
CYC1	4.53885e-19	0.396734	0.309	0.156	1.54707e-14	Cycling-Mac
GAS5	5.93953e-19	0.721328	0.494	0.335	2.02449e-14	Cycling-Mac
DPY30	6.28779e-19	0.255354	0.285	0.138	2.14319e-14	Cycling-Mac
RPS23	8.64702e-19	0.448177	0.962	0.918	2.94734e-14	Cycling-Mac
PPP4C	9.24158e-19	0.262524	0.337	0.176	3.14999e-14	Cycling-Mac
ABRACL	9.49553e-19	0.344852	0.361	0.195	3.23655e-14	Cycling-Mac
PSMA3	1.09655e-18	0.312731	0.345	0.179	3.73759e-14	Cycling-Mac
ATP5MD1	1.12691e-18	0.392371	0.558	0.351	3.84109e-14	Cycling-Mac
LPP	1.54861e-18	1.06629	0.396	0.251	5.27843e-14	Cycling-Mac
SMIM20	2.07357e-18	0.261164	0.263	0.126	7.06775e-14	Cycling-Mac
RPS9	2.32803e-18	0.449305	0.859	0.702	7.9351e-14	Cycling-Mac
CBFB	2.53772e-18	0.266172	0.251	0.116	8.64983e-14	Cycling-Mac
COX7A2L	2.90675e-18	0.272861	0.446	0.254	9.90765e-14	Cycling-Mac
NUDC	2.94584e-18	0.257292	0.277	0.135	1.00409e-13	Cycling-Mac
ACTB1	3.86323e-18	0.350026	0.97	0.971	1.31678e-13	Cycling-Mac
CCT3	4.16278e-18	0.288722	0.357	0.191	1.41888e-13	Cycling-Mac
MAF1	4.50827e-18	0.265259	0.271	0.133	1.53664e-13	Cycling-Mac
PSMC5	6.61533e-18	0.378878	0.359	0.196	2.25484e-13	Cycling-Mac
SNRPC	7.48714e-18	0.330408	0.335	0.178	2.55199e-13	Cycling-Mac
RPS13	8.19837e-18	0.386805	0.96	0.889	2.79441e-13	Cycling-Mac
CACYBP	9.82045e-18	0.287105	0.402	0.222	3.3473e-13	Cycling-Mac
SNHG5	1.24301e-17	0.896938	0.56	0.424	4.23679e-13	Cycling-Mac
ENO1	1.79242e-17	0.463739	0.663	0.476	6.10947e-13	Cycling-Mac
TRMT1121	1.88782e-17	0.26284	0.604	0.387	6.43465e-13	Cycling-Mac
PRELID1	2.43933e-17	0.252525	0.438	0.254	8.31446e-13	Cycling-Mac
EIF3M	2.90628e-17	0.309111	0.378	0.213	9.90607e-13	Cycling-Mac
COX7C	3.06365e-17	0.422767	0.799	0.625	1.04424e-12	Cycling-Mac
RBM8A	3.14839e-17	0.283602	0.464	0.272	1.07313e-12	Cycling-Mac
EXOC4	4.10001e-17	0.293436	0.287	0.146	1.39749e-12	Cycling-Mac
RAP1B	4.40489e-17	0.304587	0.61	0.4	1.50141e-12	Cycling-Mac
RPS3A	4.73149e-17	0.402244	0.956	0.889	1.61273e-12	Cycling-Mac
LSM10	8.05117e-17	0.303422	0.269	0.136	2.74424e-12	Cycling-Mac
PRDX6	8.39236e-17	0.322461	0.468	0.287	2.86053e-12	Cycling-Mac
MRPL41	8.65013e-17	0.308024	0.327	0.175	2.9484e-12	Cycling-Mac
MYL61	9.15482e-17	0.310121	0.926	0.788	3.12042e-12	Cycling-Mac
NSD3	9.58921e-17	0.251755	0.323	0.171	3.26848e-12	Cycling-Mac
SPCS1	1.18587e-16	0.275673	0.504	0.312	4.04204e-12	Cycling-Mac
TRA2A	1.33975e-16	0.299543	0.371	0.206	4.56653e-12	Cycling-Mac
CYTOR	1.37442e-16	0.314791	0.257	0.126	4.68472e-12	Cycling-Mac
PSMB9	1.65928e-16	0.354349	0.442	0.261	5.65567e-12	Cycling-Mac
CCT2	1.72699e-16	0.390731	0.335	0.181	5.88646e-12	Cycling-Mac
EIF3F	1.73334e-16	0.343759	0.564	0.372	5.9081e-12	Cycling-Mac
NDUFAF3	1.84179e-16	0.265587	0.365	0.206	6.27774e-12	Cycling-Mac
RPL7	1.99395e-16	0.5793	0.884	0.803	6.79639e-12	Cycling-Mac
RPL5	2.25719e-16	0.406296	0.906	0.781	7.69364e-12	Cycling-Mac
VDAC2	2.65053e-16	0.285271	0.464	0.277	9.03434e-12	Cycling-Mac
LYPLA1	2.75138e-16	0.251925	0.295	0.151	9.37808e-12	Cycling-Mac
SEPTIN7	3.38208e-16	0.29512	0.468	0.283	1.15278e-11	Cycling-Mac
BPTF	4.34346e-16	0.517287	0.42	0.262	1.48047e-11	Cycling-Mac
OLA1	4.59512e-16	0.269373	0.283	0.146	1.56625e-11	Cycling-Mac
CBX31	4.6563e-16	0.35382	0.442	0.27	1.5871e-11	Cycling-Mac
TLE5	4.77214e-16	0.298505	0.363	0.203	1.62659e-11	Cycling-Mac
PA2G4	4.97734e-16	0.294526	0.386	0.225	1.69653e-11	Cycling-Mac
DDX6	5.21372e-16	0.285197	0.309	0.164	1.7771e-11	Cycling-Mac
PSMD13	5.67744e-16	0.323485	0.255	0.127	1.93516e-11	Cycling-Mac
SRSF1	6.17486e-16	0.262621	0.301	0.158	2.1047e-11	Cycling-Mac
SELENOT	6.31103e-16	0.292432	0.54	0.345	2.15112e-11	Cycling-Mac
MCRIP1	6.37379e-16	0.32359	0.277	0.144	2.17251e-11	Cycling-Mac
H1FX	6.77401e-16	0.362559	0.309	0.166	2.30892e-11	Cycling-Mac
RACK1	6.97737e-16	0.426426	0.896	0.784	2.37824e-11	Cycling-Mac
RPL12	7.16486e-16	0.402507	0.964	0.884	2.44214e-11	Cycling-Mac
ATP5F1A	9.18102e-16	0.269872	0.514	0.32	3.12935e-11	Cycling-Mac
UBE2S	9.51858e-16	0.311057	0.406	0.238	3.24441e-11	Cycling-Mac
CFL1	1.21253e-15	0.39256	0.928	0.847	4.13292e-11	Cycling-Mac
UBA52	1.31487e-15	0.344816	0.906	0.776	4.48174e-11	Cycling-Mac
SUB1	1.53408e-15	0.594158	0.61	0.424	5.22892e-11	Cycling-Mac
SNRPB2	1.97695e-15	0.254431	0.357	0.198	6.73843e-11	Cycling-Mac
RBM17	2.47975e-15	0.298457	0.39	0.23	8.45223e-11	Cycling-Mac
SSR2	2.87114e-15	0.336024	0.52	0.335	9.78628e-11	Cycling-Mac
RBMX	2.98945e-15	0.384541	0.472	0.304	1.01895e-10	Cycling-Mac
MEF2C	3.08909e-15	0.566381	0.57	0.404	1.05292e-10	Cycling-Mac
RPS12	3.46764e-15	0.362429	0.97	0.925	1.18195e-10	Cycling-Mac
BRK1	3.82854e-15	0.33355	0.576	0.392	1.30496e-10	Cycling-Mac
SRP14	3.83731e-15	0.299571	0.777	0.574	1.30795e-10	Cycling-Mac
RPS27A	3.8765e-15	0.367597	0.974	0.927	1.32131e-10	Cycling-Mac
RPL35A	4.63327e-15	0.338715	0.938	0.85	1.57925e-10	Cycling-Mac
RPL6	4.73915e-15	0.330874	0.938	0.859	1.61534e-10	Cycling-Mac
ZFAS1	5.44211e-15	0.432049	0.665	0.484	1.85494e-10	Cycling-Mac
RPS25	5.92934e-15	0.458948	0.902	0.816	2.02102e-10	Cycling-Mac
ARID1B	6.86832e-15	0.314885	0.365	0.214	2.34107e-10	Cycling-Mac
PPIB1	7.31111e-15	0.551229	0.488	0.323	2.49199e-10	Cycling-Mac
TBC1D1	7.7885e-15	0.264513	0.303	0.163	2.65471e-10	Cycling-Mac
ARHGDIB	7.80083e-15	0.402989	0.769	0.65	2.65891e-10	Cycling-Mac
NDUFC2	8.04973e-15	0.272564	0.476	0.295	2.74375e-10	Cycling-Mac
GNB2	8.57271e-15	0.336201	0.329	0.186	2.92201e-10	Cycling-Mac
SSBP1	8.90401e-15	0.325714	0.418	0.253	3.03493e-10	Cycling-Mac
AP2S11	9.03988e-15	0.390476	0.496	0.314	3.08124e-10	Cycling-Mac
PRDX5	9.26143e-15	0.302773	0.538	0.346	3.15676e-10	Cycling-Mac
COX20	9.30548e-15	0.273041	0.269	0.14	3.17177e-10	Cycling-Mac
RPS16	1.04217e-14	0.428731	0.928	0.867	3.55225e-10	Cycling-Mac
PTGES3	1.28325e-14	0.295368	0.616	0.412	4.37397e-10	Cycling-Mac
PDIA6	1.28583e-14	0.289529	0.49	0.312	4.38276e-10	Cycling-Mac
COX14	1.40704e-14	0.299983	0.309	0.171	4.79589e-10	Cycling-Mac
UQCR111	1.46678e-14	0.266179	0.675	0.46	4.99952e-10	Cycling-Mac
ALYREF	1.56679e-14	0.280634	0.273	0.141	5.34042e-10	Cycling-Mac
POLR2E	1.80739e-14	0.262558	0.353	0.199	6.16048e-10	Cycling-Mac
CYBA	2.84373e-14	0.324855	0.683	0.467	9.69286e-10	Cycling-Mac
EIF3K	2.92268e-14	0.294551	0.655	0.46	9.96194e-10	Cycling-Mac
TEX14	3.2797e-14	0.4346	0.297	0.162	1.11788e-09	Cycling-Mac
STUB1	3.55893e-14	0.259513	0.279	0.151	1.21306e-09	Cycling-Mac
EEF1G	3.58748e-14	0.381332	0.876	0.762	1.22279e-09	Cycling-Mac
MAML3	4.03059e-14	0.513182	0.265	0.146	1.37383e-09	Cycling-Mac
NFAT5	6.00241e-14	0.310306	0.289	0.158	2.04592e-09	Cycling-Mac
PCNP	6.31051e-14	0.26821	0.319	0.178	2.15094e-09	Cycling-Mac
RPS4X	7.45873e-14	0.392249	0.93	0.878	2.54231e-09	Cycling-Mac
VDAC3	1.02453e-13	0.271541	0.273	0.146	3.49211e-09	Cycling-Mac
RAB11A	1.13572e-13	0.331246	0.416	0.256	3.8711e-09	Cycling-Mac
FOXP1	1.81354e-13	0.625515	0.428	0.287	6.18144e-09	Cycling-Mac
TBCB	2.03892e-13	0.26616	0.321	0.181	6.94965e-09	Cycling-Mac
CUTA	2.1554e-13	0.261368	0.438	0.275	7.34668e-09	Cycling-Mac
RPL27	4.22198e-13	0.33962	0.908	0.791	1.43906e-08	Cycling-Mac
CUX1	6.70546e-13	0.285223	0.408	0.258	2.28556e-08	Cycling-Mac
RPS27	6.94093e-13	0.588011	0.974	0.922	2.36582e-08	Cycling-Mac
SPCS3	7.44636e-13	0.36968	0.426	0.274	2.53809e-08	Cycling-Mac
LDHA	1.03729e-12	0.295588	0.651	0.46	3.53562e-08	Cycling-Mac
ATP5PB	2.29437e-12	0.258136	0.502	0.326	7.82035e-08	Cycling-Mac
RPL11	2.40864e-12	0.305446	0.974	0.903	8.20984e-08	Cycling-Mac
TRIR	2.76529e-12	0.312343	0.572	0.41	9.42548e-08	Cycling-Mac
GTF3A	3.11403e-12	0.25001	0.392	0.247	1.06142e-07	Cycling-Mac
COMMD6	3.7986e-12	0.319046	0.618	0.444	1.29475e-07	Cycling-Mac
ARPC2	4.83505e-12	0.347032	0.831	0.718	1.64803e-07	Cycling-Mac
TPI1	5.52705e-12	0.357881	0.677	0.508	1.88389e-07	Cycling-Mac
SNX3	6.99353e-12	0.313489	0.641	0.478	2.38375e-07	Cycling-Mac
CKLF	9.12993e-12	0.256856	0.438	0.283	3.11194e-07	Cycling-Mac
MYDGF	1.41147e-11	0.397784	0.392	0.256	4.811e-07	Cycling-Mac
XRCC6	1.50001e-11	0.281194	0.42	0.27	5.11278e-07	Cycling-Mac
PMAIP1	1.50475e-11	0.254858	0.369	0.224	5.12894e-07	Cycling-Mac
HNRNPAB	2.23149e-11	0.390687	0.402	0.264	7.60602e-07	Cycling-Mac
SKP11	2.50369e-11	0.303829	0.582	0.398	8.53383e-07	Cycling-Mac
PSMG2	2.90627e-11	0.298802	0.295	0.175	9.90603e-07	Cycling-Mac
SRSF3	3.4161e-11	0.270307	0.645	0.477	1.16438e-06	Cycling-Mac
NDUFB41	3.86624e-11	0.25865	0.47	0.313	1.31781e-06	Cycling-Mac
NACA	4.23239e-11	0.284237	0.855	0.738	1.44261e-06	Cycling-Mac
CIRBP	4.33288e-11	0.310265	0.604	0.434	1.47686e-06	Cycling-Mac
OAZ1	5.26916e-11	0.309612	0.912	0.83	1.79599e-06	Cycling-Mac
RPL22	5.53341e-11	0.294354	0.898	0.804	1.88606e-06	Cycling-Mac
SOD1	5.54126e-11	0.260197	0.552	0.389	1.88874e-06	Cycling-Mac
TUBA1A	6.5153e-11	0.465771	0.365	0.233	2.22074e-06	Cycling-Mac
HNRNPA0	8.50543e-11	0.257033	0.478	0.331	2.89907e-06	Cycling-Mac
NPM1	1.19423e-10	0.281935	0.829	0.701	4.07053e-06	Cycling-Mac
RPL27A	1.54133e-10	0.397909	0.928	0.898	5.25362e-06	Cycling-Mac
RPL39	1.80144e-10	0.273574	0.962	0.927	6.14022e-06	Cycling-Mac
RPL13A	2.42031e-10	0.525832	0.896	0.883	8.24964e-06	Cycling-Mac
RPL17	2.42655e-10	0.31686	0.928	0.878	8.27089e-06	Cycling-Mac
CALM31	2.49545e-10	0.264626	0.536	0.381	8.50574e-06	Cycling-Mac
TMSB101	2.75418e-10	0.299457	0.942	0.848	9.38763e-06	Cycling-Mac
RPS28	5.10653e-10	0.278634	0.954	0.884	1.74056e-05	Cycling-Mac
TUBB4B	8.12935e-10	0.324804	0.44	0.306	2.77089e-05	Cycling-Mac
NBDY	1.37254e-09	0.296528	0.311	0.194	4.67832e-05	Cycling-Mac
LAT2	1.45763e-09	0.250437	0.353	0.23	4.96835e-05	Cycling-Mac
RAPGEF1	2.72513e-09	0.277893	0.494	0.336	9.2886e-05	Cycling-Mac
SH3KBP1	6.03693e-09	0.300672	0.46	0.327	0.000205769	Cycling-Mac
RPL36A	1.17434e-08	0.295822	0.902	0.814	0.000400274	Cycling-Mac
SLC25A6	1.24956e-08	0.272824	0.721	0.599	0.000425912	Cycling-Mac
NIN	3.16142e-08	0.267458	0.253	0.156	0.00107757	Cycling-Mac
EEF2	6.69193e-08	0.253345	0.747	0.624	0.00228094	Cycling-Mac
HSP90B1	0.00993002	0.370403	0.524	0.492	1	Cycling-Mac
S100A8	0	4.74188	0.709	0.071	0	Mono
S100A9	0	3.63672	0.551	0.169	0	Mono
FCN1	0	3.08149	0.647	0.026	0	Mono
VCAN	0	2.99549	0.526	0.046	0	Mono
LYZ	0	2.68916	0.874	0.635	0	Mono
G0S2	0	2.61087	0.72	0.219	0	Mono
EREG	0	2.53238	0.528	0.086	0	Mono
TIMP1	0	2.2769	0.594	0.27	0	Mono
S100A6	0	2.23851	0.809	0.42	0	Mono
S100A12	0	2.20238	0.253	0.002	0	Mono
AQP9	0	2.18351	0.427	0.037	0	Mono
APOBEC3A	0	2.10866	0.318	0.012	0	Mono
CD521	0	2.08345	0.564	0.123	0	Mono
S100A4	0	1.94071	0.856	0.465	0	Mono
FGR	0	1.79054	0.552	0.176	0	Mono
SERPINA1	0	1.74878	0.61	0.238	0	Mono
CD55	0	1.64725	0.548	0.226	0	Mono
CD300E	0	1.60697	0.346	0.031	0	Mono
TREM1	0	1.57662	0.382	0.086	0	Mono
BCL2A1	0	1.52704	0.645	0.329	0	Mono
SLC25A37	0	1.45432	0.382	0.119	0	Mono
SMIM25	0	1.44069	0.358	0.105	0	Mono
COTL1	0	1.39065	0.772	0.542	0	Mono
CD44	0	1.37631	0.696	0.391	0	Mono
LILRA5	0	1.37185	0.267	0.034	0	Mono
CSTA	0	1.29159	0.468	0.17	0	Mono
PLAC8	0	1.1815	0.283	0.06	0	Mono
NAMPT	0	1.17528	0.88	0.664	0	Mono
H3F3A1	0	1.07804	0.94	0.86	0	Mono
SRGN	0	0.965383	0.956	0.863	0	Mono
FTH1	0	0.693915	0.991	0.993	0	Mono
S100A10	4.9291e-303	1.30791	0.615	0.308	1.68008e-298	Mono
IFI30	3.60722e-300	1.1027	0.893	0.767	1.22952e-295	Mono
SELL	7.83029e-299	1.67319	0.317	0.09	2.66895e-294	Mono
CD48	3.76782e-295	1.26537	0.5	0.217	1.28426e-290	Mono
WARS	6.04057e-287	1.46763	0.367	0.123	2.05893e-282	Mono
SLC2A3	1.36906e-285	1.70754	0.489	0.212	4.66643e-281	Mono
CRIP11	1.42758e-261	1.73262	0.312	0.092	4.8659e-257	Mono
FPR1	1.50525e-257	1.41279	0.526	0.267	5.13066e-253	Mono
B4GALT5	1.92065e-253	1.17412	0.339	0.113	6.54653e-249	Mono
SOD2	6.40295e-251	1.09219	0.85	0.656	2.18244e-246	Mono
ATP2B1	1.13857e-249	1.4143	0.599	0.356	3.88083e-245	Mono
SH3BGRL3	3.17249e-249	1.12713	0.779	0.614	1.08134e-244	Mono
SAMSN1	2.33742e-247	1.24325	0.591	0.337	7.9671e-243	Mono
RAC21	2.93296e-244	1.29912	0.447	0.194	9.997e-240	Mono
LST1	5.74134e-242	1.47279	0.645	0.417	1.95693e-237	Mono
CLEC12A	5.99126e-241	0.967561	0.28	0.081	2.04212e-236	Mono
MXD1	1.14594e-234	1.25548	0.522	0.262	3.90592e-230	Mono
RPL34	5.36026e-227	0.608799	0.951	0.939	1.82704e-222	Mono
STXBP2	4.72162e-226	1.55122	0.309	0.106	1.60936e-221	Mono
IFITM2	5.98327e-222	1.79518	0.644	0.454	2.0394e-217	Mono
NCF2	1.53673e-214	1.20925	0.445	0.21	5.23794e-210	Mono
SLC11A1	4.78999e-208	1.08966	0.399	0.169	1.63267e-203	Mono
PLP2	9.93709e-202	1.06673	0.327	0.12	3.38706e-197	Mono
LCP1	1.32399e-195	1.17154	0.713	0.539	4.51283e-191	Mono
RPL26	2.34886e-191	0.596242	0.942	0.914	8.00609e-187	Mono
BTG1	4.19487e-189	0.86387	0.817	0.652	1.42982e-184	Mono
PRKCB	4.95654e-182	1.02054	0.374	0.162	1.68944e-177	Mono
EHD1	1.3468e-180	1.09682	0.331	0.134	4.59057e-176	Mono
PPIF	1.17314e-173	1.51684	0.518	0.311	3.99863e-169	Mono
LILRB2	5.35249e-171	1.34358	0.406	0.202	1.82439e-166	Mono
CD36	1.52383e-169	0.74049	0.275	0.094	5.19398e-165	Mono
CTSS	8.36784e-168	0.996387	0.828	0.776	2.85218e-163	Mono
GPCPD1	3.33136e-154	1.04238	0.432	0.233	1.1355e-149	Mono
VIM	2.04598e-153	0.762662	0.885	0.727	6.97373e-149	Mono
TKT	2.10911e-153	1.06137	0.514	0.32	7.18891e-149	Mono
IL1B	1.40501e-149	1.32391	0.718	0.481	4.78897e-145	Mono
STX11	8.46392e-148	0.974912	0.535	0.332	2.88493e-143	Mono
CYTIP1	2.66629e-147	0.907011	0.277	0.11	9.08804e-143	Mono
KYNU	2.21761e-146	1.13163	0.424	0.232	7.55872e-142	Mono
FLNA	1.60949e-145	0.901873	0.393	0.191	5.48594e-141	Mono
PTPRC	2.7822e-144	1.04486	0.649	0.5	9.48313e-140	Mono
AREG	3.67058e-141	1.10229	0.378	0.179	1.25112e-136	Mono
RPL391	6.93571e-140	0.637532	0.934	0.927	2.36404e-135	Mono
RPL35A1	5.29369e-135	0.559837	0.891	0.848	1.80435e-130	Mono
PLAUR	1.4461e-134	0.70186	0.808	0.614	4.92902e-130	Mono
S100A11	2.88888e-134	0.676735	0.844	0.762	9.84675e-130	Mono
TNFRSF1B	1.33307e-132	1.06677	0.651	0.526	4.54376e-128	Mono
GCH1	3.02598e-132	0.909293	0.295	0.13	1.03141e-127	Mono
EIF1	3.50548e-132	0.5107	0.926	0.885	1.19484e-127	Mono
LSP11	1.65103e-129	0.731892	0.29	0.122	5.62755e-125	Mono
GK	1.15136e-128	1.02461	0.359	0.179	3.9244e-124	Mono
BASP1	1.96325e-127	1.29231	0.538	0.374	6.69173e-123	Mono
OLR1	5.66e-124	0.962787	0.551	0.354	1.92921e-119	Mono
MYD88	2.22518e-123	0.888156	0.305	0.142	7.58454e-119	Mono
DENND5A	8.64112e-121	0.979227	0.355	0.188	2.94533e-116	Mono
SERPINB1	3.36328e-119	1.01513	0.532	0.37	1.14637e-114	Mono
RPS24	1.49901e-117	0.460972	0.943	0.937	5.10939e-113	Mono
RPS161	1.4788e-116	0.524553	0.894	0.866	5.04049e-112	Mono
GLIPR2	1.88844e-116	0.797385	0.282	0.127	6.43674e-112	Mono
CSF3R	2.77015e-115	1.21178	0.404	0.239	9.44204e-111	Mono
RPL37	1.44159e-110	0.439302	0.919	0.908	4.91367e-106	Mono
RPS15A1	3.14108e-109	0.571955	0.917	0.888	1.07064e-104	Mono
TES	3.30822e-108	0.823511	0.267	0.122	1.12761e-103	Mono
CLEC4E	1.80843e-107	0.880776	0.291	0.138	6.16404e-103	Mono
LTA4H	9.80839e-106	0.882646	0.328	0.172	3.34319e-101	Mono
CCL20	5.5485e-105	1.61074	0.298	0.144	1.89121e-100	Mono
RPL321	8.15551e-105	0.551576	0.935	0.914	2.77981e-100	Mono
IL1RN	4.97001e-104	1.06449	0.367	0.198	1.69403e-99	Mono
RPS271	7.3948e-104	0.482993	0.942	0.921	2.52052e-99	Mono
MNDA	1.42738e-103	1.09987	0.428	0.27	4.86523e-99	Mono
RPS131	5.44527e-102	0.461714	0.902	0.889	1.85602e-97	Mono
PFN11	5.44943e-102	0.533595	0.82	0.786	1.85744e-97	Mono
LYST	7.92278e-101	0.849838	0.251	0.115	2.70048e-96	Mono
C5AR1	3.70871e-96	0.947328	0.737	0.62	1.26411e-91	Mono
FOSL2	1.99929e-95	0.752091	0.555	0.386	6.81457e-91	Mono
BCL3	6.23634e-94	0.838694	0.295	0.152	2.12565e-89	Mono
MARCKSL11	2.39374e-92	0.825719	0.308	0.162	8.15906e-88	Mono
ATP2B1-AS1	3.48565e-92	0.860121	0.336	0.189	1.18809e-87	Mono
RPL31	4.2174e-92	0.409317	0.881	0.844	1.4375e-87	Mono
RPL411	1.70297e-91	0.561364	0.951	0.947	5.80456e-87	Mono
ADGRE5	3.8252e-91	0.836752	0.286	0.147	1.30382e-86	Mono
LYN	5.1761e-91	0.823703	0.575	0.453	1.76427e-86	Mono
NLRP3	1.9295e-90	1.03296	0.393	0.244	6.5767e-86	Mono
RPL111	8.95748e-90	0.403703	0.924	0.902	3.05316e-85	Mono
ACSL1	6.1516e-88	0.811689	0.531	0.382	2.09677e-83	Mono
CARD16	1.04712e-86	0.745191	0.386	0.239	3.5691e-82	Mono
NDEL1	1.20893e-82	0.815141	0.296	0.161	4.12062e-78	Mono
RILPL2	1.24409e-82	0.705568	0.53	0.389	4.24047e-78	Mono
HCK	3.90144e-82	0.853834	0.45	0.317	1.32981e-77	Mono
OSM	6.41342e-82	1.1135	0.338	0.199	2.18601e-77	Mono
RPL36A1	2.2465e-81	0.505401	0.848	0.812	7.65719e-77	Mono
RPL71	6.11916e-79	0.497694	0.845	0.8	2.08572e-74	Mono
RABGEF1	1.20422e-78	0.851743	0.36	0.223	4.10458e-74	Mono
ATP13A3	1.99807e-78	0.799656	0.389	0.249	6.81042e-74	Mono
UBE2R2	2.81754e-78	0.783579	0.43	0.296	9.60358e-74	Mono
ITGAX	3.94192e-78	0.752488	0.356	0.215	1.3436e-73	Mono
RPL271	3.2871e-77	0.503507	0.832	0.789	1.12041e-72	Mono
PABPC1	3.52696e-76	0.84321	0.835	0.834	1.20217e-71	Mono
THBS1	4.6728e-76	0.922145	0.395	0.242	1.59272e-71	Mono
SERPINB9	1.51444e-74	0.748163	0.562	0.434	5.16197e-70	Mono
JARID2	2.96988e-73	0.84587	0.376	0.244	1.01228e-68	Mono
PDE4B	3.87829e-73	0.722785	0.472	0.331	1.32192e-68	Mono
IRAK3	7.22447e-73	0.76437	0.349	0.217	2.46246e-68	Mono
BACH1	1.63793e-72	0.770607	0.303	0.177	5.58287e-68	Mono
ACTB2	5.02003e-72	0.281552	0.982	0.97	1.71108e-67	Mono
RPL61	5.47916e-72	0.370513	0.881	0.858	1.86757e-67	Mono
RPL211	1.18229e-71	0.492747	0.91	0.902	4.02985e-67	Mono
SLC7A5	5.48869e-69	0.790816	0.325	0.193	1.87082e-64	Mono
LRRFIP1	9.79827e-69	0.730499	0.55	0.446	3.33974e-64	Mono
PRELID11	1.90917e-68	0.756892	0.37	0.244	6.50741e-64	Mono
YWHAZ	2.31155e-68	0.670026	0.624	0.532	7.87892e-64	Mono
RPS81	2.03069e-67	0.376798	0.912	0.904	6.92162e-63	Mono
AP1S2	1.22801e-66	0.706161	0.499	0.392	4.18566e-62	Mono
SIPA1L1	1.67139e-66	0.956468	0.34	0.215	5.69694e-62	Mono
ADGRE2	2.17523e-66	0.692273	0.306	0.182	7.41428e-62	Mono
GMFG	4.14129e-66	0.723326	0.513	0.414	1.41156e-61	Mono
EVI2B	7.97891e-66	0.812641	0.504	0.39	2.71961e-61	Mono
RPS231	2.91508e-65	0.295808	0.934	0.918	9.93604e-61	Mono
OXSR1	7.07828e-65	0.720223	0.259	0.144	2.41263e-60	Mono
RPL171	1.37535e-64	0.382996	0.895	0.877	4.68788e-60	Mono
PIM3	5.10821e-64	0.769936	0.446	0.315	1.74113e-59	Mono
UBE2J11	8.88643e-64	0.599863	0.254	0.139	3.02894e-59	Mono
ZC3H12A	1.00085e-63	0.797734	0.345	0.218	3.4114e-59	Mono
CCRL2	1.27843e-63	0.781036	0.397	0.267	4.35753e-59	Mono
C15orf48	4.07443e-63	0.914224	0.305	0.179	1.38877e-58	Mono
MAP2K1	4.43498e-63	0.741124	0.381	0.261	1.51166e-58	Mono
PILRA	7.76258e-61	0.660026	0.384	0.261	2.64588e-56	Mono
PTP4A2	1.25676e-60	0.739119	0.513	0.411	4.28366e-56	Mono
RPS29	2.18152e-60	0.264694	0.926	0.929	7.4357e-56	Mono
TSPO	9.34444e-60	0.820323	0.44	0.337	3.18505e-55	Mono
LGALS1	3.14258e-59	0.659533	0.589	0.478	1.07115e-54	Mono
ZEB2	1.38046e-58	0.669231	0.577	0.477	4.70531e-54	Mono
FAM107B	2.28235e-58	0.761013	0.336	0.219	7.7794e-54	Mono
RPS71	2.77221e-58	0.352376	0.831	0.791	9.44908e-54	Mono
RASSF5	2.05569e-57	0.774071	0.401	0.286	7.00681e-53	Mono
LITAF	2.2946e-57	0.793225	0.665	0.608	7.82113e-53	Mono
MYADM	9.21587e-57	0.874113	0.404	0.288	3.14123e-52	Mono
SLC43A2	2.10903e-56	0.715777	0.382	0.269	7.18863e-52	Mono
RACK11	2.60134e-56	0.380876	0.81	0.783	8.86666e-52	Mono
ERGIC1	3.24687e-55	0.707609	0.326	0.216	1.1067e-50	Mono
NUMB	2.0213e-53	0.803853	0.342	0.236	6.88959e-49	Mono
RPS171	6.06122e-53	0.489964	0.8	0.772	2.06597e-48	Mono
GABARAPL1	7.27416e-53	0.70613	0.389	0.276	2.4794e-48	Mono
SIK3	1.88834e-52	0.817486	0.293	0.185	6.4364e-48	Mono
ITGB2	5.031e-52	0.558711	0.67	0.638	1.71482e-47	Mono
ATP5F1E1	9.73696e-52	0.349748	0.881	0.871	3.31884e-47	Mono
SOCS3	1.08892e-51	0.560704	0.558	0.438	3.71158e-47	Mono
RPL30	1.19627e-51	0.287145	0.917	0.9	4.07748e-47	Mono
EMP3	8.31065e-51	0.822517	0.34	0.239	2.83269e-46	Mono
RPL10A1	8.49935e-51	0.37671	0.784	0.754	2.897e-46	Mono
EEF1A1	1.17932e-49	0.256714	0.967	0.982	4.0197e-45	Mono
CHMP1B	1.52237e-49	0.652299	0.528	0.423	5.18899e-45	Mono
C9orf72	1.39943e-48	0.628225	0.352	0.25	4.76995e-44	Mono
GABARAP1	9.73304e-48	0.350125	0.812	0.798	3.31751e-43	Mono
RPL38	2.19159e-47	0.406053	0.837	0.826	7.47005e-43	Mono
DDX21	4.04714e-47	0.693378	0.447	0.351	1.37947e-42	Mono
RPL27A1	4.98783e-47	0.297447	0.905	0.898	1.7001e-42	Mono
PITPNA	9.3532e-46	0.596863	0.281	0.182	3.18804e-41	Mono
ATP1B3	1.21001e-45	0.557477	0.644	0.574	4.12433e-41	Mono
SERP1	2.26402e-45	0.505492	0.603	0.548	7.71692e-41	Mono
NACA1	4.1943e-45	0.40712	0.777	0.736	1.42963e-40	Mono
MSN	7.2174e-45	0.59378	0.518	0.435	2.46005e-40	Mono
NFIL3	2.04241e-44	0.677356	0.277	0.178	6.96155e-40	Mono
FNDC3B	2.45921e-44	0.775082	0.343	0.243	8.38223e-40	Mono
ARHGAP26	4.61293e-44	0.777261	0.314	0.218	1.57232e-39	Mono
PTK2B	7.02332e-44	0.592429	0.315	0.216	2.3939e-39	Mono
FCER1G1	8.27206e-44	0.286896	0.867	0.862	2.81953e-39	Mono
MYH9	1.37889e-43	0.622473	0.427	0.335	4.69996e-39	Mono
OAZ11	1.70022e-43	0.375504	0.841	0.831	5.79519e-39	Mono
RPS251	3.4631e-43	0.370543	0.845	0.815	1.1804e-38	Mono
RPL9	3.88743e-42	0.300969	0.897	0.887	1.32503e-37	Mono
RPL37A	4.86104e-42	0.27383	0.908	0.906	1.65689e-37	Mono
RIPK2	6.00112e-42	0.551359	0.321	0.219	2.04548e-37	Mono
BID	6.9728e-42	0.611595	0.309	0.213	2.37668e-37	Mono
RPL23A1	3.13878e-41	0.299175	0.852	0.84	1.06985e-36	Mono
H3F3B	3.63287e-41	0.316242	0.903	0.856	1.23827e-36	Mono
RAP1B1	4.90509e-41	0.665697	0.472	0.396	1.6719e-36	Mono
FKBP1A	8.8908e-41	0.45535	0.559	0.483	3.03043e-36	Mono
SECTM1	5.926e-40	0.591179	0.257	0.166	2.01988e-35	Mono
WTAP	1.80619e-39	0.564929	0.434	0.343	6.1564e-35	Mono
PNPLA8	2.76365e-39	0.581237	0.34	0.245	9.4199e-35	Mono
PTGS2	3.56444e-39	1.07815	0.313	0.219	1.21494e-34	Mono
PGAM11	1.02699e-38	0.53209	0.3	0.206	3.50048e-34	Mono
PLEK	4.08822e-38	0.652306	0.594	0.53	1.39347e-33	Mono
CD37	5.31505e-38	0.54371	0.515	0.455	1.81163e-33	Mono
ARPC21	3.18592e-37	0.327291	0.734	0.719	1.08592e-32	Mono
GCA	4.58059e-37	0.723736	0.275	0.188	1.56129e-32	Mono
BIRC3	6.07465e-37	0.582774	0.285	0.193	2.07054e-32	Mono
ATP5MPL1	8.4116e-37	0.604413	0.446	0.365	2.86709e-32	Mono
GSTO1	1.6739e-36	0.532298	0.441	0.356	5.70549e-32	Mono
TET2	1.79271e-36	0.640013	0.329	0.241	6.11044e-32	Mono
GAPDH1	4.12824e-36	0.530097	0.611	0.559	1.40711e-31	Mono
FAM49A	5.49745e-36	0.629339	0.379	0.296	1.87381e-31	Mono
CORO1A1	6.31579e-36	0.564732	0.378	0.293	2.15274e-31	Mono
MX2	2.09688e-35	0.515279	0.29	0.199	7.14721e-31	Mono
EFHD2	2.43841e-35	0.569252	0.384	0.295	8.31133e-31	Mono
RPL42	3.73353e-35	0.339402	0.726	0.689	1.27257e-30	Mono
STK17B	3.65964e-34	0.571926	0.4	0.315	1.24739e-29	Mono
RPLP21	5.88297e-34	0.557715	0.818	0.815	2.00521e-29	Mono
RPL101	5.73561e-33	0.30598	0.922	0.922	1.95498e-28	Mono
TNFAIP3	6.30811e-33	0.405072	0.593	0.502	2.15012e-28	Mono
RPS22	8.27182e-33	0.296764	0.874	0.86	2.81945e-28	Mono
VASP	1.78297e-32	0.555677	0.335	0.252	6.07724e-28	Mono
TNFSF13B	2.52495e-32	0.478311	0.343	0.256	8.60628e-28	Mono
LIMS1	4.26333e-31	0.525609	0.55	0.499	1.45316e-26	Mono
CHD1	6.09492e-31	0.626366	0.368	0.291	2.07746e-26	Mono
MYL62	1.30599e-30	0.272011	0.803	0.79	4.45146e-26	Mono
RPL141	1.35464e-30	0.26837	0.811	0.791	4.61728e-26	Mono
MBD2	1.43296e-30	0.528792	0.255	0.178	4.88423e-26	Mono
CFL11	5.47113e-30	0.255971	0.851	0.848	1.86483e-25	Mono
MAP4K41	5.95165e-30	0.687987	0.277	0.201	2.02862e-25	Mono
CUX11	6.87239e-30	0.60696	0.329	0.253	2.34245e-25	Mono
ANXA1	6.87785e-30	0.48115	0.539	0.462	2.34431e-25	Mono
ANXA2	1.34086e-29	0.358363	0.585	0.501	4.57033e-25	Mono
DPYD	1.47965e-29	0.610525	0.363	0.29	5.04339e-25	Mono
CTNNB1	2.96941e-29	0.54967	0.461	0.395	1.01212e-24	Mono
IFITM31	3.22977e-29	0.660075	0.594	0.583	1.10087e-24	Mono
TMEM167A	1.38165e-28	0.518893	0.278	0.201	4.70937e-24	Mono
PFDN5	1.50449e-28	0.426127	0.705	0.682	5.12807e-24	Mono
BTF31	1.52148e-28	0.314422	0.656	0.609	5.18596e-24	Mono
PNRC1	1.68235e-28	0.415628	0.72	0.694	5.73429e-24	Mono
RASSF3	3.65253e-28	0.484753	0.294	0.217	1.24497e-23	Mono
RPS181	1.50275e-27	0.282577	0.884	0.873	5.12212e-23	Mono
MYO1F	1.5403e-27	0.601751	0.31	0.237	5.25013e-23	Mono
TMA71	2.41984e-27	0.437309	0.56	0.51	8.24802e-23	Mono
RXRA	2.49942e-27	0.487669	0.281	0.203	8.51926e-23	Mono
SYAP1	3.7485e-27	0.575026	0.388	0.315	1.27768e-22	Mono
SNN	3.74932e-27	0.520749	0.288	0.214	1.27796e-22	Mono
RPL241	4.40255e-27	0.368092	0.765	0.75	1.50061e-22	Mono
PGD	5.20604e-26	0.559072	0.283	0.209	1.77448e-21	Mono
PECAM1	6.20215e-26	0.607648	0.372	0.308	2.114e-21	Mono
CMTM6	7.10791e-26	0.473644	0.532	0.49	2.42273e-21	Mono
RNF149	1.11863e-25	0.477577	0.522	0.468	3.81285e-21	Mono
PTPRE	1.11873e-25	0.511453	0.445	0.38	3.81318e-21	Mono
NFKBIA	1.18705e-25	0.354493	0.803	0.743	4.04605e-21	Mono
RNF19B	1.2928e-25	0.599149	0.254	0.186	4.4065e-21	Mono
LDHA1	1.60869e-25	0.528071	0.51	0.458	5.48321e-21	Mono
UBA521	2.13259e-25	0.419658	0.769	0.78	7.26892e-21	Mono
CXCL2	2.51546e-25	0.429858	0.513	0.429	8.57395e-21	Mono
FMNL1	8.43063e-25	0.534553	0.328	0.26	2.87358e-20	Mono
ACTG11	9.55874e-25	0.300301	0.828	0.824	3.25809e-20	Mono
MCL1	1.51609e-24	0.26186	0.751	0.682	5.16758e-20	Mono
SLC25A61	2.3111e-24	0.372051	0.618	0.6	7.87738e-20	Mono
RPL13A1	4.67288e-24	0.304837	0.882	0.884	1.59275e-19	Mono
PCBP1	5.79895e-24	0.426601	0.586	0.551	1.97657e-19	Mono
ACOT9	7.56333e-24	0.458094	0.259	0.191	2.57796e-19	Mono
ZFAS11	7.65785e-24	0.471029	0.525	0.483	2.61018e-19	Mono
DMXL2	7.78276e-24	0.485881	0.265	0.193	2.65275e-19	Mono
RPS121	4.0834e-23	0.345241	0.917	0.927	1.39183e-18	Mono
PNP	5.03502e-23	0.456864	0.374	0.297	1.71619e-18	Mono
PSEN1	5.19934e-23	0.467282	0.275	0.208	1.77219e-18	Mono
SMCHD1	8.68473e-23	0.694913	0.259	0.196	2.96019e-18	Mono
SUPT4H1	1.02788e-22	0.439284	0.327	0.262	3.50352e-18	Mono
CDKN1A	1.05559e-22	0.367444	0.594	0.521	3.59797e-18	Mono
HLA-B	1.48079e-22	0.315273	0.899	0.945	5.04727e-18	Mono
SLC7A7	1.66084e-22	0.42952	0.371	0.303	5.66098e-18	Mono
WAS	2.12347e-22	0.516018	0.403	0.343	7.23783e-18	Mono
SERF21	2.72629e-22	0.314083	0.798	0.808	9.29257e-18	Mono
ARHGDIB1	3.23857e-22	0.274187	0.671	0.65	1.10387e-17	Mono
RPS91	5.68548e-22	0.552142	0.709	0.705	1.9379e-17	Mono
COX4I1	1.07781e-21	0.289539	0.69	0.677	3.67371e-17	Mono
PKM1	1.18047e-21	0.387362	0.494	0.439	4.02363e-17	Mono
NFKB1	2.14579e-21	0.319363	0.498	0.418	7.31394e-17	Mono
CLEC7A	2.78642e-21	0.363045	0.444	0.378	9.49751e-17	Mono
RYBP	4.39879e-21	0.485705	0.289	0.225	1.49933e-16	Mono
CASP4	4.86602e-21	0.427687	0.274	0.21	1.65858e-16	Mono
ATP5MG1	5.0471e-21	0.321524	0.603	0.582	1.7203e-16	Mono
SEPTIN9	7.01032e-21	0.503702	0.374	0.314	2.38947e-16	Mono
DAZAP2	8.92939e-21	0.396572	0.587	0.556	3.04358e-16	Mono
PPP1CB	4.74875e-20	0.453255	0.392	0.336	1.61861e-15	Mono
ATP5MC2	4.86242e-20	0.29366	0.659	0.653	1.65735e-15	Mono
TALDO1	7.76882e-20	0.461768	0.39	0.332	2.648e-15	Mono
FAU1	1.14965e-19	0.409337	0.756	0.746	3.9186e-15	Mono
CHMP4B	1.82826e-19	0.449107	0.334	0.278	6.23162e-15	Mono
HCST	2.13472e-19	0.499492	0.372	0.313	7.27618e-15	Mono
RPS211	2.89164e-19	0.251318	0.79	0.794	9.85616e-15	Mono
BZW1	3.57684e-19	0.531963	0.366	0.315	1.21916e-14	Mono
PGK1	5.24445e-19	0.414847	0.483	0.441	1.78757e-14	Mono
TAGLN2	8.7125e-19	0.491802	0.477	0.432	2.96966e-14	Mono
CXCL8	3.13749e-18	0.455973	0.639	0.562	1.06941e-13	Mono
YPEL5	6.46111e-18	0.447895	0.4	0.345	2.20227e-13	Mono
EZR1	2.00098e-17	0.393431	0.429	0.372	6.82036e-13	Mono
RPS141	2.21033e-17	0.468734	0.726	0.72	7.53392e-13	Mono
MT2A	2.68985e-17	0.775035	0.475	0.431	9.16835e-13	Mono
CCNI	3.31227e-17	0.333402	0.651	0.642	1.12899e-12	Mono
EEF21	5.84039e-17	0.326565	0.63	0.626	1.9907e-12	Mono
SUB11	6.66297e-17	0.322615	0.47	0.423	2.27107e-12	Mono
HLA-F	9.80532e-17	0.387823	0.316	0.26	3.34214e-12	Mono
NAP1L1	1.43056e-16	0.463626	0.594	0.579	4.87606e-12	Mono
CASP1	1.80139e-16	0.346694	0.29	0.234	6.14004e-12	Mono
MTPN	2.2558e-16	0.477225	0.39	0.346	7.68888e-12	Mono
CDC42	2.42055e-16	0.314692	0.578	0.553	8.25044e-12	Mono
ELOB1	4.19004e-16	0.586216	0.369	0.334	1.42817e-11	Mono
RNF144B	6.06648e-16	0.432348	0.321	0.267	2.06776e-11	Mono
PAG1	7.12425e-16	0.595343	0.25	0.201	2.4283e-11	Mono
PLSCR1	8.0792e-16	0.40344	0.408	0.366	2.7538e-11	Mono
FOXO3	9.89573e-16	0.414751	0.403	0.354	3.37296e-11	Mono
NFKBIZ	1.74958e-15	0.351645	0.481	0.43	5.96345e-11	Mono
JOSD1	2.75362e-15	0.425358	0.293	0.24	9.38573e-11	Mono
VEGFA	3.28566e-15	0.374452	0.357	0.291	1.11992e-10	Mono
EIF3E	3.32815e-15	0.299116	0.52	0.491	1.1344e-10	Mono
GAB2	3.44356e-15	0.514995	0.274	0.225	1.17374e-10	Mono
RPL281	7.53393e-15	0.640965	0.653	0.68	2.56794e-10	Mono
EMILIN2	8.336e-15	0.405468	0.267	0.215	2.84133e-10	Mono
HIGD2A	1.43495e-14	0.353651	0.368	0.326	4.89102e-10	Mono
DUSP6	1.47275e-14	0.541567	0.307	0.254	5.01985e-10	Mono
ENO11	1.55248e-14	0.319506	0.512	0.475	5.29162e-10	Mono
MAP3K8	1.94663e-14	0.438683	0.445	0.405	6.6351e-10	Mono
CAPZA1	2.03716e-14	0.353221	0.454	0.42	6.94368e-10	Mono
TUBA1A1	2.79401e-14	0.381582	0.284	0.23	9.5234e-10	Mono
COX7C1	3.2106e-14	0.290865	0.63	0.628	1.09433e-09	Mono
TYMP	7.86218e-14	0.45025	0.451	0.425	2.67983e-09	Mono
CLIC1	9.30528e-14	0.279464	0.546	0.53	3.17171e-09	Mono
ARL4A	1.53772e-13	0.379388	0.286	0.237	5.24131e-09	Mono
ALOX5	2.91019e-13	0.348711	0.276	0.227	9.91939e-09	Mono
PSME11	5.48707e-13	0.261986	0.398	0.357	1.87027e-08	Mono
RPLP11	6.95156e-13	0.344356	0.899	0.92	2.36944e-08	Mono
RAB5IF1	8.99236e-13	0.362474	0.258	0.211	3.06504e-08	Mono
MAP3K2	1.03733e-12	0.467079	0.319	0.278	3.53575e-08	Mono
COX6B11	1.0779e-12	0.348885	0.502	0.491	3.67403e-08	Mono
COMMD61	1.20858e-12	0.332049	0.476	0.444	4.11944e-08	Mono
USP15	3.2816e-12	0.438829	0.272	0.229	1.11853e-07	Mono
SNHG51	3.73229e-12	0.411325	0.449	0.424	1.27215e-07	Mono
IL6R	4.7038e-12	0.441802	0.326	0.285	1.60329e-07	Mono
SELENOK	5.34902e-12	0.397411	0.41	0.376	1.82321e-07	Mono
RPL81	6.64016e-12	0.358241	0.691	0.717	2.2633e-07	Mono
HSBP1	1.06835e-11	0.385016	0.336	0.298	3.64147e-07	Mono
UBE2D3	2.64234e-11	0.259331	0.58	0.568	9.00641e-07	Mono
VMP1	4.08639e-11	0.271366	0.461	0.429	1.39285e-06	Mono
ETF1	4.12868e-11	0.390527	0.382	0.347	1.40726e-06	Mono
RPL291	6.5242e-11	0.30631	0.679	0.688	2.22377e-06	Mono
RHOG	1.03335e-10	0.311466	0.477	0.459	3.52217e-06	Mono
PPP2CA	1.03956e-10	0.384741	0.303	0.268	3.54334e-06	Mono
COX7A21	1.35326e-10	0.326476	0.442	0.42	4.61258e-06	Mono
GPBP1	3.25666e-10	0.333913	0.31	0.272	1.11003e-05	Mono
RPS191	3.45562e-10	0.551969	0.717	0.753	1.17785e-05	Mono
ERN1	5.22963e-10	0.322583	0.265	0.225	1.78252e-05	Mono
PPP1R15B	7.52721e-10	0.330261	0.307	0.27	2.56565e-05	Mono
RPL131	7.82934e-10	0.309495	0.859	0.868	2.66863e-05	Mono
DYNLT1	9.61816e-10	0.291826	0.289	0.251	3.27835e-05	Mono
APLP2	1.26903e-09	0.286988	0.61	0.6	4.32548e-05	Mono
PSMB91	1.84303e-09	0.325951	0.296	0.261	6.28196e-05	Mono
OST41	2.04107e-09	0.254376	0.475	0.45	6.95697e-05	Mono
POLR1D1	2.4953e-09	0.314472	0.278	0.245	8.50523e-05	Mono
KCNAB2	2.70932e-09	0.386366	0.287	0.251	9.23472e-05	Mono
SLC31A2	3.11837e-09	0.319811	0.256	0.219	0.000106289	Mono
TRAPPC5	5.50592e-09	0.392659	0.27	0.238	0.000187669	Mono
NFE2L2	5.9373e-09	0.378973	0.481	0.464	0.000202373	Mono
RPS151	1.25481e-08	0.413037	0.664	0.695	0.000427702	Mono
VSIR	1.38424e-08	0.318707	0.358	0.323	0.000471819	Mono
ZFAND3	1.47873e-08	0.442531	0.268	0.237	0.000504023	Mono
NDUFB91	1.88458e-08	0.254304	0.257	0.219	0.000642359	Mono
SORL1	2.1087e-08	0.401387	0.291	0.259	0.000718751	Mono
IFNGR2	3.28594e-08	0.355233	0.411	0.392	0.00112001	Mono
PSMA6	3.61889e-08	0.256508	0.346	0.317	0.0012335	Mono
ACTR3	4.09714e-08	0.345224	0.459	0.448	0.00139651	Mono
RBM3	6.4058e-08	0.293758	0.411	0.392	0.00218342	Mono
EIF3F1	6.70917e-08	0.271894	0.396	0.373	0.00228682	Mono
ELF1	7.4226e-08	0.373215	0.438	0.428	0.00252999	Mono
ETS2	7.57799e-08	0.289377	0.435	0.412	0.00258296	Mono
PET100	8.56642e-08	0.278166	0.295	0.264	0.00291986	Mono
ATP1A1	1.25996e-07	0.325259	0.36	0.339	0.00429459	Mono
UQCRH1	1.95268e-07	0.257086	0.47	0.463	0.00665572	Mono
ACTR2	2.20893e-07	0.267959	0.529	0.524	0.00752913	Mono
SMDT11	2.53e-07	0.332308	0.293	0.267	0.00862349	Mono
CMIP	5.79755e-07	0.281294	0.367	0.346	0.0197609	Mono
SSH21	7.73738e-07	0.316145	0.273	0.243	0.0263729	Mono
HSD17B11	1.00231e-06	0.300332	0.274	0.248	0.0341638	Mono
GPSM3	1.30711e-06	0.321107	0.31	0.289	0.044553	Mono
TLR2	1.53285e-06	0.324094	0.347	0.325	0.0522471	Mono
PTEN	2.77613e-06	0.394043	0.341	0.322	0.0946244	Mono
RGS2	2.96127e-06	0.2526	0.634	0.613	0.100935	Mono
ARF1	2.98253e-06	0.289597	0.515	0.529	0.101659	Mono
IDS	5.14154e-06	0.27509	0.299	0.273	0.17525	Mono
SRSF5	6.06134e-06	0.304715	0.522	0.531	0.206601	Mono
CD53	8.93413e-06	0.261358	0.554	0.573	0.30452	Mono
KDM6B	1.00858e-05	0.270123	0.389	0.37	0.343774	Mono
YBX3	1.39117e-05	0.302236	0.394	0.378	0.474181	Mono
EIF2S3	1.64806e-05	0.260468	0.364	0.35	0.561741	Mono
NDUFB13	1.85313e-05	0.259647	0.353	0.339	0.631639	Mono
TPM4	1.98101e-05	0.309903	0.436	0.431	0.675229	Mono
CDC42SE1	2.47491e-05	0.299638	0.34	0.321	0.843572	Mono
HMGB21	2.76135e-05	0.280901	0.302	0.281	0.941208	Mono
UBE2B	2.85296e-05	0.346057	0.331	0.319	0.972432	Mono
CYTH1	4.4863e-05	0.263209	0.277	0.257	1	Mono
RAB21	5.33436e-05	0.273779	0.264	0.243	1	Mono
MIF1	5.55425e-05	0.441409	0.344	0.334	1	Mono
MAP2K3	8.86437e-05	0.273895	0.29	0.271	1	Mono
MED13L	9.54117e-05	0.315286	0.287	0.273	1	Mono
RPL18A1	0.000136965	0.339603	0.603	0.638	1	Mono
C4orf3	0.000145844	0.299327	0.358	0.349	1	Mono
IVNS1ABP	0.000203899	0.419434	0.322	0.312	1	Mono
PRR13	0.000207478	0.258884	0.385	0.381	1	Mono
TGIF1	0.000224677	0.262604	0.291	0.276	1	Mono
JMJD1C	0.000266048	0.311309	0.387	0.38	1	Mono
METRNL	0.000272795	0.282176	0.341	0.33	1	Mono
GAS51	0.000328221	0.267518	0.346	0.337	1	Mono
PFKFB3	0.00038631	0.259407	0.447	0.439	1	Mono
MOB1A	0.000515591	0.25319	0.378	0.372	1	Mono
LAMTOR41	0.000598347	0.411452	0.316	0.312	1	Mono
BNIP3L	0.000642923	0.344668	0.372	0.368	1	Mono
CAST	0.000774207	0.298746	0.393	0.391	1	Mono
RAB1A	0.00102806	0.260593	0.398	0.396	1	Mono
EEF1D1	0.00116236	0.250286	0.539	0.572	1	Mono
MBNL1	0.00168544	0.316519	0.398	0.402	1	Mono
TOP1	0.00198252	0.251597	0.377	0.374	1	Mono
UQCR112	0.00217229	0.258648	0.451	0.466	1	Mono
STAT3	0.00416509	0.299691	0.326	0.325	1	Mono
WDR1	0.00424401	0.25283	0.291	0.285	1	Mono
DOCK8	0.00521792	0.261563	0.309	0.304	1	Mono
TNFAIP2	0.0058587	0.327167	0.428	0.434	1	Mono
BAZ1A	0.00914582	0.276269	0.326	0.328	1	Mono
RTN3	0.00920917	0.313919	0.366	0.372	1	Mono
TMSB102	0.00941324	0.374957	0.791	0.857	1	Mono
SPP1	0	3.0143	0.444	0.106	0	LAMs
FABP5	0	2.4059	0.659	0.237	0	LAMs
APOC11	0	2.32608	0.947	0.494	0	LAMs
GPNMB	0	2.13866	0.865	0.342	0	LAMs
CSTB	0	2.04276	0.89	0.542	0	LAMs
CTSD1	0	2.00654	0.947	0.586	0	LAMs
ACP5	0	1.7495	0.592	0.222	0	LAMs
APOE1	0	1.74379	0.91	0.583	0	LAMs
LGALS3	0	1.73613	0.832	0.427	0	LAMs
LGALS11	0	1.57998	0.846	0.451	0	LAMs
PLA2G7	0	1.54007	0.514	0.115	0	LAMs
CAPG1	0	1.36457	0.717	0.388	0	LAMs
LIPA	0	1.33457	0.788	0.474	0	LAMs
FTL1	0	1.286	1	0.994	0	LAMs
CYP27A1	0	1.22907	0.305	0.048	0	LAMs
CD631	0	1.07687	0.939	0.765	0	LAMs
CD681	0	0.971741	0.893	0.662	0	LAMs
OTOA	0	0.899597	0.273	0.05	0	LAMs
NUPR1	1.83968e-277	1.21611	0.281	0.068	6.27054e-273	LAMs
IFI301	3.75273e-272	0.955677	0.934	0.764	1.27912e-267	LAMs
PRDX1	1.53092e-266	1.12892	0.786	0.523	5.21815e-262	LAMs
PLD3	3.5423e-244	1.03509	0.635	0.324	1.20739e-239	LAMs
CD9	4.06424e-222	1.15007	0.445	0.184	1.3853e-217	LAMs
TXN	4.12269e-219	0.920742	0.615	0.325	1.40522e-214	LAMs
FTH11	1.88533e-217	0.576084	0.999	0.992	6.42614e-213	LAMs
S100A111	1.46566e-214	0.922002	0.915	0.755	4.99569e-210	LAMs
CTSL	8.61498e-206	0.943168	0.812	0.538	2.93642e-201	LAMs
ATOX11	1.9692e-196	1.46359	0.478	0.233	6.71201e-192	LAMs
MGST31	9.31977e-195	0.884878	0.535	0.27	3.17665e-190	LAMs
ANXA21	2.41046e-194	1.02758	0.733	0.485	8.21605e-190	LAMs
CTSZ	6.61025e-193	0.969647	0.81	0.617	2.2531e-188	LAMs
ATP6V1F	1.21238e-192	0.858055	0.73	0.494	4.13239e-188	LAMs
GRN	7.14457e-182	0.739166	0.873	0.728	2.43523e-177	LAMs
NPL	1.43223e-180	0.815421	0.557	0.291	4.88174e-176	LAMs
SCD	5.97385e-169	0.742909	0.252	0.08	2.03619e-164	LAMs
DNASE2	2.81784e-168	0.852033	0.388	0.167	9.60461e-164	LAMs
VAT1	4.31805e-163	0.787368	0.367	0.152	1.47181e-158	LAMs
SDS	7.29575e-161	0.963835	0.347	0.139	2.48676e-156	LAMs
CTSA1	2.96476e-155	0.76796	0.539	0.293	1.01054e-150	LAMs
VIM1	4.68879e-153	0.661056	0.903	0.726	1.59817e-148	LAMs
SERF22	1.46296e-148	0.605177	0.916	0.794	4.9865e-144	LAMs
S100A101	2.52623e-146	1.00664	0.556	0.317	8.61065e-142	LAMs
TREM2	9.9861e-146	0.856568	0.453	0.227	3.40376e-141	LAMs
ASAH1	1.04838e-142	0.651644	0.816	0.659	3.5734e-138	LAMs
CD522	5.98988e-142	0.889948	0.352	0.15	2.04165e-137	LAMs
SH3BGRL31	1.20728e-141	0.782378	0.805	0.612	4.115e-137	LAMs
GSTO11	1.97458e-137	0.730995	0.573	0.343	6.73034e-133	LAMs
FUCA11	1.12633e-136	1.23951	0.457	0.239	3.83909e-132	LAMs
CD361	4.96804e-132	1.15624	0.256	0.097	1.69335e-127	LAMs
GAPDH2	1.17667e-131	1.11637	0.74	0.545	4.01069e-127	LAMs
CTSB	2.33714e-129	0.798071	0.954	0.867	7.96614e-125	LAMs
B2M1	9.47463e-128	0.360493	1	0.995	3.22943e-123	LAMs
BRI3	2.40113e-127	0.644089	0.757	0.564	8.18424e-123	LAMs
SMIM251	1.21111e-124	0.583926	0.287	0.115	4.12807e-120	LAMs
GM2A	6.01055e-123	0.870405	0.48	0.274	2.0487e-118	LAMs
CALM32	9.3007e-122	0.731431	0.58	0.363	3.17014e-117	LAMs
SMPDL3A	1.19801e-119	0.575069	0.277	0.111	4.08341e-115	LAMs
ACP2	2.0346e-119	0.55783	0.309	0.133	6.93493e-115	LAMs
MGLL	9.03998e-119	0.657605	0.339	0.157	3.08128e-114	LAMs
MIF2	1.32742e-118	0.971755	0.521	0.314	4.52451e-114	LAMs
GSTP11	7.43146e-116	0.740979	0.613	0.4	2.53301e-111	LAMs
DBI1	4.64181e-115	0.706303	0.663	0.461	1.58216e-110	LAMs
MITF	8.19991e-115	0.73119	0.314	0.14	2.79494e-110	LAMs
LGMN	2.37318e-113	0.674302	0.73	0.526	8.08899e-109	LAMs
MYL63	5.44268e-109	0.548239	0.888	0.781	1.85514e-104	LAMs
CYBA1	2.57044e-107	0.812435	0.643	0.452	8.76134e-103	LAMs
IGSF6	2.94352e-104	0.819676	0.581	0.404	1.0033e-99	LAMs
NOP101	4.06832e-103	0.649505	0.577	0.383	1.38669e-98	LAMs
TYROBP1	3.37295e-102	0.363088	0.973	0.924	1.14967e-97	LAMs
ATP6V0E1	2.5571e-101	0.600003	0.699	0.53	8.71586e-97	LAMs
BCAP31	8.30081e-99	0.658918	0.515	0.322	2.82933e-94	LAMs
CD811	1.63754e-96	0.609154	0.752	0.585	5.58155e-92	LAMs
PKM2	6.99868e-96	0.658855	0.613	0.427	2.3855e-91	LAMs
FBP1	1.12542e-95	0.852977	0.253	0.112	3.83601e-91	LAMs
ENO12	6.30341e-95	0.666232	0.645	0.461	2.14852e-90	LAMs
CD59	2.24392e-92	0.604173	0.553	0.358	7.64841e-88	LAMs
CREG11	1.45627e-90	0.545428	0.734	0.566	4.96369e-86	LAMs
LRPAP1	2.13293e-90	0.593181	0.378	0.208	7.2701e-86	LAMs
MYDGF1	5.3075e-90	0.650902	0.416	0.241	1.80906e-85	LAMs
TSPAN4	6.12363e-89	0.652465	0.285	0.138	2.08724e-84	LAMs
TMSB4X1	1.53331e-88	0.333614	0.998	0.995	5.22628e-84	LAMs
BLVRB1	2.15039e-87	0.604899	0.566	0.37	7.32959e-83	LAMs
IFI61	2.43201e-86	0.622349	0.577	0.379	8.2895e-82	LAMs
RPS27L2	4.43274e-84	0.590068	0.49	0.309	1.5109e-79	LAMs
RNASEK1	5.75098e-84	0.646628	0.624	0.462	1.96022e-79	LAMs
TPI11	3.67591e-81	0.653637	0.661	0.495	1.25293e-76	LAMs
AKR1A11	1.00768e-80	0.571802	0.513	0.342	3.43467e-76	LAMs
GPX41	4.99594e-79	0.773356	0.511	0.356	1.70287e-74	LAMs
NPC21	1.52942e-78	0.401585	0.908	0.836	5.21303e-74	LAMs
TALDO11	3.695e-78	0.581345	0.488	0.322	1.25944e-73	LAMs
ATP6V0B	1.99004e-77	0.542581	0.66	0.504	6.78307e-73	LAMs
FNDC3B1	1.8914e-76	0.728349	0.4	0.238	6.44684e-72	LAMs
AP2S12	8.19753e-76	0.618389	0.467	0.302	2.79413e-71	LAMs
NDUFB22	9.59058e-76	0.498969	0.575	0.406	3.26895e-71	LAMs
PCBD1	3.42356e-75	0.451243	0.298	0.153	1.16692e-70	LAMs
TYMP1	6.9524e-75	0.609305	0.586	0.411	2.36973e-70	LAMs
TIMP2	1.43178e-73	0.507888	0.683	0.529	4.88022e-69	LAMs
GLUL	2.1508e-73	0.562692	0.79	0.658	7.33101e-69	LAMs
P4HB	8.37083e-73	0.571287	0.467	0.3	2.8532e-68	LAMs
NDUFC21	3.39638e-72	0.515418	0.449	0.282	1.15766e-67	LAMs
ATP5MC32	3.75206e-71	0.49904	0.566	0.402	1.27889e-66	LAMs
PLIN2	3.87594e-71	0.307531	0.72	0.512	1.32112e-66	LAMs
OAZ12	1.57806e-70	0.36931	0.909	0.823	5.37883e-66	LAMs
CYSTM1	1.29066e-69	0.471153	0.259	0.129	4.3992e-65	LAMs
SLAMF8	1.15428e-68	0.412088	0.252	0.123	3.93437e-64	LAMs
TMSB103	1.65091e-68	0.408184	0.935	0.84	5.62712e-64	LAMs
ABCA1	2.00231e-67	0.520833	0.535	0.361	6.82486e-63	LAMs
MPP1	3.55138e-67	0.437857	0.471	0.299	1.21049e-62	LAMs
TIMM8B1	8.4277e-66	0.497297	0.279	0.149	2.87258e-61	LAMs
DNPH1	2.56759e-65	0.49658	0.286	0.154	8.75163e-61	LAMs
PSMA72	4.77025e-65	0.500041	0.595	0.442	1.62594e-60	LAMs
UQCR113	9.20084e-65	0.474527	0.602	0.45	3.13611e-60	LAMs
ATP6AP2	9.38577e-65	0.52997	0.582	0.427	3.19914e-60	LAMs
PTMS	1.67392e-64	0.502453	0.354	0.208	5.70554e-60	LAMs
SRP141	5.87514e-64	0.40266	0.718	0.563	2.00254e-59	LAMs
ABHD12	4.06331e-62	0.433709	0.362	0.214	1.38498e-57	LAMs
ATP5F1E2	1.36634e-61	0.31679	0.922	0.867	4.65719e-57	LAMs
YBX1	1.78685e-60	0.337794	0.859	0.783	6.09049e-56	LAMs
COX5A1	9.59363e-60	0.452315	0.462	0.308	3.26999e-55	LAMs
VKORC1	2.16863e-59	0.439765	0.353	0.211	7.39176e-55	LAMs
GPR137B	8.75499e-58	0.430043	0.35	0.209	2.98414e-53	LAMs
PPDPF1	1.03061e-57	0.407249	0.391	0.244	3.51282e-53	LAMs
SELENOW	1.33493e-56	0.469048	0.352	0.215	4.55012e-52	LAMs
JPT11	5.05441e-56	0.427617	0.401	0.258	1.7228e-51	LAMs
SMS	1.30165e-55	0.391166	0.533	0.379	4.43668e-51	LAMs
S100A61	1.33e-55	0.391823	0.6	0.446	4.53331e-51	LAMs
TSPO1	1.4318e-55	0.474855	0.485	0.333	4.88029e-51	LAMs
COX6C2	2.58744e-55	0.376309	0.647	0.508	8.8193e-51	LAMs
NENF	6.53851e-55	0.458918	0.316	0.188	2.22865e-50	LAMs
CHCHD101	4.79034e-54	0.477394	0.427	0.288	1.63279e-49	LAMs
ELOB2	5.18183e-54	0.455618	0.471	0.323	1.76623e-49	LAMs
KCNMA1	1.08427e-53	0.393451	0.312	0.18	3.69574e-49	LAMs
CFD	1.97951e-53	0.419557	0.456	0.301	6.74716e-49	LAMs
TXNDC171	3.34293e-53	0.427542	0.26	0.143	1.13944e-48	LAMs
TUBA1A2	6.41246e-53	0.480796	0.358	0.222	2.18569e-48	LAMs
UQCR102	2.24606e-52	0.412004	0.531	0.387	7.65569e-48	LAMs
PPIB2	2.36195e-52	0.49631	0.454	0.313	8.05071e-48	LAMs
VEGFB	2.81409e-52	0.397156	0.323	0.192	9.59184e-48	LAMs
VAMP81	2.87252e-52	0.354075	0.708	0.58	9.79099e-48	LAMs
CTSH	8.63974e-52	0.46349	0.629	0.511	2.94485e-47	LAMs
OST42	9.63041e-52	0.387395	0.583	0.439	3.28253e-47	LAMs
HINT11	1.41916e-51	0.366302	0.604	0.458	4.83721e-47	LAMs
ATP6V1G1	2.76209e-51	0.452715	0.547	0.41	9.41457e-47	LAMs
BLOC1S2	6.37422e-50	0.408974	0.288	0.168	2.17265e-45	LAMs
LAPTM5	7.64396e-50	0.33239	0.843	0.735	2.60544e-45	LAMs
PFN12	9.88091e-50	0.316082	0.865	0.781	3.36791e-45	LAMs
ATP6V0C	1.1492e-49	0.322637	0.817	0.733	3.91706e-45	LAMs
GUSB	2.06072e-49	0.420863	0.357	0.227	7.02397e-45	LAMs
COX5B2	3.94398e-49	0.402156	0.5	0.36	1.3443e-44	LAMs
GNG51	6.25789e-49	0.419319	0.577	0.433	2.133e-44	LAMs
MDH11	8.08609e-49	0.426276	0.356	0.224	2.75614e-44	LAMs
POLR2L1	2.98303e-48	0.498668	0.36	0.233	1.01677e-43	LAMs
POMP	5.15175e-48	0.38018	0.634	0.503	1.75597e-43	LAMs
SDHD	6.77364e-48	0.427104	0.294	0.177	2.3088e-43	LAMs
LILRB4	8.06425e-48	0.397075	0.436	0.295	2.7487e-43	LAMs
NDUFA132	9.16231e-48	0.508415	0.415	0.291	3.12297e-43	LAMs
NDUFB8	2.41453e-47	0.392948	0.491	0.352	8.22994e-43	LAMs
HM13	2.97844e-47	0.351398	0.318	0.193	1.0152e-42	LAMs
NME21	4.41868e-47	0.331736	0.734	0.611	1.50611e-42	LAMs
SEC61G1	4.63317e-47	0.437766	0.435	0.3	1.57922e-42	LAMs
MICOS101	1.30168e-46	0.433851	0.434	0.303	4.43677e-42	LAMs
H2AFY	1.31684e-46	0.456508	0.623	0.5	4.48846e-42	LAMs
ATP6AP1	1.58933e-46	0.425426	0.392	0.258	5.41723e-42	LAMs
IFI27	3.60119e-46	0.685393	0.281	0.17	1.22747e-41	LAMs
DYNLL12	3.84696e-46	0.411399	0.589	0.451	1.31124e-41	LAMs
SQOR	6.64121e-46	0.299697	0.287	0.169	2.26366e-41	LAMs
FCER1G2	6.88727e-46	0.271556	0.926	0.856	2.34753e-41	LAMs
C1orf54	1.04503e-45	0.425703	0.319	0.2	3.56198e-41	LAMs
RAB5IF2	1.96664e-45	0.427951	0.325	0.204	6.70328e-41	LAMs
DHRS3	6.05538e-45	0.375761	0.275	0.162	2.06398e-40	LAMs
SSR41	6.63444e-45	0.455404	0.44	0.315	2.26135e-40	LAMs
RALA	4.06212e-44	0.419208	0.267	0.156	1.38457e-39	LAMs
IGF2R	4.10947e-44	0.337681	0.286	0.169	1.40071e-39	LAMs
NDUFA41	4.92477e-44	0.357427	0.655	0.536	1.67861e-39	LAMs
DAD11	5.69091e-44	0.427551	0.405	0.279	1.93975e-39	LAMs
COX6A11	9.12604e-44	0.342353	0.586	0.455	3.11061e-39	LAMs
LAMP1	3.36027e-43	0.400687	0.63	0.507	1.14535e-38	LAMs
FMNL2	4.67138e-43	0.338587	0.418	0.282	1.59224e-38	LAMs
COX8A1	1.19918e-42	0.315379	0.609	0.474	4.08742e-38	LAMs
HEXA1	1.29257e-42	0.374144	0.416	0.284	4.40574e-38	LAMs
GLMP	1.35171e-42	0.270464	0.292	0.174	4.60731e-38	LAMs
ATP5MF2	4.31071e-42	0.327137	0.516	0.382	1.4693e-37	LAMs
ARPC1B	4.39452e-42	0.315933	0.759	0.651	1.49787e-37	LAMs
LRMDA	6.51176e-42	0.472166	0.316	0.201	2.21953e-37	LAMs
SCPEP1	1.4726e-41	0.348131	0.339	0.218	5.01934e-37	LAMs
HMOX1	2.13496e-41	0.641961	0.64	0.501	7.27702e-37	LAMs
H2AFJ	2.22772e-41	0.431272	0.251	0.15	7.59317e-37	LAMs
NDUFB71	3.246e-41	0.467006	0.278	0.174	1.1064e-36	LAMs
RNH1	5.09309e-41	0.381388	0.425	0.299	1.73598e-36	LAMs
NDUFS62	8.94108e-41	0.325256	0.398	0.27	3.04757e-36	LAMs
CLIC11	1.11673e-40	0.383911	0.64	0.52	3.80639e-36	LAMs
CTSC1	1.3593e-40	0.459723	0.735	0.638	4.63317e-36	LAMs
CIAO2A	1.68626e-40	0.328016	0.332	0.214	5.74763e-36	LAMs
PGD1	2.22616e-40	0.364059	0.321	0.205	7.58786e-36	LAMs
HEXB	4.78198e-40	0.469355	0.518	0.406	1.62994e-35	LAMs
CISD2	6.60119e-40	0.339507	0.318	0.203	2.25001e-35	LAMs
PDXK	6.82902e-40	0.426244	0.334	0.217	2.32767e-35	LAMs
HSD17B4	1.17984e-39	0.346708	0.262	0.156	4.02149e-35	LAMs
DPP7	2.08683e-39	0.438525	0.338	0.229	7.11297e-35	LAMs
ALDH1A1	2.09863e-39	0.360636	0.38	0.254	7.15318e-35	LAMs
TMEM147	2.62554e-39	0.321795	0.33	0.216	8.94917e-35	LAMs
DMXL21	3.35799e-39	0.392168	0.3	0.19	1.14457e-34	LAMs
PDIA61	3.45115e-39	0.373742	0.426	0.304	1.17633e-34	LAMs
GUK11	4.5223e-39	0.430174	0.384	0.268	1.54143e-34	LAMs
PSMB61	1.23661e-38	0.375463	0.35	0.233	4.21499e-34	LAMs
BLOC1S1	2.03048e-38	0.378607	0.41	0.288	6.92088e-34	LAMs
TNS3	4.03125e-38	0.357229	0.294	0.186	1.37405e-33	LAMs
FIS1	5.92313e-38	0.354694	0.33	0.217	2.0189e-33	LAMs
LHFPL21	6.70854e-38	0.321066	0.361	0.241	2.28661e-33	LAMs
CALR	1.31355e-37	0.397821	0.631	0.517	4.47723e-33	LAMs
ARPC31	1.60912e-37	0.298526	0.776	0.675	5.48469e-33	LAMs
RAB32	1.83062e-37	0.348977	0.316	0.205	6.23968e-33	LAMs
COX7B2	2.43168e-37	0.380111	0.434	0.314	8.28837e-33	LAMs
IFI27L2	2.89684e-37	0.27246	0.256	0.155	9.87389e-33	LAMs
SLC16A3	3.01235e-37	0.377093	0.278	0.174	1.02676e-32	LAMs
LAMTOR21	5.27153e-37	0.327414	0.381	0.262	1.7968e-32	LAMs
PFDN51	5.43799e-37	0.283413	0.781	0.674	1.85354e-32	LAMs
TRAPPC51	2.06202e-36	0.382196	0.338	0.23	7.0284e-32	LAMs
ATP5ME2	3.49974e-36	0.322078	0.512	0.388	1.19289e-31	LAMs
ATP5PF2	3.71558e-36	0.313098	0.49	0.363	1.26646e-31	LAMs
OSTC1	2.67472e-35	0.387746	0.328	0.223	9.11677e-31	LAMs
TUBB2	4.64415e-35	0.275096	0.551	0.43	1.58296e-30	LAMs
TMEM176A1	5.02206e-35	0.466673	0.435	0.325	1.71177e-30	LAMs
CD99	5.53801e-35	0.389695	0.498	0.378	1.88763e-30	LAMs
UBL52	1.41535e-34	0.283724	0.583	0.463	4.82422e-30	LAMs
MRPL511	1.86064e-34	0.313173	0.3	0.195	6.34201e-30	LAMs
ARPC5	2.43757e-34	0.25635	0.668	0.557	8.30845e-30	LAMs
COX7A22	2.72298e-34	0.329401	0.531	0.411	9.28127e-30	LAMs
TOMM51	3.35392e-34	0.283563	0.268	0.168	1.14318e-29	LAMs
CD441	5.37395e-34	0.339216	0.549	0.41	1.83171e-29	LAMs
UQCRQ2	6.16095e-34	0.313897	0.493	0.378	2.09996e-29	LAMs
SOAT1	6.86746e-34	0.386606	0.33	0.223	2.34077e-29	LAMs
COMT	7.52218e-34	0.332237	0.467	0.35	2.56393e-29	LAMs
SYNGR2	9.67129e-34	0.326284	0.44	0.321	3.29646e-29	LAMs
NDUFB92	1.28293e-33	0.300596	0.321	0.213	4.37288e-29	LAMs
CHCHD21	1.62568e-33	0.2758	0.683	0.579	5.54113e-29	LAMs
CLTA1	2.33205e-33	0.284877	0.569	0.449	7.9488e-29	LAMs
IL181	2.63339e-33	0.55359	0.436	0.324	8.97591e-29	LAMs
SELENOH1	3.2348e-33	0.312596	0.436	0.32	1.10258e-28	LAMs
VPS291	3.62082e-33	0.350034	0.306	0.205	1.23416e-28	LAMs
AP2M11	6.30182e-33	0.288954	0.422	0.305	2.14798e-28	LAMs
NDUFAB11	7.85072e-33	0.315357	0.314	0.209	2.67592e-28	LAMs
LAMTOR1	1.04529e-32	0.311165	0.445	0.33	3.56287e-28	LAMs
COPS91	1.15098e-32	0.329257	0.357	0.247	3.92312e-28	LAMs
PSMD81	1.18701e-32	0.361902	0.255	0.162	4.04593e-28	LAMs
PSAP	1.96366e-32	0.546619	0.925	0.908	6.69314e-28	LAMs
TMEM176B	5.6334e-32	0.504209	0.556	0.453	1.92014e-27	LAMs
NDUFS5	7.41752e-32	0.274008	0.468	0.347	2.52826e-27	LAMs
LY96	1.12211e-31	0.291012	0.494	0.376	3.8247e-27	LAMs
SDC3	1.41455e-31	0.28941	0.304	0.201	4.8215e-27	LAMs
CALU	1.51427e-31	0.317897	0.271	0.174	5.1614e-27	LAMs
PGAM12	1.64694e-31	0.338892	0.307	0.206	5.61359e-27	LAMs
SCARB21	5.85055e-31	0.295636	0.487	0.367	1.99416e-26	LAMs
PPT11	7.86048e-31	0.315414	0.551	0.444	2.67925e-26	LAMs
ABRACL1	1.47421e-30	0.291481	0.287	0.189	5.02486e-26	LAMs
REX1BD	1.97912e-30	0.333795	0.265	0.174	6.74583e-26	LAMs
NAGK1	5.26326e-30	0.298178	0.406	0.293	1.79398e-25	LAMs
SGPL1	6.13431e-30	0.253784	0.261	0.166	2.09088e-25	LAMs
RNASET2	7.08703e-30	0.353677	0.718	0.615	2.41561e-25	LAMs
LACTB	8.23468e-30	0.280994	0.268	0.173	2.80679e-25	LAMs
ATP5MD2	8.64928e-30	0.278953	0.458	0.344	2.94811e-25	LAMs
COX6B12	1.02071e-29	0.2657	0.597	0.481	3.47908e-25	LAMs
UCP21	1.12159e-29	0.324712	0.59	0.485	3.82295e-25	LAMs
ATP6V1A	1.31599e-29	0.278889	0.325	0.222	4.48556e-25	LAMs
ADI1	1.82812e-29	0.257052	0.258	0.166	6.23114e-25	LAMs
DYNLRB1	3.1276e-29	0.26111	0.336	0.234	1.06604e-24	LAMs
LAMTOR51	3.52581e-29	0.276807	0.338	0.235	1.20177e-24	LAMs
SEC61B1	4.2104e-29	0.297051	0.487	0.375	1.43511e-24	LAMs
ATP5F1D1	7.37595e-29	0.329653	0.334	0.237	2.51409e-24	LAMs
COX141	7.64067e-29	0.273084	0.255	0.165	2.60432e-24	LAMs
EDF11	1.8772e-28	0.323321	0.424	0.323	6.39844e-24	LAMs
CTSS1	2.28234e-28	0.311805	0.81	0.779	7.77936e-24	LAMs
LAMP21	4.38266e-28	0.287163	0.483	0.378	1.49383e-23	LAMs
REEP5	4.52279e-28	0.315039	0.387	0.284	1.54159e-23	LAMs
LY6E	4.60244e-28	0.291651	0.318	0.217	1.56874e-23	LAMs
CIB1	5.46603e-28	0.36345	0.279	0.189	1.8631e-23	LAMs
PARK71	6.77441e-28	0.286631	0.458	0.35	2.30906e-23	LAMs
SLC15A3	9.30288e-28	0.312324	0.384	0.279	3.17089e-23	LAMs
CD841	9.45572e-28	0.356197	0.478	0.374	3.22298e-23	LAMs
ATRAID	2.55463e-27	0.261966	0.311	0.214	8.70745e-23	LAMs
C9orf161	3.3406e-27	0.377129	0.251	0.168	1.13864e-22	LAMs
RNF13	3.51979e-27	0.300503	0.423	0.317	1.19972e-22	LAMs
M6PR	6.43168e-27	0.270772	0.493	0.384	2.19224e-22	LAMs
RNF181	6.47686e-27	0.294335	0.273	0.183	2.20764e-22	LAMs
NDUFA61	1.21625e-26	0.263915	0.272	0.182	4.14558e-22	LAMs
HADHB	1.41271e-26	0.256348	0.35	0.247	4.81524e-22	LAMs
C19orf531	1.7939e-26	0.351361	0.299	0.21	6.1145e-22	LAMs
PSMB1	1.95594e-26	0.300375	0.463	0.362	6.66683e-22	LAMs
ITGB21	2.19266e-26	0.256203	0.721	0.632	7.4737e-22	LAMs
TMED9	2.86913e-26	0.28708	0.425	0.321	9.77942e-22	LAMs
SLC25A51	3.09602e-26	0.275621	0.61	0.515	1.05528e-21	LAMs
SSR3	4.0087e-26	0.285301	0.467	0.361	1.36636e-21	LAMs
ANXA11	6.14902e-26	0.313619	0.401	0.301	2.09589e-21	LAMs
TMEM50A	9.08901e-26	0.261309	0.418	0.312	3.09799e-21	LAMs
LDHA2	1.75219e-25	0.30322	0.558	0.453	5.97233e-21	LAMs
RAB5C1	1.96833e-25	0.261176	0.445	0.344	6.70906e-21	LAMs
NDUFA3	2.98375e-25	0.272122	0.289	0.202	1.01701e-20	LAMs
NUCB1	5.01598e-25	0.275397	0.316	0.221	1.7097e-20	LAMs
ANAPC111	6.37941e-25	0.277492	0.287	0.198	2.17442e-20	LAMs
NDUFC1	7.74248e-25	0.256055	0.301	0.21	2.63903e-20	LAMs
C4orf31	9.40117e-25	0.304028	0.439	0.34	3.20439e-20	LAMs
LMAN2	1.2709e-24	0.309632	0.308	0.218	4.33187e-20	LAMs
EFHD21	1.53364e-24	0.352287	0.389	0.295	5.22742e-20	LAMs
NEDD81	1.66936e-24	0.257281	0.432	0.331	5.69002e-20	LAMs
DOCK4	2.21841e-24	0.253163	0.414	0.312	7.56144e-20	LAMs
CD141	2.26771e-24	0.280573	0.686	0.571	7.7295e-20	LAMs
MRPL571	3.22494e-24	0.255443	0.264	0.18	1.09922e-19	LAMs
PEBP11	3.53107e-24	0.288213	0.536	0.443	1.20356e-19	LAMs
SNRPC1	5.10367e-24	0.258372	0.256	0.173	1.73958e-19	LAMs
MPC21	9.45401e-24	0.25689	0.256	0.173	3.2224e-19	LAMs
COPE1	1.1558e-23	0.360131	0.268	0.187	3.93955e-19	LAMs
NDUFB101	1.34391e-23	0.290178	0.267	0.186	4.58071e-19	LAMs
CUTA1	1.41347e-23	0.254539	0.365	0.269	4.81782e-19	LAMs
UQCRFS11	1.42453e-23	0.262778	0.28	0.195	4.85551e-19	LAMs
RER1	3.31979e-23	0.265225	0.308	0.219	1.13155e-18	LAMs
HPCAL1	3.941e-23	0.259583	0.299	0.211	1.34329e-18	LAMs
VDAC1	4.39535e-23	0.271156	0.357	0.263	1.49816e-18	LAMs
SERPINF1	6.40659e-22	0.487582	0.29	0.21	2.18369e-17	LAMs
NDUFA112	1.31231e-21	0.250176	0.316	0.232	4.473e-17	LAMs
PGK11	2.52223e-21	0.318506	0.529	0.437	8.597e-17	LAMs
PSMB32	2.92972e-21	0.253712	0.347	0.258	9.98594e-17	LAMs
C15orf481	8.85526e-21	0.317031	0.263	0.185	3.01831e-16	LAMs
LMNA	9.10513e-21	0.251164	0.365	0.273	3.10348e-16	LAMs
GNS	1.14783e-20	0.275306	0.461	0.371	3.91238e-16	LAMs
APRT	4.76329e-20	0.265276	0.297	0.217	1.62357e-15	LAMs
VPS28	1.18769e-19	0.261363	0.298	0.218	4.04825e-15	LAMs
GNB4	1.49244e-19	0.251567	0.36	0.273	5.08697e-15	LAMs
PSMA1	2.64892e-19	0.272564	0.332	0.248	9.02883e-15	LAMs
BST2	4.02381e-19	0.273162	0.447	0.365	1.37152e-14	LAMs
TMEM167A1	1.13228e-18	0.25499	0.279	0.202	3.85937e-14	LAMs
PAPSS2	5.00134e-18	0.366361	0.274	0.201	1.70471e-13	LAMs
ALCAM	1.31269e-17	0.328762	0.291	0.219	4.47429e-13	LAMs
CD300A	1.38808e-17	0.256004	0.337	0.258	4.73125e-13	LAMs
TPM41	1.71889e-17	0.260137	0.51	0.423	5.85885e-13	LAMs
FNIP2	1.7009e-16	0.261476	0.402	0.318	5.79752e-12	LAMs
CSTA1	1.87543e-16	0.356022	0.268	0.195	6.3924e-12	LAMs
CPM1	2.77185e-16	0.411998	0.498	0.424	9.44785e-12	LAMs
SLC40A11	3.51312e-16	0.2928	0.452	0.371	1.19745e-11	LAMs
ADA2	2.88271e-14	0.303208	0.481	0.415	9.82572e-10	LAMs
IDO1	0	2.26055	0.406	0.013	0	cDC1
DNASE1L3	0	2.17898	0.376	0.03	0	cDC1
CLEC9A	0	1.74693	0.381	0.036	0	cDC1
CLNK	0	1.42658	0.266	0.002	0	cDC1
LGALS2	1.17369e-292	2.86425	0.509	0.078	4.00053e-288	cDC1
FLT3	5.60067e-213	0.991762	0.258	0.025	1.90899e-208	cDC1
BATF3	1.46936e-188	0.829435	0.262	0.029	5.00831e-184	cDC1
PPA11	6.32035e-174	1.62968	0.562	0.145	2.15429e-169	cDC1
LSP12	2.0983e-154	1.72469	0.51	0.132	7.15206e-150	cDC1
WDFY4	3.61439e-143	1.75681	0.402	0.092	1.23197e-138	cDC1
CCSER1	9.57786e-142	1.69831	0.252	0.036	3.26461e-137	cDC1
ICAM3	7.09794e-133	0.766751	0.26	0.039	2.41933e-128	cDC1
S100B	7.67254e-121	1.87176	0.324	0.068	2.61519e-116	cDC1
SLAMF7	9.05915e-120	1.4247	0.37	0.084	3.08781e-115	cDC1
HLA-DPB1	7.93315e-118	1.33411	0.973	0.837	2.70401e-113	cDC1
RPS232	5.09911e-115	1.11091	0.977	0.918	1.73803e-110	cDC1
DAPP1	1.29105e-110	0.894399	0.307	0.063	4.40055e-106	cDC1
CPNE3	1.23955e-107	1.41703	0.397	0.109	4.225e-103	cDC1
EEF1B21	6.11765e-102	1.26635	0.896	0.7	2.0852e-97	cDC1
RPS241	2.99237e-97	0.873017	0.983	0.937	1.01995e-92	cDC1
CADM1	5.2579e-96	1.14362	0.355	0.093	1.79216e-91	cDC1
HLA-DQB1	5.41196e-95	1.32637	0.899	0.613	1.84467e-90	cDC1
NET1	5.68057e-94	0.830741	0.252	0.049	1.93622e-89	cDC1
HLA-DQA1	1.21762e-93	1.35822	0.854	0.529	4.15025e-89	cDC1
RPS82	1.5282e-92	0.908164	0.973	0.904	5.20887e-88	cDC1
HLA-DPA1	3.41008e-92	1.17257	0.956	0.841	1.16232e-87	cDC1
C1orf541	9.16456e-92	1.47987	0.52	0.205	3.12374e-87	cDC1
CRIP12	1.31642e-87	1.14836	0.389	0.11	4.48703e-83	cDC1
RPL261	2.90388e-86	0.888107	0.989	0.915	9.89788e-82	cDC1
RPL10A2	7.08939e-84	0.992257	0.935	0.753	2.41642e-79	cDC1
LIMD21	1.20809e-83	1.07843	0.414	0.134	4.11777e-79	cDC1
RPS3A1	5.00884e-83	0.943724	0.972	0.889	1.70726e-78	cDC1
RPL301	2.2903e-82	0.844613	0.981	0.9	7.8065e-78	cDC1
RPS72	7.76774e-82	0.98299	0.934	0.793	2.64763e-77	cDC1
RPS212	2.69844e-81	0.989594	0.924	0.791	9.19762e-77	cDC1
VAC14	3.11057e-81	0.771285	0.273	0.065	1.06024e-76	cDC1
RUBCNL1	6.48778e-80	0.972233	0.3	0.078	2.21136e-75	cDC1
CAMK2D1	8.22217e-80	1.07456	0.376	0.116	2.80253e-75	cDC1
RPL322	1.18497e-79	0.879463	0.979	0.914	4.03898e-75	cDC1
RPS182	6.16222e-79	1.13737	0.951	0.873	2.10039e-74	cDC1
RPL51	8.79683e-79	0.948747	0.932	0.78	2.9984e-74	cDC1
RPL112	1.97052e-77	0.921357	0.97	0.903	6.71653e-73	cDC1
SNX31	3.39672e-77	1.70964	0.712	0.476	1.15777e-72	cDC1
RPS61	4.9934e-77	0.819715	0.962	0.903	1.702e-72	cDC1
RPS132	5.98741e-76	0.765369	0.975	0.888	2.04081e-71	cDC1
MZT2A1	1.2714e-75	1.05885	0.351	0.108	4.33358e-71	cDC1
RPS15A2	5.75844e-75	0.846423	0.983	0.889	1.96276e-70	cDC1
PSMB92	2.28937e-74	1.09812	0.571	0.258	7.80333e-70	cDC1
S100A102	3.51293e-74	1.26839	0.66	0.334	1.19738e-69	cDC1
RAB7B	4.03792e-73	1.07095	0.269	0.069	1.37632e-68	cDC1
RPL43	1.55122e-72	0.97353	0.888	0.689	5.28734e-68	cDC1
CNN2	1.6424e-72	0.875635	0.395	0.127	5.59812e-68	cDC1
RPL371	1.85168e-72	0.781749	0.979	0.908	6.31145e-68	cDC1
RPS51	2.66816e-71	1.04185	0.892	0.713	9.09444e-67	cDC1
RPL142	3.17716e-71	0.931492	0.93	0.79	1.08293e-66	cDC1
TAP1	3.10315e-70	1.13206	0.431	0.16	1.05771e-65	cDC1
RPL102	9.31121e-70	1.10131	0.973	0.921	3.17373e-65	cDC1
ACTG12	4.4631e-69	1.0306	0.92	0.822	1.52125e-64	cDC1
TMSB4X2	6.6864e-69	0.947077	0.998	0.995	2.27906e-64	cDC1
RPL33	9.1317e-69	0.819339	0.951	0.872	3.11254e-64	cDC1
PTMA1	1.60926e-68	0.66183	0.975	0.916	5.48517e-64	cDC1
RPL151	3.00319e-68	0.727282	0.977	0.907	1.02364e-63	cDC1
RPS27A1	4.19927e-68	0.705468	0.985	0.926	1.43132e-63	cDC1
RPL62	7.63226e-68	0.738999	0.953	0.859	2.60146e-63	cDC1
RPL221	6.33696e-67	0.762778	0.928	0.804	2.15995e-62	cDC1
LYZ1	1.21739e-66	0.885231	0.869	0.656	4.14946e-62	cDC1
ANXA6	4.97024e-66	0.615614	0.254	0.064	1.69411e-61	cDC1
RPS4X1	1.34923e-65	0.773097	0.972	0.877	4.59885e-61	cDC1
RPSA1	4.5504e-65	0.98729	0.856	0.639	1.551e-60	cDC1
BTF32	2.1653e-64	0.89629	0.846	0.609	7.38043e-60	cDC1
HLA-DRA	3.01561e-64	0.751847	0.994	0.933	1.02787e-59	cDC1
RPS291	5.22966e-64	0.787927	0.973	0.928	1.78253e-59	cDC1
RPS252	9.25376e-63	0.851636	0.932	0.815	3.15414e-58	cDC1
RPS122	1.25149e-61	0.831321	0.977	0.925	4.26571e-57	cDC1
ACTB3	2.98835e-61	0.979288	0.991	0.971	1.01858e-56	cDC1
PSME22	5.29488e-61	1.10623	0.575	0.285	1.80476e-56	cDC1
RPL35A2	1.52813e-60	0.77192	0.956	0.85	5.20863e-56	cDC1
RPLP01	1.95229e-59	0.804722	0.901	0.725	6.65439e-55	cDC1
RPL191	6.54536e-59	0.94589	0.951	0.868	2.23099e-54	cDC1
RPL412	1.05636e-58	0.823096	0.992	0.946	3.6006e-54	cDC1
PFN13	2.90074e-58	0.823805	0.926	0.787	9.88717e-54	cDC1
RPL23A2	3.78548e-58	0.915903	0.947	0.839	1.29028e-53	cDC1
RPS31	9.79937e-58	0.996727	0.913	0.788	3.34012e-53	cDC1
RPLP12	7.7171e-56	0.941419	0.979	0.916	2.63037e-51	cDC1
RPS142	2.57059e-55	1.1055	0.892	0.717	8.76187e-51	cDC1
DUSP4	2.67915e-55	1.26116	0.288	0.09	9.13188e-51	cDC1
LSM61	4.57191e-55	0.684207	0.336	0.117	1.55833e-50	cDC1
RPL242	5.76939e-55	0.796743	0.898	0.748	1.9665e-50	cDC1
SUB12	2.69539e-54	0.997975	0.672	0.422	9.18722e-50	cDC1
RPS210	1.83604e-53	0.880346	0.958	0.859	6.25815e-49	cDC1
DENND1B	7.7502e-53	0.692183	0.273	0.085	2.64166e-48	cDC1
NAP1L11	7.91332e-53	1.07395	0.769	0.577	2.69726e-48	cDC1
RPL212	8.2966e-53	0.814112	0.977	0.902	2.82789e-48	cDC1
RPS272	8.52859e-53	0.788253	0.987	0.921	2.90697e-48	cDC1
RPL392	2.24933e-52	0.632909	0.968	0.926	7.66683e-48	cDC1
RPL172	2.52181e-52	0.665729	0.968	0.877	8.59559e-48	cDC1
RPL91	4.37676e-52	0.628806	0.962	0.887	1.49182e-47	cDC1
RPL18A2	4.21671e-51	1.25462	0.824	0.63	1.43727e-46	cDC1
RPL7A1	5.07656e-51	0.916732	0.926	0.789	1.73034e-46	cDC1
RPL341	1.84212e-50	0.605503	0.973	0.94	6.27888e-46	cDC1
RPL121	2.09927e-50	0.707301	0.96	0.884	7.15535e-46	cDC1
RPL82	8.09562e-50	1.13206	0.835	0.712	2.75939e-45	cDC1
RPS162	1.62445e-49	0.681167	0.951	0.867	5.53693e-45	cDC1
IRF8	2.23922e-49	1.4559	0.539	0.302	7.6324e-45	cDC1
RPL292	1.02411e-48	0.966512	0.856	0.683	3.49068e-44	cDC1
RACK12	1.65757e-48	0.733326	0.909	0.783	5.64983e-44	cDC1
RPL132	3.65668e-48	0.934677	0.96	0.865	1.24638e-43	cDC1
RPL27A2	5.24076e-48	0.800461	0.953	0.897	1.78631e-43	cDC1
NIBAN1	2.61073e-47	0.820087	0.311	0.113	8.89867e-43	cDC1
RPL36A2	3.13011e-47	0.709429	0.928	0.814	1.0669e-42	cDC1
NME22	3.52251e-47	0.836342	0.806	0.619	1.20065e-42	cDC1
RPL181	6.97911e-47	1.04743	0.753	0.56	2.37883e-42	cDC1
EEF1G1	7.65712e-47	0.774643	0.894	0.762	2.60993e-42	cDC1
RAB11FIP1	7.05722e-46	0.792215	0.351	0.14	2.40545e-41	cDC1
MARCKSL12	1.14886e-45	1.01891	0.4	0.172	3.9159e-41	cDC1
RPS11	3.23021e-45	0.69134	0.941	0.853	1.10102e-40	cDC1
TMSB104	4.47383e-45	1.07956	0.937	0.848	1.5249e-40	cDC1
COTL11	2.15958e-43	0.768721	0.772	0.562	7.36093e-39	cDC1
PAK1	3.19737e-43	0.764798	0.452	0.211	1.08982e-38	cDC1
GSTP12	7.59768e-43	1.3889	0.615	0.417	2.58967e-38	cDC1
RPL272	1.39168e-42	0.684794	0.922	0.791	4.74354e-38	cDC1
CPVL	4.05976e-42	1.45741	0.689	0.543	1.38377e-37	cDC1
C20orf27	6.50409e-42	0.663157	0.292	0.108	2.21692e-37	cDC1
CD481	2.69404e-41	0.715675	0.493	0.242	9.18263e-37	cDC1
RPL282	1.07652e-40	0.996034	0.818	0.674	3.66931e-36	cDC1
NACA2	1.93815e-40	0.774345	0.88	0.738	6.60618e-36	cDC1
HMGA11	2.40255e-40	0.624493	0.37	0.16	8.18909e-36	cDC1
EEF1A11	3.55139e-40	0.506136	0.996	0.98	1.21049e-35	cDC1
HINT12	3.06404e-39	0.798184	0.681	0.468	1.04438e-34	cDC1
TSPAN33	5.47807e-39	0.54741	0.277	0.102	1.8672e-34	cDC1
NAAA	6.17937e-39	0.681196	0.324	0.132	2.10624e-34	cDC1
CST31	1.48903e-38	0.947047	0.947	0.901	5.07536e-34	cDC1
RPS192	1.66633e-38	0.881348	0.888	0.746	5.67967e-34	cDC1
RPS101	2.2705e-37	0.834038	0.818	0.659	7.73901e-33	cDC1
C1QBP1	4.01777e-37	0.659632	0.321	0.135	1.36946e-32	cDC1
NRARP	4.09166e-37	0.934314	0.266	0.099	1.39464e-32	cDC1
RPS152	5.11904e-37	0.918709	0.82	0.689	1.74482e-32	cDC1
HNRNPA11	6.58146e-37	0.667834	0.818	0.644	2.24329e-32	cDC1
HLA-DRB1	1.69985e-36	0.678387	0.945	0.886	5.79395e-32	cDC1
PTRHD1	1.71694e-36	0.529142	0.292	0.114	5.85221e-32	cDC1
SHTN1	2.01279e-36	0.758383	0.446	0.225	6.86059e-32	cDC1
UBA522	2.91654e-36	0.739618	0.917	0.776	9.94104e-32	cDC1
RGS101	2.93252e-36	0.801981	0.712	0.524	9.99548e-32	cDC1
RPLP22	5.66709e-36	0.834914	0.928	0.813	1.93163e-31	cDC1
RPL351	1.30566e-35	0.897693	0.77	0.565	4.45034e-31	cDC1
FAU2	3.77903e-35	0.715892	0.88	0.744	1.28808e-30	cDC1
EIF3L1	4.77237e-35	0.698751	0.349	0.158	1.62666e-30	cDC1
WARS1	4.96787e-34	0.810492	0.334	0.145	1.6933e-29	cDC1
PSME12	8.55866e-34	0.626823	0.581	0.357	2.91722e-29	cDC1
TXN1	9.07325e-34	1.78524	0.562	0.349	3.09262e-29	cDC1
CYB5R3	1.51563e-33	0.63752	0.393	0.189	5.16601e-29	cDC1
EDF12	2.24772e-33	0.692335	0.55	0.328	7.66136e-29	cDC1
SNHG291	5.76273e-33	0.688944	0.732	0.542	1.96423e-28	cDC1
SEPTIN61	6.17454e-33	0.728254	0.4	0.199	2.10459e-28	cDC1
RPL72	2.34271e-32	0.735507	0.913	0.802	7.98511e-28	cDC1
GAPDH3	2.97283e-32	0.623872	0.75	0.561	1.01329e-27	cDC1
RAB321	6.78845e-32	0.66004	0.412	0.212	2.31384e-27	cDC1
CD523	2.09831e-31	0.530662	0.37	0.166	7.15209e-27	cDC1
SNHG52	2.18456e-31	0.746044	0.638	0.422	7.44606e-27	cDC1
ATP5F1E3	1.41343e-30	0.447931	0.947	0.871	4.81769e-26	cDC1
RPS281	1.77939e-30	0.601979	0.939	0.884	6.06505e-26	cDC1
EIF3F2	2.36507e-29	0.568873	0.584	0.371	8.06135e-25	cDC1
RPL37A1	4.43969e-29	0.52343	0.954	0.905	1.51327e-24	cDC1
PPP1R14B	4.45672e-29	0.670128	0.292	0.131	1.51907e-24	cDC1
ATG3	4.79526e-29	0.52658	0.366	0.179	1.63446e-24	cDC1
FBL1	5.85451e-29	0.443645	0.326	0.149	1.99551e-24	cDC1
G3BP2	7.55665e-29	0.637657	0.307	0.142	2.57568e-24	cDC1
SMCO4	7.77798e-29	0.498664	0.334	0.155	2.65112e-24	cDC1
EIF6	1.36976e-28	0.60341	0.33	0.153	4.66884e-24	cDC1
NHP21	1.87744e-27	0.556475	0.277	0.121	6.39924e-23	cDC1
HDAC9	2.36152e-27	1.12235	0.332	0.172	8.04923e-23	cDC1
HMGN11	3.83222e-27	0.585562	0.628	0.426	1.30621e-22	cDC1
COX5A2	8.57708e-27	0.607066	0.518	0.319	2.9235e-22	cDC1
PSMA21	8.64513e-27	0.586128	0.419	0.233	2.94669e-22	cDC1
RPL311	2.40308e-26	0.641825	0.899	0.847	8.1909e-22	cDC1
ATP5MG2	4.8322e-26	0.569983	0.757	0.581	1.64705e-21	cDC1
TPMT	5.75453e-26	0.3497	0.266	0.114	1.96143e-21	cDC1
SLC25A62	8.4676e-26	0.659396	0.759	0.598	2.88618e-21	cDC1
RGCC	8.8236e-26	0.545856	0.493	0.279	3.00753e-21	cDC1
BID1	1.08208e-25	0.647403	0.395	0.219	3.68827e-21	cDC1
SNRPE1	1.20271e-25	0.466147	0.385	0.199	4.09943e-21	cDC1
CLTB	1.29671e-25	0.399167	0.277	0.124	4.41985e-21	cDC1
SRI	2.40177e-25	0.529771	0.368	0.193	8.18643e-21	cDC1
ACTN1	3.36299e-25	0.487214	0.256	0.112	1.14628e-20	cDC1
MZT2B1	3.92677e-25	0.666113	0.402	0.229	1.33844e-20	cDC1
COX7C2	4.76204e-25	0.570038	0.761	0.626	1.62314e-20	cDC1
PGLS	1.26163e-24	0.672774	0.372	0.203	4.30027e-20	cDC1
CD741	1.31826e-24	0.550102	0.994	0.956	4.49329e-20	cDC1
RPS92	1.36385e-24	0.670615	0.835	0.703	4.6487e-20	cDC1
EIF3K1	1.55048e-24	0.547853	0.653	0.46	5.28482e-20	cDC1
TAGLN21	2.45646e-24	0.547029	0.639	0.432	8.37283e-20	cDC1
EIF3H	2.51038e-24	0.518723	0.617	0.42	8.55665e-20	cDC1
ETV6	2.58157e-24	0.720428	0.482	0.292	8.7993e-20	cDC1
SMDT12	3.62119e-24	0.525358	0.455	0.266	1.23428e-19	cDC1
RPL361	3.90815e-24	0.703166	0.78	0.664	1.33209e-19	cDC1
ELOVL5	5.07064e-24	0.550496	0.37	0.195	1.72833e-19	cDC1
ARPC22	6.06422e-24	0.478411	0.818	0.718	2.06699e-19	cDC1
MYL64	7.59237e-24	0.438647	0.882	0.789	2.58786e-19	cDC1
UPF21	7.92346e-24	0.499012	0.258	0.116	2.70071e-19	cDC1
ASAP1	1.36132e-23	0.687433	0.376	0.213	4.64008e-19	cDC1
TAP2	1.49143e-23	0.443427	0.264	0.119	5.08354e-19	cDC1
LSM71	2.42393e-23	0.486045	0.292	0.143	8.26196e-19	cDC1
LCP11	3.52908e-23	0.691772	0.713	0.554	1.20289e-18	cDC1
PSMB8	4.79516e-23	0.556851	0.374	0.209	1.63443e-18	cDC1
ACTR31	1.02562e-22	0.55043	0.622	0.446	3.49583e-18	cDC1
PSMA51	1.72086e-22	0.43897	0.304	0.15	5.86555e-18	cDC1
EDEM1	2.19657e-22	0.425348	0.292	0.141	7.487e-18	cDC1
CFL12	4.20396e-22	0.457436	0.93	0.846	1.43292e-17	cDC1
GDI2	5.59706e-22	0.507827	0.651	0.457	1.90776e-17	cDC1
UQCRH2	6.20202e-22	0.503348	0.638	0.46	2.11396e-17	cDC1
TUBA1A3	6.80374e-22	0.426753	0.41	0.232	2.31906e-17	cDC1
RPS172	6.91845e-22	0.764621	0.865	0.773	2.35815e-17	cDC1
HIGD2A1	1.28968e-21	0.539495	0.512	0.326	4.39589e-17	cDC1
SLAMF81	1.44945e-21	0.419916	0.281	0.133	4.94045e-17	cDC1
SNRPF1	1.68259e-21	0.433415	0.343	0.182	5.73512e-17	cDC1
COMMD62	4.68399e-21	0.50908	0.638	0.443	1.59654e-16	cDC1
RAB8B	1.27501e-20	0.501038	0.34	0.185	4.34587e-16	cDC1
PHPT11	1.3188e-20	0.477707	0.275	0.134	4.49514e-16	cDC1
MYL12A	1.42605e-20	0.570601	0.681	0.526	4.86069e-16	cDC1
CKLF1	1.74707e-20	0.572391	0.45	0.283	5.95487e-16	cDC1
ARF6	2.10108e-20	0.536032	0.499	0.324	7.16153e-16	cDC1
NDUFV21	2.70023e-20	0.485601	0.37	0.211	9.20372e-16	cDC1
BRK11	4.18684e-20	0.435079	0.577	0.392	1.42708e-15	cDC1
RPS20	4.79278e-20	0.465587	0.907	0.844	1.63362e-15	cDC1
BASP11	5.13752e-20	0.618272	0.55	0.388	1.75112e-15	cDC1
PFDN21	7.21731e-20	0.470493	0.33	0.18	2.46002e-15	cDC1
IDH21	8.21735e-20	0.526497	0.319	0.173	2.80088e-15	cDC1
CYTIP2	8.75299e-20	0.350039	0.262	0.125	2.98346e-15	cDC1
CDK2AP1	8.83851e-20	0.519964	0.355	0.198	3.01261e-15	cDC1
MIF3	1.44988e-19	0.421934	0.509	0.331	4.94193e-15	cDC1
RPL13A2	1.484e-19	0.657861	0.941	0.882	5.05821e-15	cDC1
CLNS1A	1.49343e-19	0.405688	0.315	0.164	5.09035e-15	cDC1
UXT1	1.52431e-19	0.488467	0.387	0.223	5.1956e-15	cDC1
ARPC1B1	1.59407e-19	0.485023	0.784	0.659	5.4334e-15	cDC1
SNRPD21	1.66575e-19	0.472295	0.49	0.311	5.67771e-15	cDC1
PPIA1	1.78831e-19	0.359211	0.92	0.823	6.09544e-15	cDC1
ATP5MC21	2.01753e-19	0.436965	0.789	0.65	6.87676e-15	cDC1
SSR21	2.17838e-19	0.460456	0.512	0.335	7.42501e-15	cDC1
OXSR11	2.6812e-19	0.431434	0.296	0.154	9.13888e-15	cDC1
H3F3A2	2.69729e-19	0.298454	0.937	0.867	9.1937e-15	cDC1
CORO1A2	3.39469e-19	0.533798	0.476	0.298	1.15708e-14	cDC1
ANKRD44	5.29473e-19	0.510176	0.34	0.187	1.80471e-14	cDC1
PACSIN2	5.6017e-19	0.402533	0.294	0.154	1.90934e-14	cDC1
VIM2	7.93812e-19	0.329922	0.875	0.741	2.70571e-14	cDC1
HLA-DQA2	1.04113e-18	0.741141	0.423	0.268	3.54868e-14	cDC1
APRT1	1.07169e-18	0.573564	0.374	0.222	3.65286e-14	cDC1
TMA72	1.61183e-18	0.42966	0.67	0.512	5.49391e-14	cDC1
EIF5A1	2.24649e-18	0.391785	0.321	0.175	7.65717e-14	cDC1
ABRACL2	2.85734e-18	0.411343	0.349	0.195	9.73923e-14	cDC1
ENO13	4.11228e-18	0.494885	0.645	0.476	1.40167e-13	cDC1
LGALS12	4.81415e-18	0.466238	0.658	0.486	1.6409e-13	cDC1
SERPINB11	9.48678e-18	0.466298	0.556	0.384	3.23357e-13	cDC1
ARHGDIB2	1.03296e-17	0.454273	0.776	0.65	3.52084e-13	cDC1
RAN1	1.17329e-17	0.452887	0.548	0.379	3.99917e-13	cDC1
GAS52	1.18828e-17	0.527029	0.507	0.334	4.05026e-13	cDC1
RSL1D1	1.28496e-17	0.29994	0.423	0.251	4.37978e-13	cDC1
C19orf532	1.30747e-17	0.412704	0.366	0.215	4.4565e-13	cDC1
NDUFS4	1.31361e-17	0.359376	0.288	0.151	4.47745e-13	cDC1
PLEKHO11	1.62181e-17	0.440267	0.448	0.279	5.52793e-13	cDC1
RPL381	2.29142e-17	0.482293	0.926	0.825	7.8103e-13	cDC1
SSB1	2.46577e-17	0.404113	0.4	0.239	8.40458e-13	cDC1
PRELID12	2.75589e-17	0.513756	0.412	0.254	9.39346e-13	cDC1
SLC25A52	2.91147e-17	0.430205	0.67	0.521	9.92376e-13	cDC1
CIITA	6.46995e-17	0.421566	0.338	0.191	2.20528e-12	cDC1
EIF3M1	8.06202e-17	0.342893	0.364	0.213	2.74794e-12	cDC1
SMIM141	9.35257e-17	0.345925	0.326	0.181	3.18782e-12	cDC1
PARK72	1.06456e-16	0.482593	0.512	0.357	3.62857e-12	cDC1
PPM1G1	1.34017e-16	0.319802	0.271	0.143	4.56797e-12	cDC1
OST43	2.15563e-16	0.411754	0.609	0.449	7.34748e-12	cDC1
LDHB1	3.49088e-16	0.439281	0.463	0.305	1.18986e-11	cDC1
FNBP1	4.38738e-16	0.654993	0.541	0.416	1.49544e-11	cDC1
ENSA	4.54483e-16	0.42093	0.518	0.357	1.54911e-11	cDC1
TLE51	5.12864e-16	0.342084	0.353	0.203	1.7481e-11	cDC1
NDUFB112	5.69626e-16	0.359049	0.48	0.316	1.94157e-11	cDC1
ALKBH7	5.75913e-16	0.363651	0.287	0.157	1.963e-11	cDC1
COX7A2L1	1.114e-15	0.411533	0.408	0.254	3.79706e-11	cDC1
MRPL3	1.18094e-15	0.3108	0.25	0.129	4.02523e-11	cDC1
CDK2AP21	1.29441e-15	0.333891	0.277	0.15	4.41198e-11	cDC1
SNRPD31	1.32673e-15	0.255457	0.266	0.14	4.52215e-11	cDC1
HLA-DMA	1.37484e-15	0.362747	0.793	0.648	4.68615e-11	cDC1
FAM49B	1.57822e-15	0.405134	0.59	0.433	5.37937e-11	cDC1
CCT81	1.6724e-15	0.348398	0.37	0.222	5.70038e-11	cDC1
BIRC31	2.09202e-15	0.736329	0.34	0.199	7.13066e-11	cDC1
PLP21	2.10387e-15	0.33866	0.266	0.139	7.17104e-11	cDC1
TES1	2.17631e-15	0.29613	0.26	0.134	7.41794e-11	cDC1
COX4I11	2.46093e-15	0.381398	0.797	0.675	8.38808e-11	cDC1
DDT1	2.68378e-15	0.40925	0.38	0.24	9.14765e-11	cDC1
TAPBP	2.7285e-15	0.308778	0.416	0.257	9.30008e-11	cDC1
APEX1	3.29733e-15	0.337616	0.324	0.186	1.1239e-10	cDC1
C1orf1621	4.54958e-15	0.428695	0.7	0.558	1.55073e-10	cDC1
RUNX3	5.25477e-15	0.400387	0.271	0.147	1.79109e-10	cDC1
SEC11A	6.39753e-15	0.438627	0.586	0.43	2.1806e-10	cDC1
SLC25A3	1.01644e-14	0.44278	0.651	0.512	3.46453e-10	cDC1
BACH11	1.02485e-14	0.357812	0.319	0.188	3.49321e-10	cDC1
TOMM7	1.20409e-14	0.406992	0.734	0.595	4.10413e-10	cDC1
ATP5MC33	1.21366e-14	0.399229	0.564	0.415	4.13675e-10	cDC1
PFDN52	1.98793e-14	0.410377	0.793	0.682	6.77586e-10	cDC1
POLD41	2.08042e-14	0.353574	0.423	0.273	7.0911e-10	cDC1
CIB11	3.89064e-14	0.417104	0.328	0.195	1.32613e-09	cDC1
ATP5MPL2	4.54132e-14	0.306575	0.533	0.37	1.54791e-09	cDC1
MRPL512	6.05275e-14	0.30888	0.338	0.202	2.06308e-09	cDC1
ZFAS12	7.46415e-14	0.34115	0.643	0.484	2.54416e-09	cDC1
RSL24D1	7.90787e-14	0.326665	0.362	0.221	2.6954e-09	cDC1
THOC7	8.79417e-14	0.302779	0.254	0.139	2.99749e-09	cDC1
SNHG8	9.87401e-14	0.350303	0.425	0.278	3.36556e-09	cDC1
COPE2	1.18197e-13	0.417109	0.317	0.193	4.02875e-09	cDC1
PPIB3	1.81943e-13	0.390476	0.471	0.324	6.20153e-09	cDC1
GABARAPL21	1.87713e-13	0.421668	0.408	0.27	6.39819e-09	cDC1
UBE2I1	1.89065e-13	0.327743	0.402	0.258	6.44426e-09	cDC1
C17orf491	1.89301e-13	0.448683	0.362	0.228	6.45233e-09	cDC1
HLA-DRB5	2.00617e-13	0.561436	0.528	0.376	6.83802e-09	cDC1
PSMB10	2.1125e-13	0.40594	0.326	0.198	7.20045e-09	cDC1
C15orf482	2.25791e-13	0.480759	0.321	0.19	7.69609e-09	cDC1
UBXN1	2.3296e-13	0.362878	0.417	0.278	7.94045e-09	cDC1
AURKAIP11	2.69007e-13	0.296676	0.306	0.179	9.16911e-09	cDC1
TRAPPC12	2.77537e-13	0.415967	0.41	0.265	9.45986e-09	cDC1
OSTC2	3.0662e-13	0.304578	0.372	0.23	1.04512e-08	cDC1
RPL36AL1	3.68058e-13	0.418105	0.622	0.492	1.25453e-08	cDC1
RPS261	4.81116e-13	0.520463	0.664	0.516	1.63988e-08	cDC1
NDUFA42	4.8582e-13	0.281774	0.694	0.544	1.65592e-08	cDC1
JPT12	5.08786e-13	0.349485	0.408	0.269	1.7342e-08	cDC1
NDUFA71	5.53939e-13	0.277743	0.262	0.147	1.8881e-08	cDC1
VDAC21	6.27697e-13	0.367022	0.419	0.278	2.13951e-08	cDC1
POLR2L2	7.76766e-13	0.28092	0.381	0.243	2.64761e-08	cDC1
RPL23	1.46239e-12	0.366676	0.945	0.881	4.98456e-08	cDC1
EEF22	1.57275e-12	0.367726	0.753	0.623	5.36071e-08	cDC1
PPP1CC1	1.70586e-12	0.36566	0.309	0.187	5.81442e-08	cDC1
DNAJC151	1.90656e-12	0.323591	0.285	0.166	6.49852e-08	cDC1
SF3B61	1.93814e-12	0.335178	0.317	0.195	6.60614e-08	cDC1
TRMT1122	2.98311e-12	0.338196	0.535	0.388	1.01679e-07	cDC1
UBE2N1	3.42614e-12	0.333363	0.3	0.18	1.1678e-07	cDC1
SNRPD11	3.83613e-12	0.333051	0.29	0.173	1.30754e-07	cDC1
TBCB1	4.00318e-12	0.268518	0.304	0.181	1.36448e-07	cDC1
SPINT2	4.79453e-12	0.32313	0.364	0.234	1.63422e-07	cDC1
LSM51	5.47364e-12	0.292831	0.269	0.157	1.86569e-07	cDC1
DBNL	5.94674e-12	0.29235	0.366	0.232	2.02695e-07	cDC1
EIF3G	6.14908e-12	0.314384	0.393	0.262	2.09591e-07	cDC1
GTF3A1	6.34219e-12	0.296164	0.381	0.247	2.16173e-07	cDC1
DECR1	7.90697e-12	0.286125	0.266	0.155	2.69509e-07	cDC1
PYCARD1	1.15408e-11	0.450918	0.419	0.297	3.93367e-07	cDC1
CALHM61	1.20887e-11	0.574658	0.503	0.367	4.12042e-07	cDC1
NDUFS71	1.38834e-11	0.286567	0.285	0.169	4.73217e-07	cDC1
TOMM61	1.69843e-11	0.343856	0.474	0.342	5.78909e-07	cDC1
IGFLR1	1.75421e-11	0.305089	0.29	0.176	5.97922e-07	cDC1
[truncated: 2,427 more rows]

## Sheet: Tsubtype_FindAllMarkers
Gene	P-value	avg_log2FC	pct.1	pct.2	p_val_adj	Cell identity
NELL2	0	1.46998	0.566	0.133	0	CD8_BACH2
LINC02446	0	1.40085	0.441	0.082	0	CD8_BACH2
BACH2	0	1.36127	0.785	0.376	0	CD8_BACH2
CD8B	0	1.19877	0.689	0.201	0	CD8_BACH2
PDE3B	0	1.1049	0.763	0.407	0	CD8_BACH2
TTTY14	0	0.949287	0.293	0.075	0	CD8_BACH2
BTBD11	0	0.89655	0.471	0.198	0	CD8_BACH2
CMSS1	0	0.887234	0.393	0.167	0	CD8_BACH2
CAMK4	0	0.762061	0.679	0.365	0	CD8_BACH2
RGS10	0	0.724384	0.657	0.376	0	CD8_BACH2
LYPD3	0	0.715163	0.289	0.08	0	CD8_BACH2
PHLDB3	0	0.703024	0.356	0.127	0	CD8_BACH2
PITPNC1	0	0.702562	0.73	0.462	0	CD8_BACH2
RPL18A	0	0.694612	0.903	0.744	0	CD8_BACH2
CCR7	0	0.688531	0.521	0.235	0	CD8_BACH2
CCDC57	0	0.686293	0.422	0.168	0	CD8_BACH2
AIF1	0	0.681558	0.434	0.174	0	CD8_BACH2
PAK1	0	0.672121	0.354	0.121	0	CD8_BACH2
ATP8A1	0	0.656119	0.529	0.261	0	CD8_BACH2
ABLIM1	0	0.653581	0.548	0.287	0	CD8_BACH2
ARHGEF7	0	0.641763	0.453	0.217	0	CD8_BACH2
RPLP2	0	0.612529	0.96	0.874	0	CD8_BACH2
ARMH1	0	0.608525	0.258	0.074	0	CD8_BACH2
RPL28	0	0.595715	0.923	0.789	0	CD8_BACH2
RPS5	0	0.592101	0.943	0.84	0	CD8_BACH2
RPS18	0	0.591898	0.977	0.926	0	CD8_BACH2
LEF1	0	0.583213	0.474	0.216	0	CD8_BACH2
RPL29	0	0.579155	0.913	0.777	0	CD8_BACH2
RPLP1	0	0.577277	0.973	0.925	0	CD8_BACH2
YBX3	0	0.569409	0.321	0.122	0	CD8_BACH2
RPS10	0	0.562694	0.92	0.783	0	CD8_BACH2
RPL13	0	0.561229	0.97	0.903	0	CD8_BACH2
RPS9	0	0.558789	0.898	0.744	0	CD8_BACH2
RPL35	0	0.557337	0.88	0.701	0	CD8_BACH2
RPL12	0	0.538041	0.967	0.908	0	CD8_BACH2
RPL32	0	0.533226	0.988	0.957	0	CD8_BACH2
RPS19	0	0.532445	0.943	0.838	0	CD8_BACH2
RPL36	0	0.528531	0.903	0.747	0	CD8_BACH2
RPS12	0	0.523281	0.992	0.971	0	CD8_BACH2
RPS2	0	0.518843	0.979	0.914	0	CD8_BACH2
RPS14	0	0.512661	0.933	0.817	0	CD8_BACH2
RPS15	0	0.507549	0.911	0.765	0	CD8_BACH2
RPL36A	0	0.504509	0.951	0.867	0	CD8_BACH2
RPS28	0	0.503473	0.967	0.895	0	CD8_BACH2
EEF1G	0	0.499802	0.928	0.801	0	CD8_BACH2
RPSA	0	0.495592	0.93	0.811	0	CD8_BACH2
RPL19	0	0.465965	0.97	0.913	0	CD8_BACH2
RPL10A	0	0.46499	0.966	0.9	0	CD8_BACH2
RPS6	0	0.463922	0.992	0.971	0	CD8_BACH2
RPL41	0	0.452273	0.997	0.983	0	CD8_BACH2
RPS3	0	0.451783	0.967	0.914	0	CD8_BACH2
RPS4X	0	0.446796	0.982	0.946	0	CD8_BACH2
RPL10	0	0.446766	0.981	0.942	0	CD8_BACH2
RPS8	0	0.445057	0.979	0.948	0	CD8_BACH2
RPS13	0	0.442036	0.971	0.924	0	CD8_BACH2
RPS3A	0	0.43327	0.981	0.948	0	CD8_BACH2
RPL15	0	0.419328	0.976	0.931	0	CD8_BACH2
RPL39	0	0.38194	0.992	0.965	0	CD8_BACH2
RPS23	0	0.37115	0.991	0.971	0	CD8_BACH2
RPS24	0	0.369058	0.988	0.962	0	CD8_BACH2
RPS15A	0	0.344322	0.992	0.977	0	CD8_BACH2
RPL3	4.74733e-305	0.377508	0.985	0.944	1.61813e-300	CD8_BACH2
CD7	5.71551e-305	0.549457	0.738	0.469	1.94813e-300	CD8_BACH2
RPS21	6.61279e-301	0.396913	0.965	0.901	2.25397e-296	CD8_BACH2
RPL11	9.24223e-299	0.387363	0.98	0.936	3.15021e-294	CD8_BACH2
CD55	1.43864e-298	0.608307	0.631	0.365	4.9036e-294	CD8_BACH2
RPL18	1.51279e-292	0.511311	0.886	0.716	5.15635e-288	CD8_BACH2
ZEB1	1.71022e-289	0.683616	0.482	0.25	5.82929e-285	CD8_BACH2
RPLP0	1.96177e-285	0.475563	0.933	0.799	6.68668e-281	CD8_BACH2
RPL4	2.38542e-281	0.475788	0.915	0.779	8.1307e-277	CD8_BACH2
RPL21	9.06136e-278	0.456297	0.989	0.964	3.08856e-273	CD8_BACH2
RPS25	4.34775e-275	0.389474	0.972	0.925	1.48193e-270	CD8_BACH2
RETREG1	2.46747e-273	0.543804	0.352	0.153	8.41037e-269	CD8_BACH2
RPS17	2.67646e-273	0.616452	0.863	0.772	9.12271e-269	CD8_BACH2
ZHX2	3.13227e-273	0.633353	0.529	0.29	1.06763e-268	CD8_BACH2
RPL27	1.76854e-270	0.427159	0.957	0.882	6.02806e-266	CD8_BACH2
RPL8	2.586e-270	0.455085	0.916	0.775	8.81438e-266	CD8_BACH2
RPL23A	1.77728e-265	0.421412	0.981	0.953	6.05786e-261	CD8_BACH2
TMSB10	2.64327e-263	0.463142	0.913	0.78	9.00957e-259	CD8_BACH2
RACK1	8.58681e-261	0.411622	0.944	0.839	2.92682e-256	CD8_BACH2
RHOH	3.09395e-260	0.572942	0.734	0.486	1.05457e-255	CD8_BACH2
RPL35A	6.08037e-257	0.341503	0.982	0.946	2.07249e-252	CD8_BACH2
GALNT11	3.79894e-254	0.518292	0.323	0.138	1.29487e-249	CD8_BACH2
NUCB2	8.38589e-254	0.498186	0.427	0.211	2.85833e-249	CD8_BACH2
GAS5	4.77386e-253	0.539985	0.763	0.537	1.62717e-248	CD8_BACH2
RPL34	1.19477e-250	0.324732	0.996	0.987	4.07238e-246	CD8_BACH2
LDLRAD4	2.32919e-248	0.530402	0.569	0.324	7.93903e-244	CD8_BACH2
USP3-AS1	3.0183e-243	0.510146	0.331	0.148	1.02879e-238	CD8_BACH2
FOXP1	2.07496e-239	0.515868	0.736	0.488	7.07251e-235	CD8_BACH2
LTB	5.87199e-239	0.371457	0.788	0.505	2.00147e-234	CD8_BACH2
ADK	1.62144e-238	0.535772	0.388	0.191	5.52666e-234	CD8_BACH2
NOSIP	1.24528e-237	0.504189	0.449	0.231	4.24453e-233	CD8_BACH2
SERINC5	1.52116e-237	0.530526	0.42	0.213	5.18486e-233	CD8_BACH2
RPL7	1.53557e-236	0.510959	0.924	0.843	5.23397e-232	CD8_BACH2
RPL26	3.14206e-234	0.275046	0.993	0.974	1.07097e-229	CD8_BACH2
RPS16	3.2196e-229	0.389558	0.97	0.918	1.0974e-224	CD8_BACH2
RPS27A	5.20672e-229	0.257776	0.996	0.986	1.77471e-224	CD8_BACH2
RPL5	5.93114e-228	0.349562	0.954	0.879	2.02163e-223	CD8_BACH2
EEF1A1	1.05802e-218	0.255902	0.999	0.996	3.60627e-214	CD8_BACH2
DENND4A	3.01718e-216	0.485834	0.632	0.393	1.02841e-211	CD8_BACH2
FILIP1L	1.13643e-215	0.550275	0.275	0.119	3.87354e-211	CD8_BACH2
SMCHD1	3.97445e-215	0.611084	0.715	0.503	1.35469e-210	CD8_BACH2
RPS27	2.42664e-214	0.294219	0.998	0.991	8.27119e-210	CD8_BACH2
UBA52	9.91313e-214	0.406259	0.908	0.78	3.37889e-209	CD8_BACH2
RPL37	2.29237e-213	0.306489	0.987	0.961	7.81354e-209	CD8_BACH2
USP3	1.09468e-212	0.472678	0.429	0.228	3.73121e-208	CD8_BACH2
OXNAD1	1.03506e-211	0.483498	0.533	0.311	3.52799e-207	CD8_BACH2
RPL22	3.78984e-210	0.337945	0.941	0.858	1.29177e-205	CD8_BACH2
AP001011.1	1.02243e-208	0.584459	0.356	0.178	3.48496e-204	CD8_BACH2
CORO7	8.78738e-205	0.488077	0.357	0.179	2.99518e-200	CD8_BACH2
SIK3	3.62031e-204	0.431162	0.699	0.455	1.23398e-199	CD8_BACH2
SELL	2.25276e-203	0.374376	0.418	0.215	7.67852e-199	CD8_BACH2
DOCK10	1.74329e-198	0.481221	0.57	0.35	5.942e-194	CD8_BACH2
MGAT4A	6.5892e-197	0.370381	0.416	0.217	2.24593e-192	CD8_BACH2
SCML1	2.3597e-194	0.401245	0.269	0.118	8.04303e-190	CD8_BACH2
TMEM243	5.30897e-194	0.437151	0.447	0.248	1.80956e-189	CD8_BACH2
RPL9	1.95284e-192	0.288711	0.983	0.95	6.65626e-188	CD8_BACH2
SNHG29	6.0071e-192	0.399127	0.833	0.646	2.04752e-187	CD8_BACH2
RPL7A	9.36065e-191	0.335522	0.953	0.878	3.19058e-186	CD8_BACH2
EEF1B2	1.61699e-190	0.368188	0.927	0.818	5.51152e-186	CD8_BACH2
EEF1D	1.84611e-187	0.373094	0.885	0.737	6.29245e-183	CD8_BACH2
CD27	1.24663e-186	0.34018	0.457	0.25	4.24913e-182	CD8_BACH2
SNHG15	4.9623e-182	0.464498	0.335	0.168	1.6914e-177	CD8_BACH2
MAML2	2.1727e-181	0.480838	0.492	0.289	7.40565e-177	CD8_BACH2
FLT3LG	3.74345e-180	0.404203	0.39	0.207	1.27595e-175	CD8_BACH2
EIF3L	1.06825e-178	0.419203	0.473	0.273	3.64114e-174	CD8_BACH2
SSH2	1.64501e-178	0.448552	0.602	0.384	5.60702e-174	CD8_BACH2
RALGAPA1	5.66078e-176	0.41854	0.514	0.308	1.92948e-171	CD8_BACH2
RPL13A	1.39416e-175	0.445788	0.944	0.908	4.752e-171	CD8_BACH2
RBFOX2	1.03443e-174	0.392498	0.377	0.201	3.52586e-170	CD8_BACH2
BORCS5	2.76184e-174	0.444375	0.389	0.212	9.41373e-170	CD8_BACH2
NFKB1	7.60121e-172	0.337128	0.645	0.421	2.59087e-167	CD8_BACH2
NACA	2.8977e-171	0.332059	0.923	0.809	9.87682e-167	CD8_BACH2
ZNF10	1.38025e-169	0.406818	0.302	0.148	4.70459e-165	CD8_BACH2
RPS7	5.25837e-169	0.272425	0.972	0.927	1.79232e-164	CD8_BACH2
FAU	1.4801e-168	0.332115	0.927	0.811	5.04492e-164	CD8_BACH2
APBA2	4.13337e-167	0.352073	0.321	0.161	1.40886e-162	CD8_BACH2
PLAC8	5.00589e-167	0.264656	0.451	0.251	1.70626e-162	CD8_BACH2
RPL38	7.95539e-162	0.371094	0.93	0.866	2.7116e-157	CD8_BACH2
TCF7	6.99349e-161	0.33766	0.427	0.241	2.38373e-156	CD8_BACH2
RPS4Y1	2.66469e-160	0.463428	0.69	0.529	9.08259e-156	CD8_BACH2
UXT	5.31404e-160	0.374948	0.595	0.385	1.81129e-155	CD8_BACH2
GRAP2	3.88762e-159	0.379069	0.303	0.152	1.3251e-154	CD8_BACH2
PRMT9	3.76018e-158	0.404161	0.413	0.233	1.28166e-153	CD8_BACH2
LDHB	7.47127e-157	0.364623	0.729	0.509	2.54658e-152	CD8_BACH2
ZMYM2	8.37316e-155	0.387888	0.388	0.217	2.85399e-150	CD8_BACH2
PHF20	1.62669e-154	0.383245	0.581	0.374	5.54458e-150	CD8_BACH2
PRKCA	1.5034e-153	0.386986	0.421	0.24	5.12433e-149	CD8_BACH2
GYPC	2.7441e-153	0.394396	0.62	0.415	9.35326e-149	CD8_BACH2
BICDL1	2.92372e-151	0.38953	0.479	0.287	9.96551e-147	CD8_BACH2
AC114760.2	2.21619e-150	0.376481	0.4	0.228	7.55387e-146	CD8_BACH2
NME2	8.57336e-148	0.352766	0.703	0.489	2.92223e-143	CD8_BACH2
SNHG8	1.25909e-147	0.352582	0.569	0.363	4.29162e-143	CD8_BACH2
RPL17	4.27816e-147	0.270031	0.981	0.95	1.45821e-142	CD8_BACH2
SLC25A6	3.21627e-145	0.387132	0.732	0.533	1.09627e-140	CD8_BACH2
ALKBH7	3.63956e-145	0.328753	0.347	0.189	1.24054e-140	CD8_BACH2
TNFSF8	5.86063e-144	0.332492	0.274	0.137	1.9976e-139	CD8_BACH2
AOAH	8.15217e-142	0.299002	0.446	0.26	2.77867e-137	CD8_BACH2
ITPKB	9.12875e-142	0.359446	0.354	0.195	3.11153e-137	CD8_BACH2
MAL	9.99724e-142	0.315748	0.278	0.14	3.40756e-137	CD8_BACH2
PRKCQ-AS1	1.62796e-139	0.358744	0.406	0.235	5.54891e-135	CD8_BACH2
HECTD1	1.90521e-139	0.388423	0.372	0.212	6.49391e-135	CD8_BACH2
STAT4	3.34203e-138	0.324241	0.647	0.433	1.13913e-133	CD8_BACH2
NDFIP1	8.85928e-138	0.314419	0.587	0.385	3.01968e-133	CD8_BACH2
SNHG5	1.35049e-137	0.428493	0.644	0.475	4.60314e-133	CD8_BACH2
C1QBP	1.60697e-135	0.310263	0.382	0.217	5.47737e-131	CD8_BACH2
RPL37A	5.56631e-135	0.294046	0.964	0.924	1.89728e-130	CD8_BACH2
ZSWIM6	1.05732e-133	0.357268	0.403	0.235	3.60389e-129	CD8_BACH2
BTF3	1.47342e-131	0.301832	0.875	0.742	5.02216e-127	CD8_BACH2
SARAF	3.96359e-131	0.289359	0.92	0.79	1.35099e-126	CD8_BACH2
SIK2	6.74369e-131	0.349094	0.357	0.202	2.29859e-126	CD8_BACH2
RPL24	2.23822e-130	0.256637	0.948	0.864	7.62896e-126	CD8_BACH2
ESYT2	5.18542e-129	0.313147	0.529	0.336	1.76745e-124	CD8_BACH2
GPCPD1	2.25761e-128	0.430063	0.488	0.313	7.69506e-124	CD8_BACH2
RNF125	4.93318e-128	0.351565	0.628	0.438	1.68148e-123	CD8_BACH2
C9orf16	1.1046e-127	0.309743	0.537	0.348	3.76504e-123	CD8_BACH2
SOX4	7.76899e-127	0.436955	0.261	0.135	2.64806e-122	CD8_BACH2
ISG15	1.22299e-126	0.296171	0.511	0.33	4.16855e-122	CD8_BACH2
PRMT2	1.5259e-125	0.310229	0.484	0.304	5.20105e-121	CD8_BACH2
C19orf53	4.4847e-125	0.323488	0.546	0.357	1.52861e-120	CD8_BACH2
ALG13	1.68677e-124	0.353936	0.356	0.204	5.74937e-120	CD8_BACH2
COX7C	2.09541e-124	0.306476	0.84	0.681	7.14219e-120	CD8_BACH2
MIF	5.08107e-124	0.287901	0.745	0.534	1.73188e-119	CD8_BACH2
MCUB	4.41743e-123	0.308441	0.425	0.257	1.50568e-118	CD8_BACH2
TBL1X	8.49819e-122	0.312909	0.325	0.183	2.89661e-117	CD8_BACH2
FAM177A1	3.03858e-120	0.328135	0.698	0.503	1.0357e-115	CD8_BACH2
LINC01619	7.67632e-118	0.306037	0.378	0.224	2.61647e-113	CD8_BACH2
G3BP2	1.68524e-117	0.304325	0.567	0.384	5.74413e-113	CD8_BACH2
GUK1	3.67378e-117	0.31605	0.627	0.435	1.25221e-112	CD8_BACH2
SIPA1L1	5.64853e-117	0.356271	0.405	0.249	1.9253e-112	CD8_BACH2
TXNRD1	2.61775e-116	0.32006	0.356	0.208	8.92262e-112	CD8_BACH2
ARHGAP15	3.06685e-114	0.280237	0.686	0.481	1.04533e-109	CD8_BACH2
TXK	3.15721e-114	0.283095	0.314	0.176	1.07614e-109	CD8_BACH2
NOP53	3.90722e-113	0.293692	0.766	0.58	1.33178e-108	CD8_BACH2
RFTN1	5.46699e-113	0.295701	0.387	0.233	1.86342e-108	CD8_BACH2
ATP5F1D	1.10565e-112	0.280697	0.554	0.365	3.7686e-108	CD8_BACH2
TNRC6B	1.20997e-111	0.270353	0.573	0.388	4.12417e-107	CD8_BACH2
CLASP2	2.61148e-111	0.318325	0.3	0.17	8.90124e-107	CD8_BACH2
COX4I1	1.45002e-109	0.287204	0.845	0.693	4.94241e-105	CD8_BACH2
EEF2	1.76627e-109	0.282076	0.835	0.675	6.02033e-105	CD8_BACH2
TGFBR2	1.16045e-108	0.322022	0.482	0.314	3.95538e-104	CD8_BACH2
THEMIS	1.89292e-108	0.267886	0.323	0.185	6.45203e-104	CD8_BACH2
SNHG25	3.52004e-108	0.272459	0.317	0.181	1.19981e-103	CD8_BACH2
AC026979.2	4.91525e-108	0.281882	0.254	0.136	1.67536e-103	CD8_BACH2
JMJD1C	2.12816e-107	0.303356	0.542	0.368	7.25382e-103	CD8_BACH2
BCL2	4.39179e-107	0.337104	0.504	0.333	1.49694e-102	CD8_BACH2
SMYD3	7.89428e-107	0.262577	0.337	0.197	2.69077e-102	CD8_BACH2
LRCH1	1.21443e-106	0.283048	0.28	0.155	4.13937e-102	CD8_BACH2
PFDN5	4.11768e-104	0.265201	0.862	0.709	1.40351e-99	CD8_BACH2
TTC7A	5.31845e-103	0.258638	0.258	0.141	1.81279e-98	CD8_BACH2
RPL31	2.32921e-102	0.283177	0.905	0.879	7.9391e-98	CD8_BACH2
STK17A	5.04145e-102	0.294125	0.651	0.471	1.71838e-97	CD8_BACH2
MPP7	1.00399e-101	0.276259	0.264	0.146	3.42212e-97	CD8_BACH2
LEPROTL1	4.83655e-100	0.260795	0.815	0.638	1.64854e-95	CD8_BACH2
RPS26	4.09745e-98	0.330393	0.829	0.666	1.39662e-93	CD8_BACH2
CDC14A	4.18513e-98	0.36366	0.398	0.253	1.4265e-93	CD8_BACH2
PPA1	5.76199e-97	0.250252	0.399	0.25	1.96397e-92	CD8_BACH2
EIF3E	6.66649e-96	0.252886	0.7	0.517	2.27227e-91	CD8_BACH2
PSMA1	6.23478e-95	0.289762	0.514	0.348	2.12513e-90	CD8_BACH2
ABCC1	8.53429e-95	0.266091	0.404	0.256	2.90891e-90	CD8_BACH2
ATP5MG	1.07046e-93	0.260008	0.817	0.662	3.64868e-89	CD8_BACH2
PCED1B-AS1	2.42197e-92	0.265243	0.668	0.494	8.25529e-88	CD8_BACH2
RALA	4.904e-91	0.251129	0.339	0.207	1.67153e-86	CD8_BACH2
COA1	1.99932e-89	0.258221	0.293	0.173	6.81467e-85	CD8_BACH2
MLLT3	2.24747e-80	0.268756	0.353	0.225	7.6605e-76	CD8_BACH2
BTBD9	1.89291e-69	0.25126	0.251	0.152	6.452e-65	CD8_BACH2
ADGRE5	1.92426e-66	0.287183	0.625	0.481	6.55883e-62	CD8_BACH2
LMNA	7.01942e-49	0.303982	0.281	0.193	2.39257e-44	CD8_BACH2
FGFBP2	0	3.39129	0.604	0.024	0	NK-CD56dim
GNLY	0	3.06702	0.685	0.074	0	NK-CD56dim
GZMB	0	2.81691	0.729	0.108	0	NK-CD56dim
FCGR3A	0	2.6375	0.47	0.022	0	NK-CD56dim
NKG7	0	2.52395	0.877	0.344	0	NK-CD56dim
PRF1	0	2.4569	0.717	0.175	0	NK-CD56dim
SPON2	0	2.39019	0.416	0.074	0	NK-CD56dim
GZMH	0	2.05779	0.64	0.173	0	NK-CD56dim
ADGRG1	0	1.95824	0.327	0.019	0	NK-CD56dim
KLRD1	0	1.94627	0.595	0.15	0	NK-CD56dim
CX3CR1	0	1.93991	0.25	0.004	0	NK-CD56dim
S1PR5	0	1.78594	0.273	0.012	0	NK-CD56dim
EFHD2	0	1.73738	0.484	0.156	0	NK-CD56dim
CCL4	0	1.66708	0.64	0.279	0	NK-CD56dim
TYROBP	0	1.55797	0.394	0.125	0	NK-CD56dim
PLEK	0	1.53528	0.311	0.052	0	NK-CD56dim
ZEB2	0	1.47084	0.425	0.14	0	NK-CD56dim
CST7	0	1.43371	0.602	0.281	0	NK-CD56dim
C1orf21	0	1.32302	0.272	0.056	0	NK-CD56dim
RUNX3	0	1.27819	0.706	0.425	0	NK-CD56dim
ARL4C	0	1.25118	0.722	0.536	0	NK-CD56dim
CCL5	0	0.961616	0.823	0.5	0	NK-CD56dim
HLA-B	0	0.928139	0.978	0.959	0	NK-CD56dim
HLA-E	0	0.875883	0.909	0.843	0	NK-CD56dim
HLA-C	0	0.846951	0.955	0.929	0	NK-CD56dim
HLA-A	0	0.724231	0.978	0.953	0	NK-CD56dim
B2M	0	0.519055	0.998	0.999	0	NK-CD56dim
FLNA	4.01952e-297	1.26999	0.458	0.224	1.37005e-292	NK-CD56dim
TGFBR3	5.99794e-273	1.25348	0.263	0.087	2.0444e-268	NK-CD56dim
LITAF	3.27703e-272	1.05972	0.684	0.501	1.11697e-267	NK-CD56dim
SYNE1	1.48967e-270	1.2303	0.365	0.155	5.07754e-266	NK-CD56dim
METRNL	1.03035e-253	1.08462	0.444	0.21	3.51195e-249	NK-CD56dim
TXNIP	1.22267e-229	1.34021	0.594	0.411	4.16749e-225	NK-CD56dim
CALM1	1.5118e-229	0.690091	0.857	0.815	5.15297e-225	NK-CD56dim
GZMA	1.23252e-228	0.806195	0.627	0.369	4.20103e-224	NK-CD56dim
ITGB2	1.88153e-224	1.16533	0.555	0.374	6.41318e-220	NK-CD56dim
ITGB1	7.75749e-223	1.16281	0.464	0.261	2.64414e-218	NK-CD56dim
PTPRC	2.5019e-199	0.670995	0.838	0.789	8.52774e-195	NK-CD56dim
MYO1F	1.39033e-177	0.978557	0.281	0.124	4.73895e-173	NK-CD56dim
APMAP	1.11513e-173	1.07358	0.387	0.212	3.80094e-169	NK-CD56dim
CDC42SE1	9.02577e-169	1.07179	0.459	0.292	3.07644e-164	NK-CD56dim
KLF2	5.55118e-167	1.18929	0.551	0.412	1.89212e-162	NK-CD56dim
SPN	1.24722e-166	1.10342	0.327	0.164	4.25115e-162	NK-CD56dim
AKNA	2.42719e-164	1.00992	0.529	0.37	8.27309e-160	NK-CD56dim
LGALS1	2.43789e-164	1.15132	0.271	0.122	8.30955e-160	NK-CD56dim
IER2	1.66215e-163	1.08472	0.607	0.493	5.66544e-159	NK-CD56dim
SUN2	3.57373e-163	1.10532	0.456	0.297	1.2181e-158	NK-CD56dim
SYNE2	3.89437e-163	1.08301	0.508	0.353	1.32739e-158	NK-CD56dim
HOPX	1.12985e-161	0.918696	0.291	0.133	3.85111e-157	NK-CD56dim
ARPC2	3.71945e-157	0.686215	0.743	0.711	1.26777e-152	NK-CD56dim
CFL1	8.76774e-157	0.593617	0.877	0.855	2.98848e-152	NK-CD56dim
SELPLG	2.40768e-154	1.12024	0.311	0.158	8.20657e-150	NK-CD56dim
LCP1	2.73908e-151	0.720821	0.681	0.542	9.33614e-147	NK-CD56dim
HLA-DPB1	2.28369e-150	0.801369	0.436	0.255	7.78394e-146	NK-CD56dim
PRDM1	2.61855e-149	0.817951	0.298	0.139	8.92533e-145	NK-CD56dim
BHLHE40	2.73846e-149	1.13296	0.4	0.24	9.33403e-145	NK-CD56dim
ID2	9.55098e-149	0.903631	0.575	0.427	3.25545e-144	NK-CD56dim
AHNAK	1.50662e-146	0.827154	0.468	0.291	5.13532e-142	NK-CD56dim
FOSL2	1.20774e-144	1.04518	0.502	0.345	4.11657e-140	NK-CD56dim
ITGAL	1.91087e-135	0.913291	0.335	0.185	6.51321e-131	NK-CD56dim
TNFRSF1B	6.84526e-132	1.04802	0.476	0.335	2.33321e-127	NK-CD56dim
HSP90AA1	4.20867e-124	0.693422	0.814	0.761	1.43452e-119	NK-CD56dim
KLRK1	1.59159e-123	0.802401	0.441	0.286	5.42493e-119	NK-CD56dim
IL2RB	1.31708e-121	0.907657	0.403	0.253	4.48927e-117	NK-CD56dim
IFITM2	2.26034e-121	0.798954	0.636	0.559	7.70435e-117	NK-CD56dim
CHST12	7.23178e-121	0.819965	0.254	0.126	2.46495e-116	NK-CD56dim
YWHAZ	1.68774e-119	0.624414	0.697	0.628	5.75267e-115	NK-CD56dim
PPP2R5C	2.159e-118	0.761958	0.624	0.55	7.35895e-114	NK-CD56dim
SRGN	1.5496e-115	0.412235	0.855	0.818	5.28181e-111	NK-CD56dim
UBB	1.8449e-110	0.599086	0.764	0.737	6.28833e-106	NK-CD56dim
SH2D2A	2.45028e-109	0.928042	0.369	0.233	8.35178e-105	NK-CD56dim
TRGC2	2.21661e-103	0.79599	0.266	0.139	7.55532e-99	NK-CD56dim
ZBTB7A	8.48559e-103	0.831615	0.261	0.139	2.89231e-98	NK-CD56dim
PYHIN1	1.22194e-102	0.813473	0.269	0.146	4.16497e-98	NK-CD56dim
C12orf75	3.15611e-102	0.8548	0.31	0.189	1.07576e-97	NK-CD56dim
CTSW	1.80538e-100	0.823386	0.343	0.211	6.15364e-96	NK-CD56dim
IL2RG	1.93247e-100	0.726169	0.596	0.504	6.58681e-96	NK-CD56dim
PTP4A2	9.94296e-93	0.774004	0.476	0.363	3.38906e-88	NK-CD56dim
TPM3	1.51912e-92	0.696851	0.587	0.515	5.17793e-88	NK-CD56dim
HLA-DRB1	1.26327e-82	0.566077	0.418	0.278	4.30585e-78	NK-CD56dim
RAP1B	3.9677e-78	0.750284	0.52	0.466	1.35239e-73	NK-CD56dim
S100A4	4.86917e-78	0.839408	0.591	0.53	1.65966e-73	NK-CD56dim
MLLT6	8.77207e-77	0.786457	0.286	0.176	2.98996e-72	NK-CD56dim
HSPA1B	5.53543e-76	0.912504	0.346	0.226	1.88675e-71	NK-CD56dim
ZFP36	6.35945e-75	0.523632	0.726	0.677	2.16762e-70	NK-CD56dim
MSN	4.55908e-73	0.673301	0.535	0.465	1.55396e-68	NK-CD56dim
SLA	1.10435e-71	0.667072	0.411	0.301	3.76418e-67	NK-CD56dim
RAC2	1.32801e-69	0.634983	0.626	0.594	4.52653e-65	NK-CD56dim
DUSP2	3.51193e-69	0.517082	0.672	0.613	1.19704e-64	NK-CD56dim
DDX5	4.70436e-69	0.501599	0.748	0.756	1.60348e-64	NK-CD56dim
SORL1	1.91e-68	0.946893	0.267	0.174	6.51024e-64	NK-CD56dim
TLN1	1.18441e-65	0.696638	0.355	0.253	4.03708e-61	NK-CD56dim
HSPA1A	4.03429e-65	0.786161	0.464	0.354	1.37509e-60	NK-CD56dim
SMAD7	8.34097e-64	0.746492	0.274	0.178	2.84302e-59	NK-CD56dim
PLAC81	8.68445e-64	0.962115	0.349	0.271	2.9601e-59	NK-CD56dim
MBP	1.2935e-62	0.773268	0.407	0.327	4.40889e-58	NK-CD56dim
CFLAR	1.23484e-61	0.688103	0.361	0.262	4.20895e-57	NK-CD56dim
CD247	4.04834e-60	0.851339	0.513	0.481	1.37988e-55	NK-CD56dim
IRF1	5.8941e-58	0.674524	0.449	0.376	2.009e-53	NK-CD56dim
CD99	5.96824e-58	0.59629	0.515	0.454	2.03428e-53	NK-CD56dim
KLRB1	2.337e-57	0.354315	0.374	0.248	7.96566e-53	NK-CD56dim
HSPA5	2.63082e-57	0.658307	0.452	0.368	8.96714e-53	NK-CD56dim
ATP2B4	1.07658e-56	0.65131	0.254	0.163	3.66954e-52	NK-CD56dim
RGS2	1.25179e-56	0.841827	0.339	0.247	4.26672e-52	NK-CD56dim
GPR65	2.1543e-56	0.720924	0.271	0.183	7.34294e-52	NK-CD56dim
MTPN	1.1237e-54	0.712796	0.297	0.21	3.83013e-50	NK-CD56dim
CD63	1.49673e-54	0.579639	0.369	0.277	5.10159e-50	NK-CD56dim
DIAPH1	1.89071e-54	0.738596	0.312	0.226	6.4445e-50	NK-CD56dim
CD74	1.27302e-53	0.471936	0.645	0.614	4.3391e-49	NK-CD56dim
ABHD17A	7.25465e-53	0.757254	0.285	0.205	2.47275e-48	NK-CD56dim
BTG2	1.60891e-52	0.771768	0.513	0.474	5.48398e-48	NK-CD56dim
HLA-DPA1	1.80666e-52	0.46835	0.32	0.218	6.158e-48	NK-CD56dim
APOL6	6.53706e-52	0.729008	0.27	0.184	2.22816e-47	NK-CD56dim
SLA2	1.01578e-51	0.777843	0.264	0.181	3.46228e-47	NK-CD56dim
PIP4K2A	4.51839e-51	0.671094	0.423	0.349	1.54009e-46	NK-CD56dim
HLA-F	1.25628e-50	0.609376	0.462	0.397	4.28202e-46	NK-CD56dim
CXCR4	1.15111e-48	0.426165	0.796	0.844	3.92355e-44	NK-CD56dim
RNF213	5.54176e-48	0.558508	0.464	0.408	1.88891e-43	NK-CD56dim
IQGAP1	4.95922e-47	0.582908	0.419	0.343	1.69035e-42	NK-CD56dim
NEAT1	6.41874e-46	0.706475	0.469	0.428	2.18783e-41	NK-CD56dim
ETS1	1.48142e-44	0.523081	0.561	0.516	5.04943e-40	NK-CD56dim
ACTR2	2.26598e-44	0.617616	0.424	0.363	7.7236e-40	NK-CD56dim
IQGAP2	6.81953e-44	0.6458	0.392	0.328	2.32444e-39	NK-CD56dim
NR4A2	9.07471e-44	0.805133	0.509	0.475	3.09312e-39	NK-CD56dim
PPIA	9.52513e-44	0.353548	0.773	0.803	3.24664e-39	NK-CD56dim
UBC	1.06597e-43	0.272792	0.766	0.745	3.63335e-39	NK-CD56dim
CD53	1.78672e-43	0.554818	0.502	0.463	6.09005e-39	NK-CD56dim
SERPINB9	2.85322e-43	0.628903	0.321	0.241	9.72521e-39	NK-CD56dim
TSC22D3	4.47981e-43	0.386773	0.744	0.768	1.52694e-38	NK-CD56dim
GRK2	6.33831e-43	0.580361	0.295	0.213	2.16041e-38	NK-CD56dim
TMBIM6	1.84645e-42	0.537411	0.519	0.486	6.29364e-38	NK-CD56dim
CD81	2.00115e-42	0.455436	0.346	0.255	6.82093e-38	NK-CD56dim
RHOA	2.11529e-42	0.539344	0.529	0.498	7.20996e-38	NK-CD56dim
APOBEC3G	4.67969e-42	0.504485	0.356	0.272	1.59507e-37	NK-CD56dim
IKZF3	8.52984e-42	0.531715	0.318	0.234	2.9074e-37	NK-CD56dim
AKAP13	5.62296e-40	0.544422	0.528	0.506	1.91659e-35	NK-CD56dim
ACTN4	7.21412e-40	0.548017	0.305	0.227	2.45893e-35	NK-CD56dim
BRD2	2.00172e-39	0.674664	0.387	0.327	6.82286e-35	NK-CD56dim
MCL1	6.12272e-39	0.378656	0.603	0.561	2.08693e-34	NK-CD56dim
HNRNPA2B1	6.84256e-38	0.460606	0.604	0.6	2.33229e-33	NK-CD56dim
CTSC	2.01152e-37	0.527274	0.321	0.251	6.85628e-33	NK-CD56dim
SERPINB1	2.17514e-35	0.633352	0.252	0.188	7.41396e-31	NK-CD56dim
GABARAPL1	6.69256e-35	0.61343	0.333	0.266	2.28116e-30	NK-CD56dim
NCL	1.26577e-34	0.469512	0.518	0.488	4.31439e-30	NK-CD56dim
SET	1.52056e-32	0.523834	0.467	0.435	5.18284e-28	NK-CD56dim
BIN2	4.30236e-32	0.709586	0.309	0.263	1.46646e-27	NK-CD56dim
FMNL1	4.6013e-32	0.658557	0.326	0.275	1.56835e-27	NK-CD56dim
TENT5C	7.55147e-32	0.546644	0.352	0.285	2.57392e-27	NK-CD56dim
B4GALT1	1.77748e-31	0.616785	0.371	0.32	6.05855e-27	NK-CD56dim
WIPF1	7.87677e-31	0.46904	0.496	0.466	2.6848e-26	NK-CD56dim
ARF6	1.98271e-30	0.539988	0.415	0.372	6.75808e-26	NK-CD56dim
CCND2	7.33335e-30	0.663564	0.339	0.288	2.49957e-25	NK-CD56dim
RBM39	8.88065e-30	0.458476	0.596	0.628	3.02697e-25	NK-CD56dim
GNG2	9.13443e-30	0.562162	0.522	0.512	3.11347e-25	NK-CD56dim
LDHA	1.28545e-29	0.601462	0.563	0.566	4.38146e-25	NK-CD56dim
HSP90AB1	2.33122e-29	0.424415	0.657	0.673	7.94597e-25	NK-CD56dim
ACTG1	2.56536e-29	0.288996	0.804	0.833	8.74405e-25	NK-CD56dim
MYH9	3.71176e-29	0.45939	0.506	0.481	1.26515e-24	NK-CD56dim
RASSF5	4.37174e-28	0.672903	0.335	0.287	1.49011e-23	NK-CD56dim
UTRN	8.30747e-28	0.635696	0.349	0.305	2.8316e-23	NK-CD56dim
RAB27A	2.20672e-27	0.476305	0.255	0.193	7.52162e-23	NK-CD56dim
JAK1	6.95128e-27	0.522169	0.499	0.495	2.36935e-22	NK-CD56dim
RASA3	1.15756e-26	0.735457	0.284	0.24	3.94555e-22	NK-CD56dim
MAPK1	1.9329e-26	0.599824	0.251	0.197	6.5883e-22	NK-CD56dim
SLC7A5	8.30228e-26	0.575667	0.348	0.289	2.82983e-21	NK-CD56dim
PSAP	4.16343e-25	0.601002	0.286	0.237	1.4191e-20	NK-CD56dim
MKNK2	1.39313e-24	0.556931	0.255	0.199	4.74848e-20	NK-CD56dim
CAST	2.62604e-24	0.583953	0.382	0.346	8.95087e-20	NK-CD56dim
ITGA4	3.89986e-24	0.509161	0.346	0.298	1.32927e-19	NK-CD56dim
ADD3	5.43588e-24	0.716392	0.266	0.223	1.85282e-19	NK-CD56dim
LAMP1	3.89625e-23	0.584498	0.252	0.204	1.32804e-18	NK-CD56dim
BZW1	4.13003e-23	0.535926	0.331	0.287	1.40772e-18	NK-CD56dim
DDIT4	7.69508e-23	0.53916	0.417	0.39	2.62287e-18	NK-CD56dim
YPEL3	7.72379e-23	0.598064	0.285	0.24	2.63265e-18	NK-CD56dim
CAP1	4.02828e-22	0.539595	0.366	0.332	1.37304e-17	NK-CD56dim
ANXA1	4.44266e-22	0.273875	0.513	0.464	1.51428e-17	NK-CD56dim
GNB1	4.32565e-21	0.505244	0.368	0.337	1.4744e-16	NK-CD56dim
YWHAQ	2.7806e-20	0.518051	0.368	0.342	9.47766e-16	NK-CD56dim
DDX3X	4.02113e-20	0.477339	0.418	0.388	1.3706e-15	NK-CD56dim
SLFN5	4.76186e-20	0.579672	0.29	0.245	1.62308e-15	NK-CD56dim
PIK3R1	1.14497e-19	0.37782	0.399	0.352	3.90262e-15	NK-CD56dim
HSP90B1	2.23877e-19	0.497073	0.354	0.322	7.63085e-15	NK-CD56dim
SH3BGRL3	5.18751e-19	0.42586	0.643	0.718	1.76816e-14	NK-CD56dim
PRKCB	4.81297e-18	0.525218	0.294	0.261	1.6405e-13	NK-CD56dim
BTN3A2	7.21174e-18	0.564817	0.264	0.228	2.45812e-13	NK-CD56dim
HCLS1	7.39686e-18	0.46234	0.375	0.349	2.52122e-13	NK-CD56dim
ZFP36L1	1.15981e-17	0.591049	0.417	0.401	3.9532e-13	NK-CD56dim
EIF3A	2.6375e-17	0.518094	0.306	0.275	8.98991e-13	NK-CD56dim
HNRNPA3	2.66412e-17	0.412161	0.432	0.421	9.08064e-13	NK-CD56dim
EIF4G2	1.13963e-16	0.391001	0.461	0.456	3.88442e-12	NK-CD56dim
AUTS2	1.17987e-16	0.558929	0.338	0.312	4.02159e-12	NK-CD56dim
SRSF2	1.2017e-16	0.430132	0.54	0.569	4.096e-12	NK-CD56dim
DDX39B	1.67633e-16	0.477634	0.28	0.241	5.71377e-12	NK-CD56dim
ARL6IP1	1.74361e-16	0.430463	0.32	0.286	5.94311e-12	NK-CD56dim
DAZAP2	2.15769e-16	0.459673	0.404	0.39	7.35449e-12	NK-CD56dim
SEPTIN7	6.83215e-16	0.417898	0.463	0.478	2.32874e-11	NK-CD56dim
HNRNPUL1	2.54841e-15	0.522284	0.395	0.383	8.68627e-11	NK-CD56dim
JOSD1	3.28528e-15	0.514294	0.272	0.237	1.11979e-10	NK-CD56dim
PTPN4	3.30514e-15	0.555196	0.254	0.223	1.12656e-10	NK-CD56dim
PLEKHA2	3.39786e-15	0.5552	0.313	0.288	1.15816e-10	NK-CD56dim
CEBPB	8.4917e-15	0.498375	0.261	0.228	2.8944e-10	NK-CD56dim
MACF1	1.38127e-14	0.485296	0.35	0.327	4.70808e-10	NK-CD56dim
PPP1R12A	1.6411e-14	0.516992	0.308	0.284	5.59369e-10	NK-CD56dim
UCP2	2.06264e-14	0.486515	0.38	0.373	7.03051e-10	NK-CD56dim
DUSP1	2.18124e-14	0.43282	0.562	0.585	7.43475e-10	NK-CD56dim
TAP1	3.46048e-14	0.429584	0.289	0.256	1.1795e-09	NK-CD56dim
HNRNPH1	3.57131e-14	0.36908	0.402	0.38	1.21728e-09	NK-CD56dim
HSPA8	5.57919e-14	0.506869	0.667	0.722	1.90167e-09	NK-CD56dim
PNRC1	7.66162e-14	0.396991	0.597	0.653	2.61146e-09	NK-CD56dim
FYN	9.79879e-14	0.292885	0.641	0.688	3.33992e-09	NK-CD56dim
ACTR3	1.34619e-13	0.480895	0.37	0.367	4.5885e-09	NK-CD56dim
SYTL3	1.46986e-13	0.541207	0.432	0.446	5.01e-09	NK-CD56dim
BCLAF1	1.92631e-13	0.466882	0.289	0.26	6.56583e-09	NK-CD56dim
CDC42	3.65582e-13	0.399925	0.49	0.514	1.24609e-08	NK-CD56dim
PDIA3	9.15559e-13	0.492962	0.339	0.326	3.12068e-08	NK-CD56dim
PPP1R18	1.25583e-12	0.499209	0.275	0.252	4.28049e-08	NK-CD56dim
GADD45B	1.43323e-12	0.566344	0.315	0.297	4.88516e-08	NK-CD56dim
TRBC1	2.31687e-12	0.314009	0.475	0.451	7.89704e-08	NK-CD56dim
MAP1LC3B	3.51318e-12	0.443598	0.355	0.343	1.19747e-07	NK-CD56dim
ARF1	3.97699e-12	0.40029	0.414	0.416	1.35556e-07	NK-CD56dim
DDX6	9.91321e-12	0.501406	0.312	0.298	3.37892e-07	NK-CD56dim
SFPQ	1.02603e-11	0.371957	0.406	0.398	3.49722e-07	NK-CD56dim
GNAI2	3.69525e-11	0.4293	0.319	0.301	1.25953e-06	NK-CD56dim
HLA-DRA	5.76463e-11	0.267882	0.274	0.238	1.96487e-06	NK-CD56dim
IDS	1.01928e-10	0.296099	0.404	0.39	3.47421e-06	NK-CD56dim
ATP6V0C	1.55916e-10	0.395856	0.415	0.42	5.31441e-06	NK-CD56dim
YWHAB	1.96052e-10	0.312968	0.53	0.559	6.68243e-06	NK-CD56dim
STK10	2.22766e-10	0.487443	0.255	0.235	7.59298e-06	NK-CD56dim
PLAAT4	2.72451e-10	0.398915	0.455	0.483	9.28649e-06	NK-CD56dim
NFKBIA	4.42672e-10	0.464986	0.51	0.534	1.50885e-05	NK-CD56dim
CD164	1.75182e-09	0.472766	0.271	0.255	5.97109e-05	NK-CD56dim
KLF6	2.31203e-09	0.353512	0.561	0.595	7.88056e-05	NK-CD56dim
SH3KBP1	2.68787e-09	0.434826	0.337	0.332	9.16162e-05	NK-CD56dim
DNAJA1	2.72472e-09	0.40495	0.48	0.498	9.28719e-05	NK-CD56dim
PRRC2C	3.18389e-09	0.401201	0.442	0.467	0.000108523	NK-CD56dim
CMIP	3.48304e-09	0.482689	0.297	0.286	0.000118719	NK-CD56dim
ATRX	5.5636e-09	0.464897	0.306	0.296	0.000189635	NK-CD56dim
SQSTM1	1.31671e-08	0.432241	0.343	0.336	0.0004488	NK-CD56dim
DNAJB1	1.39541e-08	0.656141	0.525	0.564	0.000475627	NK-CD56dim
FUS	1.53345e-08	0.361571	0.453	0.478	0.000522675	NK-CD56dim
CALR	1.54131e-08	0.461181	0.39	0.405	0.000525355	NK-CD56dim
HNRNPU	1.78426e-08	0.326259	0.404	0.406	0.000608164	NK-CD56dim
SLC38A2	3.34285e-08	0.525323	0.311	0.305	0.00113941	NK-CD56dim
TAGAP	4.49683e-08	0.439432	0.272	0.257	0.00153275	NK-CD56dim
CLK1	5.38964e-08	0.441784	0.372	0.38	0.00183706	NK-CD56dim
MYL12A	7.09954e-08	0.399916	0.563	0.65	0.00241988	NK-CD56dim
ARHGAP9	1.02874e-07	0.378502	0.286	0.269	0.00350648	NK-CD56dim
SRSF5	1.76948e-07	0.314518	0.533	0.596	0.00603129	NK-CD56dim
RAB5IF	3.67079e-07	0.469887	0.254	0.245	0.0125119	NK-CD56dim
MAPRE2	4.09451e-07	0.466937	0.304	0.301	0.0139561	NK-CD56dim
SON	8.1022e-07	0.368898	0.45	0.485	0.0276163	NK-CD56dim
PCBP1	1.06045e-06	0.388107	0.399	0.42	0.0361455	NK-CD56dim
HCST	1.10674e-06	0.363669	0.501	0.56	0.0377233	NK-CD56dim
YY1	1.2042e-06	0.42963	0.256	0.246	0.0410451	NK-CD56dim
PRPF38B	1.61806e-06	0.43865	0.294	0.292	0.0551517	NK-CD56dim
KPNB1	1.83472e-06	0.484328	0.255	0.246	0.0625365	NK-CD56dim
HNRNPDL	2.33878e-06	0.352651	0.505	0.563	0.0797174	NK-CD56dim
SLC38A1	3.35566e-06	0.385595	0.413	0.438	0.114378	NK-CD56dim
CSRNP1	3.51744e-06	0.261689	0.202	0.262	0.119892	NK-CD56dim
BPTF	4.48031e-06	0.450196	0.324	0.331	0.152711	NK-CD56dim
CNOT6L	6.57741e-06	0.266787	0.556	0.61	0.224191	NK-CD56dim
CD47	9.62203e-06	0.445187	0.31	0.321	0.327967	NK-CD56dim
CEMIP2	1.10336e-05	0.281289	0.488	0.52	0.37608	NK-CD56dim
POLR2A	1.20691e-05	0.452029	0.253	0.247	0.411376	NK-CD56dim
ARL6IP5	1.43749e-05	0.366862	0.405	0.43	0.489969	NK-CD56dim
CLEC2B	2.15828e-05	0.300661	0.357	0.362	0.73565	NK-CD56dim
NUCKS1	2.41255e-05	0.390863	0.3	0.303	0.822316	NK-CD56dim
HNRNPK	2.46146e-05	0.309012	0.462	0.506	0.838989	NK-CD56dim
EIF4B	2.71591e-05	0.405396	0.384	0.411	0.925716	NK-CD56dim
TAOK3	3.52364e-05	0.439659	0.252	0.25	1	NK-CD56dim
IFI16	4.1394e-05	0.381099	0.324	0.328	1	NK-CD56dim
CREM	4.1625e-05	0.360388	0.573	0.645	1	NK-CD56dim
FTL	4.41005e-05	0.25995	0.741	0.825	1	NK-CD56dim
CHMP1B	5.42558e-05	0.606408	0.264	0.269	1	NK-CD56dim
DDX17	7.09638e-05	0.316146	0.362	0.368	1	NK-CD56dim
SYAP1	8.6535e-05	0.392873	0.333	0.344	1	NK-CD56dim
SRRM2	8.71277e-05	0.338541	0.363	0.378	1	NK-CD56dim
TOB1	0.000107727	0.466051	0.264	0.265	1	NK-CD56dim
HNRNPC	0.000114894	0.310368	0.474	0.522	1	NK-CD56dim
CSNK1D	0.000151601	0.420571	0.259	0.258	1	NK-CD56dim
CD48	0.000153542	0.321085	0.439	0.482	1	NK-CD56dim
CYFIP2	0.000167208	0.441243	0.259	0.26	1	NK-CD56dim
WAC	0.000250316	0.4097	0.322	0.335	1	NK-CD56dim
RIPOR2	0.000262014	0.447868	0.302	0.311	1	NK-CD56dim
CD69	0.000319097	0.289658	0.509	0.55	1	NK-CD56dim
LRRFIP1	0.000321284	0.395399	0.42	0.462	1	NK-CD56dim
TCF25	0.000370487	0.440149	0.295	0.312	1	NK-CD56dim
CELF2	0.000378779	0.376019	0.407	0.439	1	NK-CD56dim
PPP1R15A	0.000936233	0.281549	0.276	0.341	1	NK-CD56dim
SAT1	0.000946782	0.305649	0.415	0.446	1	NK-CD56dim
SF3B1	0.000989999	0.315222	0.333	0.347	1	NK-CD56dim
EIF4A2	0.00114962	0.344444	0.469	0.529	1	NK-CD56dim
SRSF3	0.00135629	0.311463	0.431	0.478	1	NK-CD56dim
EIF4H	0.0014241	0.381794	0.277	0.283	1	NK-CD56dim
ATM	0.00163404	0.449162	0.278	0.291	1	NK-CD56dim
CDV3	0.0017252	0.298943	0.265	0.263	1	NK-CD56dim
P2RY8	0.00175807	0.409202	0.347	0.373	1	NK-CD56dim
DNAJB6	0.00251476	0.327305	0.386	0.42	1	NK-CD56dim
TAX1BP1	0.0025263	0.37954	0.275	0.284	1	NK-CD56dim
SRSF11	0.00256201	0.376567	0.351	0.381	1	NK-CD56dim
WASF2	0.0025708	0.450474	0.262	0.272	1	NK-CD56dim
MYL12B	0.00307815	0.253978	0.494	0.569	1	NK-CD56dim
SCAF11	0.00308896	0.339736	0.318	0.334	1	NK-CD56dim
CD8A	0.00377064	0.275427	0.331	0.331	1	NK-CD56dim
RAB8B	0.00456629	0.315779	0.251	0.251	1	NK-CD56dim
HSPH1	0.0068026	0.278183	0.333	0.34	1	NK-CD56dim
WNK1	0.00715387	0.268787	0.289	0.294	1	NK-CD56dim
DDX24	0.00733009	0.280434	0.375	0.402	1	NK-CD56dim
RPL341	0	0.422032	0.975	0.99	0	CD8_GAS5
RPS271	2.37408e-257	0.392391	0.982	0.994	8.09204e-253	CD8_GAS5
RPS61	7.27616e-208	0.405918	0.95	0.978	2.48008e-203	CD8_GAS5
RPL35A1	1.245e-204	0.383443	0.919	0.956	4.24357e-200	CD8_GAS5
RPL91	2.33722e-202	0.363937	0.925	0.96	7.96641e-198	CD8_GAS5
RPL211	2.70313e-195	0.470653	0.95	0.97	9.2136e-191	CD8_GAS5
RPL391	4.68149e-195	0.339477	0.953	0.971	1.59569e-190	CD8_GAS5
RPL13A1	1.48751e-190	0.495395	0.906	0.914	5.07018e-186	CD8_GAS5
RPS27A1	2.39613e-187	0.295333	0.974	0.99	8.16721e-183	CD8_GAS5
RPS131	5.17733e-186	0.413538	0.899	0.936	1.76469e-181	CD8_GAS5
RPS15A1	1.66495e-181	0.311622	0.961	0.982	5.675e-177	CD8_GAS5
RPL321	7.86521e-181	0.428871	0.938	0.965	2.68086e-176	CD8_GAS5
RPS231	2.02131e-177	0.321584	0.953	0.977	6.88962e-173	CD8_GAS5
RPL261	1.48171e-174	0.267898	0.959	0.98	5.05041e-170	CD8_GAS5
RPL311	1.88936e-171	0.404012	0.89	0.882	6.43989e-167	CD8_GAS5
RPS29	1.85904e-170	0.294796	0.969	0.986	6.33652e-166	CD8_GAS5
RPL381	1.20414e-168	0.458289	0.857	0.878	4.10432e-164	CD8_GAS5
RPL27A	1.02089e-163	0.350091	0.93	0.952	3.47969e-159	CD8_GAS5
RPS3A1	5.81306e-163	0.346349	0.921	0.958	1.98138e-158	CD8_GAS5
RPL23A1	9.23461e-162	0.353485	0.935	0.96	3.14762e-157	CD8_GAS5
RPS161	7.09062e-161	0.372382	0.898	0.929	2.41684e-156	CD8_GAS5
RPS251	1.31007e-158	0.39889	0.899	0.936	4.46538e-154	CD8_GAS5
RPL30	1.34082e-151	0.280461	0.942	0.976	4.57017e-147	CD8_GAS5
RPL71	3.47779e-147	0.50852	0.822	0.86	1.18541e-142	CD8_GAS5
RPLP21	1.88206e-145	0.545684	0.858	0.89	6.41501e-141	CD8_GAS5
RPL111	4.76653e-144	0.330451	0.915	0.946	1.62467e-139	CD8_GAS5
RPL221	1.18143e-141	0.361967	0.827	0.876	4.02691e-137	CD8_GAS5
RPL171	4.33438e-131	0.297006	0.927	0.959	1.47737e-126	CD8_GAS5
RPS22	1.50112e-123	0.378434	0.893	0.928	5.11657e-119	CD8_GAS5
RPS4X1	1.75477e-123	0.27089	0.928	0.955	5.98114e-119	CD8_GAS5
RPS121	1.43394e-118	0.308852	0.958	0.976	4.88757e-114	CD8_GAS5
RPL271	1.94655e-114	0.328142	0.852	0.899	6.6348e-110	CD8_GAS5
RPS81	2.55067e-111	0.263626	0.936	0.955	8.69396e-107	CD8_GAS5
RPS281	6.1984e-108	0.32029	0.874	0.91	2.11272e-103	CD8_GAS5
RPS171	1.07915e-103	0.421331	0.787	0.784	3.6783e-99	CD8_GAS5
RPL10A1	3.10641e-102	0.289037	0.872	0.916	1.05882e-97	CD8_GAS5
RPS141	3.9007e-102	0.368733	0.819	0.835	1.32955e-97	CD8_GAS5
EEF1G1	2.04994e-100	0.390744	0.778	0.826	6.98723e-96	CD8_GAS5
RPS211	2.6043e-99	0.271974	0.881	0.915	8.87674e-95	CD8_GAS5
RPL37A1	1.92398e-97	0.267616	0.914	0.932	6.55788e-93	CD8_GAS5
RPL18A1	1.54042e-94	0.389533	0.751	0.768	5.25051e-90	CD8_GAS5
RPL36A1	1.21284e-93	0.320038	0.841	0.885	4.13395e-89	CD8_GAS5
RPL411	2.1136e-92	0.253428	0.972	0.987	7.20422e-88	CD8_GAS5
RPS51	1.26175e-87	0.305932	0.815	0.86	4.30067e-83	CD8_GAS5
RPS181	5.54594e-87	0.262724	0.92	0.936	1.89033e-82	CD8_GAS5
RPL131	3.71885e-84	0.259798	0.893	0.915	1.26757e-79	CD8_GAS5
RPL191	5.20865e-83	0.258115	0.886	0.926	1.77537e-78	CD8_GAS5
RPL291	4.45123e-82	0.319729	0.778	0.799	1.5172e-77	CD8_GAS5
RACK11	4.00316e-70	0.26692	0.808	0.861	1.36448e-65	CD8_GAS5
RPL361	1.99038e-68	0.323926	0.746	0.772	6.7842e-64	CD8_GAS5
GAS51	2.97459e-62	0.44314	0.588	0.565	1.01389e-57	CD8_GAS5
RPS151	1.32586e-61	0.27161	0.757	0.79	4.51919e-57	CD8_GAS5
RPL42	9.26584e-61	0.311766	0.754	0.805	3.15826e-56	CD8_GAS5
RPS101	1.07901e-56	0.316663	0.759	0.809	3.6778e-52	CD8_GAS5
UBA521	6.33535e-56	0.276568	0.753	0.805	2.1594e-51	CD8_GAS5
RPL351	1.66169e-54	0.316498	0.71	0.728	5.66388e-50	CD8_GAS5
RPL23	1.22781e-44	0.254419	0.868	0.883	4.185e-40	CD8_GAS5
RPS261	3.81533e-40	0.468833	0.668	0.692	1.30046e-35	CD8_GAS5
LEF11	2.25984e-39	0.481367	0.305	0.243	7.70266e-35	CD8_GAS5
SNHG291	1.34193e-37	0.305308	0.645	0.675	4.57396e-33	CD8_GAS5
NOP531	1.26463e-33	0.325515	0.596	0.607	4.31048e-29	CD8_GAS5
SNHG51	1.02416e-32	0.354181	0.525	0.494	3.49084e-28	CD8_GAS5
EIF3E1	1.34289e-31	0.367434	0.545	0.542	4.57723e-27	CD8_GAS5
TOMM7	2.28e-31	0.286228	0.683	0.725	7.77137e-27	CD8_GAS5
SSH21	5.52629e-18	0.369379	0.435	0.411	1.88364e-13	CD8_GAS5
LTB1	6.47211e-15	0.268403	0.565	0.54	2.20602e-10	CD8_GAS5
PRKCQ-AS11	9.57215e-13	0.41684	0.28	0.255	3.26267e-08	CD8_GAS5
FOXP11	8.07575e-12	0.28984	0.526	0.522	2.75262e-07	CD8_GAS5
IKZF31	1.46087e-11	0.332176	0.191	0.25	4.97937e-07	CD8_GAS5
AC114760.21	2.64405e-10	0.314756	0.272	0.248	9.01223e-06	CD8_GAS5
SNHG32	1.66207e-08	0.256939	0.391	0.376	0.000566516	CD8_GAS5
CCND3	5.90141e-08	0.310786	0.402	0.401	0.00201149	CD8_GAS5
IKZF1	4.52435e-06	0.307211	0.481	0.496	0.154213	CD8_GAS5
MLLT31	0.000141951	0.304145	0.251	0.241	1	CD8_GAS5
RIPOR21	0.00030382	0.317001	0.314	0.309	1	CD8_GAS5
PNISR	0.00217897	0.256319	0.333	0.385	1	CD8_GAS5
GIMAP7	0.00326804	0.3275	0.28	0.277	1	CD8_GAS5
CD8A1	0	1.55243	0.672	0.268	0	CD8_GZMK
HLA-DRB11	0	1.52048	0.611	0.231	0	CD8_GZMK
GZMK	0	1.50787	0.616	0.217	0	CD8_GZMK
CCL51	0	1.50384	0.897	0.46	0	CD8_GZMK
HLA-DRA1	0	1.44399	0.466	0.2	0	CD8_GZMK
CRTAM	0	1.374	0.272	0.087	0	CD8_GZMK
DUSP4	0	1.33598	0.419	0.17	0	CD8_GZMK
HLA-DPB11	0	1.30607	0.561	0.217	0	CD8_GZMK
CD741	0	1.27532	0.775	0.587	0	CD8_GZMK
HLA-DPA11	0	1.24147	0.472	0.182	0	CD8_GZMK
GZMA1	0	1.18189	0.67	0.34	0	CD8_GZMK
CST71	0	1.05535	0.583	0.258	0	CD8_GZMK
GZMH1	0	1.05325	0.467	0.167	0	CD8_GZMK
CCL41	0	1.03446	0.568	0.262	0	CD8_GZMK
TRGC21	0	0.925562	0.321	0.119	0	CD8_GZMK
DUSP21	0	0.920304	0.794	0.586	0	CD8_GZMK
COTL1	0	0.865515	0.623	0.449	0	CD8_GZMK
APOBEC3G1	0	0.84544	0.465	0.245	0	CD8_GZMK
CD8B1	0	0.843194	0.472	0.23	0	CD8_GZMK
METRNL1	0	0.826981	0.418	0.196	0	CD8_GZMK
KLRK11	0	0.821139	0.519	0.259	0	CD8_GZMK
RUNX31	0	0.703113	0.65	0.413	0	CD8_GZMK
NKG71	0	0.681484	0.706	0.333	0	CD8_GZMK
PTPRC1	1.10852e-304	0.593395	0.862	0.78	3.77837e-300	CD8_GZMK
B2M1	1.44774e-292	0.290321	1	0.998	4.93463e-288	CD8_GZMK
RNF19A	2.32558e-282	0.887529	0.483	0.293	7.92675e-278	CD8_GZMK
HLA-A1	6.44562e-279	0.5424	0.982	0.951	2.19699e-274	CD8_GZMK
HLA-B1	1.33758e-274	0.516436	0.986	0.956	4.55915e-270	CD8_GZMK
GGA2	2.34597e-267	0.792683	0.286	0.125	7.99624e-263	CD8_GZMK
HLA-C1	5.10254e-263	0.469383	0.963	0.926	1.7392e-258	CD8_GZMK
ZEB21	1.44023e-248	0.696629	0.308	0.139	4.90901e-244	CD8_GZMK
ITM2C	2.75447e-246	0.871573	0.351	0.184	9.38862e-242	CD8_GZMK
SLC7A51	4.36477e-246	0.842721	0.454	0.265	1.48773e-241	CD8_GZMK
CXCR41	1.98355e-231	0.519242	0.893	0.83	6.76094e-227	CD8_GZMK
CCL4L2	9.23659e-224	1.6142	0.253	0.113	3.14829e-219	CD8_GZMK
PIK3R11	6.78449e-217	0.728661	0.507	0.329	2.31249e-212	CD8_GZMK
LCP11	2.20377e-213	0.596965	0.693	0.528	7.51155e-209	CD8_GZMK
LYAR	1.56437e-208	0.654597	0.288	0.141	5.33217e-204	CD8_GZMK
TUBA4A	1.12284e-207	0.833346	0.469	0.314	3.82721e-203	CD8_GZMK
LYST	7.56164e-207	0.775718	0.412	0.254	2.57738e-202	CD8_GZMK
CYTOR	8.16544e-207	0.659694	0.288	0.139	2.78319e-202	CD8_GZMK
DUSP5	1.47921e-204	0.858416	0.289	0.142	5.0419e-200	CD8_GZMK
SRRT	4.95642e-201	0.858263	0.261	0.124	1.6894e-196	CD8_GZMK
SRGN1	8.47612e-201	0.385974	0.894	0.808	2.88908e-196	CD8_GZMK
TENT5C1	6.40342e-198	0.678709	0.433	0.264	2.18261e-193	CD8_GZMK
TRBC2	8.56306e-195	0.691645	0.779	0.677	2.91872e-190	CD8_GZMK
ANXA5	5.60355e-192	0.680268	0.295	0.152	1.90997e-187	CD8_GZMK
NAA50	1.68141e-189	0.663285	0.329	0.181	5.73107e-185	CD8_GZMK
RAB27A1	9.25464e-188	0.662324	0.324	0.176	3.15444e-183	CD8_GZMK
GBP5	3.15189e-183	0.732482	0.267	0.13	1.07432e-178	CD8_GZMK
PLAAT41	1.15378e-181	0.641271	0.582	0.462	3.93266e-177	CD8_GZMK
WIPF11	6.64219e-174	0.559057	0.589	0.446	2.26399e-169	CD8_GZMK
HOPX1	3.92877e-170	0.560095	0.259	0.126	1.33912e-165	CD8_GZMK
CLEC2B1	8.60072e-170	0.63054	0.486	0.339	2.93156e-165	CD8_GZMK
FYN1	7.82055e-169	0.523165	0.758	0.671	2.66563e-164	CD8_GZMK
SLA21	2.879e-168	0.601551	0.305	0.167	9.81306e-164	CD8_GZMK
IL32	4.76397e-168	0.48719	0.763	0.65	1.6238e-163	CD8_GZMK
GZMB1	2.26823e-162	0.590639	0.281	0.14	7.73126e-158	CD8_GZMK
CEMIP21	7.75807e-162	0.591508	0.622	0.497	2.64434e-157	CD8_GZMK
SRSF7	4.01668e-159	0.571118	0.669	0.569	1.36909e-154	CD8_GZMK
PRF11	1.51692e-158	0.492375	0.353	0.198	5.17041e-154	CD8_GZMK
LINC01871	7.52661e-157	0.580957	0.303	0.166	2.56544e-152	CD8_GZMK
SLA1	1.8068e-156	0.591471	0.437	0.287	6.15847e-152	CD8_GZMK
SH2D2A1	1.8928e-155	0.625025	0.365	0.222	6.45161e-151	CD8_GZMK
MCL11	3.4182e-153	0.503783	0.673	0.544	1.16509e-148	CD8_GZMK
UBC1	8.34285e-149	0.427042	0.807	0.736	2.84366e-144	CD8_GZMK
CFL11	2.5534e-148	0.396224	0.908	0.847	8.70328e-144	CD8_GZMK
JUND	4.04466e-147	0.475678	0.758	0.643	1.37862e-142	CD8_GZMK
SERPINB91	4.76772e-146	0.759211	0.36	0.227	1.62508e-141	CD8_GZMK
TERF2IP	2.17139e-144	0.609111	0.479	0.357	7.40119e-140	CD8_GZMK
APMAP1	1.22458e-142	0.48086	0.346	0.206	4.17399e-138	CD8_GZMK
WNK11	2.3038e-139	0.589579	0.405	0.273	7.85251e-135	CD8_GZMK
GNAS	1.40751e-136	0.455039	0.754	0.665	4.7975e-132	CD8_GZMK
SH2D1A	1.00134e-135	0.616669	0.291	0.171	3.41305e-131	CD8_GZMK
GABARAPL11	1.30077e-135	0.576041	0.386	0.251	4.43368e-131	CD8_GZMK
CD2	9.93004e-132	0.466597	0.628	0.515	3.38466e-127	CD8_GZMK
AKNA1	1.35155e-131	0.516441	0.498	0.363	4.60676e-127	CD8_GZMK
HLA-E1	2.59553e-127	0.295897	0.889	0.841	8.84686e-123	CD8_GZMK
IKZF32	3.31507e-127	0.547529	0.351	0.221	1.12994e-122	CD8_GZMK
SLC38A11	1.42375e-126	0.509083	0.535	0.418	4.85285e-122	CD8_GZMK
H3F3B	6.36178e-123	0.28353	0.919	0.895	2.16841e-118	CD8_GZMK
LITAF1	1.59044e-122	0.688113	0.596	0.503	5.42103e-118	CD8_GZMK
HCST1	3.8702e-122	0.508252	0.622	0.543	1.31916e-117	CD8_GZMK
YWHAZ1	3.62336e-121	0.433941	0.705	0.621	1.23502e-116	CD8_GZMK
CD811	1.17144e-118	0.476099	0.375	0.242	3.99284e-114	CD8_GZMK
CD3G	2.13158e-118	0.510138	0.5	0.383	7.26549e-114	CD8_GZMK
CD991	7.42341e-117	0.429859	0.559	0.441	2.53027e-112	CD8_GZMK
KLRD11	7.12732e-116	0.303214	0.3	0.168	2.42935e-111	CD8_GZMK
CNOT6L1	2.23262e-114	0.49122	0.676	0.592	7.6099e-110	CD8_GZMK
PTPN22	2.7343e-113	0.548323	0.463	0.349	9.31987e-109	CD8_GZMK
ARPC21	4.78516e-107	0.338742	0.776	0.702	1.63102e-102	CD8_GZMK
MYH91	1.05182e-106	0.463658	0.577	0.466	3.58512e-102	CD8_GZMK
EMB	2.47152e-106	0.439857	0.452	0.328	8.42419e-102	CD8_GZMK
OAZ1	1.89757e-105	0.352779	0.771	0.723	6.46785e-101	CD8_GZMK
TAP11	5.66079e-105	0.602824	0.35	0.242	1.92948e-100	CD8_GZMK
NIBAN1	7.52238e-105	0.505599	0.329	0.21	2.564e-100	CD8_GZMK
RNF2131	8.87658e-105	0.469157	0.501	0.396	3.02558e-100	CD8_GZMK
CD3D	2.57701e-104	0.402244	0.688	0.601	8.78374e-100	CD8_GZMK
CTSW1	5.52285e-104	0.40151	0.323	0.204	1.88246e-99	CD8_GZMK
CAP11	8.35804e-98	0.522509	0.422	0.319	2.84884e-93	CD8_GZMK
CMIP1	2.56687e-97	0.492378	0.378	0.27	8.74919e-93	CD8_GZMK
HLA-F1	7.58666e-97	0.475454	0.493	0.386	2.58591e-92	CD8_GZMK
APOL61	3.13751e-96	0.470656	0.279	0.175	1.06942e-91	CD8_GZMK
HMGB2	5.25855e-96	0.457732	0.502	0.401	1.79238e-91	CD8_GZMK
ATXN1	1.04778e-95	0.544865	0.379	0.274	3.57137e-91	CD8_GZMK
CALM11	1.32446e-95	0.309321	0.853	0.812	4.51443e-91	CD8_GZMK
SUB1	5.48962e-95	0.391705	0.668	0.605	1.87114e-90	CD8_GZMK
RAC21	1.3976e-93	0.408215	0.66	0.585	4.76373e-89	CD8_GZMK
PPP1R16B	1.88865e-93	0.582373	0.392	0.293	6.43748e-89	CD8_GZMK
TRAC	3.29939e-93	0.448213	0.685	0.597	1.1246e-88	CD8_GZMK
ACTN41	1.00376e-91	0.404028	0.327	0.216	3.42133e-87	CD8_GZMK
RGS1	3.08464e-91	0.476922	0.667	0.594	1.0514e-86	CD8_GZMK
TNFRSF1B1	3.18046e-91	0.376652	0.444	0.33	1.08406e-86	CD8_GZMK
STAT1	2.49248e-90	0.593597	0.291	0.193	8.49561e-86	CD8_GZMK
PPP2R5C1	4.66945e-90	0.392457	0.628	0.544	1.59158e-85	CD8_GZMK
NAMPT	7.24991e-90	0.574435	0.331	0.229	2.47113e-85	CD8_GZMK
ZFP361	2.75186e-89	0.306249	0.746	0.67	9.37972e-85	CD8_GZMK
RANBP2	2.93461e-89	0.470301	0.436	0.332	1.00026e-84	CD8_GZMK
EZR	1.12334e-88	0.470122	0.624	0.552	3.82889e-84	CD8_GZMK
PTP4A21	6.48165e-88	0.464306	0.458	0.357	2.20927e-83	CD8_GZMK
ITM2A	1.22668e-87	0.606908	0.496	0.411	4.18114e-83	CD8_GZMK
ARAP2	2.56311e-87	0.448349	0.322	0.22	8.73636e-83	CD8_GZMK
IL2RG1	4.15333e-87	0.49256	0.576	0.5	1.41566e-82	CD8_GZMK
IDS1	7.37284e-87	0.38571	0.485	0.374	2.51303e-82	CD8_GZMK
N4BP1	1.19559e-86	0.498825	0.273	0.179	4.07518e-82	CD8_GZMK
EVI2B	4.81064e-86	0.430315	0.32	0.217	1.63971e-81	CD8_GZMK
LDHA1	6.48605e-86	0.473615	0.625	0.555	2.21077e-81	CD8_GZMK
IL2RB1	7.24795e-86	0.346846	0.362	0.248	2.47047e-81	CD8_GZMK
SH3BGRL31	2.93799e-83	0.322331	0.759	0.703	1.00141e-78	CD8_GZMK
ZFP36L2	5.31239e-83	0.283287	0.864	0.826	1.81073e-78	CD8_GZMK
YWHAB1	5.41801e-83	0.390402	0.621	0.544	1.84673e-78	CD8_GZMK
SAT11	1.78338e-82	0.598902	0.511	0.431	6.07864e-78	CD8_GZMK
AOAH1	1.37305e-81	0.549028	0.367	0.271	4.68003e-77	CD8_GZMK
TMBIM61	1.42044e-80	0.373501	0.561	0.476	4.84156e-76	CD8_GZMK
DDX241	1.43325e-80	0.40641	0.478	0.385	4.88524e-76	CD8_GZMK
SRSF21	6.3728e-80	0.395334	0.626	0.556	2.17217e-75	CD8_GZMK
MSN1	2.3245e-79	0.391521	0.547	0.457	7.92307e-75	CD8_GZMK
SURF4	3.65442e-79	0.461964	0.311	0.217	1.24561e-74	CD8_GZMK
ARHGAP91	2.07265e-78	0.431627	0.354	0.255	7.06463e-74	CD8_GZMK
ACTG11	3.102e-77	0.305637	0.877	0.822	1.05732e-72	CD8_GZMK
STARD7	2.68631e-76	0.510536	0.253	0.166	9.15629e-72	CD8_GZMK
TPM31	3.2371e-76	0.357798	0.589	0.509	1.10337e-71	CD8_GZMK
REEP5	2.90672e-75	0.460843	0.295	0.206	9.90755e-71	CD8_GZMK
HSPA51	3.28498e-75	0.485523	0.452	0.362	1.11969e-70	CD8_GZMK
RHOA1	3.05417e-74	0.39844	0.561	0.489	1.04101e-69	CD8_GZMK
ARF61	5.87623e-74	0.425984	0.451	0.362	2.00291e-69	CD8_GZMK
RGS21	2.01807e-72	0.485597	0.336	0.24	6.87859e-68	CD8_GZMK
CNN2	7.47305e-72	0.515257	0.36	0.275	2.54719e-67	CD8_GZMK
TSPYL2	1.77295e-70	0.476019	0.344	0.253	6.04309e-66	CD8_GZMK
ARL6IP11	9.1434e-70	0.448768	0.364	0.275	3.11653e-65	CD8_GZMK
C12orf751	2.12153e-69	0.387762	0.272	0.186	7.23122e-65	CD8_GZMK
ACTR21	1.26272e-68	0.426122	0.439	0.355	4.30399e-64	CD8_GZMK
SAMSN1	1.74241e-68	0.375454	0.491	0.402	5.939e-64	CD8_GZMK
CLIC1	3.08666e-68	0.417656	0.493	0.413	1.05209e-63	CD8_GZMK
ATP1B3	4.21807e-68	0.420152	0.531	0.446	1.43773e-63	CD8_GZMK
PSMB9	8.36186e-68	0.464599	0.43	0.353	2.85014e-63	CD8_GZMK
TLN11	5.50717e-66	0.3762	0.341	0.248	1.87712e-61	CD8_GZMK
HCLS11	1.01042e-65	0.415549	0.421	0.339	3.44401e-61	CD8_GZMK
IFI161	6.12816e-65	0.398844	0.399	0.314	2.08878e-60	CD8_GZMK
SEPTIN71	1.76336e-64	0.370434	0.532	0.467	6.0104e-60	CD8_GZMK
ARHGDIB	1.26834e-63	0.269075	0.844	0.794	4.32313e-59	CD8_GZMK
FYB1	4.55181e-63	0.378452	0.594	0.533	1.55148e-58	CD8_GZMK
IQGAP11	4.90687e-63	0.359921	0.427	0.336	1.67251e-58	CD8_GZMK
ITGAL1	6.7815e-63	0.35435	0.27	0.185	2.31147e-58	CD8_GZMK
ARF11	7.87505e-63	0.389702	0.479	0.404	2.68421e-58	CD8_GZMK
CBLB	8.09508e-63	0.48705	0.454	0.381	2.75921e-58	CD8_GZMK
AKAP131	1.1236e-62	0.330037	0.569	0.496	3.8298e-58	CD8_GZMK
ANXA2	6.45276e-62	0.337176	0.262	0.177	2.19942e-57	CD8_GZMK
ITGB21	8.41818e-62	0.30624	0.462	0.376	2.86934e-57	CD8_GZMK
DDX3X1	1.31268e-60	0.306015	0.465	0.377	4.47427e-56	CD8_GZMK
HNRNPUL11	2.90005e-60	0.395605	0.451	0.372	9.88482e-56	CD8_GZMK
GSPT1	3.43021e-60	0.451116	0.397	0.322	1.16919e-55	CD8_GZMK
NFATC2	2.99611e-59	0.407409	0.261	0.184	1.02123e-54	CD8_GZMK
SET1	3.77822e-59	0.344979	0.501	0.426	1.2878e-54	CD8_GZMK
CD631	5.15437e-59	0.306637	0.362	0.271	1.75687e-54	CD8_GZMK
ALOX5AP	9.09699e-59	0.402974	0.34	0.258	3.10071e-54	CD8_GZMK
CALM2	5.77418e-58	0.2836	0.654	0.601	1.96813e-53	CD8_GZMK
GRK21	1.6356e-57	0.361358	0.291	0.207	5.57493e-53	CD8_GZMK
MT2A	2.19032e-57	0.626245	0.488	0.406	7.46569e-53	CD8_GZMK
YPEL5	8.85386e-57	0.370852	0.679	0.637	3.01784e-52	CD8_GZMK
CFLAR1	5.9449e-56	0.280311	0.345	0.256	2.02632e-51	CD8_GZMK
PARP8	3.54049e-55	0.422089	0.44	0.372	1.20678e-50	CD8_GZMK
FOSL21	1.13837e-54	0.35644	0.428	0.346	3.88012e-50	CD8_GZMK
EIF4G21	1.19495e-54	0.332821	0.513	0.446	4.073e-50	CD8_GZMK
DAZAP21	2.14394e-54	0.379068	0.449	0.381	7.3076e-50	CD8_GZMK
NR4A21	2.96581e-54	0.344967	0.534	0.467	1.0109e-49	CD8_GZMK
ITGA41	8.29983e-54	0.352115	0.37	0.29	2.829e-49	CD8_GZMK
HNRNPL	1.91571e-53	0.339885	0.278	0.2	6.5297e-49	CD8_GZMK
PREX1	3.15095e-53	0.314972	0.266	0.187	1.074e-48	CD8_GZMK
MYL12B1	3.40839e-53	0.301555	0.608	0.555	1.16175e-48	CD8_GZMK
CDV31	5.82591e-53	0.387422	0.327	0.252	1.98576e-48	CD8_GZMK
CAPZA1	1.12773e-52	0.372092	0.453	0.389	3.84387e-48	CD8_GZMK
HNRNPH11	4.83255e-52	0.323103	0.448	0.369	1.64717e-47	CD8_GZMK
PDE7A	1.09225e-51	0.410246	0.424	0.357	3.72293e-47	CD8_GZMK
HERPUD2	2.24472e-50	0.378296	0.273	0.203	7.65113e-46	CD8_GZMK
ETS11	1.56771e-49	0.313819	0.571	0.51	5.34353e-45	CD8_GZMK
MOB1A	2.28468e-48	0.36649	0.278	0.208	7.78734e-44	CD8_GZMK
PLEKHA21	7.3669e-48	0.348857	0.35	0.279	2.51101e-43	CD8_GZMK
ATP6V0C1	8.51853e-48	0.333711	0.473	0.41	2.90354e-43	CD8_GZMK
CD3E	5.69635e-47	0.279032	0.605	0.554	1.9416e-42	CD8_GZMK
MACF11	7.86724e-47	0.318661	0.391	0.317	2.68155e-42	CD8_GZMK
HNRNPA31	1.97839e-46	0.317564	0.475	0.412	6.74334e-42	CD8_GZMK
BZW11	2.88611e-46	0.352283	0.35	0.28	9.83729e-42	CD8_GZMK
TRIM22	6.40182e-46	0.356764	0.275	0.204	2.18206e-41	CD8_GZMK
EMD	1.21713e-45	0.362528	0.262	0.194	4.14858e-41	CD8_GZMK
SLFN51	1.35527e-45	0.321274	0.31	0.237	4.61943e-41	CD8_GZMK
BRD21	5.00844e-45	0.270065	0.397	0.32	1.70713e-40	CD8_GZMK
HERPUD1	5.2092e-45	0.358004	0.358	0.291	1.77556e-40	CD8_GZMK
NR4A3	1.01915e-44	0.335067	0.292	0.22	3.47377e-40	CD8_GZMK
ID21	3.90783e-44	0.252408	0.504	0.428	1.33198e-39	CD8_GZMK
IDH2	6.35685e-44	0.391428	0.278	0.218	2.16673e-39	CD8_GZMK
JOSD11	6.44348e-44	0.349647	0.299	0.23	2.19626e-39	CD8_GZMK
HSPH11	9.1857e-44	0.255702	0.403	0.328	3.13095e-39	CD8_GZMK
PGK1	2.9443e-43	0.401487	0.472	0.423	1.00356e-38	CD8_GZMK
GBP2	1.51366e-42	0.432811	0.255	0.194	5.15932e-38	CD8_GZMK
PDCD4	1.72714e-42	0.265656	0.558	0.506	5.88695e-38	CD8_GZMK
VPS37B	1.78137e-42	0.362845	0.424	0.367	6.07181e-38	CD8_GZMK
KMT2A	1.84957e-41	0.321791	0.283	0.216	6.30426e-37	CD8_GZMK
RESF1	3.66964e-41	0.321494	0.306	0.239	1.2508e-36	CD8_GZMK
HNRNPC1	5.40997e-41	0.287356	0.555	0.511	1.84399e-36	CD8_GZMK
TMEM50A	8.80411e-41	0.35011	0.375	0.318	3.00088e-36	CD8_GZMK
MYADM	2.70558e-40	0.369878	0.392	0.326	9.22198e-36	CD8_GZMK
ADGRE51	2.9102e-40	0.250327	0.553	0.491	9.91941e-36	CD8_GZMK
SFPQ1	4.13892e-40	0.264246	0.454	0.388	1.41075e-35	CD8_GZMK
CD96	1.63363e-39	0.318901	0.49	0.438	5.56823e-35	CD8_GZMK
PFKFB3	7.04327e-39	0.487875	0.327	0.269	2.4007e-34	CD8_GZMK
VPS13C	1.03038e-38	0.298666	0.257	0.194	3.51205e-34	CD8_GZMK
RGCC	1.18395e-38	0.351031	0.642	0.61	4.03549e-34	CD8_GZMK
ARPC3	3.31218e-38	0.256921	0.604	0.57	1.12896e-33	CD8_GZMK
CHST11	6.26136e-38	0.334727	0.35	0.289	2.13419e-33	CD8_GZMK
B4GALT11	6.46833e-38	0.311823	0.378	0.315	2.20473e-33	CD8_GZMK
CTSC1	8.06381e-37	0.310576	0.309	0.247	2.74855e-32	CD8_GZMK
MAP1LC3B1	1.12333e-36	0.285122	0.394	0.335	3.82886e-32	CD8_GZMK
CCSER2	1.31913e-36	0.338764	0.391	0.34	4.49625e-32	CD8_GZMK
MTPN1	3.89944e-36	0.278882	0.27	0.208	1.32912e-31	CD8_GZMK
ZNF331	5.81376e-36	0.27297	0.629	0.588	1.98162e-31	CD8_GZMK
NOP58	1.48321e-34	0.422399	0.329	0.277	5.05553e-30	CD8_GZMK
PARK7	1.63585e-34	0.27766	0.471	0.424	5.5758e-30	CD8_GZMK
SMARCA5	2.30573e-34	0.282001	0.275	0.214	7.85907e-30	CD8_GZMK
PIM3	2.47499e-34	0.385124	0.302	0.245	8.43602e-30	CD8_GZMK
FNBP1	8.19981e-34	0.258124	0.582	0.545	2.79491e-29	CD8_GZMK
SH3KBP11	1.14754e-33	0.313061	0.378	0.324	3.91139e-29	CD8_GZMK
BICDL11	1.37396e-33	0.360988	0.358	0.305	4.68314e-29	CD8_GZMK
SERINC1	1.47258e-33	0.289177	0.275	0.218	5.01928e-29	CD8_GZMK
ODC1	1.53961e-32	0.288749	0.285	0.23	5.24776e-28	CD8_GZMK
CKLF	2.55265e-32	0.268151	0.313	0.255	8.7007e-28	CD8_GZMK
EIF1AX	2.68895e-32	0.32078	0.366	0.313	9.16527e-28	CD8_GZMK
PPP1R181	7.67933e-32	0.311628	0.3	0.245	2.6175e-27	CD8_GZMK
CDKN1B	9.14131e-32	0.288621	0.321	0.266	3.11582e-27	CD8_GZMK
ITPRIP	9.58994e-32	0.313238	0.281	0.227	3.26873e-27	CD8_GZMK
TAX1BP11	1.3238e-31	0.314213	0.327	0.276	4.51218e-27	CD8_GZMK
CASP4	1.93405e-31	0.304227	0.272	0.22	6.59222e-27	CD8_GZMK
HNRNPU1	6.56107e-31	0.255951	0.445	0.398	2.23634e-26	CD8_GZMK
STK4	7.34234e-31	0.26577	0.562	0.532	2.50264e-26	CD8_GZMK
PLP2	8.73413e-31	0.324417	0.309	0.252	2.97703e-26	CD8_GZMK
RASGRP1	2.23612e-30	0.337798	0.268	0.216	7.62183e-26	CD8_GZMK
ATXN7	2.99092e-30	0.304082	0.251	0.199	1.01946e-25	CD8_GZMK
BUB3	4.72881e-30	0.334644	0.291	0.242	1.61181e-25	CD8_GZMK
PRKCB1	4.87533e-30	0.313543	0.307	0.255	1.66176e-25	CD8_GZMK
GLS	8.09933e-30	0.272086	0.267	0.211	2.76066e-25	CD8_GZMK
CLEC2D	1.2789e-29	0.322079	0.45	0.409	4.35915e-25	CD8_GZMK
PSME1	2.08809e-29	0.280581	0.514	0.482	7.11725e-25	CD8_GZMK
SF3B11	2.68877e-28	0.257046	0.386	0.338	9.16467e-24	CD8_GZMK
PRKCH	3.31721e-28	0.254385	0.548	0.515	1.13067e-23	CD8_GZMK
PDIA31	7.09544e-28	0.25819	0.368	0.32	2.41848e-23	CD8_GZMK
GZMM	7.91308e-28	0.348365	0.367	0.329	2.69717e-23	CD8_GZMK
BCLAF11	1.85169e-27	0.279308	0.306	0.255	6.31149e-23	CD8_GZMK
CYCS	1.96225e-27	0.279364	0.475	0.44	6.68834e-23	CD8_GZMK
CANX	3.99567e-27	0.269449	0.251	0.201	1.36192e-22	CD8_GZMK
MAPK1IP1L	1.22348e-26	0.312118	0.262	0.215	4.17022e-22	CD8_GZMK
RAB8B1	1.24791e-26	0.268158	0.294	0.243	4.2535e-22	CD8_GZMK
JPT1	4.03045e-26	0.282685	0.305	0.258	1.37378e-21	CD8_GZMK
SEMA4D	4.47994e-26	0.253645	0.323	0.274	1.52699e-21	CD8_GZMK
PRKX	7.66001e-26	0.260523	0.302	0.253	2.61091e-21	CD8_GZMK
OPTN	1.06013e-25	0.270037	0.263	0.216	3.61344e-21	CD8_GZMK
SYAP11	1.10164e-25	0.312782	0.379	0.336	3.75495e-21	CD8_GZMK
TM9SF3	1.40503e-25	0.274636	0.25	0.203	4.78905e-21	CD8_GZMK
TOP1	2.83522e-25	0.298746	0.308	0.264	9.66383e-21	CD8_GZMK
IRF11	3.61591e-25	0.252917	0.421	0.375	1.23248e-20	CD8_GZMK
RAB5IF1	1.43077e-24	0.266705	0.283	0.239	4.87676e-20	CD8_GZMK
CCNH	2.01643e-24	0.304285	0.351	0.306	6.87301e-20	CD8_GZMK
ADAR	7.23096e-24	0.290606	0.259	0.215	2.46467e-19	CD8_GZMK
GPRIN3	1.2615e-23	0.253995	0.282	0.233	4.29983e-19	CD8_GZMK
DDX61	1.55025e-22	0.264445	0.333	0.293	5.28401e-18	CD8_GZMK
GPR171	2.3027e-22	0.266887	0.273	0.228	7.84876e-18	CD8_GZMK
BCL11B	3.20943e-22	0.250649	0.527	0.498	1.09393e-17	CD8_GZMK
FGFR1OP2	4.99324e-22	0.258346	0.267	0.225	1.70195e-17	CD8_GZMK
DHX36	5.23834e-22	0.250817	0.317	0.276	1.78549e-17	CD8_GZMK
CALR1	1.63841e-21	0.255969	0.432	0.399	5.5845e-17	CD8_GZMK
CSDE1	2.78199e-21	0.254174	0.409	0.377	9.48241e-17	CD8_GZMK
HSPD1	3.24602e-21	0.277574	0.449	0.416	1.10641e-16	CD8_GZMK
WAS	4.48905e-21	0.27656	0.261	0.22	1.53009e-16	CD8_GZMK
WAC1	7.02269e-21	0.251342	0.364	0.328	2.39368e-16	CD8_GZMK
PRR13	1.13657e-20	0.278438	0.331	0.295	3.87399e-16	CD8_GZMK
AUTS21	1.43388e-20	0.314259	0.347	0.308	4.88739e-16	CD8_GZMK
TC2N	1.45319e-20	0.25127	0.323	0.281	4.95321e-16	CD8_GZMK
GABARAPL2	2.66289e-20	0.264266	0.315	0.281	9.07645e-16	CD8_GZMK
CREM1	3.89788e-20	0.251605	0.644	0.638	1.32859e-15	CD8_GZMK
SKI	5.12149e-20	0.279876	0.299	0.256	1.74566e-15	CD8_GZMK
UBE2S	4.57176e-19	0.282224	0.298	0.257	1.55829e-14	CD8_GZMK
AMD1	5.79452e-19	0.254273	0.295	0.258	1.97506e-14	CD8_GZMK
SPTAN1	6.51628e-19	0.259494	0.266	0.228	2.22107e-14	CD8_GZMK
USP36	1.11158e-18	0.263758	0.386	0.357	3.78882e-14	CD8_GZMK
EIF4H1	3.75951e-18	0.283669	0.311	0.278	1.28143e-13	CD8_GZMK
CCND21	4.45701e-18	0.272082	0.323	0.287	1.51917e-13	CD8_GZMK
KIF5B	6.75508e-18	0.260089	0.298	0.264	2.30247e-13	CD8_GZMK
TRBC11	3.29464e-16	0.307323	0.479	0.449	1.12298e-11	CD8_GZMK
ISCA1	4.90074e-16	0.258331	0.262	0.23	1.67042e-11	CD8_GZMK
PSME2	1.72191e-14	0.275186	0.366	0.346	5.86913e-10	CD8_GZMK
GUK11	2.51408e-14	0.258911	0.463	0.461	8.56923e-10	CD8_GZMK
ISG20	1.45314e-10	0.26649	0.448	0.447	4.95302e-06	CD8_GZMK
CCR71	0	1.11745	0.563	0.217	0	CD4_CCR7
SELL1	0	0.9393	0.499	0.192	0	CD4_CCR7
LTB2	0	0.899662	0.78	0.497	0	CD4_CCR7
FHIT	0	0.853764	0.363	0.126	0	CD4_CCR7
FAAH2	0	0.842579	0.291	0.089	0	CD4_CCR7
GPR183	0	0.793539	0.41	0.17	0	CD4_CCR7
CSGALNACT1	0	0.787885	0.307	0.076	0	CD4_CCR7
ANK3	0	0.734019	0.262	0.075	0	CD4_CCR7
LDHB1	0	0.73014	0.746	0.499	0	CD4_CCR7
EEF1G2	0	0.725356	0.932	0.796	0	CD4_CCR7
RPLP22	0	0.705855	0.949	0.873	0	CD4_CCR7
RPL72	0	0.697006	0.939	0.838	0	CD4_CCR7
NOSIP1	0	0.678382	0.453	0.223	0	CD4_CCR7
CD4	0	0.67042	0.273	0.099	0	CD4_CCR7
RPL18A2	0	0.668368	0.857	0.747	0	CD4_CCR7
KLF21	0	0.652962	0.675	0.374	0	CD4_CCR7
RPL13A2	0	0.650664	0.957	0.904	0	CD4_CCR7
FXYD5	0	0.647416	0.638	0.417	0	CD4_CCR7
RPS172	0	0.644959	0.876	0.766	0	CD4_CCR7
RPL322	0	0.638617	0.986	0.956	0	CD4_CCR7
IL7R	0	0.634764	0.803	0.474	0	CD4_CCR7
RPS210	0	0.625233	0.967	0.915	0	CD4_CCR7
LEF12	0	0.624009	0.454	0.212	0	CD4_CCR7
RPS62	0	0.606185	0.992	0.971	0	CD4_CCR7
RPL43	0	0.598645	0.912	0.775	0	CD4_CCR7
RPS142	0	0.596559	0.895	0.82	0	CD4_CCR7
RPL362	0	0.594469	0.862	0.75	0	CD4_CCR7
RPS3A2	0	0.584649	0.979	0.947	0	CD4_CCR7
MAL1	0	0.583829	0.322	0.127	0	CD4_CCR7
RPL112	0	0.576013	0.974	0.935	0	CD4_CCR7
RETREG11	0	0.575023	0.346	0.147	0	CD4_CCR7
RPL292	0	0.572117	0.877	0.779	0	CD4_CCR7
RPS132	0	0.571008	0.971	0.923	0	CD4_CCR7
RPS182	0	0.570483	0.97	0.926	0	CD4_CCR7
RPL36A2	0	0.570017	0.949	0.865	0	CD4_CCR7
RPL212	0	0.569676	0.987	0.963	0	CD4_CCR7
RPS82	0	0.567279	0.978	0.947	0	CD4_CCR7
RPS252	0	0.559724	0.968	0.924	0	CD4_CCR7
RPL222	0	0.550324	0.945	0.854	0	CD4_CCR7
RPS162	0	0.550312	0.97	0.916	0	CD4_CCR7
RPS122	0	0.549604	0.99	0.97	0	CD4_CCR7
RPL132	0	0.5465	0.958	0.903	0	CD4_CCR7
RPS52	0	0.542785	0.926	0.839	0	CD4_CCR7
RPL342	0	0.533014	0.997	0.986	0	CD4_CCR7
RPL10A2	0	0.523109	0.957	0.9	0	CD4_CCR7
RPL92	0	0.522974	0.984	0.949	0	CD4_CCR7
RPL181	0	0.520687	0.838	0.72	0	CD4_CCR7
RPS282	0	0.518872	0.955	0.895	0	CD4_CCR7
RPS102	0	0.513548	0.889	0.784	0	CD4_CCR7
RPS152	0	0.511968	0.867	0.769	0	CD4_CCR7
RPS232	0	0.508044	0.99	0.97	0	CD4_CCR7
RPL101	0	0.506927	0.975	0.941	0	CD4_CCR7
RPS4X2	0	0.503734	0.978	0.945	0	CD4_CCR7
RPL35A2	0	0.50325	0.982	0.944	0	CD4_CCR7
RPL81	0	0.503139	0.877	0.777	0	CD4_CCR7
RPL392	0	0.500126	0.988	0.965	0	CD4_CCR7
RPL312	0	0.497377	0.937	0.872	0	CD4_CCR7
UBA522	0	0.495137	0.878	0.781	0	CD4_CCR7
RPSA1	0	0.494462	0.917	0.809	0	CD4_CCR7
RPS91	0	0.493968	0.846	0.749	0	CD4_CCR7
RPL382	0	0.493711	0.937	0.862	0	CD4_CCR7
RPL192	0	0.488858	0.962	0.912	0	CD4_CCR7
RPL272	0	0.487935	0.951	0.881	0	CD4_CCR7
RPL33	0	0.487415	0.978	0.944	0	CD4_CCR7
RACK12	0	0.482334	0.926	0.839	0	CD4_CCR7
RPLP01	0	0.479422	0.923	0.797	0	CD4_CCR7
RPL51	0	0.47773	0.947	0.878	0	CD4_CCR7
EEF1B21	0	0.473559	0.925	0.815	0	CD4_CCR7
RPL121	0	0.464845	0.957	0.908	0	CD4_CCR7
RPS272	0	0.462101	0.998	0.991	0	CD4_CCR7
RPL23A2	0	0.443382	0.976	0.953	0	CD4_CCR7
RPL172	0	0.440788	0.98	0.949	0	CD4_CCR7
RPL301	0	0.437068	0.99	0.967	0	CD4_CCR7
EEF1A11	0	0.436721	0.999	0.996	0	CD4_CCR7
RPS27A2	0	0.433207	0.995	0.986	0	CD4_CCR7
RPS15A2	0	0.429491	0.991	0.976	0	CD4_CCR7
RPS31	0	0.428776	0.957	0.915	0	CD4_CCR7
RPS212	0	0.426976	0.962	0.9	0	CD4_CCR7
RPL14	0	0.42144	0.946	0.884	0	CD4_CCR7
RPL412	0	0.410577	0.994	0.983	0	CD4_CCR7
RPL371	0	0.400344	0.986	0.96	0	CD4_CCR7
RPS291	0	0.381621	0.994	0.981	0	CD4_CCR7
TPT1	0	0.36669	0.997	0.99	0	CD4_CCR7
RPL262	0	0.361858	0.988	0.974	0	CD4_CCR7
RPL151	0	0.36107	0.966	0.931	0	CD4_CCR7
RPL6	0	0.339055	0.977	0.946	0	CD4_CCR7
NOP532	1.06775e-298	0.549945	0.761	0.575	3.63942e-294	CD4_CCR7
RPL352	1.49821e-298	0.543485	0.831	0.704	5.10664e-294	CD4_CCR7
GAS52	5.51434e-297	0.57449	0.744	0.533	1.87956e-292	CD4_CCR7
BACH21	7.01508e-296	0.544215	0.644	0.39	2.39109e-291	CD4_CCR7
EIF3E2	1.64383e-286	0.540663	0.724	0.506	5.60299e-282	CD4_CCR7
SERINC51	3.00777e-283	0.578524	0.413	0.207	1.0252e-278	CD4_CCR7
FOXP12	3.18532e-283	0.561316	0.71	0.485	1.08572e-278	CD4_CCR7
RPL27A1	1.10989e-281	0.396057	0.978	0.943	3.78306e-277	CD4_CCR7
USP3-AS11	5.16033e-279	0.531814	0.321	0.143	1.7589e-274	CD4_CCR7
EEF21	1.49754e-276	0.517272	0.828	0.671	5.10435e-272	CD4_CCR7
SSH22	1.14444e-270	0.583928	0.6	0.377	3.90082e-266	CD4_CCR7
TMSB101	5.406e-270	0.492556	0.871	0.784	1.84263e-265	CD4_CCR7
SARAF1	2.91874e-254	0.447163	0.9	0.789	9.94854e-250	CD4_CCR7
RPS191	2.25263e-251	0.430347	0.911	0.84	7.6781e-247	CD4_CCR7
PRKCA1	1.69311e-240	0.509091	0.427	0.232	5.77098e-236	CD4_CCR7
NDFIP11	1.35766e-239	0.547932	0.586	0.378	4.6276e-235	CD4_CCR7
KLF3	5.11704e-234	0.479402	0.402	0.21	1.74414e-229	CD4_CCR7
RPL241	6.61973e-233	0.331527	0.928	0.865	2.25633e-228	CD4_CCR7
SCML11	1.83472e-221	0.43986	0.261	0.114	6.25366e-217	CD4_CCR7
NACA1	1.0349e-217	0.360415	0.899	0.81	3.52744e-213	CD4_CCR7
CAMK41	7.75438e-215	0.456015	0.587	0.372	2.64308e-210	CD4_CCR7
RPS71	7.61422e-213	0.289718	0.966	0.927	2.59531e-208	CD4_CCR7
EIF3L1	5.43591e-211	0.472174	0.457	0.27	1.85283e-206	CD4_CCR7
RASGRP2	3.12351e-210	0.368246	0.277	0.126	1.06465e-205	CD4_CCR7
RPS241	7.91181e-209	0.265107	0.981	0.962	2.69674e-204	CD4_CCR7
SNHG292	8.75393e-207	0.425261	0.809	0.644	2.98378e-202	CD4_CCR7
RPS20	4.5535e-205	0.391272	0.912	0.836	1.55206e-200	CD4_CCR7
RPL37A2	4.35918e-201	0.332625	0.968	0.922	1.48583e-196	CD4_CCR7
RPLP11	1.63278e-199	0.336703	0.966	0.925	5.56534e-195	CD4_CCR7
RNASET2	4.95089e-193	0.442675	0.417	0.24	1.68751e-188	CD4_CCR7
MAML21	4.64481e-192	0.498801	0.474	0.286	1.58319e-187	CD4_CCR7
FAU1	2.60819e-189	0.336545	0.894	0.813	8.89002e-185	CD4_CCR7
SNHG52	2.54766e-187	0.463409	0.657	0.467	8.68368e-183	CD4_CCR7
LINC016191	2.48301e-183	0.422161	0.386	0.217	8.46333e-179	CD4_CCR7
TNIK	8.69581e-183	0.475123	0.434	0.256	2.96397e-178	CD4_CCR7
PDE3B1	1.94285e-182	0.406289	0.628	0.421	6.62222e-178	CD4_CCR7
PHLDB31	8.40142e-182	0.360137	0.277	0.135	2.86362e-177	CD4_CCR7
FLT3LG1	1.00762e-176	0.404956	0.367	0.206	3.43446e-172	CD4_CCR7
AP001011.11	2.5394e-171	0.407773	0.328	0.177	8.65556e-167	CD4_CCR7
CRTC3	3.2092e-171	0.414231	0.317	0.168	1.09386e-166	CD4_CCR7
RPL281	1.35526e-169	0.352609	0.875	0.793	4.61942e-165	CD4_CCR7
BTBD111	1.44965e-167	0.420654	0.368	0.208	4.94112e-163	CD4_CCR7
PELI1	7.14585e-160	0.383035	0.289	0.15	2.43566e-155	CD4_CCR7
RPS4Y11	8.55504e-160	0.432299	0.674	0.526	2.91599e-155	CD4_CCR7
ZEB11	7.32184e-159	0.409454	0.419	0.254	2.49565e-154	CD4_CCR7
CORO1B	1.59084e-158	0.366449	0.301	0.16	5.42239e-154	CD4_CCR7
TMEM123	1.91816e-157	0.380289	0.485	0.306	6.53805e-153	CD4_CCR7
CD551	8.06569e-156	0.408065	0.556	0.371	2.74919e-151	CD4_CCR7
MCUB1	1.56536e-154	0.36658	0.417	0.252	5.33554e-150	CD4_CCR7
PLAC82	6.25684e-153	0.277297	0.422	0.25	2.13264e-148	CD4_CCR7
MLLT32	2.1394e-150	0.358742	0.372	0.217	7.29214e-146	CD4_CCR7
TOMM71	2.0167e-148	0.350157	0.832	0.697	6.87392e-144	CD4_CCR7
ABLIM11	3.8417e-145	0.3242	0.469	0.294	1.30944e-140	CD4_CCR7
COX7C1	5.83014e-142	0.322215	0.821	0.679	1.9872e-137	CD4_CCR7
NSMCE1	2.1279e-139	0.319916	0.291	0.16	7.25294e-135	CD4_CCR7
SAMHD1	1.60988e-137	0.343679	0.347	0.2	5.48728e-133	CD4_CCR7
BTF31	1.11522e-136	0.304465	0.849	0.743	3.80123e-132	CD4_CCR7
USP31	4.76799e-132	0.355247	0.376	0.231	1.62517e-127	CD4_CCR7
SLC25A61	9.45782e-132	0.356282	0.688	0.535	3.2237e-127	CD4_CCR7
FTH1	1.61912e-128	0.293162	0.965	0.921	5.51879e-124	CD4_CCR7
TCF71	4.44783e-125	0.342223	0.389	0.242	1.51604e-120	CD4_CCR7
RIPOR22	6.2231e-125	0.272636	0.446	0.283	2.12114e-120	CD4_CCR7
CCM2	3.19766e-123	0.328281	0.275	0.154	1.08992e-118	CD4_CCR7
TRAT1	3.89009e-123	0.292795	0.353	0.211	1.32594e-118	CD4_CCR7
WDR74	6.47511e-123	0.35371	0.28	0.158	2.20704e-118	CD4_CCR7
IL4R	2.00249e-121	0.326661	0.36	0.22	6.82548e-117	CD4_CCR7
PRKCQ-AS12	9.17871e-119	0.35073	0.377	0.235	3.12856e-114	CD4_CCR7
EEF1D1	3.16776e-115	0.274583	0.849	0.739	1.07973e-110	CD4_CCR7
SC5D	8.66423e-115	0.303768	0.359	0.219	2.9532e-110	CD4_CCR7
RGS101	3.96106e-113	0.276668	0.557	0.386	1.35013e-108	CD4_CCR7
SMCHD11	1.58229e-110	0.322724	0.666	0.505	5.39324e-106	CD4_CCR7
NPM1	5.92148e-110	0.256829	0.873	0.769	2.01834e-105	CD4_CCR7
CCND31	1.16907e-102	0.26786	0.53	0.375	3.98477e-98	CD4_CCR7
PFDN51	1.32687e-101	0.261099	0.828	0.71	4.52262e-97	CD4_CCR7
UXT1	2.18944e-101	0.262325	0.548	0.387	7.46269e-97	CD4_CCR7
TNFAIP8	2.11896e-100	0.277306	0.421	0.278	7.22248e-96	CD4_CCR7
IL6ST	1.76686e-94	0.287695	0.29	0.175	6.02234e-90	CD4_CCR7
OCIAD2	8.68256e-92	0.257742	0.478	0.334	2.95945e-87	CD4_CCR7
EIF3H	5.83923e-91	0.260575	0.62	0.469	1.9903e-86	CD4_CCR7
AC114760.22	4.27994e-90	0.274336	0.354	0.231	1.45882e-85	CD4_CCR7
ABCC11	6.73658e-86	0.270116	0.379	0.256	2.29616e-81	CD4_CCR7
INPP4B	3.64869e-84	0.273062	0.332	0.216	1.24366e-79	CD4_CCR7
OSBPL8	9.66777e-76	0.275145	0.469	0.344	3.29526e-71	CD4_CCR7
RAPGEF6	3.3165e-69	0.262886	0.379	0.265	1.13043e-64	CD4_CCR7
SOCS3	1.264e-68	0.325267	0.371	0.257	4.30834e-64	CD4_CCR7
BCL21	1.31456e-65	0.268406	0.456	0.337	4.48067e-61	CD4_CCR7
RPS262	6.08626e-60	0.358827	0.776	0.671	2.0745e-55	CD4_CCR7
TYROBP1	0	2.71876	0.792	0.101	0	NK-CD56bright
AREG	0	2.48571	0.672	0.189	0	NK-CD56bright
KLRC1	0	2.41498	0.489	0.031	0	NK-CD56bright
CCL3	0	2.39017	0.422	0.095	0	NK-CD56bright
CMC1	0	2.25428	0.583	0.139	0	NK-CD56bright
FCER1G	0	2.20947	0.599	0.091	0	NK-CD56bright
XCL1	0	1.95736	0.422	0.068	0	NK-CD56bright
XCL2	0	1.92804	0.469	0.088	0	NK-CD56bright
KLRF1	0	1.92555	0.451	0.027	0	NK-CD56bright
KLRB11	0	1.91645	0.782	0.22	0	NK-CD56bright
KRT86	0	1.86289	0.285	0.024	0	NK-CD56bright
KLRD12	0	1.78897	0.724	0.149	0	NK-CD56bright
CLIC3	0	1.68722	0.386	0.079	0	NK-CD56bright
TRDC	0	1.67492	0.521	0.086	0	NK-CD56bright
NKG72	0	1.62708	0.87	0.356	0	NK-CD56bright
CCL42	0	1.6083	0.661	0.284	0	NK-CD56bright
IGFBP2	0	1.58587	0.257	0.023	0	NK-CD56bright
CD160	0	1.57618	0.315	0.022	0	NK-CD56bright
CTSW2	0	1.55827	0.55	0.199	0	NK-CD56bright
IL2RB2	0	1.54953	0.623	0.24	0	NK-CD56bright
KRT81	0	1.54528	0.27	0.012	0	NK-CD56bright
CD632	0	1.54042	0.633	0.259	0	NK-CD56bright
CEBPD	0	1.53957	0.361	0.08	0	NK-CD56bright
MCTP2	0	1.52687	0.358	0.064	0	NK-CD56bright
MATK	0	1.4796	0.443	0.128	0	NK-CD56bright
SH2D1B	0	1.47359	0.29	0.019	0	NK-CD56bright
NCAM1	0	1.45243	0.302	0.032	0	NK-CD56bright
GSTP1	0	1.44783	0.52	0.231	0	NK-CD56bright
HOPX2	0	1.36991	0.426	0.126	0	NK-CD56bright
KLRC3	0	1.36681	0.356	0.071	0	NK-CD56bright
METRNL2	0	1.36563	0.54	0.208	0	NK-CD56bright
PIK3R12	0	1.29327	0.658	0.334	0	NK-CD56bright
MAP3K8	0	1.25706	0.464	0.166	0	NK-CD56bright
LAT2	0	1.23532	0.281	0.035	0	NK-CD56bright
PLCG2	0	1.21617	0.327	0.063	0	NK-CD56bright
CST72	0	1.04835	0.658	0.283	0	NK-CD56bright
ZBTB16	0	1.03554	0.305	0.074	0	NK-CD56bright
GNLY1	1.0952e-299	2.21718	0.342	0.112	3.73299e-295	NK-CD56bright
DUSP11	1.3955e-276	1.06406	0.768	0.57	4.75656e-272	NK-CD56bright
MAFF	7.67768e-273	1.20767	0.364	0.134	2.61694e-268	NK-CD56bright
IFITM21	4.47379e-269	1.06437	0.758	0.551	1.52489e-264	NK-CD56bright
APOBEC3G2	2.6613e-260	0.953903	0.538	0.261	9.07104e-256	NK-CD56bright
CLDND1	9.00272e-255	1.08758	0.385	0.155	3.06858e-250	NK-CD56bright
FOS	2.72336e-254	1.10615	0.784	0.592	9.28258e-250	NK-CD56bright
SRGN2	1.74197e-252	0.67051	0.93	0.813	5.9375e-248	NK-CD56bright
IL12RB2	1.01184e-243	1.18939	0.255	0.076	3.44886e-239	NK-CD56bright
DUSP22	2.38992e-216	0.801362	0.798	0.605	8.14605e-212	NK-CD56bright
JUND1	1.44954e-210	0.967685	0.826	0.649	4.94075e-206	NK-CD56bright
PRF12	6.68789e-210	0.632787	0.469	0.204	2.27957e-205	NK-CD56bright
MAPK11	1.01379e-199	0.963805	0.401	0.187	3.45551e-195	NK-CD56bright
CD71	8.55597e-195	1.02062	0.664	0.494	2.9163e-190	NK-CD56bright
ZEB22	9.28464e-186	0.849211	0.358	0.151	3.16467e-181	NK-CD56bright
KLRK12	4.22295e-177	0.766585	0.524	0.283	1.43939e-172	NK-CD56bright
AC020916.1	4.76113e-174	1.04486	0.395	0.199	1.62283e-169	NK-CD56bright
HCST2	2.46372e-168	0.838153	0.689	0.545	8.39758e-164	NK-CD56bright
APMAP2	2.61221e-166	0.790585	0.428	0.213	8.90373e-162	NK-CD56bright
REL	3.35831e-166	1.21835	0.564	0.4	1.14468e-161	NK-CD56bright
ALOX5AP1	9.64901e-160	0.914377	0.458	0.257	3.28886e-155	NK-CD56bright
CD812	4.06611e-155	0.776352	0.463	0.248	1.38593e-150	NK-CD56bright
CD2471	8.49124e-151	0.852127	0.631	0.473	2.89424e-146	NK-CD56bright
GZMA2	8.5002e-150	0.621957	0.627	0.374	2.89729e-145	NK-CD56bright
BTG1	4.29562e-147	0.589646	0.947	0.927	1.46416e-142	NK-CD56bright
CCL52	4.45903e-147	0.742779	0.731	0.514	1.51986e-142	NK-CD56bright
CHST121	2.1988e-146	0.733	0.294	0.126	7.49462e-142	NK-CD56bright
SLA22	2.38739e-134	0.839545	0.35	0.177	8.13741e-130	NK-CD56bright
CD691	1.81849e-133	0.807016	0.682	0.536	6.19832e-129	NK-CD56bright
TXK1	2.82991e-132	0.925564	0.35	0.184	9.64574e-128	NK-CD56bright
IER21	1.29518e-129	0.813641	0.63	0.494	4.41462e-125	NK-CD56bright
SYTL31	5.25017e-129	1.01291	0.574	0.435	1.78952e-124	NK-CD56bright
CLEC2B2	6.78578e-129	0.786829	0.529	0.35	2.31293e-124	NK-CD56bright
AOAH2	1.52111e-122	0.91944	0.448	0.274	5.1847e-118	NK-CD56bright
BST2	6.63373e-121	0.708244	0.323	0.164	2.26111e-116	NK-CD56bright
ITM2C1	1.04869e-116	0.867796	0.358	0.199	3.57446e-112	NK-CD56bright
ERGIC1	3.94918e-112	0.698967	0.255	0.118	1.34608e-107	NK-CD56bright
SEPTIN72	1.10597e-106	0.651966	0.604	0.468	3.76969e-102	NK-CD56bright
LCP12	1.46074e-101	0.480233	0.705	0.543	4.97895e-97	NK-CD56bright
RAB8B2	8.09743e-100	0.704499	0.395	0.241	2.76001e-95	NK-CD56bright
AUTS22	4.00134e-99	0.763227	0.462	0.303	1.36386e-94	NK-CD56bright
ZFP362	1.71508e-98	0.530603	0.806	0.672	5.84583e-94	NK-CD56bright
JAK11	3.19834e-96	0.6089	0.611	0.487	1.09015e-91	NK-CD56bright
EFHD21	7.21074e-96	0.576603	0.326	0.174	2.45778e-91	NK-CD56bright
FOSL22	3.14313e-95	0.943857	0.504	0.348	1.07134e-90	NK-CD56bright
CCL4L21	3.30395e-95	0.898312	0.258	0.125	1.12615e-90	NK-CD56bright
GNPTAB	9.91299e-95	0.708135	0.274	0.14	3.37884e-90	NK-CD56bright
NFKBIA1	5.09402e-90	0.937853	0.606	0.527	1.7363e-85	NK-CD56bright
ID22	2.55104e-87	0.658665	0.58	0.43	8.69521e-83	NK-CD56bright
TIPARP	5.52606e-84	0.701709	0.346	0.208	1.88356e-79	NK-CD56bright
H3F3B1	1.83418e-82	0.383192	0.915	0.898	6.25181e-78	NK-CD56bright
CEMIP22	1.31106e-81	0.753688	0.612	0.51	4.46875e-77	NK-CD56bright
FOSB	1.99101e-81	0.582429	0.532	0.395	6.78636e-77	NK-CD56bright
CFLAR2	8.48743e-81	0.533415	0.412	0.26	2.89294e-76	NK-CD56bright
CLIC11	1.18461e-80	0.567992	0.555	0.416	4.03776e-76	NK-CD56bright
AKNA2	5.96405e-80	0.596426	0.521	0.374	2.03285e-75	NK-CD56bright
GZMB2	4.0342e-76	0.551998	0.29	0.152	1.37506e-71	NK-CD56bright
OSTF1	8.6701e-76	0.64898	0.353	0.227	2.9552e-71	NK-CD56bright
PTMA	9.22456e-75	0.257687	0.978	0.969	3.14419e-70	NK-CD56bright
PIP4K2A1	2.75371e-73	0.536482	0.489	0.346	9.38603e-69	NK-CD56bright
IRF12	5.75909e-70	0.575641	0.498	0.374	1.96299e-65	NK-CD56bright
GLIPR2	2.54064e-66	0.580922	0.264	0.152	8.65976e-62	NK-CD56bright
UBB1	7.22743e-66	0.407646	0.798	0.735	2.46347e-61	NK-CD56bright
ARHGAP92	7.92779e-65	0.60677	0.39	0.261	2.70219e-60	NK-CD56bright
GPR651	5.62709e-64	0.534037	0.303	0.183	1.91799e-59	NK-CD56bright
GADD45B1	2.00611e-63	0.79239	0.404	0.291	6.83784e-59	NK-CD56bright
IFITM1	2.29024e-62	0.635621	0.427	0.317	7.80629e-58	NK-CD56bright
CNOT2	3.64185e-62	0.791669	0.344	0.235	1.24133e-57	NK-CD56bright
STK17A1	1.88736e-60	0.576825	0.576	0.49	6.43307e-56	NK-CD56bright
PARP81	2.04354e-59	0.522828	0.491	0.375	6.96539e-55	NK-CD56bright
ITGAE	1.38723e-58	0.74288	0.25	0.152	4.72836e-54	NK-CD56bright
DDIT41	8.8524e-57	0.534427	0.499	0.385	3.01734e-52	NK-CD56bright
NR4A1	1.12346e-56	0.615714	0.303	0.19	3.82931e-52	NK-CD56bright
ABHD17A1	1.33702e-55	0.510605	0.314	0.204	4.55723e-51	NK-CD56bright
ITGB11	4.44498e-55	0.417835	0.402	0.269	1.51507e-50	NK-CD56bright
SMAD71	2.54307e-53	0.480226	0.288	0.179	8.66805e-49	NK-CD56bright
CYBA	2.64074e-53	0.49727	0.59	0.526	9.00098e-49	NK-CD56bright
TGFB1	1.3962e-52	0.724327	0.432	0.347	4.75894e-48	NK-CD56bright
CKLF1	1.86735e-51	0.520136	0.366	0.257	6.36488e-47	NK-CD56bright
HNRNPA2B11	1.63876e-50	0.381004	0.675	0.595	5.5857e-46	NK-CD56bright
TLN12	3.02526e-49	0.405989	0.374	0.254	1.03116e-44	NK-CD56bright
PDE7A1	5.06032e-49	0.738497	0.441	0.362	1.72481e-44	NK-CD56bright
CXCR42	1.49079e-48	0.261375	0.863	0.838	5.08137e-44	NK-CD56bright
TXNIP1	3.84857e-48	0.642696	0.507	0.421	1.31178e-43	NK-CD56bright
TSC22D31	4.66168e-48	0.297824	0.795	0.764	1.58893e-43	NK-CD56bright
PYHIN11	1.35744e-47	0.42877	0.25	0.15	4.62684e-43	NK-CD56bright
NCL1	4.17716e-47	0.407497	0.575	0.484	1.42378e-42	NK-CD56bright
NR4A22	7.92057e-47	0.628057	0.544	0.473	2.69973e-42	NK-CD56bright
NEAT11	1.29196e-46	0.397948	0.527	0.424	4.40366e-42	NK-CD56bright
SH2D2A2	1.97839e-46	0.488818	0.351	0.237	6.74333e-42	NK-CD56bright
FTL1	2.7072e-45	0.453011	0.835	0.816	9.2275e-41	NK-CD56bright
BHLHE401	1.86457e-43	0.503269	0.352	0.247	6.35539e-39	NK-CD56bright
PLEKHA22	3.08823e-43	0.532735	0.381	0.283	1.05262e-38	NK-CD56bright
ITGA42	5.92266e-43	0.443402	0.399	0.295	2.01874e-38	NK-CD56bright
ACTN42	8.57982e-43	0.418224	0.332	0.226	2.92443e-38	NK-CD56bright
CALM12	2.376e-42	0.260144	0.843	0.817	8.09859e-38	NK-CD56bright
TSPO	2.70309e-42	0.475433	0.264	0.173	9.21349e-38	NK-CD56bright
RBM391	3.01201e-42	0.380832	0.668	0.622	1.02664e-37	NK-CD56bright
EIF3G	3.32189e-42	0.605183	0.473	0.413	1.13227e-37	NK-CD56bright
UTRN1	5.81754e-42	0.469821	0.396	0.302	1.98291e-37	NK-CD56bright
MAP2K2	4.52475e-41	0.472932	0.251	0.166	1.54226e-36	NK-CD56bright
SLC38A12	4.99186e-41	0.446574	0.515	0.43	1.70148e-36	NK-CD56bright
CTSD	6.98089e-41	0.534671	0.293	0.208	2.37944e-36	NK-CD56bright
MCL12	1.95512e-40	0.368908	0.645	0.558	6.66403e-36	NK-CD56bright
GZMM1	3.22531e-40	0.600565	0.405	0.33	1.09935e-35	NK-CD56bright
DDX171	4.18683e-40	0.332645	0.464	0.361	1.42708e-35	NK-CD56bright
AKAP132	6.77687e-40	0.419416	0.575	0.503	2.3099e-35	NK-CD56bright
DDX51	9.53887e-40	0.314726	0.78	0.754	3.25132e-35	NK-CD56bright
RANBP21	1.56572e-39	0.720075	0.422	0.343	5.33675e-35	NK-CD56bright
GRK22	5.90591e-38	0.398517	0.313	0.214	2.01303e-33	NK-CD56bright
SQSTM11	1.84402e-37	0.483319	0.419	0.331	6.28534e-33	NK-CD56bright
LITAF2	4.54444e-37	0.395696	0.58	0.512	1.54897e-32	NK-CD56bright
TENT4B	8.83835e-37	0.546912	0.267	0.183	3.01255e-32	NK-CD56bright
B4GALT12	9.57788e-37	0.495467	0.406	0.319	3.26462e-32	NK-CD56bright
PDCD41	1.1045e-36	0.378718	0.574	0.51	3.76468e-32	NK-CD56bright
GABARAPL12	1.64703e-36	0.457124	0.362	0.265	5.61389e-32	NK-CD56bright
WIPF12	3.8104e-36	0.319713	0.556	0.462	1.29878e-31	NK-CD56bright
CMIP2	5.25019e-36	0.544685	0.365	0.281	1.78953e-31	NK-CD56bright
RUNX32	6.43424e-36	0.340478	0.557	0.442	2.19311e-31	NK-CD56bright
SEC11A	6.82642e-36	0.489068	0.347	0.267	2.32679e-31	NK-CD56bright
HELZ	7.00054e-36	0.471698	0.271	0.19	2.38614e-31	NK-CD56bright
MACF12	1.23377e-35	0.386099	0.413	0.322	4.2053e-31	NK-CD56bright
ZFP36L21	3.12174e-35	0.321074	0.854	0.83	1.06405e-30	NK-CD56bright
PREX11	8.39581e-35	0.394441	0.283	0.193	2.86171e-30	NK-CD56bright
IQGAP12	1.18842e-34	0.318841	0.441	0.343	4.05072e-30	NK-CD56bright
HMGB1	5.04561e-34	0.318389	0.707	0.673	1.7198e-29	NK-CD56bright
TMX4	5.89691e-34	0.348226	0.263	0.176	2.00996e-29	NK-CD56bright
CDC42SE11	1.12973e-33	0.439931	0.391	0.301	3.85068e-29	NK-CD56bright
VPS37B1	1.67286e-33	0.556824	0.437	0.372	5.70196e-29	NK-CD56bright
SLA3	1.92821e-33	0.407892	0.401	0.304	6.57232e-29	NK-CD56bright
YPEL31	2.18738e-33	0.398709	0.325	0.238	7.45569e-29	NK-CD56bright
FAM177A11	4.29231e-33	0.595637	0.555	0.528	1.46304e-28	NK-CD56bright
MYL12A1	3.34429e-31	0.382306	0.665	0.641	1.1399e-26	NK-CD56bright
CD44	8.35003e-30	0.347188	0.655	0.631	2.84611e-25	NK-CD56bright
CHST111	1.61062e-29	0.492981	0.368	0.294	5.48979e-25	NK-CD56bright
SLC7A52	5.2661e-29	0.371978	0.382	0.288	1.79495e-24	NK-CD56bright
NR4A31	6.14097e-29	0.487942	0.304	0.226	2.09315e-24	NK-CD56bright
PAXX	3.10112e-28	0.482805	0.363	0.301	1.05702e-23	NK-CD56bright
SAMD3	3.25385e-28	0.43918	0.277	0.207	1.10907e-23	NK-CD56bright
ARF62	5.0797e-28	0.424251	0.443	0.371	1.73142e-23	NK-CD56bright
ELL2	1.20633e-27	0.613111	0.358	0.297	4.11177e-23	NK-CD56bright
ADGRE52	1.42536e-27	0.410273	0.546	0.497	4.85835e-23	NK-CD56bright
POLR2K	4.95697e-26	0.471871	0.287	0.222	1.68958e-21	NK-CD56bright
KDM6B	1.03497e-25	0.537066	0.271	0.208	3.5277e-21	NK-CD56bright
NFKB11	1.29753e-25	0.888642	0.457	0.451	4.42265e-21	NK-CD56bright
DDX3X2	4.76506e-25	0.28155	0.461	0.385	1.62417e-20	NK-CD56bright
SRRM21	5.17529e-25	0.321034	0.437	0.372	1.764e-20	NK-CD56bright
FBXO34	5.20541e-25	0.479178	0.288	0.224	1.77426e-20	NK-CD56bright
HNRNPA32	7.50971e-24	0.310277	0.486	0.417	2.55968e-19	NK-CD56bright
PPP1R12A1	7.79543e-24	0.344554	0.35	0.282	2.65707e-19	NK-CD56bright
BTG21	8.16825e-24	0.401899	0.523	0.474	2.78415e-19	NK-CD56bright
GATA3	3.18486e-23	0.351291	0.259	0.191	1.08556e-18	NK-CD56bright
IFRD1	3.20628e-23	0.605916	0.3	0.246	1.09286e-18	NK-CD56bright
CCNH1	3.94116e-23	0.520793	0.365	0.309	1.34334e-18	NK-CD56bright
DNAJC1	9.22946e-23	0.348051	0.292	0.226	3.14586e-18	NK-CD56bright
KMT2E	1.67372e-22	0.305379	0.529	0.488	5.70489e-18	NK-CD56bright
STAT41	2.61157e-22	0.574636	0.487	0.46	8.90155e-18	NK-CD56bright
CCND22	2.85765e-22	0.380051	0.356	0.288	9.7403e-18	NK-CD56bright
PRPF4B	3.31313e-22	0.362492	0.255	0.192	1.12928e-17	NK-CD56bright
ARL4A	5.48354e-22	0.47151	0.252	0.194	1.86906e-17	NK-CD56bright
BZW12	1.15459e-21	0.342749	0.355	0.287	3.93542e-17	NK-CD56bright
RPS6KA3	2.16693e-21	0.363759	0.302	0.237	7.38597e-17	NK-CD56bright
GLCCI1	3.24567e-21	0.327712	0.266	0.201	1.10629e-16	NK-CD56bright
PNRC11	1.32964e-20	0.289965	0.665	0.647	4.53209e-16	NK-CD56bright
FAM49B	1.95942e-20	0.369668	0.429	0.384	6.67869e-16	NK-CD56bright
CBLB1	2.05351e-20	0.365122	0.445	0.389	6.99938e-16	NK-CD56bright
SYNRG	3.64402e-20	0.348764	0.257	0.197	1.24206e-15	NK-CD56bright
ARGLU1	5.5049e-20	0.297043	0.398	0.34	1.87635e-15	NK-CD56bright
IFI162	1.26467e-19	0.323876	0.384	0.323	4.31062e-15	NK-CD56bright
SLFN52	1.46758e-19	0.254512	0.313	0.244	5.00225e-15	NK-CD56bright
FYN2	3.75563e-19	0.267745	0.686	0.684	1.2801e-14	NK-CD56bright
CCSER21	7.9369e-19	0.388995	0.393	0.345	2.70529e-14	NK-CD56bright
VPS13C1	1.05829e-18	0.287626	0.262	0.2	3.60717e-14	NK-CD56bright
RBM38	1.86366e-18	0.37141	0.266	0.21	6.3523e-14	NK-CD56bright
IQGAP21	2.10596e-18	0.327556	0.386	0.33	7.17818e-14	NK-CD56bright
STK41	4.07464e-18	0.336649	0.558	0.535	1.38884e-13	NK-CD56bright
MBP1	5.22509e-18	0.297194	0.387	0.33	1.78097e-13	NK-CD56bright
SRI	7.01165e-18	0.346498	0.27	0.216	2.38992e-13	NK-CD56bright
PRKAR1A	1.29781e-17	0.349818	0.274	0.216	4.42357e-13	NK-CD56bright
TAGAP1	1.66857e-17	0.292087	0.313	0.254	5.68731e-13	NK-CD56bright
PRMT91	2.72567e-17	0.348762	0.308	0.254	9.29044e-13	NK-CD56bright
BIN21	3.56562e-17	0.364313	0.311	0.263	1.21534e-12	NK-CD56bright
HMGN3	6.35061e-17	0.356041	0.287	0.239	2.1646e-12	NK-CD56bright
DNAJB61	8.94365e-17	0.358153	0.45	0.414	3.04844e-12	NK-CD56bright
LY6E	2.36801e-16	0.413517	0.361	0.323	8.07137e-12	NK-CD56bright
PNN	2.48525e-16	0.309554	0.3	0.248	8.47098e-12	NK-CD56bright
NAP1L4	2.67615e-16	0.358247	0.307	0.259	9.12165e-12	NK-CD56bright
FMNL11	3.16124e-16	0.35079	0.328	0.276	1.07751e-11	NK-CD56bright
PRELID1	5.06717e-16	0.375357	0.316	0.272	1.72714e-11	NK-CD56bright
PPP1R15A1	6.81656e-16	0.379154	0.375	0.333	2.32342e-11	NK-CD56bright
NFKBIZ	1.10834e-15	0.303699	0.273	0.219	3.77777e-11	NK-CD56bright
HNRNPU2	1.30135e-15	0.278873	0.45	0.402	4.43564e-11	NK-CD56bright
MOB4	4.07221e-15	0.39535	0.265	0.219	1.38801e-10	NK-CD56bright
CHMP4A	7.02278e-15	0.35816	0.291	0.247	2.39371e-10	NK-CD56bright
VAMP8	8.92771e-15	0.323146	0.362	0.324	3.04301e-10	NK-CD56bright
SYAP12	1.12175e-14	0.409985	0.381	0.34	3.82349e-10	NK-CD56bright
YTHDC1	1.21131e-14	0.289998	0.271	0.222	4.12876e-10	NK-CD56bright
SUN21	1.53747e-14	0.305548	0.357	0.308	5.24048e-10	NK-CD56bright
DHX361	1.72656e-14	0.334436	0.324	0.279	5.88499e-10	NK-CD56bright
AGO2	2.26034e-14	0.349197	0.271	0.226	7.70438e-10	NK-CD56bright
RAB5IF2	2.42899e-14	0.333079	0.288	0.242	8.27921e-10	NK-CD56bright
PPP1R16B1	2.4468e-14	0.358668	0.352	0.305	8.33993e-10	NK-CD56bright
SKIL	3.47539e-14	0.392806	0.387	0.357	1.18459e-09	NK-CD56bright
SERBP1	9.3078e-14	0.270423	0.448	0.417	3.17256e-09	NK-CD56bright
DYNC1H1	9.72901e-14	0.290147	0.27	0.222	3.31613e-09	NK-CD56bright
CD961	2.24381e-13	0.256316	0.48	0.444	7.64804e-09	NK-CD56bright
ACAP1	2.57784e-13	0.290277	0.381	0.348	8.78657e-09	NK-CD56bright
CEBPB1	2.90312e-13	0.365203	0.273	0.227	9.89527e-09	NK-CD56bright
DOCK8	3.16137e-13	0.283446	0.393	0.357	1.07755e-08	NK-CD56bright
RALGAPA11	4.44468e-13	0.606841	0.353	0.335	1.51497e-08	NK-CD56bright
SOCS1	5.85666e-13	0.353866	0.321	0.28	1.99624e-08	NK-CD56bright
MTPN2	7.44914e-13	0.286101	0.264	0.214	2.53904e-08	NK-CD56bright
SKP1	9.55479e-13	0.266621	0.512	0.496	3.25675e-08	NK-CD56bright
WDR83OS	1.11896e-12	0.370739	0.308	0.273	3.81399e-08	NK-CD56bright
UBE2S1	1.87128e-12	0.355601	0.303	0.26	6.37824e-08	NK-CD56bright
LDHA2	1.92944e-12	0.369272	0.573	0.565	6.57651e-08	NK-CD56bright
PLAAT42	2.11557e-12	0.275567	0.505	0.478	7.21091e-08	NK-CD56bright
RABGAP1L	2.38822e-12	0.337582	0.383	0.352	8.14024e-08	NK-CD56bright
MRPS6	2.75891e-12	0.390086	0.254	0.213	9.40373e-08	NK-CD56bright
PTPN221	3.20395e-12	0.311449	0.404	0.364	1.09207e-07	NK-CD56bright
CD1641	3.25563e-12	0.286373	0.297	0.254	1.10968e-07	NK-CD56bright
MAP1LC3B2	3.5856e-12	0.277833	0.38	0.341	1.22215e-07	NK-CD56bright
SKI1	6.39011e-12	0.401933	0.304	0.26	2.17807e-07	NK-CD56bright
LYST1	1.81552e-11	0.342172	0.313	0.276	6.1882e-07	NK-CD56bright
DDX242	2.77384e-11	0.254379	0.431	0.397	9.45464e-07	NK-CD56bright
ZNF3311	3.51184e-11	0.374314	0.585	0.595	1.19701e-06	NK-CD56bright
PRDX6	4.23395e-11	0.329529	0.305	0.274	1.44314e-06	NK-CD56bright
LPP	5.28818e-11	0.314347	0.259	0.222	1.80248e-06	NK-CD56bright
VPS28	9.60213e-11	0.318471	0.286	0.255	3.27289e-06	NK-CD56bright
INPP5D	1.71083e-10	0.283108	0.362	0.33	5.83137e-06	NK-CD56bright
ATP6V0E1	1.74957e-10	0.252945	0.436	0.414	5.96342e-06	NK-CD56bright
DNAJA11	4.24162e-10	0.304348	0.495	0.497	1.44576e-05	NK-CD56bright
CLK11	5.20723e-10	0.26669	0.408	0.377	1.77489e-05	NK-CD56bright
ITGB22	7.78283e-10	0.251596	0.418	0.388	2.65278e-05	NK-CD56bright
CASP41	1.22083e-09	0.282897	0.26	0.226	4.16121e-05	NK-CD56bright
PRDX5	2.59592e-09	0.345906	0.331	0.311	8.8482e-05	NK-CD56bright
PTPN41	3.20991e-09	0.285295	0.257	0.224	0.00010941	NK-CD56bright
PCM1	1.02757e-08	0.250507	0.263	0.229	0.000350246	NK-CD56bright
CSNK1D1	1.08716e-08	0.2758	0.289	0.256	0.000370559	NK-CD56bright
HSPA52	1.26746e-08	0.264577	0.408	0.373	0.000432014	NK-CD56bright
BPTF1	1.31196e-08	0.252413	0.357	0.328	0.000447181	NK-CD56bright
OGA	4.27082e-08	0.253902	0.277	0.245	0.00145571	NK-CD56bright
LUC7L3	5.73008e-08	0.266124	0.286	0.257	0.0019531	NK-CD56bright
MAPRE21	6.3043e-08	0.278606	0.326	0.3	0.00214882	NK-CD56bright
TSTD1	7.4889e-08	0.296069	0.276	0.253	0.00255259	NK-CD56bright
LSP1	3.66185e-07	0.275088	0.36	0.343	0.0124814	NK-CD56bright
TUBB4B	6.00418e-07	0.351106	0.265	0.241	0.0204653	NK-CD56bright
SFMBT2	1.16681e-06	0.296574	0.27	0.248	0.0397708	NK-CD56bright
RASSF51	2.39924e-06	0.259905	0.315	0.29	0.0817781	NK-CD56bright
RPL22L1	3.23592e-06	0.264063	0.308	0.293	0.110296	NK-CD56bright
SSR4	3.52329e-06	0.264215	0.44	0.445	0.120091	NK-CD56bright
BRAF	7.58895e-06	0.559751	0.321	0.323	0.258669	NK-CD56bright
HSPE1	1.38802e-05	0.291668	0.538	0.546	0.473105	NK-CD56bright
LAMTOR4	2.52394e-05	0.268868	0.305	0.296	0.860286	NK-CD56bright
HSPD11	3.49553e-05	0.374775	0.427	0.42	1	NK-CD56bright
CDK17	0.000120735	0.308523	0.306	0.301	1	NK-CD56bright
NFE2L2	0.00131047	0.252613	0.352	0.354	1	NK-CD56bright
HSPA1A1	0	2.82114	0.827	0.341	0	CD8_NELL2
HSPA1B1	0	2.72326	0.762	0.212	0	CD8_NELL2
DNAJB11	0	2.61445	0.91	0.544	0	CD8_NELL2
HSPH12	0	2.54981	0.753	0.32	0	CD8_NELL2
HSPA6	0	2.49048	0.315	0.046	0	CD8_NELL2
EGR1	0	2.34447	0.376	0.081	0	CD8_NELL2
HSP90AA11	0	2.2395	0.96	0.757	0	CD8_NELL2
FOSB1	0	2.22854	0.734	0.388	0	CD8_NELL2
NR4A11	0	2.05798	0.512	0.183	0	CD8_NELL2
HSP90AB11	0	2.04289	0.896	0.661	0	CD8_NELL2
HSPD12	0	1.92219	0.725	0.406	0	CD8_NELL2
BAG3	0	1.81588	0.3	0.06	0	CD8_NELL2
HSPA81	0	1.70231	0.876	0.71	0	CD8_NELL2
DNAJA4	1.84691e-304	1.66609	0.299	0.069	6.29521e-300	CD8_NELL2
DNAJA12	8.73645e-297	1.82128	0.756	0.485	2.97782e-292	CD8_NELL2
MTRNR2L12	6.06847e-270	1.57194	0.332	0.088	2.06844e-265	CD8_NELL2
MYADM1	4.89684e-259	1.78916	0.62	0.323	1.66909e-254	CD8_NELL2
JUN	5.1188e-206	1.53157	0.746	0.521	1.74474e-201	CD8_NELL2
HSPE11	9.74851e-183	1.40754	0.706	0.538	3.32278e-178	CD8_NELL2
ZFAND2A	5.29786e-143	1.59676	0.257	0.091	1.80578e-138	CD8_NELL2
CDKN1A	9.48602e-141	1.33657	0.348	0.149	3.23331e-136	CD8_NELL2
KLF61	4.17948e-139	1.20491	0.735	0.585	1.42458e-134	CD8_NELL2
UBC2	1.48797e-127	1.04535	0.837	0.743	5.07176e-123	CD8_NELL2
FOS1	6.87315e-125	1.14714	0.74	0.599	2.34271e-120	CD8_NELL2
DEDD2	5.8395e-124	1.2209	0.326	0.144	1.99039e-119	CD8_NELL2
ZFP363	2.34082e-110	0.903478	0.79	0.676	7.97869e-106	CD8_NELL2
DUSP12	9.91667e-108	0.956135	0.71	0.577	3.3801e-103	CD8_NELL2
UBB2	1.43628e-107	0.959393	0.803	0.736	4.89555e-103	CD8_NELL2
PABPC1	2.87164e-104	0.791124	0.906	0.871	9.788e-100	CD8_NELL2
TSPYL21	9.96269e-102	1.13136	0.443	0.259	3.39578e-97	CD8_NELL2
RGS22	2.10822e-99	1.07029	0.432	0.246	7.18585e-95	CD8_NELL2
TCP1	1.20709e-96	1.20732	0.392	0.224	4.11437e-92	CD8_NELL2
ZFP36L11	5.75507e-85	1.28851	0.54	0.396	1.96162e-80	CD8_NELL2
IER5	3.93347e-81	1.08893	0.31	0.16	1.34072e-76	CD8_NELL2
UBE2S2	1.77427e-73	1.171	0.401	0.257	6.04761e-69	CD8_NELL2
CXCR43	3.45666e-73	0.848824	0.846	0.839	1.1782e-68	CD8_NELL2
MAT2A	3.71573e-73	1.08885	0.329	0.183	1.2665e-68	CD8_NELL2
DDX3X3	5.68995e-69	1.12488	0.506	0.385	1.93942e-64	CD8_NELL2
HEXIM1	1.03743e-68	1.07911	0.284	0.15	3.53607e-64	CD8_NELL2
TRA2B	1.41329e-68	1.03674	0.466	0.336	4.8172e-64	CD8_NELL2
TNFAIP3	2.00259e-68	0.912626	0.754	0.709	6.82582e-64	CD8_NELL2
PPP1R15A2	2.84581e-67	1.16965	0.452	0.33	9.69994e-63	CD8_NELL2
HSPB1	4.47299e-65	1.25059	0.401	0.278	1.52462e-60	CD8_NELL2
CHORDC1	5.30081e-64	0.984888	0.264	0.139	1.80678e-59	CD8_NELL2
BRD22	2.75968e-63	1.13122	0.448	0.327	9.40636e-59	CD8_NELL2
DDX52	3.23575e-63	0.726382	0.78	0.754	1.1029e-58	CD8_NELL2
H3F3B2	1.97984e-62	0.479668	0.905	0.899	6.74827e-58	CD8_NELL2
HLA-B2	9.40134e-59	0.412105	0.974	0.96	3.20445e-54	CD8_NELL2
ZC3HAV1	4.36424e-58	1.00027	0.54	0.445	1.48755e-53	CD8_NELL2
CACYBP	6.19685e-57	0.950008	0.374	0.252	2.1122e-52	CD8_NELL2
NR4A23	1.01609e-56	1.11461	0.559	0.474	3.46333e-52	CD8_NELL2
YPEL51	1.66021e-56	0.831228	0.686	0.642	5.65884e-52	CD8_NELL2
SFPQ2	1.20269e-54	0.961949	0.498	0.394	4.09937e-50	CD8_NELL2
RPS201	6.91668e-53	0.389252	0.927	0.844	2.35755e-48	CD8_NELL2
MRPL18	8.55795e-53	0.984716	0.266	0.153	2.91698e-48	CD8_NELL2
JUND2	2.56668e-52	0.550976	0.755	0.657	8.74854e-48	CD8_NELL2
RPL231	1.15239e-51	0.4044	0.896	0.88	3.92793e-47	CD8_NELL2
HSPA53	2.2873e-50	0.895179	0.481	0.371	7.79625e-46	CD8_NELL2
CSRNP11	3.26625e-50	1.0112	0.364	0.252	1.1133e-45	CD8_NELL2
EIF4G22	9.69019e-50	0.828721	0.54	0.453	3.3029e-45	CD8_NELL2
BTG22	3.13571e-49	0.931657	0.551	0.474	1.06881e-44	CD8_NELL2
MCL13	6.40159e-49	0.732149	0.64	0.561	2.18198e-44	CD8_NELL2
AHSA1	8.55003e-49	0.871868	0.275	0.164	2.91428e-44	CD8_NELL2
EIF4A3	8.40598e-46	1.01293	0.362	0.257	2.86518e-41	CD8_NELL2
SLC38A21	1.12246e-43	1.06011	0.4	0.301	3.82591e-39	CD8_NELL2
DNAJB62	2.68476e-43	0.825855	0.494	0.413	9.151e-39	CD8_NELL2
CLK12	1.04397e-40	0.75638	0.465	0.375	3.55836e-36	CD8_NELL2
ZFAND5	1.133e-39	0.864875	0.363	0.263	3.86182e-35	CD8_NELL2
JUNB	2.02977e-38	0.562991	0.808	0.787	6.91849e-34	CD8_NELL2
MKNK21	1.48812e-37	0.869607	0.3	0.2	5.07227e-33	CD8_NELL2
PNRC12	1.80562e-34	0.624828	0.655	0.648	6.15444e-30	CD8_NELL2
NUFIP2	3.53416e-34	0.834344	0.287	0.194	1.20462e-29	CD8_NELL2
HNRNPH12	2.52274e-33	0.75765	0.455	0.378	8.59875e-29	CD8_NELL2
RUNX33	4.28391e-33	0.604641	0.533	0.446	1.46017e-28	CD8_NELL2
CD692	7.08645e-32	0.767042	0.594	0.544	2.41542e-27	CD8_NELL2
DUSP23	3.37015e-31	0.587405	0.659	0.616	1.14871e-26	CD8_NELL2
ZC3H12A	2.0748e-29	0.791719	0.263	0.177	7.07194e-25	CD8_NELL2
TXNIP2	4.65587e-29	0.493584	0.514	0.422	1.58695e-24	CD8_NELL2
SRGN3	2.363e-28	0.400859	0.821	0.821	8.05428e-24	CD8_NELL2
YWHAZ2	1.1584e-27	0.533889	0.644	0.633	3.94842e-23	CD8_NELL2
SQSTM12	4.58007e-27	0.799527	0.404	0.334	1.56112e-22	CD8_NELL2
CALM13	2.84421e-25	0.41243	0.796	0.82	9.69448e-21	CD8_NELL2
LMNA1	4.54495e-25	0.737541	0.284	0.202	1.54915e-20	CD8_NELL2
ATF4	3.727e-24	0.816626	0.336	0.267	1.27035e-19	CD8_NELL2
TOB11	7.54848e-24	0.901712	0.329	0.262	2.5729e-19	CD8_NELL2
ANXA11	7.38594e-23	0.749757	0.526	0.466	2.5175e-18	CD8_NELL2
AHNAK1	8.65608e-23	0.524981	0.385	0.303	2.95043e-18	CD8_NELL2
NR4A32	1.8104e-21	0.792856	0.297	0.228	6.17077e-17	CD8_NELL2
GNAS1	7.09641e-21	0.437539	0.674	0.679	2.41881e-16	CD8_NELL2
TSC22D32	1.34927e-20	0.619891	0.743	0.767	4.59897e-16	CD8_NELL2
EIF5	7.86697e-20	0.714507	0.439	0.407	2.68146e-15	CD8_NELL2
IL7R1	1.96149e-19	0.796341	0.553	0.528	6.68573e-15	CD8_NELL2
SRSF22	4.61716e-18	0.543558	0.574	0.566	1.57376e-13	CD8_NELL2
HECA	1.29221e-17	0.727994	0.258	0.2	4.4045e-13	CD8_NELL2
ZFP36L22	1.31904e-17	0.456906	0.804	0.833	4.49595e-13	CD8_NELL2
HNRNPU3	5.05883e-17	0.59515	0.441	0.404	1.7243e-12	CD8_NELL2
PTBP1	6.74769e-17	0.639368	0.275	0.216	2.29995e-12	CD8_NELL2
ID23	1.3062e-16	0.502365	0.485	0.438	4.45219e-12	CD8_NELL2
SRSF71	3.15287e-16	0.561277	0.585	0.585	1.07466e-11	CD8_NELL2
SLC7A53	5.44957e-16	0.466968	0.357	0.291	1.85749e-11	CD8_NELL2
TAGAP2	1.57682e-15	0.781267	0.306	0.256	5.37458e-11	CD8_NELL2
EZR1	1.87998e-15	0.565544	0.566	0.563	6.40791e-11	CD8_NELL2
SKI2	2.69259e-15	0.565679	0.316	0.26	9.17768e-11	CD8_NELL2
PRRC2C1	3.11861e-15	0.607512	0.483	0.464	1.06298e-10	CD8_NELL2
CCT4	7.73607e-15	0.657122	0.316	0.271	2.63684e-10	CD8_NELL2
RGCC1	1.1408e-13	0.63444	0.607	0.616	3.88841e-09	CD8_NELL2
LCP13	1.22397e-13	0.304253	0.582	0.553	4.17191e-09	CD8_NELL2
DDX21	1.40314e-13	0.681221	0.345	0.309	4.78261e-09	CD8_NELL2
CCNL1	1.99532e-13	0.570079	0.377	0.343	6.80104e-09	CD8_NELL2
IER22	2.97322e-13	0.675739	0.508	0.503	1.01342e-08	CD8_NELL2
RBBP6	4.04551e-13	0.829296	0.28	0.239	1.37891e-08	CD8_NELL2
IDS2	4.38071e-13	0.537822	0.421	0.39	1.49317e-08	CD8_NELL2
ZNF3312	6.00483e-13	0.390364	0.595	0.595	2.04675e-08	CD8_NELL2
CD8A2	7.00658e-13	0.278901	0.393	0.328	2.38819e-08	CD8_NELL2
NFKBIA2	4.18615e-12	0.535898	0.534	0.532	1.42685e-07	CD8_NELL2
EIF4A21	1.51649e-11	0.519358	0.515	0.524	5.16897e-07	CD8_NELL2
IFRD11	3.88893e-11	0.602646	0.287	0.248	1.32554e-06	CD8_NELL2
IRF2BP2	4.3386e-11	0.573215	0.306	0.266	1.47881e-06	CD8_NELL2
ATP6V0C2	7.70219e-11	0.514229	0.434	0.419	2.62529e-06	CD8_NELL2
GADD45B2	2.41068e-10	0.661869	0.333	0.297	8.21679e-06	CD8_NELL2
PTGES3	2.72152e-10	0.544093	0.421	0.412	9.27631e-06	CD8_NELL2
FOSL23	5.5113e-10	0.445733	0.391	0.357	1.87853e-05	CD8_NELL2
TUBA1B	6.8859e-10	0.410126	0.396	0.369	2.34706e-05	CD8_NELL2
TIPARP1	7.4262e-10	0.671318	0.253	0.216	2.53122e-05	CD8_NELL2
ARL6IP12	2.14423e-09	0.567266	0.317	0.288	7.30861e-05	CD8_NELL2
IKZF33	2.43663e-09	0.357992	0.285	0.239	8.30525e-05	CD8_NELL2
SOCS31	2.97357e-09	0.607912	0.307	0.274	0.000101354	CD8_NELL2
SLC2A3	3.24282e-09	0.492971	0.472	0.474	0.000110531	CD8_NELL2
SMARCA51	3.45011e-09	0.55495	0.258	0.222	0.000117597	CD8_NELL2
MORF4L2	1.10746e-08	0.56504	0.253	0.22	0.000377479	CD8_NELL2
GLS1	2.98097e-08	0.521104	0.253	0.219	0.00101606	CD8_NELL2
WNK12	3.10013e-08	0.481556	0.321	0.292	0.00105668	CD8_NELL2
ODC11	6.39317e-08	0.712667	0.265	0.237	0.00217911	CD8_NELL2
PTP4A22	9.84037e-08	0.447863	0.386	0.372	0.00335409	CD8_NELL2
PIP4K2A2	1.49262e-07	0.449694	0.373	0.355	0.00508759	CD8_NELL2
ELOVL5	1.64675e-07	0.501457	0.315	0.289	0.00561294	CD8_NELL2
SYNE21	1.66663e-07	0.436688	0.384	0.366	0.00568069	CD8_NELL2
MAP1LC3B3	2.44164e-07	0.445684	0.358	0.343	0.00832233	CD8_NELL2
KMT2A1	2.50084e-07	0.555863	0.254	0.225	0.00852412	CD8_NELL2
HERPUD11	2.91505e-07	0.537858	0.323	0.301	0.00993594	CD8_NELL2
BCLAF12	1.01179e-06	0.523796	0.283	0.262	0.0344869	CD8_NELL2
NAMPT1	1.07631e-06	0.482628	0.27	0.244	0.0366861	CD8_NELL2
AMD11	3.03635e-06	0.564952	0.279	0.263	0.103494	CD8_NELL2
HNRNPA2B12	3.37841e-06	0.329795	0.573	0.602	0.115153	CD8_NELL2
ATP1A1	4.34512e-06	0.575404	0.283	0.269	0.148103	CD8_NELL2
SRSF31	5.0189e-06	0.440669	0.458	0.474	0.171069	CD8_NELL2
NCL2	8.32151e-06	0.417806	0.472	0.491	0.283639	CD8_NELL2
KPNB11	1.08383e-05	0.506631	0.264	0.246	0.369423	CD8_NELL2
IQGAP13	1.3807e-05	0.386322	0.362	0.349	0.47061	CD8_NELL2
RBM392	1.49742e-05	0.323855	0.578	0.628	0.510394	CD8_NELL2
TAF7	1.90213e-05	0.458017	0.257	0.237	0.64834	CD8_NELL2
TENT5C2	2.43159e-05	0.431721	0.307	0.29	0.828807	CD8_NELL2
HNRNPC2	2.74216e-05	0.381199	0.493	0.519	0.934666	CD8_NELL2
EIF4B1	4.41464e-05	0.4354	0.401	0.409	1	CD8_NELL2
SERPINB92	6.7045e-05	0.381127	0.27	0.247	1	CD8_NELL2
CCND23	8.25506e-05	0.460117	0.304	0.292	1	CD8_NELL2
WSB1	0.000104668	0.511335	0.323	0.32	1	CD8_NELL2
NOP581	0.000134882	0.464373	0.294	0.285	1	CD8_NELL2
FUS1	0.000136175	0.402839	0.45	0.477	1	CD8_NELL2
CSDE11	0.000138619	0.423018	0.375	0.383	1	CD8_NELL2
PAPOLA	0.00017821	0.450607	0.309	0.305	1	CD8_NELL2
PPP2CA	0.000228839	0.459165	0.282	0.271	1	CD8_NELL2
CHMP1B1	0.0002436	0.53745	0.276	0.268	1	CD8_NELL2
PCBP11	0.000249468	0.354244	0.407	0.419	1	CD8_NELL2
CNN21	0.000266009	0.392448	0.3	0.288	1	CD8_NELL2
HSPA9	0.000314196	0.459115	0.287	0.28	1	CD8_NELL2
TUBB4B1	0.000388566	0.575763	0.251	0.242	1	CD8_NELL2
BIRC3	0.00041007	0.521418	0.346	0.345	1	CD8_NELL2
SF1	0.000428781	0.41308	0.431	0.455	1	CD8_NELL2
POLR2A1	0.000801552	0.554795	0.255	0.247	1	CD8_NELL2
TOP11	0.000957176	0.485849	0.276	0.271	1	CD8_NELL2
HNRNPUL12	0.00150479	0.283553	0.38	0.384	1	CD8_NELL2
DYNLL1	0.00197707	0.474279	0.392	0.413	1	CD8_NELL2
LDHA3	0.00206968	0.282797	0.527	0.567	1	CD8_NELL2
NAP1L1	0.00246328	0.324962	0.524	0.568	1	CD8_NELL2
DAZAP22	0.00256958	0.28481	0.383	0.392	1	CD8_NELL2
ATP1B31	0.0026499	0.40572	0.447	0.46	1	CD8_NELL2
RESF11	0.00360669	0.433338	0.256	0.249	1	CD8_NELL2
SF3B12	0.00372606	0.412891	0.336	0.346	1	CD8_NELL2
ELF1	0.00426118	0.3925	0.485	0.53	1	CD8_NELL2
KMT2E1	0.00467842	0.43199	0.455	0.492	1	CD8_NELL2
FYB11	0.00669239	0.309948	0.5	0.545	1	CD8_NELL2
KDM2A	0.00732146	0.481647	0.256	0.256	1	CD8_NELL2
CYCS1	0.00767032	0.393881	0.414	0.447	1	CD8_NELL2
KLRB12	0	1.57377	0.591	0.214	0	CD4_KLRB1
ADAM19	0	1.42548	0.395	0.065	0	CD4_KLRB1
PBX4	0	1.27837	0.478	0.173	0	CD4_KLRB1
ICOS	0	1.22748	0.548	0.246	0	CD4_KLRB1
IL7R2	0	1.14874	0.777	0.495	0	CD4_KLRB1
ERN1	0	1.09587	0.463	0.152	0	CD4_KLRB1
CD41	0	1.04321	0.324	0.102	0	CD4_KLRB1
ANXA12	0	1.01718	0.745	0.432	0	CD4_KLRB1
RORA	0	0.962264	0.569	0.303	0	CD4_KLRB1
CXCR6	0	0.938194	0.308	0.084	0	CD4_KLRB1
S100A41	0	0.930176	0.806	0.499	0	CD4_KLRB1
TC2N1	0	0.885014	0.517	0.257	0	CD4_KLRB1
EML4	0	0.8613	0.654	0.433	0	CD4_KLRB1
MAF	0	0.847095	0.345	0.117	0	CD4_KLRB1
S100A11	0	0.828385	0.583	0.313	0	CD4_KLRB1
PHACTR2	0	0.749015	0.363	0.149	0	CD4_KLRB1
IL321	0	0.726007	0.813	0.648	0	CD4_KLRB1
SAMSN11	2.0541e-303	0.816117	0.622	0.388	7.0014e-299	CD4_KLRB1
TNFAIP31	1.86965e-302	0.675471	0.875	0.689	6.37271e-298	CD4_KLRB1
CYTOR1	9.67954e-284	0.650834	0.346	0.138	3.29927e-279	CD4_KLRB1
NIBAN11	2.62589e-269	0.69775	0.432	0.201	8.95035e-265	CD4_KLRB1
LINC00513	2.25843e-265	0.822098	0.347	0.156	7.69786e-261	CD4_KLRB1
ADAMTSL4-AS1	4.25801e-249	0.691891	0.289	0.117	1.45134e-244	CD4_KLRB1
RBPJ	2.33763e-247	0.725648	0.416	0.208	7.96782e-243	CD4_KLRB1
UBC3	1.30852e-235	0.496526	0.867	0.731	4.46008e-231	CD4_KLRB1
AC068587.4	1.72553e-234	0.676564	0.27	0.109	5.88148e-230	CD4_KLRB1
GZMK1	1.65567e-233	0.996486	0.464	0.254	5.64335e-229	CD4_KLRB1
IFNGR1	2.30179e-232	0.647425	0.303	0.127	7.84566e-228	CD4_KLRB1
CD28	2.21678e-231	0.553429	0.29	0.119	7.5559e-227	CD4_KLRB1
LINC018711	4.94725e-222	0.621517	0.358	0.164	1.68627e-217	CD4_KLRB1
PLIN2	1.77464e-216	0.737627	0.346	0.164	6.04885e-212	CD4_KLRB1
FTH11	7.22329e-215	0.612875	0.967	0.923	2.46206e-210	CD4_KLRB1
MCL14	3.23165e-214	0.530821	0.758	0.538	1.10151e-209	CD4_KLRB1
GPR1831	1.7406e-211	0.826722	0.371	0.189	5.93285e-207	CD4_KLRB1
TANK	7.50127e-210	0.691464	0.387	0.199	2.55681e-205	CD4_KLRB1
CCNH2	3.21084e-207	0.754584	0.485	0.29	1.09441e-202	CD4_KLRB1
RNF19A1	4.41599e-203	0.647144	0.509	0.298	1.50519e-198	CD4_KLRB1
PFKFB31	4.51227e-202	0.659827	0.459	0.254	1.53801e-197	CD4_KLRB1
FNBP11	1.9391e-201	0.572278	0.703	0.531	6.60943e-197	CD4_KLRB1
GLIPR1	2.11002e-201	0.538696	0.394	0.196	7.192e-197	CD4_KLRB1
DUSP51	5.69468e-201	0.411014	0.327	0.143	1.94103e-196	CD4_KLRB1
CD21	1.02366e-196	0.54527	0.699	0.511	3.48915e-192	CD4_KLRB1
ARID5B	3.93777e-189	0.634842	0.466	0.272	1.34219e-184	CD4_KLRB1
2023-06-01	2.76583e-175	0.5284	0.696	0.509	9.42734e-171	CD4_KLRB1
ATXN11	8.31444e-175	0.602484	0.453	0.269	2.83398e-170	CD4_KLRB1
GZMA3	6.34213e-173	0.533098	0.587	0.365	2.16172e-168	CD4_KLRB1
ATP1B32	8.74765e-173	0.646048	0.622	0.437	2.98164e-168	CD4_KLRB1
STK24	3.68264e-172	0.511416	0.303	0.145	1.25523e-167	CD4_KLRB1
ZFP36L23	5.72923e-168	0.467743	0.911	0.821	1.95281e-163	CD4_KLRB1
AUTS23	1.0029e-167	0.556765	0.483	0.291	3.41839e-163	CD4_KLRB1
TENT5C3	3.06378e-166	0.419767	0.472	0.266	1.04429e-161	CD4_KLRB1
PRKX1	8.28112e-166	0.524278	0.42	0.239	2.82262e-161	CD4_KLRB1
AHNAK2	2.78277e-165	0.459558	0.494	0.282	9.48508e-161	CD4_KLRB1
CDC42SE2	1.88273e-164	0.560829	0.719	0.587	6.41729e-160	CD4_KLRB1
MAP3K5	4.0443e-163	0.449678	0.252	0.112	1.3785e-158	CD4_KLRB1
SRGN4	2.91236e-162	0.429781	0.927	0.807	9.92678e-158	CD4_KLRB1
SH3BGRL32	4.17178e-162	0.458775	0.824	0.696	1.42195e-157	CD4_KLRB1
MYL6	4.22506e-162	0.414712	0.864	0.767	1.44011e-157	CD4_KLRB1
CDKN1A1	9.81614e-162	0.635471	0.292	0.14	3.34583e-157	CD4_KLRB1
PARP82	1.01931e-160	0.540497	0.545	0.361	3.47433e-156	CD4_KLRB1
NFKBIZ1	7.42127e-160	0.547133	0.373	0.202	2.52954e-155	CD4_KLRB1
CLIC12	6.79088e-158	0.448853	0.599	0.402	2.31467e-153	CD4_KLRB1
CRIP1	2.09751e-157	0.618599	0.673	0.523	7.14938e-153	CD4_KLRB1
ANXA21	4.19265e-157	0.498946	0.335	0.171	1.42906e-152	CD4_KLRB1
PBXIP1	2.82862e-156	0.508966	0.411	0.236	9.64136e-152	CD4_KLRB1
S100A6	1.1212e-155	0.531087	0.694	0.53	3.8216e-151	CD4_KLRB1
PDE4A	1.56988e-153	0.50995	0.296	0.147	5.35093e-149	CD4_KLRB1
JUNB1	4.06126e-153	0.520245	0.869	0.777	1.38428e-148	CD4_KLRB1
SLC35F1	6.51385e-151	0.672935	0.262	0.126	2.22025e-146	CD4_KLRB1
CREM2	1.27097e-150	0.446137	0.781	0.62	4.33211e-146	CD4_KLRB1
ZNF831	5.00998e-148	0.520281	0.307	0.159	1.70765e-143	CD4_KLRB1
CDC14A1	9.17902e-148	0.605208	0.418	0.253	3.12867e-143	CD4_KLRB1
JUND3	6.03164e-146	0.527848	0.791	0.644	2.05588e-141	CD4_KLRB1
TTC39C	1.0346e-145	0.51554	0.335	0.181	3.52644e-141	CD4_KLRB1
PRKY	1.28024e-145	0.542416	0.316	0.169	4.36371e-141	CD4_KLRB1
TGFB11	9.88576e-144	0.555988	0.5	0.333	3.36956e-139	CD4_KLRB1
FKBP11	3.71262e-142	0.455962	0.301	0.154	1.26545e-137	CD4_KLRB1
CCDC107	6.41477e-141	0.467703	0.328	0.179	2.18647e-136	CD4_KLRB1
CYTH1	5.81309e-140	0.503267	0.521	0.354	1.98139e-135	CD4_KLRB1
CD693	3.59999e-139	0.579274	0.69	0.527	1.22706e-134	CD4_KLRB1
CXCR44	1.11908e-137	0.412874	0.915	0.83	3.81439e-133	CD4_KLRB1
DUSP16	1.5635e-137	0.520702	0.348	0.194	5.3292e-133	CD4_KLRB1
SPOCK2	1.63414e-136	0.636706	0.612	0.439	5.56997e-132	CD4_KLRB1
CD992	2.05514e-135	0.362173	0.628	0.437	7.00495e-131	CD4_KLRB1
KLF62	2.17922e-135	0.438002	0.731	0.573	7.42786e-131	CD4_KLRB1
CKLF2	8.10671e-134	0.417143	0.414	0.244	2.76317e-129	CD4_KLRB1
SIK31	7.46884e-132	0.695592	0.597	0.474	2.54575e-127	CD4_KLRB1
PPP1R16B2	5.0774e-131	0.470483	0.456	0.289	1.73063e-126	CD4_KLRB1
LINC-PINT	4.27866e-129	0.489788	0.441	0.281	1.45838e-124	CD4_KLRB1
CD962	1.01028e-128	0.499229	0.588	0.427	3.44354e-124	CD4_KLRB1
CD441	6.06387e-128	0.422945	0.763	0.615	2.06687e-123	CD4_KLRB1
IDS3	2.22747e-127	0.432435	0.556	0.37	7.59233e-123	CD4_KLRB1
CD6	9.67174e-126	0.549949	0.43	0.282	3.29661e-121	CD4_KLRB1
STAT42	2.19475e-125	0.511452	0.592	0.445	7.4808e-121	CD4_KLRB1
CD5	7.50197e-125	0.504578	0.343	0.201	2.55705e-120	CD4_KLRB1
NAMPT2	1.36639e-122	0.398476	0.386	0.226	4.65733e-118	CD4_KLRB1
NFKBIA3	4.99779e-122	0.407349	0.678	0.513	1.7035e-117	CD4_KLRB1
P2RY81	3.3968e-120	0.499287	0.51	0.352	1.1578e-115	CD4_KLRB1
ELOVL51	9.91818e-119	0.472148	0.429	0.271	3.38061e-114	CD4_KLRB1
CHST112	1.91784e-118	0.43173	0.441	0.28	6.53696e-114	CD4_KLRB1
CDK171	2.48959e-115	0.457712	0.433	0.283	8.48576e-111	CD4_KLRB1
FYN3	4.83363e-115	0.372161	0.786	0.671	1.64754e-110	CD4_KLRB1
ITM2A1	3.39969e-114	0.408713	0.565	0.405	1.15878e-109	CD4_KLRB1
TMSB4X	5.60938e-114	0.28104	0.995	0.99	1.91196e-109	CD4_KLRB1
LIMS1	1.79144e-113	0.367449	0.252	0.128	6.10611e-109	CD4_KLRB1
TXN	3.30787e-113	0.380962	0.423	0.267	1.12749e-108	CD4_KLRB1
TRAT11	9.07056e-113	0.437308	0.361	0.217	3.0917e-108	CD4_KLRB1
USP361	2.66223e-112	0.436298	0.499	0.343	9.07421e-108	CD4_KLRB1
AC020916.11	6.56357e-112	0.406321	0.336	0.196	2.23719e-107	CD4_KLRB1
NFATC21	1.40292e-109	0.332201	0.318	0.179	4.78185e-105	CD4_KLRB1
GSPT11	1.89106e-109	0.438867	0.471	0.315	6.44568e-105	CD4_KLRB1
SLC2A31	1.98101e-108	0.391652	0.61	0.456	6.75228e-104	CD4_KLRB1
PPIB	7.90623e-108	0.404147	0.474	0.325	2.69484e-103	CD4_KLRB1
ACTN43	3.01469e-107	0.276824	0.371	0.215	1.02756e-102	CD4_KLRB1
BICDL12	1.30248e-106	0.601998	0.429	0.298	4.4395e-102	CD4_KLRB1
SLC7A54	2.85317e-106	0.543252	0.436	0.275	9.72502e-102	CD4_KLRB1
PCNX1	5.01306e-106	0.37611	0.264	0.143	1.7087e-101	CD4_KLRB1
MGAT5	1.40674e-105	0.498086	0.301	0.175	4.79486e-101	CD4_KLRB1
ITM2B	4.31302e-105	0.345069	0.734	0.593	1.47009e-100	CD4_KLRB1
CTSB	1.11642e-104	0.447127	0.277	0.152	3.80532e-100	CD4_KLRB1
SEC61B	1.82863e-102	0.421224	0.53	0.388	6.23289e-98	CD4_KLRB1
ANKRD12	1.05632e-101	0.411598	0.583	0.434	3.60048e-97	CD4_KLRB1
ORAI1	7.86942e-101	0.368174	0.277	0.155	2.68229e-96	CD4_KLRB1
REL1	1.8247e-100	0.369356	0.544	0.393	6.21948e-96	CD4_KLRB1
DNAJB9	6.5134e-100	0.356001	0.286	0.162	2.22009e-95	CD4_KLRB1
CEBPB2	1.26067e-99	0.466394	0.347	0.215	4.297e-95	CD4_KLRB1
PPP1CB	3.9453e-99	0.383869	0.54	0.385	1.34475e-94	CD4_KLRB1
ATP2B41	1.19023e-98	0.343707	0.282	0.156	4.05689e-94	CD4_KLRB1
MT1X	1.54032e-98	1.20706	0.31	0.193	5.25017e-94	CD4_KLRB1
ALOX5AP2	3.55829e-98	0.284078	0.407	0.253	1.21284e-93	CD4_KLRB1
VIM	6.9425e-98	0.523964	0.81	0.679	2.36635e-93	CD4_KLRB1
DUSP24	1.30146e-97	0.284839	0.75	0.601	4.43604e-93	CD4_KLRB1
BHLHE402	1.19465e-96	0.2719	0.387	0.236	4.07196e-92	CD4_KLRB1
NDUFV2	4.37762e-96	0.450578	0.388	0.257	1.49211e-91	CD4_KLRB1
LPIN2	8.09834e-96	0.356686	0.29	0.167	2.76032e-91	CD4_KLRB1
REEP51	2.29429e-95	0.309436	0.34	0.204	7.8201e-91	CD4_KLRB1
LTB3	4.34706e-95	0.546451	0.672	0.526	1.4817e-90	CD4_KLRB1
PTGER4	1.43747e-94	0.384942	0.438	0.296	4.89961e-90	CD4_KLRB1
BRD1	5.2895e-94	0.332154	0.279	0.158	1.80292e-89	CD4_KLRB1
NFKB12	1.62481e-93	0.408411	0.577	0.435	5.53818e-89	CD4_KLRB1
SIPA1L11	2.17401e-93	0.583487	0.379	0.256	7.4101e-89	CD4_KLRB1
FBXO341	3.32261e-93	0.396176	0.341	0.213	1.13251e-88	CD4_KLRB1
PSME21	6.68923e-93	0.384879	0.473	0.332	2.28002e-88	CD4_KLRB1
FAM177A12	1.48908e-92	0.41138	0.646	0.514	5.07553e-88	CD4_KLRB1
MYH92	1.98404e-92	0.401771	0.625	0.465	6.76259e-88	CD4_KLRB1
GMFG	4.49479e-92	0.359748	0.642	0.52	1.53205e-87	CD4_KLRB1
YWHAB2	1.87692e-91	0.314323	0.685	0.539	6.3975e-87	CD4_KLRB1
MYL12B2	3.65814e-91	0.334483	0.678	0.547	1.24688e-86	CD4_KLRB1
FKBP5	6.5775e-91	0.384527	0.446	0.304	2.24194e-86	CD4_KLRB1
OAZ11	1.16055e-90	0.342595	0.805	0.721	3.95574e-86	CD4_KLRB1
TRAC1	2.07719e-90	0.363531	0.736	0.594	7.0801e-86	CD4_KLRB1
CTSC2	5.04187e-90	0.268694	0.382	0.24	1.71852e-85	CD4_KLRB1
LMNA2	6.84296e-90	0.457951	0.317	0.19	2.33242e-85	CD4_KLRB1
PRDX1	1.25009e-89	0.331756	0.374	0.24	4.26095e-85	CD4_KLRB1
LEPROTL11	4.20131e-89	0.336495	0.774	0.648	1.43202e-84	CD4_KLRB1
MT2A1	2.32159e-87	1.19884	0.524	0.404	7.91315e-83	CD4_KLRB1
CD52	1.51453e-86	0.398715	0.808	0.673	5.16228e-82	CD4_KLRB1
DLEU2	8.81632e-86	0.498381	0.309	0.194	3.00504e-81	CD4_KLRB1
PLK3	1.48296e-85	0.385963	0.262	0.154	5.05467e-81	CD4_KLRB1
LDHA4	2.21071e-85	0.312301	0.698	0.548	7.5352e-81	CD4_KLRB1
RAB11FIP1	6.5511e-85	0.361463	0.266	0.154	2.23294e-80	CD4_KLRB1
H3F3B3	1.09918e-84	0.252726	0.943	0.893	3.74656e-80	CD4_KLRB1
GPRIN31	2.27771e-84	0.316578	0.357	0.225	7.76357e-80	CD4_KLRB1
G3BP21	1.00205e-83	0.420525	0.524	0.393	3.41549e-79	CD4_KLRB1
GAPDH	1.65762e-83	0.339942	0.746	0.649	5.64999e-79	CD4_KLRB1
OPTN1	1.40064e-82	0.270236	0.335	0.208	4.77406e-78	CD4_KLRB1
ZFP364	2.34282e-82	0.441078	0.8	0.666	7.98552e-78	CD4_KLRB1
IVNS1ABP	3.83771e-82	0.304802	0.344	0.215	1.30808e-77	CD4_KLRB1
ZC3H12A1	3.13776e-81	0.321206	0.284	0.167	1.06951e-76	CD4_KLRB1
CNOT6L2	5.5351e-81	0.329574	0.714	0.591	1.88664e-76	CD4_KLRB1
SMAP2	3.76909e-80	0.378163	0.577	0.444	1.28469e-75	CD4_KLRB1
PDE4B	4.53528e-80	0.344715	0.6	0.466	1.54585e-75	CD4_KLRB1
IFI27L2	5.18619e-80	0.268615	0.267	0.156	1.76771e-75	CD4_KLRB1
CCSER22	1.81326e-79	0.296753	0.469	0.332	6.18049e-75	CD4_KLRB1
CORO1B1	1.96244e-79	0.454704	0.277	0.171	6.68897e-75	CD4_KLRB1
CD3D1	2.46285e-79	0.280907	0.726	0.599	8.39462e-75	CD4_KLRB1
INPP4B1	2.57429e-79	0.324223	0.343	0.22	8.77446e-75	CD4_KLRB1
GPR1711	3.58773e-79	0.34709	0.345	0.22	1.22288e-74	CD4_KLRB1
KMT2E2	1.79929e-78	0.267649	0.615	0.474	6.13288e-74	CD4_KLRB1
GNAS2	1.16528e-77	0.257017	0.795	0.664	3.97185e-73	CD4_KLRB1
MPZL3	4.37828e-77	0.3692	0.258	0.154	1.49234e-72	CD4_KLRB1
EZR2	6.73496e-77	0.276407	0.688	0.546	2.29561e-72	CD4_KLRB1
MOB41	7.32835e-77	0.370941	0.324	0.209	2.49787e-72	CD4_KLRB1
NR3C1	7.50779e-77	0.444856	0.489	0.366	2.55903e-72	CD4_KLRB1
GNG21	1.2107e-76	0.340784	0.624	0.498	4.12667e-72	CD4_KLRB1
RELB	2.93987e-76	0.401492	0.342	0.228	1.00205e-71	CD4_KLRB1
AKAP133	4.5456e-76	0.280677	0.626	0.492	1.54937e-71	CD4_KLRB1
HINT1	4.68087e-76	0.316781	0.769	0.683	1.59547e-71	CD4_KLRB1
UBE2S3	7.11429e-76	0.343486	0.373	0.248	2.42491e-71	CD4_KLRB1
EMB1	5.16222e-75	0.301719	0.471	0.331	1.75954e-70	CD4_KLRB1
HNRNPUL13	2.07199e-74	0.328699	0.509	0.367	7.06238e-70	CD4_KLRB1
GRK5	8.27127e-74	0.471135	0.266	0.167	2.81926e-69	CD4_KLRB1
NAA501	1.04428e-73	0.272069	0.307	0.19	3.55944e-69	CD4_KLRB1
NFAT5	9.00859e-73	0.439705	0.356	0.243	3.07058e-68	CD4_KLRB1
CRY1	1.07007e-72	0.348566	0.25	0.152	3.64733e-68	CD4_KLRB1
MSN2	2.39728e-72	0.265298	0.6	0.454	8.17112e-68	CD4_KLRB1
ITK	7.10234e-72	0.354192	0.48	0.351	2.42083e-67	CD4_KLRB1
CYBA1	1.63009e-71	0.327049	0.617	0.518	5.55618e-67	CD4_KLRB1
SEC11C	3.77991e-71	0.287127	0.278	0.172	1.28838e-66	CD4_KLRB1
DDX243	4.26988e-71	0.265057	0.522	0.383	1.45539e-66	CD4_KLRB1
LAPTM5	9.94883e-71	0.345329	0.622	0.498	3.39106e-66	CD4_KLRB1
ARAP21	1.53107e-70	0.263529	0.342	0.222	5.21864e-66	CD4_KLRB1
FOXO1	1.73357e-70	0.370812	0.362	0.248	5.90888e-66	CD4_KLRB1
LPXN	2.43205e-70	0.331285	0.349	0.234	8.28963e-66	CD4_KLRB1
ABRACL	1.04946e-69	0.327825	0.429	0.309	3.5771e-65	CD4_KLRB1
SNX9	1.2901e-69	0.454615	0.342	0.235	4.39731e-65	CD4_KLRB1
SSR41	2.52957e-69	0.328229	0.544	0.431	8.62204e-65	CD4_KLRB1
PDCD42	2.88847e-69	0.346247	0.622	0.499	9.84536e-65	CD4_KLRB1
DUSP13	5.45488e-69	0.263576	0.699	0.568	1.85929e-64	CD4_KLRB1
TMEM156	2.17734e-68	0.399875	0.252	0.157	7.42146e-64	CD4_KLRB1
RPL36AL	2.74668e-68	0.284888	0.751	0.668	9.36205e-64	CD4_KLRB1
ADGRE53	3.57332e-68	0.326047	0.616	0.485	1.21797e-63	CD4_KLRB1
SPCS2	1.09743e-67	0.276218	0.413	0.291	3.74057e-63	CD4_KLRB1
CD531	5.45875e-67	0.264853	0.588	0.45	1.86061e-62	CD4_KLRB1
ODF2L	5.98519e-67	0.336433	0.285	0.183	2.04005e-62	CD4_KLRB1
IQGAP22	6.45786e-67	0.258902	0.449	0.318	2.20116e-62	CD4_KLRB1
ZNF3313	1.29074e-66	0.355104	0.688	0.582	4.39947e-62	CD4_KLRB1
CLEC2B3	3.48677e-66	0.285178	0.477	0.347	1.18847e-61	CD4_KLRB1
ARL4C1	4.34207e-66	0.272209	0.673	0.536	1.47999e-61	CD4_KLRB1
DENND4A1	9.57689e-66	0.425291	0.517	0.413	3.26428e-61	CD4_KLRB1
RILPL2	1.2912e-65	0.308113	0.267	0.168	4.40107e-61	CD4_KLRB1
PIM31	4.60252e-65	0.25172	0.358	0.24	1.56877e-60	CD4_KLRB1
TRAF3	8.29222e-65	0.33726	0.291	0.19	2.8264e-60	CD4_KLRB1
DYNLT1	1.01168e-64	0.328625	0.484	0.372	3.44831e-60	CD4_KLRB1
RANBP22	2.3308e-64	0.254861	0.461	0.333	7.94454e-60	CD4_KLRB1
N4BP11	3.2444e-64	0.267939	0.287	0.182	1.10585e-59	CD4_KLRB1
PDE7A2	1.01875e-63	0.350993	0.469	0.354	3.47243e-59	CD4_KLRB1
RNASET21	1.82375e-63	0.305346	0.367	0.256	6.21624e-59	CD4_KLRB1
TAB2	3.87254e-63	0.331085	0.279	0.18	1.31996e-58	CD4_KLRB1
ATP2B1	3.8818e-63	0.291934	0.354	0.242	1.32311e-58	CD4_KLRB1
ARPC31	3.99105e-63	0.280345	0.666	0.563	1.36035e-58	CD4_KLRB1
S100A10	1.23815e-62	0.284882	0.578	0.452	4.22024e-58	CD4_KLRB1
SELENOK	1.63723e-61	0.312651	0.602	0.493	5.58048e-57	CD4_KLRB1
TIPARP2	3.18991e-61	0.273645	0.311	0.205	1.08728e-56	CD4_KLRB1
RALGAPA12	5.38617e-61	0.347987	0.433	0.323	1.83587e-56	CD4_KLRB1
RUNX1	9.38191e-61	0.297029	0.285	0.185	3.19782e-56	CD4_KLRB1
AGO21	2.42731e-60	0.28605	0.321	0.217	8.27349e-56	CD4_KLRB1
CEMIP23	1.55073e-58	0.30206	0.611	0.504	5.28567e-54	CD4_KLRB1
ICAM3	8.95958e-58	0.271866	0.414	0.304	3.05387e-53	CD4_KLRB1
RPS6KA31	1.79459e-57	0.288679	0.335	0.229	6.11686e-53	CD4_KLRB1
BORCS51	1.8807e-57	0.345932	0.324	0.224	6.41037e-53	CD4_KLRB1
SNHG16	7.84931e-57	0.304967	0.329	0.228	2.67544e-52	CD4_KLRB1
PTPN1	1.73426e-56	0.275993	0.267	0.172	5.91124e-52	CD4_KLRB1
NUP98	9.59734e-56	0.290309	0.338	0.236	3.27125e-51	CD4_KLRB1
COPE	1.52769e-55	0.28821	0.384	0.279	5.20715e-51	CD4_KLRB1
HERC1	2.28993e-55	0.357857	0.463	0.356	7.80524e-51	CD4_KLRB1
PRMT92	1.14341e-54	0.327555	0.347	0.246	3.89732e-50	CD4_KLRB1
SIAH2	1.37829e-54	0.275498	0.259	0.168	4.6979e-50	CD4_KLRB1
SP140	3.22213e-54	0.268422	0.259	0.167	1.09826e-49	CD4_KLRB1
RGCC2	1.5743e-53	0.263638	0.707	0.603	5.36601e-49	CD4_KLRB1
PLP21	2.91755e-53	0.290584	0.353	0.249	9.94447e-49	CD4_KLRB1
TNFAIP81	1.36171e-52	0.300641	0.392	0.29	4.6414e-48	CD4_KLRB1
PAG1	3.57574e-52	0.278307	0.327	0.227	1.21879e-47	CD4_KLRB1
GTF2B	8.24953e-52	0.281541	0.293	0.201	2.81185e-47	CD4_KLRB1
CSTB	8.76446e-52	0.260777	0.443	0.335	2.98737e-47	CD4_KLRB1
CDK6	1.11037e-50	0.272902	0.256	0.169	3.78471e-46	CD4_KLRB1
SEC61G	4.33396e-50	0.272196	0.415	0.314	1.47723e-45	CD4_KLRB1
SAT12	4.62614e-50	0.263194	0.542	0.43	1.57682e-45	CD4_KLRB1
YWHAQ1	2.72687e-49	0.253239	0.442	0.331	9.29453e-45	CD4_KLRB1
GATA31	4.32445e-49	0.255198	0.276	0.185	1.47399e-44	CD4_KLRB1
ARHGAP151	8.62533e-49	0.312304	0.587	0.498	2.93994e-44	CD4_KLRB1
XBP1	1.25271e-48	0.261367	0.381	0.278	4.26988e-44	CD4_KLRB1
PER1	2.7263e-48	0.301809	0.333	0.241	9.29259e-44	CD4_KLRB1
TAGLN2	1.24506e-46	0.266334	0.555	0.449	4.24377e-42	CD4_KLRB1
FAM102A	1.39016e-46	0.303467	0.274	0.188	4.73836e-42	CD4_KLRB1
RCAN3	2.4351e-46	0.28416	0.352	0.26	8.30004e-42	CD4_KLRB1
TNIK1	2.90048e-46	0.33704	0.367	0.275	9.88629e-42	CD4_KLRB1
SQSTM13	1.0327e-45	0.286356	0.428	0.325	3.51996e-41	CD4_KLRB1
SKI3	1.23822e-45	0.293223	0.346	0.252	4.22048e-41	CD4_KLRB1
CIB1	2.0007e-45	0.253339	0.467	0.368	6.8194e-41	CD4_KLRB1
RNASEK	5.33903e-45	0.265733	0.516	0.42	1.81981e-40	CD4_KLRB1
RBMS1	5.91038e-45	0.370103	0.375	0.285	2.01455e-40	CD4_KLRB1
BCL22	5.95354e-45	0.254321	0.449	0.344	2.02926e-40	CD4_KLRB1
ELMO1	7.85618e-45	0.292107	0.308	0.222	2.67778e-40	CD4_KLRB1
BRAF1	1.38326e-44	0.310184	0.403	0.312	4.71483e-40	CD4_KLRB1
FAM107B	2.27576e-44	0.27541	0.492	0.392	7.75693e-40	CD4_KLRB1
BAZ1A	3.39626e-44	0.259435	0.455	0.359	1.15762e-39	CD4_KLRB1
TUBA4A1	3.64241e-44	0.279181	0.424	0.327	1.24152e-39	CD4_KLRB1
ISG151	1.73283e-42	0.319306	0.438	0.343	5.90634e-38	CD4_KLRB1
CDC37	2.12809e-42	0.255242	0.366	0.275	7.25359e-38	CD4_KLRB1
MZT2A	6.27927e-41	0.251413	0.435	0.34	2.14029e-36	CD4_KLRB1
CMTM6	2.27325e-40	0.283052	0.287	0.205	7.74839e-36	CD4_KLRB1
SOCS11	2.63097e-38	0.333958	0.356	0.273	8.96765e-34	CD4_KLRB1
ATP1A11	1.9928e-32	0.250803	0.338	0.261	6.79245e-28	CD4_KLRB1
ARHGEF71	3.55507e-30	0.256935	0.312	0.241	1.21174e-25	CD4_KLRB1
RHOG	3.81796e-30	0.260443	0.371	0.296	1.30135e-25	CD4_KLRB1
AL136456.1	0	4.02255	0.77	0.02	0	T_LST1
LINC00299	0	2.99654	0.742	0.027	0	T_LST1
LST1	0	2.95655	0.723	0.09	0	T_LST1
AFF3	0	2.73327	0.709	0.109	0	T_LST1
IL4I1	0	2.54938	0.63	0.019	0	T_LST1
TNFRSF18	0	2.41725	0.682	0.052	0	T_LST1
KIT	0	2.39982	0.603	0.007	0	T_LST1
PLPP1	0	2.22698	0.534	0.062	0	T_LST1
XCL21	0	2.18435	0.62	0.105	0	T_LST1
GRAMD2B	0	2.14462	0.532	0.052	0	T_LST1
MAP3K81	0	2.13399	0.754	0.176	0	T_LST1
SORCS1	0	2.10875	0.45	0.005	0	T_LST1
PCDH9	0	2.05321	0.478	0.009	0	T_LST1
SCN1B	0	1.99717	0.329	0.003	0	T_LST1
TNFSF13B	0	1.95853	0.536	0.028	0	T_LST1
TNFRSF4	0	1.95661	0.54	0.047	0	T_LST1
XCL11	0	1.91383	0.513	0.084	0	T_LST1
KIAA1324	0	1.90227	0.448	0.013	0	T_LST1
PRR5	0	1.8594	0.55	0.064	0	T_LST1
ARHGAP10	0	1.85663	0.544	0.094	0	T_LST1
CCL20	0	1.82972	0.427	0.019	0	T_LST1
NTRK2	0	1.75958	0.354	0.002	0	T_LST1
KLRB13	0	1.75622	0.86	0.248	0	T_LST1
IRAK3	0	1.72957	0.428	0.008	0	T_LST1
ZBTB161	0	1.68831	0.574	0.081	0	T_LST1
SVIL	0	1.64867	0.435	0.05	0	T_LST1
KRT811	0	1.58967	0.407	0.023	0	T_LST1
ADAMTS17	0	1.55664	0.298	0.03	0	T_LST1
TLE1	0	1.53414	0.471	0.061	0	T_LST1
ATP8B4	0	1.53231	0.423	0.025	0	T_LST1
TOX2	0	1.5093	0.487	0.058	0	T_LST1
SCX	0	1.46404	0.271	0.008	0	T_LST1
KRT861	0	1.41809	0.417	0.035	0	T_LST1
HDAC9	0	1.40866	0.383	0.022	0	T_LST1
RBMS3	0	1.40519	0.358	0.045	0	T_LST1
DLL1	0	1.38623	0.298	0.014	0	T_LST1
PPP1R9A	0	1.35443	0.358	0.009	0	T_LST1
AL031599.1	0	1.3153	0.267	0.002	0	T_LST1
IL23R	0	1.30891	0.297	0.006	0	T_LST1
C20orf204	0	1.29875	0.266	0.014	0	T_LST1
BICC1	0	1.29136	0.309	0.003	0	T_LST1
SPINK2	0	1.28242	0.311	0.032	0	T_LST1
IL1R1	0	1.21919	0.315	0.005	0	T_LST1
ARHGAP31	0	1.20945	0.33	0.028	0	T_LST1
CFH	0	1.19788	0.303	0.01	0	T_LST1
UNC5C	0	1.1914	0.286	0.007	0	T_LST1
LAT21	0	1.18996	0.399	0.045	0	T_LST1
GSN	0	1.15153	0.345	0.025	0	T_LST1
LTC4S	0	1.13629	0.271	0.011	0	T_LST1
AL603783.1	0	1.09447	0.263	0.005	0	T_LST1
PDZD2	0	1.03428	0.262	0.017	0	T_LST1
FES	0	0.976309	0.258	0.016	0	T_LST1
SLC4A10	0	0.973952	0.26	0.015	0	T_LST1
EVA1C	0	0.958681	0.277	0.028	0	T_LST1
ST6GALNAC3	4.72816e-297	1.01874	0.264	0.027	1.61159e-292	T_LST1
CPNE7	1.73301e-287	0.892021	0.259	0.027	5.90695e-283	T_LST1
PLCB1	6.97719e-279	1.34153	0.403	0.066	2.37817e-274	T_LST1
SPRY1	4.85177e-273	1.26985	0.4	0.066	1.65372e-268	T_LST1
KCNQ5	5.37437e-267	1.60543	0.483	0.101	1.83185e-262	T_LST1
NFKBIA4	7.95511e-265	2.04286	0.911	0.525	2.7115e-260	T_LST1
CEP83	9.51626e-261	1.20153	0.353	0.055	3.24362e-256	T_LST1
TEX30	2.47407e-260	1.19788	0.438	0.083	8.43285e-256	T_LST1
FCER1G1	1.94147e-259	1.29054	0.544	0.118	6.61748e-255	T_LST1
TMIGD2	1.5262e-255	1.47468	0.568	0.146	5.20204e-251	T_LST1
AREG1	1.67876e-254	2.20554	0.686	0.214	5.72206e-250	T_LST1
ICAM1	4.5809e-254	1.05404	0.298	0.039	1.5614e-249	T_LST1
MPG	1.07171e-250	1.525	0.53	0.131	3.65294e-246	T_LST1
FNDC3B	1.5671e-246	1.37781	0.471	0.1	5.34145e-242	T_LST1
PRMT93	2.37386e-246	1.7988	0.707	0.249	8.09131e-242	T_LST1
NFKBID	1.06203e-239	1.18025	0.393	0.071	3.61994e-235	T_LST1
CCR6	3.80819e-239	1.02177	0.328	0.049	1.29802e-234	T_LST1
AC018816.1	7.63666e-234	1.25394	0.397	0.076	2.60295e-229	T_LST1
TEX14	2.73534e-227	1.67827	0.435	0.092	9.32341e-223	T_LST1
EPB41L2	3.38956e-222	1.14025	0.272	0.038	1.15533e-217	T_LST1
BST21	3.41558e-222	1.55368	0.583	0.167	1.1642e-217	T_LST1
NCOA7	1.96578e-213	1.35629	0.522	0.134	6.70036e-209	T_LST1
TYROBP2	2.83726e-213	0.885544	0.581	0.14	9.6708e-209	T_LST1
HIP1	1.76151e-209	1.14991	0.348	0.062	6.00412e-205	T_LST1
CD83	7.76918e-208	1.63617	0.517	0.136	2.64812e-203	T_LST1
GNG4	2.22946e-205	1.50313	0.29	0.046	7.59912e-201	T_LST1
KLRC11	3.73444e-204	0.926153	0.338	0.057	1.27288e-199	T_LST1
AHR	1.337e-201	1.09469	0.399	0.082	4.55718e-197	T_LST1
KLF11	5.1925e-199	0.827176	0.256	0.037	1.76986e-194	T_LST1
TRDC1	1.82695e-193	1.15506	0.472	0.109	6.22717e-189	T_LST1
SMAD3	7.26853e-193	1.05613	0.385	0.08	2.47748e-188	T_LST1
CHKA	8.79037e-193	1.14265	0.438	0.104	2.9962e-188	T_LST1
NRIP1	3.83953e-187	0.936927	0.315	0.057	1.3087e-182	T_LST1
GRAMD1B	1.92285e-183	1.29665	0.396	0.09	6.55402e-179	T_LST1
CTNNB1	6.35756e-183	1.25039	0.553	0.165	2.16697e-178	T_LST1
XYLT1	1.17895e-181	1.34532	0.479	0.132	4.01846e-177	T_LST1
PLCG21	7.46286e-180	0.873194	0.37	0.076	2.54371e-175	T_LST1
HIPK2	8.6536e-177	1.15933	0.475	0.128	2.94958e-172	T_LST1
TIMP1	1.09083e-173	0.998396	0.404	0.096	3.7181e-169	T_LST1
TNFSF14	3.15261e-171	0.896042	0.349	0.071	1.07457e-166	T_LST1
SLC35F11	3.14205e-169	1.37714	0.485	0.136	1.07097e-164	T_LST1
JMY	5.5615e-167	1.33035	0.603	0.209	1.89564e-162	T_LST1
RUNX2	4.42591e-162	0.908401	0.333	0.07	1.50857e-157	T_LST1
LYN	7.21356e-162	0.710652	0.272	0.047	2.45874e-157	T_LST1
GLB1	1.64242e-160	0.774697	0.277	0.05	5.5982e-156	T_LST1
SSH1	3.26747e-160	0.949854	0.364	0.081	1.11372e-155	T_LST1
ADAM191	1.64381e-158	1.08754	0.404	0.099	5.60292e-154	T_LST1
ZFHX3	2.78277e-156	0.788121	0.266	0.048	9.48506e-152	T_LST1
ANKRD28	9.65104e-156	1.02562	0.356	0.081	3.28956e-151	T_LST1
NINJ1	3.42163e-155	1.19141	0.446	0.128	1.16626e-150	T_LST1
UST	3.46357e-155	0.806314	0.251	0.043	1.18056e-150	T_LST1
KLHL5	1.48863e-154	1.05599	0.381	0.096	5.07399e-150	T_LST1
NFKB13	1.96581e-152	1.32812	0.804	0.445	6.70046e-148	T_LST1
RIN3	2.74371e-151	1.0623	0.396	0.103	9.35194e-147	T_LST1
AHI1	7.57592e-151	1.21694	0.464	0.137	2.58225e-146	T_LST1
NCR3	1.28048e-150	1.083	0.322	0.07	4.36451e-146	T_LST1
SSBP2	5.32451e-149	1.17943	0.407	0.111	1.81486e-144	T_LST1
TMEM184C	2.75037e-146	1.04947	0.43	0.121	9.37462e-142	T_LST1
AGPAT5	1.15689e-142	1.25113	0.456	0.143	3.94325e-138	T_LST1
NCALD	1.54504e-142	0.922041	0.384	0.098	5.26628e-138	T_LST1
TSPO1	8.85771e-140	1.14288	0.513	0.173	3.01915e-135	T_LST1
TNFRSF25	1.79176e-137	1.01652	0.409	0.118	6.1072e-133	T_LST1
RGS16	2.47715e-136	1.03992	0.256	0.05	8.44335e-132	T_LST1
MDFIC	1.84582e-133	1.01209	0.482	0.151	6.29148e-129	T_LST1
SPAG1	2.54029e-133	0.880192	0.361	0.093	8.65859e-129	T_LST1
SEC11A1	7.86867e-133	1.12063	0.632	0.266	2.68204e-128	T_LST1
NFE2L3	2.85251e-125	0.978524	0.29	0.067	9.72279e-121	T_LST1
AC020916.12	2.17414e-124	1.158	0.55	0.206	7.41055e-120	T_LST1
TTN	2.68803e-120	0.986788	0.268	0.059	9.16215e-116	T_LST1
ZFP36L12	3.15767e-120	0.928896	0.774	0.396	1.07629e-115	T_LST1
TP53I13	6.05242e-120	0.713433	0.277	0.062	2.06297e-115	T_LST1
DHRS3	5.54211e-119	0.850982	0.4	0.12	1.88903e-114	T_LST1
CCDC138	2.13327e-117	1.35327	0.326	0.09	7.27123e-113	T_LST1
CD813	1.04455e-113	1.21979	0.592	0.257	3.56036e-109	T_LST1
SESN1	1.4897e-113	0.867318	0.374	0.11	5.07764e-109	T_LST1
IL7R3	1.11456e-109	1.15791	0.821	0.523	3.79898e-105	T_LST1
RHOC	4.63366e-109	0.775212	0.321	0.085	1.57938e-104	T_LST1
TMEM1561	1.84987e-108	1.10071	0.454	0.163	6.30529e-104	T_LST1
SELENOS	6.64836e-108	0.947123	0.443	0.153	2.26609e-103	T_LST1
PHACTR21	1.91625e-107	0.980653	0.472	0.169	6.53153e-103	T_LST1
SLC16A3	2.06772e-107	0.782601	0.309	0.082	7.04781e-103	T_LST1
LINC00910	4.34677e-107	0.862201	0.299	0.078	1.4816e-102	T_LST1
PDE8A	5.77109e-107	0.745458	0.271	0.066	1.96708e-102	T_LST1
CKLF3	1.21065e-105	0.984332	0.599	0.258	4.12652e-101	T_LST1
[truncated: 1,359 more rows]
